# Supplementary material for: Sub genome anchored physical frameworks of the allotetraploid Upland cotton (Gossypium hirsutum L.) genome, and an approach toward reference-grade assemblies of polyploids
Source: Sci Rep. 2017 Nov 10;7:15274. doi: 10.1038/s41598-017-14885-w (PMC5681701; doi:10.1038/s41598-017-14885-w)
Supplement: Supplementary file 1 — Supplementary Dataset 1 [file 41598_2017_14885_MOESM1_ESM.xlsx]

## Sheet: Sheet1
Supplemental Table 1. G. hirsutum BAC library resources
Library name	Fragmentation	No. clones	Average insert size (kb)	Genome Coverage
GH_TBb	BstYI	50304	160.8	3.2
GH_TBh	HindIII	50000	150	3.2
GH_Tbr	Mechanical	10000	90	??
