# Supplementary material for: Sub genome anchored physical frameworks of the allotetraploid Upland cotton (Gossypium hirsutum L.) genome, and an approach toward reference-grade assemblies of polyploids
Source: Sci Rep. 2017 Nov 10;7:15274. doi: 10.1038/s41598-017-14885-w (PMC5681701; doi:10.1038/s41598-017-14885-w)
Supplement: Supplementary file 2 — Supplementary Dataset 2 [file 41598_2017_14885_MOESM2_ESM.xlsx]

## Sheet: Sheet1
Supplemental Table 2. High Information Content Fingerprinting statistics.
BAC Library	No. clones fingerprinted	No. successful fingerprints	Average fragments per clone
GH_TBb	46080	41123	122
GH_TBh	46080	39371	122
GH_Tbr	11520	9589	75
Totals	103680	90083
