# Supplementary material for: Sub genome anchored physical frameworks of the allotetraploid Upland cotton (Gossypium hirsutum L.) genome, and an approach toward reference-grade assemblies of polyploids
Source: Sci Rep. 2017 Nov 10;7:15274. doi: 10.1038/s41598-017-14885-w (PMC5681701; doi:10.1038/s41598-017-14885-w)
Supplement: Supplementary file 3 — Supplementary Dataset 3 [file 41598_2017_14885_MOESM3_ESM.xlsx]

## Sheet: Sheet1
Supplemental Table 3: Gossypium hirsutum BAC-end sequencing summary
	GH_TBb	GH_TBh	GH_TBr
Sequencing Summary
Cutoff high quality value	20	20	20
N threshold	0.05	0.05	0.05
Minimum # of bases	100	100	100
Total number of sequences	94368	93791	9400
Average number of bases per raw sequence	856	830	805
Number of sequences failed with < 100 HQ bases	3195	2706	643
Number of ignored redos	2208	1920	0
Number of sequencing successful sequences	90000	90139	8757
Sequencing success rate for 94368 sequences	0.9537	0.9611	0.9316
Contaminant Summary
pIndigoBAC536 (vector)	0.0818	0.0323	0.0441
Trimming Success Summary
Total number of sequences	94368	93791	9400
Average number of bases per trim sequence	584	604	540
Average number of high quality bases per trim sequence	569	589	522
Average quality value per trim Sequence	44	48	42
Number of sequences rejected by Lucy	10225	5158	1094
Number of trimmed sequences failed with < 100 HQ bases	330	342	80
Number of ignored redos	2208	1920	0
Number of submission successful sequences	83205	87778	8226
Success Rate	0.8817	0.9359	0.8751
Cumulative summary
Total number of BAC end sequences	197559
Total successful sequences	179209
Percent success	90.7116
Total number of bases	106051672
Estimated genome coverage (based on 2.2Gb)	0.0482053
Estimated distance between BES (bp)	12276.2
