# Supplementary material for: Sub genome anchored physical frameworks of the allotetraploid Upland cotton (Gossypium hirsutum L.) genome, and an approach toward reference-grade assemblies of polyploids
Source: Sci Rep. 2017 Nov 10;7:15274. doi: 10.1038/s41598-017-14885-w (PMC5681701; doi:10.1038/s41598-017-14885-w)
Supplement: Supplementary file 4 — Supplementary Dataset 4 [file 41598_2017_14885_MOESM4_ESM.xlsx]

## Sheet: Sheet1
TableS 4.Pseudomolecule size and comparison of G. hirsutum subgenome specific physical maps to G. raimondii D-5 progenitor reference genome sequence.
Gr scaffold	Gr. size	PI A length (bp)	PI D size	%A>D size difference	PI A	PI D name
Gr scf 2	62769430	90616590	73209284	19.2098	PI A1	PI D1
Gr scf 3	45765648	60403230	64675878	-7.07354	PI A2	PI D2
Gr scf 5	64140413	86809905	46884792	45.9914	PI A3	PI D3
Gr scf 9	70713020	77945040	44842490	42.4691	PI A4	PI D4
Gr scf 12	35429946	48044880	71793353	-49.4298	PI A5	PI D5
Gr scf 10	62175169	85263480	63336944	25.7162	PI A6	PI D6
Gr scf 1	55868233	72898790	53430680	26.7057	PI A7	PI D7
Gr scf 4	62178258	96529545	62651828	35.0957	PI A8	PI D8
Gr scf 6	51074515	62615205	44173004	29.4532	PI A9	PI D9
Gr scf 11	62681010	81184050	62620504	22.866	PI A10	PI D10
Gr scf 7	60982465	79980840	63570550	20.5178	PI A11	PI D11
Gr scf 8	57128820	76012335	56052445	26.2588	PI A12	PI D12
Gr scf 13	58321163	81823500	60522067	26.0334	PI A13	PI D13
