# Supplementary material for: Sub genome anchored physical frameworks of the allotetraploid Upland cotton (Gossypium hirsutum L.) genome, and an approach toward reference-grade assemblies of polyploids
Source: Sci Rep. 2017 Nov 10;7:15274. doi: 10.1038/s41598-017-14885-w (PMC5681701; doi:10.1038/s41598-017-14885-w)
Supplement: Supplementary file 5 — Supplementary Dataset 5 [file 41598_2017_14885_MOESM5_ESM.xlsx]

## Sheet: Sheet1
Table S5. Chromosome A12 and D12 mapped BES positions.
Locus	Chr	FinalPosition
GH_TBb057J07f186	A12	0
GH_TBb057J07r80*	A12	0.22
GH_TBb034J14f65	A12	1.738
GH_TBb049J03r117*	A12	4.679
GH_TBb049J03r274	A12	5.121
GH_TBb049J03f461	A12	6.359
GH_TBb057J07r80	A12	6.997
GH_TBh095M16r546*	A12	7.803
GH_TBr313N13f210*	A12	7.803
GH_TBb053G20r215	A12	8.246
GH_TBb072H07r38*	A12	8.685
GH_TBb015A07f814*	A12	10.46
GH_TBb083H08f513	A12	10.547
GH_TBb083H08f198	A12	10.708
GH_TBb083H08r322	A12	10.926
GH_TBb083H08r388	A12	11.106
GH_TBb083H08r388*	A12	11.135
GH_TBh114B12f334*	A12	11.444
GH_TBh068A18r88*	A12	13.554
GH_TBh068A18f69*	A12	13.554
GH_TBh032J23f550*	A12	13.554
GH_TBb011D21r337*	A12	14.431
GH_TBb011D21f324*	A12	15.304
GH_TBb037J18r618*	A12	15.322
GH_TBh091O04f569	A12	15.58
GH_TBh101D20f499*	A12	18.566
GH_TBh002D07f71*	A12	18.566
GH_TBb107I03f261*	A12	18.566
GH_TBb062E11r512*	A12	19.322
GH_TBr312A03r215*	A12	19.964
GH_TBh102G17r35*	A12	19.964
GH_TBh054I20r543*	A12	19.964
GH_TBh026P14r440*	A12	19.964
GH_TBh024B02f692*	A12	20.331
GH_TBh088B14r440*	A12	20.703
GH_TBh025E18r366*	A12	20.703
GH_TBh120K21f38*	A12	20.703
GH_TBh117D08r474*	A12	20.703
GH_TBh084L01r476*	A12	20.703
GH_TBh037G12r231*	A12	20.703
GH_TBh033G15f405*	A12	20.703
GH_TBb087N11r377*	A12	20.703
GH_TBb048B02r124*	A12	20.703
GH_TBh089F21r115*	A12	20.703
GH_TBh059B17f359*	A12	20.703
GH_TBb071F17r271*	A12	20.703
GH_TBh087J22f188*	A12	21.029
GH_TBh035P03f404*	A12	21.029
GH_TBb093J01f175*	A12	21.029
GH_TBh025E18f150*	A12	21.029
GH_TBh016H05r275*	A12	21.55
GH_TBb074J11r388*	A12	21.989
GH_TBh099A09f480*	A12	23.509
GH_TBh093A20r206*	A12	23.509
GH_TBh012L06f158*	A12	23.509
GH_TBb108L12r400*	A12	23.509
GH_TBh088B22f388*	A12	24.392
GH_TBh042D23r449*	A12	24.392
GH_TBr312A06f275*	A12	24.392
GH_TBb120L16f603*	A12	24.732
GH_TBh092G17r658*	A12	24.732
GH_TBh087K02f200*	A12	24.732
GH_TBh103C23f571*	A12	24.732
GH_TBb033L01f206*	A12	24.888
GH_TBh092M23f553*	A12	24.968
GH_TBh092M23f359*	A12	24.968
GH_TBb095M08f151*	A12	24.968
GH_TBh039F04r225*	A12	24.968
GH_TBb120P09f32*	A12	24.968
GH_TBb009K12r147	A12	25.233
GH_TBb009K12r639	A12	25.442
GH_TBh024P03f491	A12	25.901
GH_TBb095D23r564*	A12	26.815
GH_TBh089D12r67	A12	28.202
GH_TBh089D12r355	A12	28.25
GH_TBb007L19f304*	A12	28.726
GH_TBb028N14f237	A12	31.112
GH_TBb028N14f117	A12	31.143
GH_TBh114C13f329*	A12	31.876
GH_TBh091O02f492	A12	32.811
GH_TBh104B19r262	A12	33.93
GH_TBh026J02r289	A12	34.199
GH_TBh104B19r683	A12	34.415
GH_TBh104B19f693	A12	35.061
GH_TBh017H02f82	A12	35.106
GH_TBh017H02f657	A12	35.222
GH_TBh017H02r254	A12	35.634
GH_TBh017H02r76	A12	35.705
GH_TBh109J24f271*	A12	37.466
GH_TBh016I22r188*	A12	38.065
GH_TBb089F11r426*	A12	41.945
GH_TBh107D05r381*	A12	44.989
GH_TBh019N04r687	A12	46.338
GH_TBb040J20r477*	A12	47.282
GH_TBb037O02f409	A12	48.376
GH_TBb009O10r454*	A12	48.376
GH_TBb033C14r773*	A12	48.558
GH_TBh009N13r431*	A12	48.792
GH_TBb088H18r449*	A12	48.897
GH_TBh035B17r217*	A12	48.899
GH_TBb044N13f194*	A12	48.908
GH_TBh091H10f322*	A12	48.908
GH_TBh100I04f268*	A12	48.908
GH_TBb018E23r671*	A12	48.908
GH_TBb094O03f702	A12	48.975
GH_TBb111E18f109*	A12	48.996
GH_TBb097D15r81*	A12	49.209
GH_TBb074B09r171*	A12	49.339
GH_TBh079F16r196*	A12	49.379
GH_TBb081N03r335	A12	49.606
GH_TBh106O12f240*	A12	49.741
GH_TBh019N04f205*	A12	50.266
GH_TBb072I24f513*	A12	50.509
GH_TBh073F18r428*	A12	50.509
GH_TBh059H23r226*	A12	50.509
GH_TBh019N04f656*	A12	50.509
GH_TBb029K08r40	A12	51.436
GH_TBb029K08r295	A12	51.436
GH_TBb040I16r72*	A12	51.436
GH_TBh089P16r182*	A12	51.436
GH_TBh036O07r39*	A12	51.436
GH_TBh106O12r334*	A12	51.436
GH_TBh012C06f394*	A12	51.436
GH_TBh085K07f494	A12	51.565
GH_TBb010C17r112*	A12	51.566
GH_TBb094O03f249	A12	51.779
GH_TBb015G11f686*	A12	51.779
GH_TBh110N24r19*	A12	51.779
GH_TBb013L13f142*	A12	51.867
GH_TBb044M20f20*	A12	51.878
GH_TBb054F12f348*	A12	51.983
GH_TBb038D02f560*	A12	51.983
GH_TBh027O09f458*	A12	51.983
GH_TBh111N06r300*	A12	51.983
GH_TBb031M23f221*	A12	51.983
GH_TBh094F09f544	A12	52.101
GH_TBh008C08f366	A12	52.399
GH_TBb037H17f594*	A12	52.399
GH_TBb088L06r281*	A12	52.399
GH_TBb058J12r68*	A12	52.399
GH_TBb019N19r576*	A12	52.399
GH_TBh028N21f239*	A12	52.399
GH_TBb059L14r163*	A12	52.399
GH_TBh061H21r561*	A12	52.399
GH_TBb039L15f170*	A12	52.399
GH_TBb104E17f162*	A12	52.399
GH_TBb008D08f836*	A12	52.399
GH_TBh033K23r531*	A12	52.399
GH_TBh033K23r296*	A12	52.399
GH_TBb101A13f538*	A12	52.399
GH_TBb113M14f88*	A12	52.399
GH_TBh064D21f594*	A12	52.399
GH_TBh101L13r306*	A12	52.399
GH_TBb050G07r427*	A12	52.399
GH_TBb076O12f112	A12	52.399
GH_TBh027F02r260	A12	54.091
GH_TBh080M08r452*	A12	55.215
GH_TBh044H14r590*	A12	62.708
GH_TBb097D16r119*	A12	62.71
GH_TBb031K02r96*	A12	63.178
GH_TBh026J02r85	A12	65.669
GH_TBh104B19f316	A12	65.669
GH_TBh018J02f219*	A12	66.376
GH_TBh091O02r102	A12	68.899
GH_TBb040L13f500*	A12	68.922
GH_TBh113L04r239	A12	72.025
GH_TBh080B09f525*	A12	72.049
GH_TBb007L19r37*	A12	72.049
GH_TBh041L19f310*	A12	72.049
GH_TBb078C15f709	A12	72.919
GH_TBh113L04f312	A12	73.358
GH_TBb082L21r438*	A12	74.763
GH_TBb089P02f521*	A12	75.383
GH_TBb051K14r583*	A12	75.807
GH_TBb100A16f549*	A12	75.824
GH_TBh034H02r480*	A12	75.887
GH_TBb076P13f578*	A12	76.043
GH_TBb081L11f326*	A12	76.383
GH_TBb026C14r173*	A12	77.266
GH_TBh093A20f160*	A12	77.525
GH_TBb030J03r218*	A12	78.786
GH_TBb089M11r686*	A12	79.225
GH_TBb049G09r309*	A12	79.746
GH_TBh095B13f45*	A12	79.902
GH_TBb013K10r696*	A12	80.072
GH_TBh084L01f69*	A12	80.08
GH_TBh084L01f443	A12	80.195
GH_TBh102J21f220*	A12	80.444
GH_TBb109P11f577*	A12	80.811
GH_TBh091G16r479*	A12	81.453
GH_TBb063M05f286*	A12	82.209
GH_TBb063J19r312*	A12	85.471
GH_TBb016D15r272*	A12	86.366
GH_TBh060M10r161	A12	86.475
GH_TBb040L04r185*	A12	86.872
GH_TBb020I24f228*	A12	87.221
GH_TBh114B12f334	A12	89.331
GH_TBh078A22r510*	A12	89.754
GH_TBb031J03r87*	A12	92.29
GH_TBb031J03f699*	A12	92.653
GH_TBb119G04f481*	A12	92.972
GH_TBh107C21r542	A12	94.213
GH_TBh107C21r542*	A12	94.233
GH_TBh107C21r278	A12	94.25
GH_TBb007K19f439	A12	94.65
GH_TBb007K19r318	A12	95.072
GH_TBb007K19r128	A12	95.1
GH_TBh016C13r229	A12	95.544
GH_TBh119I15f326	A12	100.775
GH_TBb053N07f372	D12	0
GH_TBb033P05r501*	D12	14.042
GH_TBb045J23f665	D12	21.15
GH_TBh083B04r600*	D12	32.041
GH_TBh100L09f419*	D12	32.482
GH_TBb087M08r101*	D12	34.951
GH_TBb076N23f294*	D12	35.398
GH_TBb075J23r296*	D12	35.398
GH_TBb012A18f499*	D12	35.398
GH_TBh094G24r420*	D12	35.398
GH_TBh007G11r278*	D12	35.398
GH_TBb014D01f435*	D12	35.398
GH_TBb011C03r542*	D12	35.971
GH_TBb048P03r31*	D12	35.971
GH_TBb002D02r524*	D12	36.768
GH_TBh111A02r225*	D12	36.768
GH_TBh097G15f177*	D12	36.768
GH_TBh036E15f728*	D12	36.768
GH_TBb002L18f243*	D12	36.768
GH_TBb060E17f456*	D12	36.773
GH_TBr169K01r569*	D12	36.8
GH_TBh036E15r180	D12	37.088
GH_TBb017J20r590*	D12	38.641
GH_TBh093A04r70*	D12	38.641
GH_TBh083B06r48*	D12	38.641
GH_TBh035I01r479	D12	39.044
GH_TBb015C19r250*	D12	40.801
GH_TBh023A08r500*	D12	40.801
GH_TBb099G16f226	D12	42.703
GH_TBh072L21r307*	D12	43.203
GH_TBb099G16r235	D12	44.435
GH_TBb099G16r491*	D12	44.466
GH_TBb116I07r99*	D12	44.466
GH_TBb116I07r236*	D12	44.466
GH_TBb099G16r491	D12	44.509
GH_TBh111N23r161	D12	45.501
GH_TBb051O13f223*	D12	47.336
GH_TBb025M11r471	D12	47.812
GH_TBb026I15f205	D12	48.293
GH_TBh030N09r663	D12	48.509
GH_TBb026I15f123	D12	48.509
GH_TBb093B04r312*	D12	48.946
GH_TBb116M11f726*	D12	48.946
GH_TBh030N09r504	D12	49.047
GH_TBb076C21f301*	D12	49.971
GH_TBh090K20f281*	D12	50.499
GH_TBh067F22r110	D12	50.499
GH_TBh074K07r593*	D12	53.336
GH_TBh024L13r588*	D12	53.742
GH_TBh089F18f168*	D12	53.742
GH_TBh089K05r428*	D12	53.742
GH_TBh074K07f374	D12	53.742
GH_TBb114D19r227*	D12	54.735
GH_TBh114H09f90	D12	54.835
GH_TBh003I16r751*	D12	54.937
GH_TBh030K10f55*	D12	54.937
GH_TBb040D20f29*	D12	54.937
GH_TBb038C12f747*	D12	54.937
GH_TBh110D10r554	D12	54.937
GH_TBb108B18f152*	D12	55.325
GH_TBb102C14f436*	D12	55.325
GH_TBb038L02r120	D12	55.325
GH_TBh004C13f117*	D12	55.325
GH_TBh020K15r680*	D12	55.588
GH_TBh029C02f535	D12	56.05
GH_TBh019J01r131*	D12	56.18
GH_TBb084I04f56	D12	56.18
GH_TBh118F11r294*	D12	56.18
GH_TBh011M06f248*	D12	56.18
GH_TBb040O08r153*	D12	56.18
GH_TBh108J16r240*	D12	56.18
GH_TBb030P07f168*	D12	56.18
GH_TBb030P07r576*	D12	56.18
GH_TBb054A19r476	D12	56.18
GH_TBb096C11f237*	D12	56.18
GH_TBb020O09f133	D12	56.18
GH_TBb024N12r794*	D12	56.18
GH_TBb031G05f499*	D12	56.18
GH_TBh082F11r378*	D12	56.18
GH_TBh090F17r660*	D12	56.18
GH_TBh102M03r275*	D12	56.18
GH_TBb107M23r602*	D12	56.18
GH_TBb007G21f82*	D12	56.18
GH_TBb120K10r108*	D12	56.18
GH_TBr161P02f242*	D12	56.18
GH_TBh034G09f612*	D12	56.18
GH_TBh106P19r103*	D12	56.18
GH_TBh018C24r360*	D12	56.18
GH_TBb003I09f417*	D12	56.18
GH_TBb011K11f449	D12	56.18
GH_TBh021O07r71*	D12	56.18
GH_TBb035F17r133*	D12	56.18
GH_TBb083D14r345*	D12	56.18
GH_TBb036H12f180*	D12	56.18
GH_TBh012G12r545*	D12	56.18
GH_TBh050D11r266*	D12	56.18
GH_TBb082O05r676	D12	56.18
GH_TBh055E02r283	D12	56.18
GH_TBh019F09f59*	D12	56.18
GH_TBb054A19r425	D12	56.182
GH_TBh002B01r245*	D12	56.192
GH_TBb112O14f289*	D12	56.199
GH_TBr162B05f665*	D12	56.367
GH_TBb062D05r605*	D12	56.372
GH_TBb033F05r616*	D12	56.395
GH_TBb102K18r286*	D12	56.395
GH_TBb059O19f277*	D12	56.395
GH_TBb044D02r301*	D12	56.395
GH_TBb090I13r178*	D12	56.395
GH_TBh088F21f45*	D12	56.395
GH_TBb046F13f454*	D12	56.395
GH_TBh075N09f400*	D12	56.395
GH_TBh015L23f324*	D12	56.395
GH_TBh027F03f164*	D12	56.395
GH_TBh029C02f394	D12	56.395
GH_TBh026E23f403	D12	56.429
GH_TBh022C05f353*	D12	56.643
GH_TBh065C19f351*	D12	56.749
GH_TBb059C09f67*	D12	58.484
GH_TBb047L01r545	D12	58.484
GH_TBb017F07f168	D12	59.135
GH_TBb063D09f273*	D12	63.719
GH_TBb092O10f417*	D12	65.038
GH_TBh041C21r310	D12	65.038
GH_TBh041C21f404	D12	65.038
GH_TBh029L07r188	D12	65.038
GH_TBb092O10r280*	D12	65.038
GH_TBh029L07r188*	D12	65.038
GH_TBb006C11r726*	D12	66.559
GH_TBh029L07f563	D12	66.559
GH_TBh059M16r618*	D12	69.173
GH_TBr165I05r290*	D12	69.173
GH_TBb034N18r522*	D12	71.285
GH_TBb034N18r407*	D12	71.285
GH_TBh031K23f554	D12	71.285
GH_TBb012H15r39*	D12	72.779
GH_TBb019I23f298*	D12	72.779
GH_TBb019I23r380	D12	72.779
GH_TBh102M23r296	D12	72.779
GH_TBb030D18r167	D12	72.779
GH_TBh023N17f64*	D12	72.779
GH_TBb113C12f300*	D12	72.779
GH_TBb103M01f56*	D12	72.779
GH_TBb098L24r491*	D12	72.779
GH_TBb030D18r167*	D12	72.779
GH_TBh073I09f229*	D12	72.815
GH_TBh077F14r402*	D12	72.932
GH_TBh102M23r521*	D12	72.936
GH_TBh019N19r486*	D12	73.719
GH_TBh019N19r306*	D12	73.719
GH_TBb057N12f629*	D12	73.719
GH_TBh094J08r188*	D12	73.719
GH_TBh052I24f275*	D12	73.719
GH_TBb057N12r155*	D12	73.734
GH_TBh090N11r393*	D12	76.648
GH_TBb027E11r435*	D12	77.003
GH_TBh108K24f106*	D12	77.003
GH_TBb040N09r385*	D12	77.003
GH_TBb055D14f77	D12	78.883
GH_TBh018I23r572	D12	81.022
GH_TBh076L23f102*	D12	81.096
GH_TBh018I23r706	D12	81.096
GH_TBb047M07r534	D12	81.096
GH_TBb064I08r461*	D12	82.302
GH_TBb074F15f505*	D12	85.884
GH_TBh069G12r450*	D12	85.884
GH_TBh012O24f282*	D12	85.884
GH_TBb076N21f66*	D12	85.884
GH_TBh037P04r277	D12	92.041
GH_TBh033B17f116	D12	93.04
GH_TBh088D12r654	D12	93.286
GH_TBh019G10f154	D12	93.412
GH_TBh067H13f348*	D12	94.597
GH_TBh031M22f168*	D12	95.166
GH_TBh031M22f275	D12	95.166
GH_TBh074J09r413*	D12	95.166
GH_TBh031M22f125	D12	95.172
GH_TBh074J09r413	D12	95.636
GH_TBh042L01f360*	D12	95.636
GH_TBh040K20r119*	D12	95.636
GH_TBb059F22f664*	D12	96.056
GH_TBh057E07f457	D12	96.056
GH_TBh092H04r356*	D12	96.056
GH_TBh022F13r279*	D12	96.056
GH_TBh022F13f504*	D12	96.056
GH_TBb092L11f286	D12	96.067
GH_TBh118E18r63	D12	98.252
GH_TBh032M24r147*	D12	98.705
GH_TBb048N15r294*	D12	98.705
GH_TBb021F05f254*	D12	101.793
GH_TBh090N16r612*	D12	101.793
GH_TBb114O15r442*	D12	101.793
GH_TBh050C07f27*	D12	105.499
GH_TBh109M13r356*	D12	105.499
GH_TBh102O12r715*	D12	110.084
GH_TBh020J05f603*	D12	110.518
GH_TBh050D18f595*	D12	110.93
GH_TBr165P03r358*	D12	137.255
GH_TBb004F08r214	D12	139.837
