# Supplementary material for: Sub genome anchored physical frameworks of the allotetraploid Upland cotton (Gossypium hirsutum L.) genome, and an approach toward reference-grade assemblies of polyploids
Source: Sci Rep. 2017 Nov 10;7:15274. doi: 10.1038/s41598-017-14885-w (PMC5681701; doi:10.1038/s41598-017-14885-w)
Supplement: Supplementary file 6 — Supplementary Dataset 6 [file 41598_2017_14885_MOESM6_ESM.xlsx]

## Sheet: Sheet1
Table S6. BAC-end sequence genotype table.
	2.01307e+08	2.01307e+08	2.01307e+08	2.01307e+08	2.01307e+08	2.01307e+08	2.01307e+08	2.01307e+08	2.01307e+08	2.01307e+08	2.01307e+08	2.01307e+08	2.01307e+08	2.01307e+08	2.01307e+08	2.01307e+08	2.01307e+08	2.01307e+08	2.01307e+08	2.01307e+08	2.01307e+08	2.01307e+08	2.01307e+08	2.01307e+08	2.01307e+08	2.01307e+08	2.01307e+08	2.01307e+08	2.01307e+08	2.01307e+08	2.01307e+08	2.01307e+08	2.01307e+08	2.01307e+08	2.01307e+08	2.01307e+08	2.01307e+08	2.01307e+08	2.01307e+08	2.01307e+08	2.01307e+08	2.01307e+08	2.01307e+08	2.01307e+08	2.01307e+08	2.01307e+08	2.01307e+08	2.01307e+08	2.01307e+08
GH_TBb087E18r522*	H	B	A	H	H	B	H	A	H	H	H	H	H	H	H	H	B	H	A	H	A	H	H	B	A	A	B	A	A	H	H	H	B	B	B	A	B	H	B	H	A	H	B	A	B	H	H	H	H
GH_TBb088A12f28*	H	H	B	H	A	B	H	B	H	H	A	B	H	B	H	H	H	B	H	H	H	B	A	H	H	B	H	A	H	H	H	H	A	B	H	A	B	H	B	H	B	H	B	H	H	H	-	H	H
GH_TBh107C21r542*	H	B	H	H	H	B	A	A	A	A	H	A	A	B	A	A	H	H	B	H	A	H	B	H	H	H	B	B	B	H	A	A	B	H	H	A	H	H	A	H	A	H	H	A	H	B	B	A	A
GH_TBb119G04f481*	H	B	H	H	H	B	A	A	A	A	H	A	A	B	A	A	H	H	B	H	A	H	B	H	H	H	B	B	B	H	A	A	B	H	H	A	B	H	A	H	A	H	H	A	H	B	B	A	A
GH_TBr313N13f210*	H	B	H	H	H	B	A	A	A	A	H	A	A	B	A	A	H	H	B	H	A	H	B	H	H	H	B	B	B	H	A	A	B	H	H	A	B	H	A	H	A	H	H	A	H	B	B	A	A
GH_TBh095M16r546*	H	B	H	H	H	B	A	A	A	A	H	A	A	B	A	A	H	H	B	H	A	H	B	H	H	H	B	B	B	H	A	A	B	H	H	A	B	H	A	H	A	H	H	A	H	B	B	A	A
GH_TBb031J03f699*	H	B	H	H	H	B	A	A	A	A	H	A	A	B	A	A	H	H	B	H	A	H	B	H	H	H	B	B	B	H	A	A	B	H	H	A	H	H	A	H	A	H	H	A	H	B	B	A	A
GH_TBb031J03r87*	H	B	H	H	H	B	A	A	A	A	H	A	A	B	A	H	H	H	B	H	A	H	B	H	H	H	B	B	B	H	A	A	B	H	H	A	H	H	A	H	A	H	H	A	H	B	B	A	A
GH_TBh078A22r510*	H	B	H	H	H	B	A	A	A	A	H	A	A	B	A	A	H	H	B	H	A	H	B	H	H	H	B	B	B	H	A	A	B	H	H	A	H	H	H	H	A	H	H	A	H	B	B	A	A
GH_TBb020I24f228*	H	B	H	H	H	B	A	A	A	A	H	A	A	B	A	A	H	H	B	H	A	H	B	H	H	H	H	B	B	H	A	A	B	H	H	A	H	H	H	H	A	H	H	A	H	B	B	A	H
GH_TBh032J23f550*	H	B	H	H	H	B	A	A	A	A	H	A	A	B	A	A	H	H	B	H	A	H	B	H	H	H	H	B	B	H	A	A	B	H	H	A	H	H	H	H	A	H	H	A	H	B	B	A	H
GH_TBh068A18f69*	H	B	H	H	H	B	A	A	A	A	H	A	A	B	A	A	H	H	B	H	A	H	B	H	H	H	H	B	B	H	A	A	B	H	H	A	H	H	H	H	A	H	H	A	H	B	B	A	H
GH_TBh068A18r88*	H	B	H	H	H	B	A	A	A	A	H	A	A	B	A	A	H	H	B	H	A	H	B	H	H	H	H	B	B	H	A	A	B	H	H	A	H	H	H	H	A	H	H	A	H	B	B	A	H
GH_TBb040L04r185*	H	B	H	H	H	B	A	A	A	A	H	A	A	B	A	A	H	H	B	B	A	H	B	H	H	H	H	B	B	H	A	A	B	H	H	A	H	H	H	H	A	H	H	A	H	B	B	A	H
GH_TBb016D15r272*	H	B	H	H	H	B	A	A	A	A	H	A	A	H	A	A	H	H	B	B	A	H	B	H	H	H	H	B	B	H	A	A	B	H	H	A	H	H	H	H	A	H	H	A	H	B	B	A	H
GH_TBb063M05f286*	H	B	H	H	H	B	A	A	A	A	A	A	A	H	A	A	H	H	B	H	A	H	H	H	H	H	A	H	B	A	A	A	B	H	H	A	B	H	H	H	A	H	H	A	A	B	H	A	H
GH_TBb107I03f261*	H	B	H	H	H	B	A	A	A	A	A	A	A	H	A	A	H	H	B	H	A	H	H	H	H	H	A	H	B	A	A	A	B	H	H	A	B	H	H	H	A	H	H	A	A	B	H	A	H
GH_TBh002D07f71*	H	B	H	H	H	B	A	A	A	A	A	A	A	H	A	A	H	H	B	H	A	H	H	H	H	H	A	H	B	A	A	A	B	H	H	A	B	H	H	H	A	H	H	A	A	B	H	A	H
GH_TBh101D20f499*	H	B	H	H	H	B	A	A	A	A	A	A	A	H	A	A	H	H	B	H	A	H	H	H	H	H	A	H	B	A	A	A	B	H	H	A	B	H	H	H	A	H	H	A	A	B	H	A	H
GH_TBb109P11f577*	H	B	H	H	H	B	A	H	A	A	A	A	A	H	H	A	H	H	B	H	A	H	H	H	H	H	A	H	B	A	A	A	B	H	H	A	B	H	H	H	A	H	H	A	A	B	H	A	H
GH_TBh026P14r440*	H	B	H	H	H	B	A	H	A	A	A	A	A	H	H	A	H	H	B	H	A	H	H	H	H	H	A	H	B	A	A	A	B	H	H	A	B	H	H	H	A	H	H	A	A	B	H	A	H
GH_TBh054I20r543*	H	B	H	H	H	B	A	H	A	A	A	A	A	H	H	A	H	H	B	H	A	H	H	H	H	H	A	H	B	A	A	A	B	H	H	A	B	H	H	H	A	H	H	A	A	B	H	A	H
GH_TBh102G17r35*	H	B	H	H	H	B	A	H	A	A	A	A	A	H	H	A	H	H	B	H	A	H	H	H	H	H	A	H	B	A	A	A	B	H	H	A	B	H	H	H	A	H	H	A	A	B	H	A	H
GH_TBr312A03r215*	H	B	H	H	H	B	A	H	A	A	A	A	A	H	H	A	H	H	B	H	A	H	H	H	H	H	A	H	B	A	A	A	B	H	H	A	B	H	H	H	A	H	H	A	A	B	H	A	H
GH_TBh102J21f220*	H	B	H	H	H	B	A	H	A	A	A	A	A	H	H	A	H	H	B	H	A	H	H	H	H	H	A	H	B	A	A	A	B	H	H	A	B	H	H	H	A	H	H	A	A	B	H	A	H
GH_TBh024B02f692*	H	B	H	H	H	B	A	H	A	A	A	A	A	H	H	A	H	H	B	H	A	H	H	H	H	H	A	H	B	A	A	A	B	H	H	A	B	H	H	H	A	H	H	A	A	B	H	A	H
GH_TBb013K10r696*	H	B	H	H	H	B	A	H	A	A	A	A	A	H	H	A	H	H	B	H	A	H	H	H	H	H	A	H	B	A	A	A	B	H	H	A	B	H	H	H	A	H	H	A	A	B	B	A	H
GH_TBb048B02r124*	H	B	H	H	H	B	A	H	A	A	A	A	A	H	H	A	H	H	B	H	A	H	H	H	H	H	A	H	B	A	A	A	B	H	H	A	B	H	H	H	A	H	H	A	A	B	B	A	H
GH_TBb071F17r271*	H	B	H	H	H	B	A	H	A	A	A	A	A	H	H	A	H	H	B	H	A	H	H	H	H	H	A	H	B	A	A	A	B	H	H	A	B	H	H	H	A	H	H	A	A	B	B	A	H
GH_TBb087N11r377*	H	B	H	H	H	B	A	H	A	A	A	A	A	H	H	A	H	H	B	H	A	H	H	H	H	H	A	H	B	A	A	A	B	H	H	A	B	H	H	H	A	H	H	A	A	B	B	A	H
GH_TBh025E18r366*	H	B	H	H	H	B	A	H	A	A	A	A	A	H	H	A	H	H	B	H	A	H	H	H	H	H	A	H	B	A	A	A	B	H	H	A	B	H	H	H	A	H	H	A	A	B	B	A	H
GH_TBh033G15f405*	H	B	H	H	H	B	A	H	A	A	A	A	A	H	H	A	H	H	B	H	A	H	H	H	H	H	A	H	B	A	A	A	B	H	H	A	B	H	H	H	A	H	H	A	A	B	B	A	H
GH_TBh037G12r231*	H	B	H	H	H	B	A	H	A	A	A	A	A	H	H	A	H	H	B	H	A	H	H	H	H	H	A	H	B	A	A	A	B	H	H	A	B	H	H	H	A	H	H	A	A	B	B	A	H
GH_TBh059B17f359*	H	B	H	H	H	B	A	H	A	A	A	A	A	H	H	A	H	H	B	H	A	H	H	H	H	H	A	H	B	A	A	A	B	H	H	A	B	H	H	H	A	H	H	A	A	B	B	A	H
GH_TBh084L01f69*	H	B	H	H	H	B	A	H	A	A	A	A	A	H	H	A	H	H	B	H	A	H	H	H	H	H	A	-	B	A	A	A	B	H	H	A	B	H	H	H	A	H	H	A	A	B	B	A	H
GH_TBh084L01r476*	H	B	H	H	H	B	A	H	A	A	A	A	A	H	H	A	H	H	B	H	A	H	H	H	H	H	A	H	B	A	A	A	B	H	H	A	B	H	H	H	A	H	H	A	A	B	B	A	H
GH_TBh088B14r440*	H	B	H	H	H	B	A	H	A	A	A	A	A	H	H	A	H	H	B	H	A	H	H	H	H	H	A	H	B	A	A	A	B	H	H	A	B	H	H	H	A	H	H	A	A	B	B	A	H
GH_TBh089F21r115*	H	B	H	H	H	B	A	H	A	A	A	A	A	H	H	A	H	H	B	H	A	H	H	H	H	H	A	H	B	A	A	A	B	H	H	A	B	H	H	H	A	H	H	A	A	B	B	A	H
GH_TBh095B13f45*	H	B	H	H	H	B	A	H	A	A	A	A	A	H	H	A	H	H	B	H	A	H	H	H	H	H	A	H	B	A	A	A	B	-	H	A	B	H	H	H	A	H	H	A	A	B	B	A	H
GH_TBh117D08r474*	H	B	H	H	H	B	A	H	A	A	A	A	A	H	H	A	H	H	B	H	A	H	H	H	H	H	A	H	B	A	A	A	B	H	H	A	B	H	H	H	A	H	H	A	A	B	B	A	H
GH_TBh120K21f38*	H	B	H	H	H	B	A	H	A	A	A	A	A	H	H	A	H	H	B	H	A	H	H	H	H	H	A	H	B	A	A	A	B	H	H	A	B	H	H	H	A	H	H	A	A	B	B	A	H
GH_TBb049G09r309*	H	B	H	B	H	B	A	H	A	A	A	A	A	H	H	A	H	H	B	H	A	H	H	H	H	H	A	H	B	A	A	A	B	H	H	A	B	H	H	H	A	H	H	A	A	B	B	A	H
GH_TBb093J01f175*	H	B	H	B	H	B	A	H	A	A	A	A	A	H	H	A	H	H	B	H	A	H	H	H	H	H	A	H	B	A	A	A	B	H	H	A	B	H	H	H	A	H	H	A	A	B	B	A	H
GH_TBh025E18f150*	H	B	H	B	H	B	A	H	A	A	A	A	A	H	H	A	H	H	B	H	A	H	H	H	H	H	A	H	B	A	A	A	B	H	H	A	B	H	H	H	A	H	H	A	A	B	B	A	H
GH_TBh035P03f404*	H	B	H	B	H	B	A	H	A	A	A	A	A	H	H	A	H	H	B	H	A	H	H	H	H	H	A	H	B	A	A	A	B	H	H	A	B	H	H	H	A	H	H	A	A	B	B	A	H
GH_TBh087J22f188*	H	B	H	B	H	B	A	H	A	A	A	A	A	H	H	A	H	H	B	H	A	H	H	H	H	H	A	H	B	A	A	A	B	H	H	A	B	H	H	H	A	H	H	A	A	B	B	A	H
GH_TBb089M11r686*	H	B	H	B	H	B	A	H	A	A	A	A	A	H	H	A	H	H	B	H	A	H	H	H	H	H	A	H	B	A	A	A	B	H	H	A	B	H	H	H	A	H	H	A	A	B	B	A	H
GH_TBh016H05r275*	H	B	H	B	H	B	A	H	A	A	A	A	A	H	H	A	H	H	B	H	A	H	H	H	H	H	A	H	B	A	A	A	B	H	H	A	B	H	H	H	A	H	H	A	A	B	B	A	H
GH_TBb030J03r218*	H	B	H	B	H	B	A	H	A	A	A	A	A	H	H	A	H	A	B	H	A	H	H	H	H	H	A	H	B	A	A	A	B	H	H	A	B	H	H	H	A	H	H	A	A	B	B	A	H
GH_TBb074J11r388*	H	B	H	B	H	B	A	H	A	A	A	A	A	H	H	A	H	A	B	H	A	H	H	H	H	H	A	H	B	A	A	A	B	H	H	A	B	H	H	H	A	H	H	A	A	B	B	A	H
GH_TBh093A20f160*	H	B	H	B	H	B	A	H	H	H	A	A	A	H	H	A	H	A	B	H	A	H	H	H	H	H	A	H	B	A	A	A	B	A	H	A	B	H	H	H	A	H	H	A	A	B	B	A	H
GH_TBb026C14r173*	H	B	H	B	H	B	A	H	H	H	A	A	A	H	H	A	H	A	B	H	A	H	H	H	H	H	A	H	B	A	A	A	B	A	H	A	B	H	H	H	A	H	H	A	A	B	B	A	H
GH_TBb108L12r400*	H	B	H	B	H	B	A	H	H	H	A	A	A	H	H	A	H	A	B	H	A	H	H	H	H	H	A	H	B	A	A	A	B	A	H	A	B	H	H	H	A	H	H	A	A	B	B	A	H
GH_TBh012L06f158*	H	B	H	B	H	B	A	H	H	H	A	A	A	H	H	A	H	A	B	H	A	H	H	H	H	H	A	H	B	A	A	A	B	A	H	A	B	H	H	H	A	H	H	A	A	B	B	A	H
GH_TBh093A20r206*	H	B	H	B	H	B	A	H	H	H	A	A	A	H	H	A	H	A	B	H	A	H	H	H	H	H	A	H	B	A	A	A	B	A	H	A	B	H	H	H	A	H	H	A	A	B	B	A	H
GH_TBh099A09f480*	H	B	H	B	H	B	A	H	H	H	A	A	A	H	H	A	H	A	B	H	A	H	H	H	H	H	A	H	B	A	A	A	B	A	H	A	B	H	H	H	A	H	H	A	A	B	B	A	H
GH_TBb081L11f326*	H	B	H	B	A	B	A	H	H	H	A	A	A	H	H	A	H	A	B	H	A	H	H	H	H	H	A	H	B	A	A	A	B	A	H	A	B	H	H	H	A	H	H	A	A	B	B	A	H
GH_TBh042D23r449*	H	B	H	B	A	B	A	H	H	H	A	A	A	H	H	A	H	A	B	H	A	H	H	H	H	H	A	H	B	A	A	A	B	A	H	A	B	H	H	H	A	H	H	A	A	B	B	A	H
GH_TBh088B22f388*	H	B	H	B	A	B	A	H	H	H	A	A	A	H	H	A	H	A	B	H	A	H	H	H	H	H	A	H	B	A	A	A	B	A	H	A	B	H	H	H	A	H	H	A	A	B	B	A	H
GH_TBr312A06f275*	H	B	H	B	A	B	A	H	H	H	A	A	A	H	H	A	H	A	B	H	A	H	H	H	H	H	A	H	B	A	A	A	B	A	H	A	B	H	H	H	A	H	H	A	A	B	B	A	H
GH_TBb051K14r583*	H	B	H	B	A	B	A	H	H	H	A	A	A	H	H	A	H	A	B	H	A	H	H	A	H	H	A	H	B	A	A	A	B	A	H	A	B	H	H	H	A	H	H	A	A	B	B	H	H
GH_TBb095M08f151*	H	B	H	B	A	B	A	H	H	H	A	A	A	H	H	A	H	A	B	H	A	H	H	A	H	H	A	H	B	A	A	A	B	A	H	A	B	H	H	H	A	H	H	A	A	B	B	H	H
GH_TBb100A16f549*	H	B	H	B	A	B	A	H	H	H	A	A	A	H	H	A	H	A	B	H	A	H	H	A	H	H	A	H	B	A	A	A	B	A	H	A	B	H	H	H	A	H	H	A	A	B	B	H	H
GH_TBb120P09f32*	H	B	H	B	A	B	A	H	H	H	A	A	A	H	H	A	H	A	B	H	A	H	H	A	H	H	A	H	B	A	A	A	B	A	H	A	B	H	H	H	A	H	H	A	A	B	B	H	H
GH_TBh039F04r225*	H	B	H	B	A	B	A	H	H	H	A	A	A	H	H	A	H	A	B	H	A	H	H	A	H	H	A	H	B	A	A	A	B	A	H	A	B	H	H	H	A	H	H	A	A	B	B	H	H
GH_TBh092M23f359*	H	B	H	B	A	B	A	H	H	H	A	A	A	H	H	A	H	A	B	H	A	H	H	A	H	H	A	H	B	A	A	A	B	A	H	A	B	H	H	H	A	H	H	A	A	B	B	H	H
GH_TBh092M23f553*	H	B	H	B	A	B	A	H	H	H	A	A	A	H	H	A	H	A	B	H	A	H	H	A	H	H	A	H	B	A	A	A	B	A	H	A	B	H	H	H	A	H	H	A	A	B	B	H	H
GH_TBb076P13f578*	H	B	H	B	A	B	A	H	H	H	A	A	A	H	H	A	H	A	B	H	A	H	H	H	H	H	A	H	B	A	A	A	B	A	H	A	B	H	H	H	A	H	H	A	A	B	B	H	H
GH_TBb120L16f603*	H	B	H	B	A	B	A	H	H	H	A	A	A	H	H	A	H	A	B	H	A	H	H	H	H	H	A	H	B	A	A	A	B	A	H	A	B	H	H	H	A	H	H	A	A	B	B	H	H
GH_TBh087K02f200*	H	B	H	B	A	B	A	H	H	H	A	A	A	H	H	A	H	A	B	H	A	H	H	H	H	H	A	H	B	A	A	A	B	A	H	A	B	H	H	H	A	H	H	A	A	B	B	H	H
GH_TBh103C23f571*	H	B	H	B	A	B	A	H	H	H	A	A	A	H	H	A	H	A	B	H	A	H	H	H	H	H	A	H	B	A	A	A	B	A	H	A	B	H	H	H	A	H	H	A	A	B	B	H	H
GH_TBh092G17r658*	H	B	H	B	A	B	A	H	H	H	A	A	A	H	H	A	H	A	B	H	A	H	H	H	H	H	A	H	B	A	A	A	B	A	H	A	B	H	H	H	A	H	H	A	A	B	B	H	H
GH_TBb089P02f521*	H	B	H	B	A	B	A	H	H	H	A	A	A	H	H	A	H	A	B	H	A	H	H	H	H	H	A	H	B	A	A	A	B	A	H	A	B	H	H	H	A	H	H	A	A	B	B	H	H
GH_TBb082L21r438*	H	B	H	B	A	B	A	H	H	H	A	A	A	H	H	A	H	A	B	H	A	H	H	H	H	H	A	H	B	A	A	A	B	A	H	A	B	H	H	H	A	H	H	A	A	B	B	H	H
GH_TBb040L13f500*	H	B	H	B	A	B	A	H	B	B	A	A	A	H	H	A	H	A	B	H	A	H	H	H	H	H	A	H	B	A	A	A	H	H	H	A	B	H	H	H	A	H	H	H	A	B	B	H	H
GH_TBh018J02f219*	-	H	H	B	A	B	A	H	B	B	A	A	A	H	H	A	H	A	B	H	A	H	H	H	H	H	A	H	B	A	A	A	H	H	H	A	B	H	H	H	A	B	H	H	A	H	H	H	H
GH_TBb031K02r96*	H	H	H	B	H	B	A	H	B	B	A	A	A	H	H	A	H	A	B	H	A	H	H	H	H	H	A	H	B	A	A	A	H	H	H	A	B	H	H	H	A	B	H	B	A	H	H	H	H
GH_TBb097D16r119*	H	H	H	B	H	B	A	H	B	B	A	A	A	H	H	A	H	A	B	H	A	H	H	H	H	H	A	H	B	A	A	A	H	H	H	A	B	H	H	H	A	B	H	B	A	H	A	H	H
GH_TBh016I22r188*	H	H	H	B	H	B	A	H	B	B	A	A	A	H	H	A	H	A	B	H	A	H	H	H	H	H	A	H	B	A	A	A	H	H	H	A	B	H	H	H	A	B	H	B	A	H	A	H	H
GH_TBh044H14r590*	H	H	H	B	H	B	A	H	B	B	A	A	A	H	H	A	H	A	B	H	A	H	H	H	H	H	A	H	B	A	-	A	H	H	H	A	B	H	H	H	A	B	H	B	A	H	A	H	H
GH_TBh080M08r452*	H	H	H	B	H	B	A	H	B	B	A	H	A	H	H	A	H	H	B	H	A	H	H	H	A	A	A	H	B	A	A	A	H	H	H	A	B	H	H	H	A	B	A	B	A	H	A	H	H
GH_TBb013L13f142*	H	H	H	B	H	B	A	H	B	B	A	H	A	H	H	A	H	H	B	H	A	H	H	B	A	A	A	H	B	A	A	A	A	H	H	A	B	H	H	H	A	B	A	B	A	H	A	H	H
GH_TBb018E23r671*	H	H	H	B	H	B	A	H	B	B	A	H	A	H	H	A	H	H	B	H	A	H	H	B	A	A	A	H	B	A	A	A	A	H	H	A	B	H	H	H	A	B	A	B	A	H	A	H	H
GH_TBb044N13f194*	H	H	H	B	H	B	A	H	B	B	A	H	A	H	H	A	H	H	B	H	A	H	H	B	A	A	A	H	B	A	A	A	A	H	H	A	B	H	H	H	A	B	A	B	A	H	A	H	H
GH_TBh091H10f322*	H	H	H	B	H	B	A	H	B	B	A	H	A	H	H	A	H	H	B	H	A	H	H	B	A	A	A	H	B	A	A	A	A	H	H	A	B	H	H	H	A	B	A	B	A	H	A	H	H
GH_TBh100I04f268*	H	H	H	B	H	B	A	H	B	B	A	H	A	H	H	A	H	H	B	H	A	H	H	B	A	A	A	H	B	A	A	A	A	H	H	A	B	H	H	H	A	B	A	B	A	H	A	H	H
GH_TBh106O12f240*	H	H	H	B	H	B	H	H	B	B	A	H	A	H	H	A	A	H	B	H	A	A	H	B	A	A	A	H	H	A	A	A	A	H	B	A	B	H	H	H	A	H	H	B	A	H	A	H	H
GH_TBh019N04f205*	H	H	H	B	H	B	H	H	B	B	A	H	A	H	H	A	A	H	B	H	A	A	H	B	A	A	A	H	H	A	A	A	A	H	B	A	B	H	H	H	A	A	H	B	A	H	A	H	H
GH_TBh019N04f656*	H	H	H	B	H	B	H	H	B	B	A	H	A	H	H	A	A	H	B	H	A	A	H	B	A	A	A	H	H	A	A	A	A	H	B	A	B	H	H	H	A	A	H	B	A	H	A	H	H
GH_TBh059H23r226*	H	H	H	B	H	B	H	H	B	B	A	H	A	H	H	A	A	H	B	H	A	A	H	B	A	A	A	H	H	A	A	A	A	H	B	A	B	H	H	H	A	A	H	B	A	H	A	H	H
GH_TBh073F18r428*	H	H	H	B	H	B	H	H	B	B	A	H	A	H	H	A	A	H	B	H	A	A	H	B	A	A	A	H	H	A	A	A	A	H	B	A	B	H	H	H	A	A	H	B	A	H	A	H	H
GH_TBb072I24f513*	H	H	H	B	H	B	H	H	B	B	A	H	A	H	H	A	A	H	B	H	A	A	H	B	A	A	A	H	H	A	A	A	A	H	B	A	B	H	H	H	A	A	H	B	A	H	A	H	H
GH_TBb040J20r477*	H	H	H	B	H	B	H	H	B	B	A	H	A	H	H	A	A	H	B	H	A	A	H	B	A	A	A	H	H	A	A	A	A	H	B	A	B	H	H	H	A	H	H	B	A	H	A	H	H
GH_TBb074B09r171*	H	H	H	B	H	B	H	H	B	B	A	H	A	H	H	A	A	H	B	H	A	A	H	B	A	A	A	H	B	A	A	A	A	H	B	A	B	H	H	H	A	H	H	B	A	H	A	H	H
GH_TBh012C06f394*	H	H	H	B	H	B	H	H	B	B	A	H	A	H	H	A	A	H	B	H	A	A	H	B	A	A	A	H	B	A	A	A	A	H	B	A	B	H	H	H	A	H	H	B	A	H	A	H	H
GH_TBh036O07r39*	H	H	H	B	H	B	H	H	B	B	A	H	A	H	H	A	A	H	B	H	A	A	H	B	A	A	A	H	B	A	A	A	A	H	B	A	B	H	H	H	A	H	H	B	A	H	A	H	H
GH_TBh079F16r196*	H	H	H	B	H	B	H	H	B	B	A	H	A	H	H	A	A	H	B	H	A	A	H	-	A	A	A	H	B	A	A	A	A	H	B	A	B	H	H	H	A	H	H	B	A	H	A	H	H
GH_TBh089P16r182*	H	H	H	B	H	B	H	H	B	B	A	H	A	H	H	A	A	H	B	H	A	A	H	B	A	A	A	H	B	A	A	A	A	H	B	A	B	H	H	H	A	H	H	B	A	H	A	H	H
GH_TBb040I16r72*	H	H	H	B	H	B	H	H	B	B	A	H	A	H	H	A	A	H	B	H	A	A	H	B	A	A	A	H	B	A	A	A	A	H	B	A	B	H	H	H	A	H	H	B	A	H	A	H	H
GH_TBh106O12r334*	H	H	H	B	H	B	H	H	B	B	A	H	A	H	H	A	A	H	B	H	A	A	H	B	A	A	A	H	B	A	A	A	A	H	B	A	B	H	H	H	A	H	H	B	A	H	A	H	H
GH_TBb097D15r81*	H	H	H	B	H	B	A	H	B	B	A	H	A	H	H	A	A	H	B	H	A	A	H	B	A	A	A	H	B	A	A	A	A	H	B	A	B	H	H	H	A	B	H	B	A	H	A	H	H
GH_TBb010C17r112*	H	H	H	B	H	B	A	H	B	B	A	H	A	H	H	A	A	H	B	H	A	A	H	B	A	A	A	H	B	A	A	A	A	H	B	A	B	H	H	H	A	B	H	B	A	H	A	H	H
GH_TBb111E18f109*	H	H	H	B	H	B	A	H	B	B	A	H	A	H	H	A	A	H	B	H	A	A	H	B	A	A	A	H	B	A	A	A	A	H	B	A	B	H	H	H	A	B	A	B	A	H	A	H	H
GH_TBh110N24r19*	H	H	H	B	H	B	A	H	B	B	A	H	A	H	H	A	A	H	B	H	A	A	H	B	A	A	A	H	B	A	A	A	A	H	B	A	B	H	H	H	A	B	A	B	A	H	A	H	H
GH_TBb015G11f686*	H	H	H	B	H	B	A	H	B	B	A	H	A	H	H	A	A	H	B	H	A	A	H	B	A	A	A	H	B	A	A	A	A	H	B	A	B	H	H	H	A	B	A	B	A	H	A	H	H
GH_TBb088H18r449*	H	H	H	B	H	B	A	H	B	B	A	H	A	H	H	A	A	H	B	H	A	A	H	B	A	A	A	H	B	A	A	A	A	H	B	A	B	H	H	H	A	B	A	B	A	H	A	H	H
GH_TBb044M20f20*	H	H	H	B	H	B	A	H	B	B	A	H	A	H	H	A	A	H	B	H	A	A	H	B	A	A	A	H	B	A	A	A	A	H	B	A	B	H	H	H	A	B	A	B	A	H	A	H	H
GH_TBh035B17r217*	H	-	H	B	H	B	A	H	B	B	A	H	A	H	H	A	A	H	B	H	A	A	H	B	A	A	A	H	B	A	A	A	A	H	B	A	B	H	H	H	A	B	A	B	A	H	A	H	H
GH_TBh009N13r431*	H	H	H	B	H	B	A	H	B	B	A	H	A	H	H	A	A	H	B	H	A	A	H	B	A	A	A	H	B	A	A	A	A	H	B	A	B	H	H	H	A	B	A	B	A	H	A	H	H
GH_TBh111N06r300*	H	H	H	B	H	B	A	H	B	B	A	H	A	H	H	A	A	H	B	H	A	A	H	B	A	A	A	H	B	A	A	A	A	H	B	A	B	H	H	H	A	B	A	B	A	H	A	H	H
GH_TBb031M23f221*	H	H	H	B	H	B	A	H	B	B	A	H	A	H	H	A	A	H	B	H	A	A	H	B	A	A	A	H	B	A	A	A	A	H	B	A	B	H	H	H	A	B	A	B	A	H	A	H	H
GH_TBb038D02f560*	H	H	H	B	H	B	A	H	B	B	A	H	A	H	H	A	A	H	B	H	A	A	H	B	A	A	A	H	B	A	A	A	A	H	B	A	B	H	H	H	A	B	A	B	A	H	A	H	H
GH_TBb054F12f348*	H	H	H	B	H	B	A	H	B	B	A	H	A	H	H	A	A	H	B	H	A	A	H	B	A	A	A	H	B	A	A	A	A	H	B	A	B	H	H	H	A	B	A	B	A	H	A	H	H
GH_TBh027O09f458*	H	H	H	B	H	B	A	H	B	B	A	H	A	H	H	A	A	H	B	H	A	A	H	B	A	A	A	H	B	A	A	A	A	H	B	A	B	H	H	H	A	B	A	B	A	H	A	H	H
GH_TBb009O10r454*	H	H	H	B	H	B	A	H	B	B	A	H	A	H	H	A	A	H	B	H	A	A	H	B	A	A	A	H	B	A	A	A	A	H	H	A	B	H	H	H	A	B	A	B	A	H	A	H	H
GH_TBb019N19r576*	H	H	H	B	H	B	A	H	B	B	A	H	A	H	H	A	A	H	B	H	A	A	H	B	A	A	A	H	B	A	A	A	A	H	H	A	B	H	H	H	A	B	A	B	A	H	A	H	H
GH_TBb033C14r773*	H	H	H	B	H	B	A	H	B	B	A	H	A	H	H	A	A	H	B	H	A	A	H	B	A	A	A	H	B	A	A	A	A	H	A	A	B	H	H	H	A	B	A	B	A	H	A	H	H
GH_TBb037H17f594*	H	H	H	B	H	B	A	H	B	B	A	H	A	H	H	A	A	H	B	H	A	A	H	B	A	A	A	H	B	A	A	A	A	H	H	A	B	H	H	H	A	B	A	B	A	H	A	H	H
GH_TBb039L15f170*	H	H	H	B	H	B	A	H	B	B	A	H	A	H	H	A	A	H	B	H	A	A	H	B	A	A	A	H	B	A	A	A	A	H	H	A	B	H	H	H	A	B	A	B	A	H	A	H	H
GH_TBb059L14r163*	H	H	H	B	H	B	A	H	B	B	A	H	A	H	H	A	A	H	B	H	A	A	H	B	A	A	A	H	B	A	A	A	A	H	H	A	B	H	H	H	A	B	A	B	A	H	A	H	H
GH_TBb113M14f88*	H	H	H	B	H	B	A	H	B	B	A	H	A	H	H	A	A	H	B	H	A	A	H	B	A	A	A	H	B	A	A	A	A	H	H	A	B	H	H	H	A	B	A	B	A	H	A	H	H
GH_TBh061H21r561*	H	H	H	B	H	B	A	H	B	B	A	H	A	H	H	A	A	H	B	H	A	A	H	B	A	A	A	H	B	A	A	A	A	H	H	A	B	H	H	H	A	B	A	B	A	H	A	H	H
GH_TBh064D21f594*	H	H	H	B	H	B	A	H	B	B	A	H	A	H	H	A	A	H	B	H	A	A	H	B	A	A	A	H	B	A	A	A	A	H	H	A	B	H	H	H	A	B	A	B	A	H	A	H	H
GH_TBb008D08f836*	H	H	H	B	H	B	A	H	B	B	A	H	A	H	H	A	A	H	B	H	A	A	H	B	A	A	A	H	B	A	A	A	A	H	H	A	B	H	H	H	A	B	A	B	A	H	A	H	H
GH_TBb050G07r427*	H	H	H	B	H	B	A	H	B	B	A	H	A	H	H	A	A	H	B	H	A	A	H	B	A	A	A	H	B	A	A	A	A	H	H	A	B	H	H	H	A	B	A	B	A	H	A	H	H
GH_TBb058J12r68*	H	H	H	B	H	B	A	H	B	B	A	H	A	H	H	A	A	H	B	H	A	A	H	B	A	A	A	H	B	A	A	A	A	H	H	A	B	H	H	H	A	B	A	B	A	H	A	H	H
GH_TBb088L06r281*	H	H	H	B	H	B	A	H	B	B	A	H	A	H	H	A	A	H	B	H	A	A	H	B	A	A	A	H	B	A	A	A	A	H	H	A	B	H	H	H	A	B	A	B	A	H	A	H	H
GH_TBb101A13f538*	H	H	H	B	H	B	A	H	B	B	A	H	A	H	H	A	A	H	B	H	A	A	H	B	A	A	A	H	B	A	A	A	A	H	H	A	B	H	H	H	A	B	A	B	A	H	A	H	H
GH_TBb104E17f162*	H	H	H	B	H	B	A	H	B	B	A	H	A	H	H	A	A	H	B	H	A	A	H	B	A	A	A	H	B	A	A	A	A	H	H	A	B	H	H	H	A	B	A	B	A	H	A	H	H
GH_TBh028N21f239*	H	H	H	B	H	B	A	H	B	B	A	H	A	H	H	A	A	H	B	H	A	A	H	B	A	A	A	H	B	A	A	A	A	H	H	A	B	H	H	H	A	B	A	B	A	H	A	H	H
GH_TBh033K23r296*	H	H	H	B	H	B	A	H	B	B	A	H	A	H	H	A	A	H	B	H	A	A	H	B	A	A	A	H	B	A	A	A	A	H	H	A	B	H	H	H	A	B	A	B	A	H	A	H	H
GH_TBh033K23r531*	H	H	H	B	H	B	A	H	B	B	A	H	A	H	H	A	A	H	B	H	A	A	H	B	A	A	A	H	B	A	A	A	A	H	H	A	B	H	H	H	A	B	A	B	A	H	A	H	H
GH_TBh101L13r306*	H	H	H	B	H	B	A	H	B	B	A	H	A	H	H	A	A	H	B	H	A	A	H	B	A	A	A	H	B	A	A	A	A	H	H	A	B	H	H	H	A	B	A	B	A	H	A	H	H
GH_TBh107D05r381*	H	H	H	B	H	B	H	H	B	B	A	H	A	H	H	A	A	H	B	H	A	A	H	B	A	A	A	H	H	A	A	A	A	H	B	A	B	H	H	H	A	A	H	B	A	H	A	H	H
GH_TBb089F11r426*	H	H	H	B	H	B	H	B	B	B	A	H	A	H	H	A	A	H	B	H	H	H	H	B	A	A	A	H	H	A	A	A	A	H	B	A	B	H	H	H	A	A	H	B	A	H	A	H	H
GH_TBh109J24f271*	H	H	H	B	H	B	B	B	B	B	A	H	A	H	H	A	A	H	B	H	H	H	H	B	A	A	A	H	H	A	H	A	A	H	B	A	B	H	H	H	A	A	B	H	A	H	A	H	H
GH_TBh114C13f329*	H	H	H	H	H	B	B	B	B	B	A	H	A	H	H	A	A	H	B	H	H	H	H	B	H	A	H	A	H	A	B	A	A	H	B	H	B	H	H	A	A	A	B	H	A	H	A	H	H
GH_TBb095D23r564*	H	H	H	H	H	H	B	B	B	B	A	H	A	H	H	A	A	H	B	H	H	H	H	B	H	A	B	A	H	H	B	A	A	H	B	H	B	H	H	A	A	A	H	A	A	H	A	H	H
GH_TBb007L19f304*	H	H	H	H	H	B	B	B	B	B	A	H	A	H	H	A	A	H	B	H	H	H	H	B	H	A	H	A	H	H	B	A	A	H	B	H	B	H	H	A	A	A	H	H	A	H	A	H	H
GH_TBb007L19r37*	H	H	H	H	H	B	B	B	B	B	A	H	A	H	H	A	A	H	B	H	H	H	H	B	H	A	H	A	H	H	B	A	A	H	B	H	B	H	H	A	A	A	H	H	A	H	A	H	H
GH_TBh041L19f310*	H	H	H	H	H	B	B	B	B	B	A	H	A	H	H	A	A	H	B	H	H	H	H	B	H	A	H	A	H	H	B	A	A	H	B	H	B	H	H	A	A	A	H	H	A	H	A	H	H
GH_TBh080B09f525*	H	H	H	H	H	B	B	B	B	B	A	H	A	H	H	A	A	H	B	H	H	H	H	B	H	A	H	A	H	H	B	A	A	H	B	H	B	H	H	A	A	A	H	H	A	H	A	H	H
GH_TBb033L01f206*	H	H	H	H	H	H	B	B	B	B	A	H	A	H	H	A	A	H	B	H	H	H	H	B	H	A	B	A	H	H	B	A	A	H	B	H	B	H	H	A	A	A	H	A	A	H	A	H	H
GH_TBh034H02r480*	H	H	H	H	H	H	B	B	B	B	A	H	A	H	H	A	A	H	B	H	H	H	H	B	H	A	B	A	H	H	B	A	A	H	B	H	B	H	H	A	A	A	H	A	A	H	A	H	H
GH_TBb062E11r512*	H	H	H	H	H	H	B	B	H	H	A	H	A	H	B	A	A	H	H	H	H	H	B	H	H	A	B	A	H	B	B	A	A	A	B	H	B	H	H	A	A	A	H	A	A	H	A	B	B
GH_TBh091G16r479*	H	H	H	H	H	H	B	B	H	H	A	H	A	H	B	A	A	H	H	H	H	H	B	H	H	A	B	A	H	B	B	A	A	A	B	H	B	H	H	A	A	A	H	A	A	H	A	B	B
GH_TBb011D21f324*	H	A	H	H	H	H	B	B	H	H	A	H	A	H	B	A	A	H	H	H	H	H	B	H	H	A	B	A	H	B	B	H	A	A	B	H	B	A	H	A	A	A	H	A	A	H	A	B	H
GH_TBb037J18r618*	H	A	H	H	H	H	B	B	H	H	A	H	A	H	B	A	A	H	H	H	H	H	B	H	H	A	B	A	H	B	B	H	A	A	B	H	B	A	H	A	A	A	H	A	A	H	A	B	H
GH_TBb063J19r312*	H	A	H	H	H	H	B	B	H	H	A	H	A	H	B	A	A	H	H	H	H	H	B	H	H	A	B	A	H	B	B	H	A	A	B	H	B	A	H	A	A	A	H	A	A	H	A	B	H
GH_TBb011D21r337*	H	A	H	H	H	H	B	B	H	H	A	H	A	H	B	A	A	H	H	H	H	H	B	H	H	A	B	A	H	B	B	H	A	A	B	H	B	A	H	A	A	A	H	A	A	H	A	B	H
GH_TBh114B12f334*	H	A	H	H	H	H	B	B	H	H	A	H	A	H	B	A	H	H	H	H	H	H	B	H	H	H	B	A	H	B	B	H	A	A	B	H	B	A	H	A	A	A	H	A	A	H	A	B	H
GH_TBb083H08r388*	H	A	H	H	H	H	B	B	H	H	A	H	A	H	B	A	H	H	H	H	H	H	B	H	H	H	B	A	H	B	B	H	A	A	B	H	B	A	H	A	A	A	H	A	A	H	A	B	H
GH_TBb015A07f814*	H	A	H	H	H	H	B	B	H	H	H	H	A	H	B	A	H	H	H	H	H	H	B	H	H	H	B	A	H	B	B	H	A	A	B	H	B	A	H	A	A	A	H	A	A	H	A	B	H
GH_TBb072H07r38*	H	A	H	H	H	H	B	B	H	H	H	H	A	H	B	A	H	A	A	H	H	H	B	H	H	H	B	A	H	B	B	H	H	A	B	H	B	A	H	A	A	A	H	A	A	H	A	B	H
GH_TBb049J03r117*	H	A	H	H	H	H	B	B	H	H	H	H	A	H	B	A	H	A	A	H	H	H	B	H	H	H	B	A	H	B	B	H	H	A	B	H	H	A	B	A	A	A	H	A	H	H	A	B	H
GH_TBb057J07r80*	H	A	H	H	H	H	B	B	H	H	H	H	A	H	B	A	H	A	A	H	H	B	B	A	B	H	B	A	H	B	B	H	H	A	B	H	H	H	B	A	A	A	H	A	H	A	A	B	H
GH_TBb033P05r501*	H	B	H	H	B	H	H	A	H	H	A	A	H	H	B	B	A	B	A	A	A	H	A	B	H	A	A	B	H	B	B	A	H	B	H	H	A	A	B	H	H	B	H	H	H	H	H	H	H
GH_TBh083B04r600*	H	B	B	H	B	A	H	A	H	H	A	A	H	B	H	B	A	A	A	A	A	H	B	B	H	A	A	H	A	H	H	H	H	B	H	H	A	A	B	H	H	B	H	H	A	A	H	B	A
GH_TBh100L09f419*	H	B	B	H	B	A	H	A	H	H	A	A	H	B	H	B	A	A	A	A	A	H	B	B	H	A	A	H	A	H	H	H	H	B	H	H	A	A	B	H	H	B	H	H	A	H	H	B	A
GH_TBb087M08r101*	H	B	B	H	B	A	H	A	H	H	A	A	H	B	H	B	A	A	A	A	A	H	B	B	A	A	A	H	A	H	H	H	B	B	H	H	A	A	B	H	H	B	B	H	A	H	H	B	A
GH_TBb012A18f499*	H	B	B	H	B	A	H	A	H	H	A	A	H	B	H	B	A	A	A	A	A	H	B	B	A	A	A	H	A	H	H	H	B	B	H	H	A	A	B	H	H	B	B	H	A	H	H	B	A
GH_TBb014D01f435*	H	B	B	H	B	A	H	A	H	H	A	A	H	B	H	B	A	A	A	A	A	H	B	B	A	A	A	H	A	H	H	H	B	B	H	H	A	A	B	H	H	B	B	H	A	H	H	B	A
GH_TBb075J23r296*	H	B	B	H	B	A	H	A	H	H	A	A	H	B	H	B	A	A	A	A	A	H	B	B	A	A	A	H	A	H	H	H	B	B	H	H	A	A	B	H	H	B	B	H	A	H	H	B	A
GH_TBb076N23f294*	H	B	B	H	B	A	H	A	H	H	A	A	H	B	H	B	A	A	A	A	A	H	B	B	A	A	A	H	A	H	H	H	B	B	H	H	A	A	B	H	H	B	B	H	A	H	H	B	A
GH_TBh007G11r278*	H	B	B	H	B	A	H	A	H	H	A	A	H	B	H	B	A	A	A	A	A	H	B	B	A	A	A	H	A	H	H	H	B	B	H	H	A	A	B	H	H	B	B	H	A	H	H	B	A
GH_TBh094G24r420*	H	B	B	H	B	A	H	A	H	H	A	A	H	B	H	B	A	A	A	A	A	H	B	B	A	A	A	H	A	H	H	H	B	B	H	H	A	A	B	H	H	B	B	H	A	H	H	B	A
GH_TBb011C03r542*	H	B	B	H	B	A	H	A	H	H	A	A	H	B	H	B	A	A	A	A	A	H	B	B	A	A	A	H	A	H	H	H	B	B	H	H	A	A	B	H	H	B	B	H	A	H	H	B	A
GH_TBb048P03r31*	H	B	B	H	B	A	H	A	H	H	A	A	H	B	H	B	A	A	A	A	A	H	B	B	A	A	A	H	A	H	H	H	B	B	H	H	A	A	B	H	H	B	B	H	A	H	H	B	A
GH_TBb002D02r524*	H	B	B	H	B	A	H	A	H	H	H	A	H	B	H	B	A	A	A	A	A	H	B	B	A	A	A	H	A	H	H	H	B	B	H	H	A	A	H	H	H	B	B	H	A	H	H	B	A
GH_TBb002L18f243*	H	B	B	H	B	A	H	A	H	H	H	A	H	B	H	B	A	A	A	A	A	H	B	B	A	A	A	H	A	H	H	H	B	B	H	H	A	A	H	H	H	B	B	H	A	H	H	B	A
GH_TBb060E17f456*	H	B	B	H	B	A	H	A	H	H	H	A	H	B	H	B	A	A	A	A	A	H	B	B	A	A	A	H	A	H	H	H	B	B	H	H	A	A	H	H	H	B	B	H	A	H	H	B	A
GH_TBh036E15f728*	H	B	B	H	B	A	H	A	H	H	H	A	H	B	H	B	A	A	A	A	A	H	B	B	A	A	A	H	A	H	H	H	B	B	H	H	A	A	H	H	H	B	B	H	A	H	H	B	A
GH_TBh097G15f177*	H	B	B	H	B	A	H	A	H	H	H	A	H	B	H	B	A	A	A	A	A	H	B	B	A	A	A	H	A	H	H	H	B	B	H	H	A	A	H	H	H	B	B	H	A	H	H	B	A
GH_TBh111A02r225*	H	B	B	H	B	A	H	A	H	H	H	A	H	B	H	B	A	A	A	A	A	H	B	B	A	A	A	H	A	H	H	H	B	B	H	H	A	A	H	H	H	B	B	H	A	H	H	B	A
GH_TBr169K01r569*	H	B	B	H	B	A	H	A	H	H	H	A	H	B	H	B	A	A	A	A	A	H	B	B	A	A	A	H	A	H	H	H	B	B	H	H	A	A	H	H	H	B	B	H	A	H	H	B	A
GH_TBb017J20r590*	H	B	B	H	B	A	H	A	H	H	H	A	H	B	H	B	A	A	A	A	A	H	B	B	A	A	A	H	A	H	H	H	B	B	H	H	A	A	H	H	H	B	B	H	A	H	H	B	A
GH_TBh083B06r48*	H	B	B	H	B	A	H	A	H	H	H	A	H	B	H	B	A	A	A	A	A	H	B	B	A	A	A	H	A	H	H	H	B	B	H	H	A	A	H	H	H	B	B	H	A	H	H	B	A
GH_TBh093A04r70*	H	B	B	H	B	A	H	A	H	H	H	A	H	B	H	B	A	A	A	A	A	H	B	B	A	A	A	H	A	H	H	H	B	B	H	H	A	A	H	H	H	B	B	H	A	H	H	B	A
GH_TBb015C19r250*	H	B	B	H	B	A	H	A	H	H	H	A	H	B	H	B	A	A	A	A	A	H	B	B	A	A	H	A	A	H	H	H	B	B	H	B	A	A	H	H	B	B	B	H	A	H	H	B	A
GH_TBh023A08r500*	H	B	B	H	B	A	H	A	H	H	H	A	H	B	H	B	A	A	A	A	A	H	B	B	A	A	H	A	A	H	H	H	B	B	H	B	A	A	H	H	B	B	B	H	A	H	H	B	A
GH_TBh072L21r307*	H	B	B	H	B	A	H	A	H	H	H	H	H	B	H	B	A	A	A	A	A	H	B	B	A	A	H	A	A	H	H	H	B	B	H	B	A	A	H	H	B	B	H	H	A	H	H	B	A
GH_TBb099G16r491*	H	B	B	H	B	A	H	A	H	H	H	H	H	B	H	B	A	A	A	A	A	H	B	B	A	A	H	A	A	H	H	H	B	B	H	B	A	A	H	H	B	B	H	H	A	H	H	B	H
GH_TBb116I07r236*	H	B	B	H	B	A	H	A	H	H	H	H	H	B	H	B	A	A	A	A	A	H	B	B	A	A	H	A	A	H	H	H	B	B	H	B	A	A	H	H	B	B	H	H	A	H	H	B	H
GH_TBb116I07r99*	H	B	B	H	B	A	H	A	H	H	H	H	H	B	H	B	A	A	A	A	A	H	B	B	A	A	H	A	A	H	H	H	B	B	H	B	A	A	H	H	B	B	H	H	A	H	H	B	H
GH_TBh020K15r680*	H	H	B	H	H	H	H	A	H	H	B	B	B	B	H	H	H	A	A	A	A	H	B	B	H	A	B	A	A	H	H	H	B	H	H	B	A	H	H	H	H	B	H	B	A	H	B	B	H
GH_TBb063D09f273*	H	H	B	H	H	H	A	A	H	H	B	B	B	B	H	H	H	A	A	A	A	H	B	B	H	A	B	A	A	A	H	B	B	H	H	B	A	H	H	H	A	B	H	B	A	H	B	B	H
GH_TBb006C11r726*	H	H	B	H	H	H	A	A	H	H	B	B	B	B	H	H	H	A	A	A	A	H	B	B	H	A	B	H	A	A	B	B	B	H	H	B	A	H	H	H	A	B	H	H	A	H	B	B	B
GH_TBb092O10f417*	H	H	B	H	H	H	A	A	H	H	B	B	B	B	H	H	H	A	A	A	A	H	B	B	H	A	B	H	A	A	H	B	B	H	H	B	A	H	H	H	A	B	H	B	A	H	B	B	B
GH_TBb092O10r280*	H	H	B	H	H	H	A	A	H	H	B	B	B	B	H	H	H	A	A	A	A	H	B	B	H	A	B	H	A	A	H	B	B	H	H	B	A	H	H	H	A	B	H	B	A	H	B	B	B
GH_TBh029L07r188*	H	H	B	H	H	H	A	A	H	H	B	B	B	B	H	H	H	A	A	A	A	H	B	B	H	A	B	H	A	A	H	B	B	H	H	B	A	H	H	H	A	B	H	B	A	H	B	B	B
GH_TBb114D19r227*	H	H	B	H	H	H	H	A	H	H	B	B	B	B	H	H	H	A	A	A	A	H	B	B	H	A	B	A	A	H	H	H	B	H	H	B	A	H	H	H	A	B	H	B	A	H	B	B	H
GH_TBb038C12f747*	H	H	B	H	H	H	H	A	H	H	B	B	B	B	H	H	H	A	A	A	A	H	B	B	H	A	B	A	A	H	H	H	B	H	H	B	A	H	H	H	H	B	H	B	A	H	B	B	H
GH_TBb040D20f29*	H	H	B	H	H	H	H	A	H	H	B	B	B	B	H	H	H	A	A	A	A	H	B	B	H	A	B	A	A	H	H	H	B	H	H	B	A	H	H	H	H	B	H	B	A	H	B	B	H
GH_TBh030K10f55*	H	H	B	H	H	H	H	A	H	H	B	B	B	B	H	H	H	A	A	A	A	H	B	B	H	A	B	A	A	H	H	H	B	H	H	B	A	H	H	H	H	B	H	B	A	H	B	B	H
GH_TBh003I16r751*	H	H	B	H	H	H	H	A	H	H	B	B	B	B	H	H	H	A	A	A	A	H	B	B	H	A	B	A	A	H	H	H	B	H	H	B	A	H	H	H	H	B	H	B	A	H	B	B	H
GH_TBb059C09f67*	H	H	B	H	B	H	H	A	H	H	B	B	B	B	H	H	H	A	A	A	A	H	B	B	H	A	B	A	A	H	H	H	B	H	H	B	A	H	H	H	H	B	H	B	A	H	B	B	H
GH_TBb033F05r616*	H	H	B	H	B	H	H	A	H	H	B	B	B	B	H	H	H	A	H	A	A	H	B	B	A	A	B	A	A	H	H	H	B	B	H	B	A	H	H	H	H	B	H	B	A	H	B	B	H
GH_TBb044D02r301*	H	H	B	H	B	H	H	A	H	H	B	B	B	B	H	H	H	A	H	A	A	H	B	B	A	A	B	A	A	H	H	H	B	B	H	B	A	H	H	H	H	B	H	B	A	H	B	B	H
GH_TBb046F13f454*	H	H	B	H	B	H	H	A	H	H	B	B	B	B	H	H	H	A	H	A	A	H	B	B	A	A	B	A	A	H	H	H	B	B	H	B	A	H	H	H	H	B	H	B	A	H	B	B	H
GH_TBb059O19f277*	H	H	B	H	B	H	H	A	H	H	B	B	B	B	H	H	H	A	H	A	A	H	B	B	A	A	B	A	A	H	H	H	B	B	H	B	A	H	H	H	H	B	H	B	A	H	B	B	H
GH_TBb102K18r286*	H	H	B	H	B	H	H	A	H	H	B	B	B	B	H	H	H	A	H	A	A	H	B	B	A	A	B	A	A	H	H	H	B	B	H	B	A	H	H	H	H	B	H	B	A	H	B	B	H
GH_TBh015L23f324*	H	H	B	H	B	H	H	A	H	H	B	B	B	B	H	H	H	A	H	A	A	H	B	B	A	A	B	A	A	H	H	H	B	B	H	B	A	H	H	H	H	B	H	B	A	H	B	B	H
GH_TBh027F03f164*	H	H	B	H	B	H	H	A	H	H	B	B	B	B	H	H	H	A	H	A	A	H	B	B	A	A	B	A	A	H	H	H	B	B	H	B	A	H	H	H	H	B	H	B	A	H	B	B	H
GH_TBh075N09f400*	H	H	B	H	B	H	H	A	H	H	B	B	B	B	H	H	H	A	H	A	A	H	B	B	A	A	B	A	A	H	H	H	B	B	H	B	A	H	H	H	H	B	H	B	A	H	B	B	H
GH_TBh088F21f45*	H	H	B	H	B	H	H	A	H	H	B	B	B	B	H	H	H	A	H	A	A	H	B	B	A	A	B	A	A	H	H	H	B	B	H	B	A	H	H	H	H	B	H	B	A	H	B	B	H
GH_TBr162B05f665*	H	H	B	H	B	H	H	A	H	H	B	B	B	B	H	H	H	A	H	A	A	H	B	B	A	A	B	A	A	H	H	H	B	B	H	B	A	H	H	H	H	B	H	B	A	H	B	B	H
GH_TBb062D05r605*	H	H	B	H	B	H	H	A	H	H	B	B	B	B	H	H	H	A	H	A	A	H	B	B	A	A	B	A	A	H	H	H	B	B	H	B	A	H	H	H	H	B	H	B	A	H	B	B	H
GH_TBb090I13r178*	H	H	B	H	B	H	H	A	H	H	B	B	B	B	H	H	H	A	H	A	A	H	B	B	A	A	B	A	A	H	H	H	B	B	H	B	A	H	H	H	H	B	H	B	A	H	B	B	H
GH_TBb036H12f180*	H	H	B	H	B	H	H	A	H	H	B	B	B	B	H	H	H	A	H	A	A	H	B	B	A	A	B	A	A	H	H	H	B	B	H	B	A	A	H	H	H	B	H	B	A	H	B	B	H
GH_TBh011M06f248*	H	H	B	H	B	H	H	A	H	H	B	B	B	B	H	H	H	A	H	A	A	H	B	B	A	A	B	A	A	H	H	H	B	B	H	B	A	A	H	H	H	B	H	B	A	H	B	B	H
GH_TBh012G12r545*	H	H	B	H	B	H	H	A	H	H	B	B	B	B	H	H	H	A	H	A	A	H	B	B	A	A	B	A	A	H	H	H	B	B	H	B	A	A	H	H	H	B	H	B	A	H	B	B	H
GH_TBh102M03r275*	H	H	B	H	B	H	H	A	H	H	B	B	B	B	H	H	H	A	H	A	A	H	B	B	A	A	B	A	A	H	H	H	B	B	H	B	A	A	H	H	H	B	H	B	A	H	B	B	H
GH_TBb003I09f417*	H	H	B	H	B	H	H	A	H	H	B	B	B	B	H	H	H	A	H	A	A	H	B	B	A	A	B	A	A	H	H	H	B	B	H	B	A	A	H	H	H	B	H	B	A	H	B	B	H
GH_TBb007G21f82*	H	H	B	H	B	H	H	A	H	H	B	B	B	B	H	H	H	A	H	A	A	H	B	B	A	A	B	A	A	H	H	H	B	B	H	B	A	A	H	H	H	B	H	B	A	H	B	B	H
GH_TBb024N12r794*	H	H	B	H	B	H	H	A	H	H	B	B	B	B	H	H	H	A	H	A	A	H	B	B	A	A	B	A	A	H	H	H	B	B	H	B	A	A	H	H	H	B	H	B	A	H	B	B	H
GH_TBb030P07f168*	H	H	B	H	B	H	H	A	H	H	B	B	B	B	H	H	H	A	H	A	A	H	B	B	A	A	B	A	A	H	H	H	B	B	H	B	A	A	H	H	H	B	H	B	A	H	B	B	H
GH_TBb030P07r576*	H	H	B	H	B	H	H	A	H	H	B	B	B	B	H	H	H	A	H	A	A	H	B	B	A	A	B	A	A	H	H	H	B	B	H	B	A	A	H	H	H	B	H	B	A	H	B	B	H
GH_TBb031G05f499*	H	H	B	H	B	H	H	A	H	H	B	B	B	B	H	H	H	A	H	A	A	H	B	B	A	A	B	A	A	H	H	H	B	B	H	B	A	A	H	H	H	B	H	B	A	H	B	B	H
GH_TBb035F17r133*	H	H	B	H	B	H	H	A	H	H	B	B	B	B	H	H	H	A	H	A	A	H	B	B	A	A	B	A	A	H	H	H	B	B	H	B	A	A	H	H	H	B	H	B	A	H	B	B	H
GH_TBb040O08r153*	H	H	B	H	B	H	H	A	H	H	B	B	B	B	H	H	H	A	H	A	A	H	B	B	A	A	B	A	A	H	H	H	B	B	H	B	A	A	H	H	H	B	H	B	A	H	B	B	H
GH_TBb083D14r345*	H	H	B	H	B	H	H	A	H	H	B	B	B	B	H	H	H	A	H	A	A	H	B	B	A	A	B	A	A	H	H	H	B	B	H	B	A	A	H	H	H	B	H	B	A	H	B	B	H
GH_TBb096C11f237*	H	H	B	H	B	H	H	A	H	H	B	B	B	B	H	H	H	A	H	A	A	H	B	B	A	A	B	A	A	H	H	H	B	B	H	B	A	A	H	H	H	B	H	B	A	H	B	B	H
GH_TBb107M23r602*	H	H	B	H	B	H	H	A	H	H	B	B	B	B	H	H	H	A	H	A	A	H	B	B	A	A	B	A	A	H	H	H	B	B	H	B	A	A	H	H	H	B	H	B	A	H	B	B	H
GH_TBb112O14f289*	-	H	-	H	B	H	H	A	H	H	B	B	-	B	H	H	H	A	H	A	A	H	B	-	A	A	-	A	A	H	H	H	-	-	H	-	A	A	-	H	H	B	H	-	A	H	-	B	H
GH_TBb120K10r108*	H	H	B	H	B	H	H	A	H	H	B	B	B	B	H	H	H	A	H	A	A	H	B	B	A	A	B	A	A	H	H	H	B	B	H	B	A	A	H	H	H	B	H	B	A	H	B	B	H
GH_TBh002B01r245*	H	H	B	H	B	H	H	A	H	H	B	B	B	B	H	H	H	A	H	A	A	H	B	B	A	A	B	-	A	H	H	H	B	B	H	B	A	A	H	H	H	B	H	B	A	H	B	B	H
GH_TBh018C24r360*	H	H	B	H	B	H	H	A	H	H	B	B	B	B	H	H	H	A	H	A	A	H	B	B	A	A	B	A	A	H	H	H	B	B	H	B	A	A	H	H	H	B	H	B	A	H	B	B	H
GH_TBh019F09f59*	H	H	B	H	B	H	H	A	H	H	B	B	B	B	H	H	H	A	H	A	A	H	B	B	A	A	B	A	A	H	H	H	B	B	H	B	A	A	H	H	H	B	H	B	A	H	B	B	H
GH_TBh019J01r131*	H	H	B	H	B	H	H	A	H	H	B	B	B	B	H	H	H	A	H	A	A	H	B	B	A	A	B	A	A	H	H	H	B	B	H	B	A	A	H	H	H	B	H	B	A	H	B	B	H
GH_TBh021O07r71*	H	H	B	H	B	H	H	A	H	H	B	B	B	B	H	H	H	A	H	A	A	H	B	B	A	A	B	A	A	H	H	H	B	B	H	B	A	A	H	H	H	B	H	B	A	H	B	B	H
GH_TBh034G09f612*	H	H	B	H	B	H	H	A	H	H	B	B	B	B	H	H	H	A	H	A	A	H	B	B	A	A	B	A	A	H	H	H	B	B	H	B	A	A	H	H	H	B	H	B	A	H	B	B	H
GH_TBh050D11r266*	H	H	B	H	B	H	H	A	H	H	B	B	B	B	H	H	H	A	H	A	A	H	B	B	A	A	B	A	A	H	H	H	B	B	H	B	A	A	H	H	H	B	H	B	A	H	B	B	H
GH_TBh082F11r378*	H	H	B	H	B	H	H	A	H	H	B	B	B	B	H	H	H	A	H	A	A	H	B	B	A	A	B	A	A	H	H	H	B	B	H	B	A	A	H	H	H	B	H	B	A	H	B	B	H
GH_TBh090F17r660*	H	H	B	H	B	H	H	A	H	H	B	B	B	B	H	H	H	A	H	A	A	H	B	B	A	A	B	A	A	H	H	H	B	B	H	B	A	A	H	H	H	B	H	B	A	H	B	B	H
GH_TBh106P19r103*	H	H	B	H	B	H	H	A	H	H	B	B	B	B	H	H	H	A	H	A	A	H	B	B	A	A	B	A	A	H	H	H	B	B	H	B	A	A	H	H	H	B	H	B	A	H	B	B	H
GH_TBh108J16r240*	H	H	B	H	B	H	H	A	H	H	B	B	B	B	H	H	H	A	H	A	A	H	B	B	A	A	B	A	A	H	H	H	B	B	H	B	A	A	H	H	H	B	H	B	A	H	B	B	H
GH_TBh118F11r294*	H	H	B	H	B	H	H	A	H	H	B	B	B	B	H	H	H	A	H	A	A	H	B	B	A	A	B	A	A	H	H	H	B	B	H	B	A	A	H	H	H	B	H	B	A	H	B	B	H
GH_TBr161P02f242*	H	H	B	H	B	H	H	A	H	H	B	B	B	B	H	H	H	A	H	A	A	H	B	B	A	A	B	A	A	H	H	H	B	B	H	B	A	A	H	H	H	B	H	B	A	H	B	B	H
GH_TBh065C19f351*	H	H	B	H	B	H	H	A	H	H	B	B	B	B	-	H	-	A	H	A	A	H	B	-	A	A	B	A	A	-	H	H	B	B	H	B	A	A	H	H	H	B	H	B	A	H	B	B	-
GH_TBh022C05f353*	H	H	B	H	B	H	H	A	H	H	B	B	B	B	H	H	H	A	H	A	A	H	B	B	A	A	B	A	A	H	H	H	B	B	H	B	A	A	H	H	H	B	H	B	A	H	B	B	H
GH_TBb102C14f436*	H	H	B	H	B	H	H	A	H	H	B	B	B	B	H	H	H	A	H	A	A	H	B	B	A	A	H	A	A	H	H	H	B	B	H	B	A	A	H	H	H	B	H	B	A	H	B	B	H
GH_TBb108B18f152*	H	H	B	H	B	H	H	A	H	H	B	B	B	B	H	H	H	A	H	A	A	H	B	B	A	A	H	A	A	H	H	H	B	B	H	B	A	A	H	H	H	B	H	B	A	H	B	B	H
GH_TBh004C13f117*	H	H	B	H	B	H	H	A	H	H	B	B	B	B	H	H	H	A	H	A	A	H	B	B	A	A	H	A	A	H	H	H	B	B	H	B	A	A	H	H	H	B	H	B	A	H	B	B	H
GH_TBh074K07r593*	H	H	B	H	B	H	H	A	H	H	B	B	B	B	H	H	H	A	H	A	A	H	B	B	A	A	H	A	A	H	H	H	B	B	H	B	A	-	H	H	B	B	H	H	A	H	B	B	H
GH_TBh089F18f168*	H	H	B	H	B	H	H	A	H	H	B	B	B	B	H	H	H	A	H	A	A	H	B	B	A	A	H	A	A	H	H	H	B	B	H	B	A	A	H	H	B	B	H	H	A	H	B	B	H
GH_TBh089K05r428*	H	H	B	H	B	H	H	A	H	H	B	B	B	B	H	H	H	A	H	A	A	H	B	B	A	A	H	A	A	H	H	H	B	B	H	B	A	A	H	H	B	B	H	H	A	H	B	B	H
GH_TBh024L13r588*	H	H	B	H	B	H	H	A	H	H	B	B	B	B	H	H	H	A	H	A	A	H	B	B	A	A	H	A	A	H	H	H	B	B	H	B	A	A	H	H	B	B	H	H	A	H	B	B	H
GH_TBh090K20f281*	H	B	B	H	B	H	H	A	H	H	B	B	H	B	H	H	A	A	H	A	A	H	B	B	A	A	H	A	A	H	H	H	B	B	H	B	A	A	H	H	B	B	H	H	A	H	B	B	H
GH_TBb093B04r312*	H	B	B	H	B	A	H	A	H	H	H	B	H	B	H	B	A	A	H	A	A	H	B	B	A	A	H	A	A	H	H	H	B	B	H	B	A	A	H	H	B	B	H	H	A	H	B	B	H
GH_TBb116M11f726*	H	B	B	H	B	A	H	A	H	H	H	B	H	B	H	B	A	A	H	A	A	H	B	B	A	A	H	A	A	H	H	H	B	B	H	B	A	A	H	H	B	B	H	H	A	H	B	B	H
GH_TBb076C21f301*	H	B	B	H	B	A	H	A	H	H	H	B	H	B	H	B	A	A	H	A	A	H	B	B	A	A	H	A	A	H	H	H	B	B	H	B	A	A	H	H	B	B	H	H	A	H	B	B	H
GH_TBb051O13f223*	H	B	B	H	B	A	H	A	H	H	H	B	H	B	H	B	A	A	H	A	A	H	B	B	A	A	H	A	A	H	H	H	B	B	H	B	A	A	H	H	B	B	H	H	A	H	B	B	H
GH_TBb074F15f505*	H	H	B	H	H	A	A	A	B	B	B	B	B	B	H	B	H	A	A	A	H	H	H	B	B	A	B	B	H	A	B	B	H	H	H	B	A	H	B	H	A	B	H	A	H	H	H	B	H
GH_TBb076N21f66*	H	H	B	H	H	A	A	A	B	B	B	B	B	B	H	B	H	A	A	A	H	H	H	B	B	A	B	B	H	A	B	B	H	H	H	B	A	H	B	H	A	B	H	A	H	H	H	B	H
GH_TBh012O24f282*	H	H	B	H	H	A	A	A	B	B	B	B	B	B	H	B	H	A	A	A	H	H	H	B	B	A	B	B	H	A	B	B	H	H	H	B	A	H	B	H	A	B	H	A	H	H	H	B	H
GH_TBh069G12r450*	H	H	B	H	H	A	A	A	B	B	B	B	B	B	H	B	H	A	A	A	H	H	H	B	B	A	B	B	H	A	B	B	H	H	H	B	A	H	B	H	A	B	H	A	H	H	H	B	H
GH_TBb064I08r461*	H	H	B	H	H	A	A	A	B	B	B	B	B	B	H	B	H	A	A	A	A	H	H	B	B	A	B	B	H	A	B	B	H	H	H	B	A	H	B	H	A	B	H	A	H	H	H	B	H
GH_TBh076L23f102*	H	H	B	H	H	A	A	A	B	B	B	B	B	B	H	B	H	A	A	A	A	H	H	B	B	A	B	B	H	A	B	B	H	H	H	B	A	H	B	H	A	B	H	A	H	H	H	B	H
GH_TBb027E11r435*	H	H	B	H	H	A	A	A	H	H	B	B	B	B	H	B	H	A	A	A	A	H	H	B	B	A	B	B	A	A	B	B	H	H	H	B	A	H	B	H	A	B	H	H	H	H	H	B	H
GH_TBb040N09r385*	H	H	B	H	H	A	A	A	H	H	B	B	B	B	H	B	H	A	A	A	A	H	H	B	B	A	B	B	A	A	B	B	H	H	H	B	A	H	B	H	A	B	H	H	H	H	H	B	H
GH_TBh108K24f106*	H	H	B	H	H	A	A	A	H	H	B	B	B	B	H	B	H	A	A	A	A	H	H	B	B	A	B	B	A	A	B	B	H	H	H	B	A	H	B	H	A	B	H	H	H	H	H	B	H
GH_TBh090N11r393*	H	H	B	H	H	A	A	A	H	H	B	B	B	B	H	B	H	A	A	A	A	H	H	B	B	A	B	B	A	A	B	B	H	H	H	B	A	H	B	H	A	B	H	H	H	H	H	B	H
GH_TBb057N12f629*	H	H	B	H	H	A	A	A	H	H	B	B	B	B	H	B	H	A	A	A	A	H	H	B	H	A	B	H	A	A	B	B	H	H	H	B	A	H	H	H	A	B	H	H	H	H	H	B	H
GH_TBb057N12r155*	-	H	B	H	H	A	A	A	H	H	B	B	B	B	H	B	H	A	A	A	A	H	H	B	H	A	B	H	A	A	B	B	H	H	H	B	A	H	H	H	A	B	H	H	H	H	H	B	H
GH_TBh019N19r306*	H	H	B	H	H	A	A	A	H	H	B	B	B	B	H	B	H	A	A	A	A	H	H	B	H	A	B	H	A	A	B	B	H	H	H	B	A	H	H	H	A	B	H	H	H	H	H	B	H
GH_TBh019N19r486*	H	H	B	H	H	A	A	A	H	H	B	B	B	B	H	B	H	A	A	A	A	H	H	B	H	A	B	H	A	A	B	B	H	H	H	B	A	H	H	H	A	B	H	H	H	H	H	B	H
GH_TBh052I24f275*	H	H	B	H	H	A	A	A	H	H	B	B	B	B	H	B	H	A	A	A	A	H	H	B	H	A	B	H	A	A	B	B	H	H	H	B	A	H	H	H	A	B	H	H	H	H	H	B	H
GH_TBh094J08r188*	H	H	B	H	H	A	A	A	H	H	B	B	B	B	H	B	H	A	A	A	A	H	H	B	H	A	B	H	A	A	B	B	H	H	H	B	A	H	H	H	A	B	H	H	H	H	H	B	H
GH_TBb012H15r39*	H	H	B	H	H	A	A	A	H	H	B	B	B	B	H	B	H	A	A	A	A	H	H	B	H	A	B	H	A	A	B	B	H	H	H	B	A	H	H	H	A	B	H	H	H	H	H	B	H
GH_TBb019I23f298*	H	H	B	H	H	A	A	A	H	H	B	B	B	B	H	B	H	A	A	A	A	H	H	B	H	A	B	H	A	A	B	B	H	H	H	B	A	H	H	H	A	B	H	H	H	H	H	B	H
GH_TBb030D18r167*	H	H	B	H	H	A	A	A	H	H	B	B	B	B	H	B	H	A	A	A	A	H	H	B	H	A	B	H	A	A	B	B	H	H	H	B	A	H	H	H	A	B	H	H	H	H	H	B	H
GH_TBb098L24r491*	H	H	B	H	H	A	A	A	H	H	B	B	B	B	H	B	H	A	A	A	A	H	H	B	H	A	B	H	A	A	B	B	H	H	H	B	A	H	H	H	A	B	H	H	H	H	H	B	H
GH_TBb103M01f56*	H	H	B	H	H	A	A	A	H	H	B	B	B	B	H	B	H	A	A	A	A	H	H	B	H	A	B	H	A	A	B	B	H	H	H	B	A	H	H	H	A	B	H	H	H	H	H	B	H
GH_TBb113C12f300*	H	H	B	H	H	A	A	A	H	H	B	B	B	B	H	B	H	A	A	A	A	H	H	B	H	A	B	H	A	A	B	B	H	H	H	B	A	H	H	H	A	B	H	H	H	H	H	B	H
GH_TBh023N17f64*	H	H	B	H	H	A	A	A	H	H	B	B	B	B	H	B	H	A	A	A	A	H	H	B	H	A	B	H	A	A	B	B	H	H	H	B	A	H	H	H	A	B	H	H	H	H	H	B	H
GH_TBh073I09f229*	H	H	B	H	H	A	A	A	H	H	B	B	B	B	H	B	H	A	A	A	A	H	H	B	H	A	B	H	A	A	B	B	H	H	H	B	A	H	H	H	A	B	-	H	H	H	H	B	H
GH_TBh077F14r402*	H	-	B	H	H	A	A	A	H	H	B	B	B	B	H	B	H	A	A	A	-	H	H	B	H	A	B	H	A	A	B	B	H	H	H	B	A	H	H	H	A	B	-	H	H	H	H	B	H
GH_TBh102M23r521*	H	H	B	H	H	A	A	A	H	-	B	B	B	B	H	B	H	A	A	A	A	H	H	B	H	A	B	H	A	A	B	B	H	H	H	B	A	-	H	H	A	B	B	-	H	H	H	B	H
GH_TBb034N18r522*	H	H	B	H	H	A	A	A	H	H	B	B	B	B	H	B	H	A	A	A	A	H	H	B	H	A	B	H	A	A	B	B	B	H	H	B	A	H	H	H	A	B	H	H	A	H	H	B	H
GH_TBb034N18r407*	H	H	B	H	H	A	A	A	H	H	B	B	B	B	H	B	H	A	A	A	A	H	H	B	H	A	B	H	A	A	B	B	B	H	H	B	A	H	H	H	A	B	H	H	A	H	H	B	H
GH_TBh059M16r618*	H	H	B	H	H	H	A	A	H	H	B	B	B	B	H	B	H	A	A	A	A	H	B	B	H	A	B	H	A	A	B	B	B	H	H	B	A	H	H	H	A	B	H	H	A	H	H	B	B
GH_TBr165I05r290*	H	H	B	H	H	H	A	A	H	H	B	B	B	B	H	B	H	A	A	A	A	H	B	B	H	A	B	H	A	A	B	B	B	H	H	B	A	H	H	H	A	B	H	H	A	H	H	B	B
GH_TBh067H13f348*	B	H	B	A	H	A	A	H	B	B	B	B	B	B	H	B	B	A	A	H	H	H	H	B	B	A	B	B	H	A	H	B	H	H	A	H	A	H	B	B	A	B	H	A	B	H	H	B	H
GH_TBh031M22f168*	H	H	B	A	H	A	A	H	B	B	B	B	B	B	H	B	B	A	A	H	H	H	H	B	B	A	B	B	H	A	H	B	H	H	A	H	A	H	B	B	A	B	H	A	B	H	H	B	H
GH_TBh040K20r119*	H	H	B	A	H	A	A	H	B	B	B	B	B	B	H	B	B	A	A	H	H	H	H	B	B	A	B	B	H	A	H	B	H	H	A	H	A	H	B	B	A	B	H	A	B	H	H	B	H
GH_TBh042L01f360*	H	H	B	A	H	A	A	H	B	B	B	B	B	B	H	B	B	A	A	H	H	H	H	B	B	A	B	B	H	A	H	B	H	H	A	H	A	H	B	B	A	B	H	A	B	H	H	B	H
GH_TBh074J09r413*	H	H	B	A	H	A	A	H	B	B	B	B	B	B	H	B	B	A	A	H	H	H	H	B	B	A	B	B	H	A	H	B	H	H	A	H	A	H	B	B	A	B	H	A	B	H	H	B	H
GH_TBb059F22f664*	H	H	H	A	H	A	A	H	B	B	B	B	B	B	H	B	B	A	A	H	H	H	H	B	B	A	B	B	H	A	H	B	H	H	A	H	A	H	B	B	A	B	H	A	B	H	H	B	H
GH_TBh022F13f504*	H	H	H	A	H	A	A	H	B	B	B	B	B	B	H	B	B	A	A	H	H	H	H	B	B	A	B	B	H	A	H	B	H	H	A	H	A	H	B	B	A	B	H	A	B	H	H	B	H
GH_TBh022F13r279*	H	H	H	A	H	A	A	H	B	B	B	B	B	B	H	B	B	A	A	H	H	H	H	B	B	A	B	B	H	A	H	B	H	H	A	H	A	H	B	B	A	B	H	A	B	H	H	B	H
GH_TBh092H04r356*	H	H	H	A	H	A	A	H	B	B	B	B	B	B	H	B	B	A	A	H	H	H	H	B	B	A	B	B	H	A	H	B	H	H	A	H	A	H	B	B	A	B	H	A	B	H	H	B	H
GH_TBh032M24r147*	H	H	H	A	H	A	A	H	B	B	B	B	B	B	H	B	B	A	A	H	H	H	H	B	B	A	B	B	H	A	H	H	H	H	A	H	A	H	B	B	A	B	H	A	B	H	H	B	H
GH_TBb048N15r294*	H	H	H	A	H	A	A	H	B	B	B	B	B	B	H	B	B	A	A	H	H	H	H	B	B	A	B	B	H	A	H	H	H	H	A	H	A	H	B	B	A	B	H	A	B	H	H	B	H
GH_TBb021F05f254*	H	H	H	A	A	A	A	H	B	B	H	B	B	B	H	B	B	A	A	A	H	H	H	B	B	A	B	B	H	A	H	H	H	H	A	H	A	H	B	B	A	H	A	A	B	A	H	B	H
GH_TBb114O15r442*	H	H	H	A	A	A	A	H	B	B	H	B	B	B	H	B	B	A	A	A	H	H	H	B	B	A	B	B	H	A	H	H	H	H	A	H	A	H	B	B	A	H	A	A	B	A	H	B	H
GH_TBh090N16r612*	H	H	H	A	A	A	A	H	B	B	H	B	B	B	H	B	B	A	A	A	H	H	H	B	B	A	B	B	H	A	H	H	H	H	A	H	A	H	B	B	A	H	A	A	B	A	H	B	H
GH_TBh050C07f27*	H	H	H	A	A	A	A	H	B	B	H	H	B	B	H	B	B	A	A	A	H	B	H	B	B	A	B	B	H	H	H	H	H	B	A	H	A	H	B	B	H	H	A	A	B	H	H	B	H
GH_TBh109M13r356*	H	H	H	A	A	A	A	H	B	B	H	H	B	B	H	B	B	A	A	A	H	B	H	B	B	A	B	B	H	H	H	H	H	B	A	H	A	H	B	B	H	H	A	A	B	H	H	B	H
GH_TBh102O12r715*	H	H	H	A	H	H	A	H	B	B	H	H	B	B	H	B	B	A	H	H	H	B	H	B	B	A	B	B	H	H	H	H	B	B	A	H	A	H	B	B	H	H	A	A	B	H	H	B	H
GH_TBh020J05f603*	H	H	H	A	H	H	A	H	B	B	H	H	B	B	H	B	B	A	H	H	H	B	H	B	B	A	B	B	A	H	H	H	B	B	A	H	A	H	B	B	H	H	A	A	B	H	H	B	H
GH_TBh050D18f595*	H	H	H	A	H	H	A	H	B	B	H	H	B	B	H	B	B	A	H	H	H	B	H	B	B	A	B	B	A	H	H	H	B	B	A	H	A	H	B	B	H	H	A	A	B	H	H	B	H
GH_TBr165P03r358*	B	B	H	A	H	H	A	H	B	B	H	A	H	B	H	H	B	A	H	H	H	B	H	H	H	A	B	H	A	H	A	H	H	H	A	A	H	A	B	B	B	H	H	A	B	H	B	A	B
GH_TBh100N24r258*	H	H	H	B	H	H	A	B	H	H	H	H	H	A	B	H	A	H	H	H	A	B	H	B	H	A	H	B	B	B	H	A	H	H	H	H	H	H	H	A	H	A	H	H	H	H	B	H	A
GH_TBh118F23r558*	H	H	H	B	H	H	A	B	H	H	H	H	H	A	B	H	A	H	H	H	A	B	H	B	H	A	H	B	B	B	H	A	H	H	H	H	H	H	H	A	H	A	H	H	H	H	B	H	A
GH_TBh076M02r544*	B	A	H	B	H	H	H	H	H	H	A	A	B	A	H	H	H	H	A	H	A	H	H	H	A	B	B	H	A	B	H	B	A	A	A	H	H	H	B	A	H	H	A	B	H	A	H	H	H
GH_TBb037H01f200*	H	B	B	B	A	B	H	A	A	A	A	B	H	B	H	A	A	H	H	B	H	H	A	A	H	H	H	H	H	H	H	B	H	H	H	H	H	B	A	H	H	H	B	H	B	B	B	H	H
GH_TBb075J18r388*	H	B	H	A	B	H	H	A	B	B	H	H	H	A	A	B	H	B	A	H	H	A	H	B	H	A	H	H	H	A	A	H	B	B	H	H	B	B	H	A	A	H	B	H	B	B	A	H	H
GH_TBh099A03r502*	H	B	H	A	B	H	H	A	B	B	H	H	H	A	A	B	H	B	A	H	H	A	H	B	H	A	H	H	H	A	A	H	B	B	H	H	B	B	H	A	A	H	B	H	B	B	A	H	H
GH_TBb104C16f717*	H	B	H	A	B	H	H	A	B	B	H	H	H	A	A	B	H	B	A	H	H	A	H	B	H	A	H	H	H	A	A	H	B	B	H	H	B	B	H	A	A	H	B	H	B	B	A	H	H
GH_TBh019E13r718*	H	B	H	A	B	H	H	A	B	B	H	H	H	A	A	B	H	B	A	H	H	A	H	B	H	A	H	H	H	A	A	H	B	B	H	H	B	B	H	A	A	H	H	H	B	B	A	H	H
GH_TBb004F08r214	b	b	d	d	d	d	d	d	b	b	d	d	d	b	d	d	b	d	d	d	d	b	d	d	d	d	d	d	d	d	d	d	d	d	d	d	d	d	b	b	b	d	d	d	b	d	b	d	b
GH_TBb007K19f439	h	b	h	h	h	b	a	a	a	a	h	a	a	b	a	a	h	h	b	h	a	h	b	h	h	h	b	b	u	h	a	a	b	h	h	a	h	h	a	h	a	h	h	a	h	b	b	a	a
GH_TBb007K19r128	h	u	h	h	b	b	a	a	a	a	h	a	a	b	a	a	h	h	b	h	a	h	b	h	h	h	b	b	b	h	a	a	b	h	h	a	h	h	a	h	a	h	h	a	h	b	b	a	a
GH_TBb007K19r318	h	b	h	h	b	b	a	a	a	a	h	a	a	b	a	a	h	h	b	h	a	h	b	h	h	h	b	b	b	h	a	a	b	h	h	a	h	h	a	h	a	h	h	a	h	b	b	a	a
GH_TBb009K12r147	h	b	h	h	h	h	b	b	b	b	a	h	a	h	h	a	a	h	b	h	h	h	h	b	h	a	b	a	u	h	b	a	a	h	b	h	b	h	h	a	a	a	h	a	a	h	a	h	h
GH_TBb009K12r639	h	h	h	h	h	h	b	b	b	b	a	h	a	h	h	a	a	h	b	h	h	h	h	b	h	a	b	a	h	h	b	a	a	h	b	h	b	h	h	a	a	a	h	a	a	h	a	h	h
GH_TBb011K11f449	h	h	b	h	b	h	h	a	h	h	b	b	b	b	h	h	h	a	h	a	a	h	b	b	a	a	b	a	a	h	h	h	b	b	h	b	a	a	h	h	h	b	h	b	a	h	b	b	h
GH_TBb020O09f133	h	h	b	h	b	h	h	a	h	h	b	b	b	b	h	h	h	a	h	a	a	h	b	b	a	a	b	a	a	h	h	h	b	b	h	b	a	a	h	h	h	b	h	b	a	h	b	b	h
GH_TBb025M11r471	h	u	b	h	b	a	h	a	h	h	h	b	h	b	h	b	a	a	h	a	a	h	b	b	a	a	h	a	a	h	h	h	b	b	h	b	a	a	h	h	b	b	h	h	a	h	b	b	h
GH_TBb026I15f123	h	b	b	h	b	a	h	a	h	h	h	b	h	b	h	b	a	a	h	a	a	h	b	b	a	a	h	a	a	h	h	h	b	b	h	b	a	a	h	h	b	b	h	h	a	h	b	b	h
GH_TBb026I15f205	h	h	b	h	b	a	h	a	h	h	h	b	h	b	h	b	a	a	h	a	a	h	b	b	a	a	h	a	u	h	h	h	b	b	h	b	a	a	h	h	b	b	h	h	a	h	b	b	h
GH_TBb028N14f117	h	h	h	h	h	b	b	b	b	b	a	h	a	h	h	a	a	h	b	h	h	h	h	b	h	a	h	a	u	a	b	a	a	h	b	h	b	h	h	a	a	a	h	h	a	h	a	h	h
GH_TBb028N14f237	h	h	h	h	h	b	b	b	b	b	a	h	a	h	h	a	a	h	b	h	h	h	h	b	h	a	h	a	h	a	b	a	a	h	b	h	b	h	h	a	a	a	h	h	a	h	a	h	h
GH_TBb029K08r295	h	h	h	b	h	b	h	h	b	b	a	h	a	h	h	a	a	h	b	h	a	a	h	b	a	a	a	h	b	a	a	a	a	h	b	a	b	h	h	h	a	h	h	b	a	h	a	h	h
GH_TBb029K08r40	h	h	h	b	h	b	h	h	b	b	a	h	a	h	h	a	a	h	b	h	a	a	h	b	a	a	a	h	b	a	a	a	a	h	b	a	b	h	h	h	a	h	h	b	a	h	a	h	h
GH_TBb034J14f65	h	h	b	h	h	h	h	h	h	h	a	h	a	h	h	a	a	h	h	h	h	h	h	h	h	a	h	a	h	h	h	a	a	b	h	h	h	h	h	a	a	a	b	a	a	h	a	b	h
GH_TBb047M07r534	h	h	b	h	h	a	a	a	b	b	b	b	b	b	h	b	h	a	a	a	a	h	h	b	b	a	b	b	h	a	b	b	h	h	h	b	a	h	b	h	a	b	h	a	h	h	h	b	h
GH_TBb049J03f461	h	h	h	h	h	h	b	b	h	h	h	h	a	h	b	a	h	a	a	h	h	h	b	h	h	h	b	a	h	b	b	h	h	a	b	h	b	a	h	a	a	a	h	a	a	h	a	b	h
GH_TBb049J03r274	h	h	h	h	h	h	b	b	h	h	h	h	a	h	b	a	h	a	a	h	h	h	b	h	h	h	b	a	u	b	b	h	h	a	b	h	h	a	b	a	a	a	h	a	h	h	a	b	h
GH_TBb053N07f372	b	u	a	h	b	h	a	a	a	a	h	a	h	h	h	b	a	b	a	h	a	b	a	b	h	a	a	b	u	b	b	a	h	b	h	h	h	a	h	h	h	h	h	h	h	h	h	h	h
GH_TBb054A19r425	h	u	b	h	b	h	h	a	h	h	b	b	b	b	h	h	h	a	h	a	a	h	b	b	a	a	b	a	a	h	h	h	b	b	h	b	a	a	h	h	h	b	h	b	a	h	b	b	h
GH_TBb054A19r476	h	h	b	h	b	h	h	a	h	h	b	b	b	b	h	h	h	a	h	a	a	h	b	b	a	a	b	a	a	h	h	h	b	b	h	b	a	a	h	h	h	b	h	b	a	h	b	b	h
GH_TBb057J07f186	h	h	h	h	h	h	b	b	h	h	h	h	a	h	b	a	h	a	a	h	h	b	b	a	b	h	b	a	u	b	b	h	h	a	b	h	h	h	b	a	a	a	h	a	h	a	a	b	h
GH_TBb057J07r80	d	d	d	d	d	d	b	b	d	d	d	d	d	d	b	d	d	d	d	d	d	b	b	d	b	d	b	d	d	b	b	d	d	d	b	d	d	d	b	d	d	d	d	d	d	d	d	b	d
GH_TBb076O12f112	h	h	h	b	h	b	a	h	b	b	a	h	a	h	h	a	a	h	b	h	a	a	h	b	a	a	a	h	b	a	a	a	a	h	h	a	b	h	h	h	a	b	a	b	a	h	a	h	h
GH_TBb078C15f709	h	h	h	b	a	b	a	h	h	h	a	a	a	h	h	a	h	a	b	h	a	h	h	h	h	h	a	h	b	a	a	a	h	a	h	a	b	h	h	h	a	h	h	a	a	b	b	h	h
GH_TBb083H08f198	h	h	h	h	h	h	b	b	h	h	h	h	a	h	b	a	h	h	h	h	h	h	b	h	h	h	b	a	u	b	b	h	a	a	b	h	b	a	h	a	a	a	h	a	a	h	a	b	h
GH_TBb083H08f513	h	u	h	h	h	h	b	b	h	h	h	h	a	h	b	a	h	h	h	h	h	h	b	h	h	h	b	a	h	b	b	h	a	a	b	h	b	a	h	a	a	a	h	a	a	h	a	b	h
GH_TBb083H08r322	h	h	h	h	h	h	b	b	h	h	a	h	a	h	b	a	h	h	h	h	h	h	b	h	h	h	b	a	h	b	b	h	a	a	b	h	b	a	h	a	a	a	h	a	a	h	a	b	h
GH_TBb083H08r388	h	u	h	h	h	h	b	b	h	h	a	h	a	h	b	a	h	h	h	h	h	h	b	h	h	h	b	a	h	b	b	h	a	a	b	h	b	a	h	a	a	a	h	a	a	h	a	b	h
GH_TBb092L11f286	h	h	h	a	h	a	a	h	b	b	b	b	b	b	h	b	b	a	a	h	h	h	h	u	b	a	b	b	h	a	h	b	h	h	a	h	a	h	b	b	a	b	h	a	b	h	h	b	h
GH_TBb094O03f249	h	h	h	b	h	b	a	h	b	b	a	h	a	h	h	a	a	h	b	h	a	a	h	b	a	a	a	h	b	a	a	a	a	h	b	a	b	h	h	h	a	b	a	b	a	h	a	h	h
GH_TBb094O03f702	h	h	h	b	h	b	a	h	b	b	a	h	a	h	h	a	a	h	b	h	a	a	h	b	a	a	a	h	b	a	a	a	a	h	b	a	b	h	h	h	a	b	a	b	a	h	a	h	h
GH_TBb099G16f226	h	u	b	h	b	a	h	a	h	h	h	h	h	b	h	b	a	a	a	a	a	h	b	b	a	a	h	a	a	h	h	h	b	b	h	b	a	a	h	h	b	b	b	h	a	h	h	b	a
GH_TBb099G16r235	h	u	b	h	b	a	h	a	h	h	h	h	h	b	h	b	a	a	a	a	a	h	b	b	a	a	h	a	a	h	h	h	b	b	h	b	a	a	h	h	b	b	h	h	a	h	h	b	h
GH_TBb099G16r491	h	u	b	h	b	a	h	a	h	h	h	h	h	b	h	b	a	a	a	a	a	h	b	b	a	a	h	a	u	h	h	h	b	b	h	b	a	a	h	h	b	b	h	h	a	h	h	b	h
GH_TBh008C08f366	h	h	h	b	h	b	a	h	b	b	a	h	a	h	h	a	a	h	b	h	a	a	h	b	a	a	a	h	b	a	a	a	a	h	h	a	b	h	h	h	a	b	a	b	a	h	a	h	h
GH_TBh017H02f657	h	a	h	b	h	b	b	b	b	b	a	h	a	h	h	a	a	h	b	h	h	h	h	b	a	a	a	h	h	a	b	a	a	h	b	h	b	h	h	a	a	a	b	h	a	h	a	h	h
GH_TBh017H02f82	h	h	h	b	h	b	b	b	b	b	a	h	a	h	h	a	a	h	b	h	h	h	h	b	a	a	a	h	h	a	b	a	a	h	b	h	b	h	h	a	a	a	b	h	a	h	a	h	h
GH_TBh017H02r254	h	h	h	b	h	b	b	b	b	b	a	h	a	h	h	a	a	h	b	h	h	h	h	b	a	a	a	h	h	a	b	a	a	h	b	h	b	h	h	h	a	a	b	h	a	h	a	h	h
GH_TBh017H02r76	h	h	h	b	h	b	b	b	b	b	a	h	a	h	h	a	a	h	u	h	h	h	h	b	a	a	a	h	u	a	b	a	a	h	b	h	b	h	h	h	a	a	u	h	a	h	a	h	h
GH_TBh018I23r572	h	u	b	h	h	a	a	a	b	b	b	b	b	b	h	b	h	a	a	a	a	h	h	b	b	a	b	b	u	a	b	b	h	h	h	b	a	h	b	h	a	b	h	a	h	h	h	b	h
GH_TBh018I23r706	h	h	b	h	h	a	a	a	b	b	b	b	b	b	h	b	h	a	a	a	a	h	h	b	b	a	b	b	h	a	b	b	h	h	h	b	a	h	b	h	a	b	h	a	h	h	h	b	h
GH_TBh024P03f491	h	h	h	h	h	h	b	b	b	b	a	h	a	h	h	a	a	h	b	h	h	h	h	b	h	a	b	a	h	h	b	a	a	h	b	h	b	h	h	a	a	a	h	a	a	h	a	h	h
GH_TBh026J02r289	c	c	c	c	c	c	c	c	c	c	a	c	a	c	c	a	a	c	c	c	c	c	c	c	a	a	a	c	c	a	c	a	a	c	c	c	c	c	c	a	a	a	c	c	a	c	a	c	c
GH_TBh026J02r85	h	h	h	b	h	b	b	b	b	b	a	h	a	h	h	a	a	h	b	h	h	h	h	b	a	a	a	h	h	a	b	a	a	h	b	h	b	h	h	a	a	a	b	h	a	h	a	h	h
GH_TBh029C02f394	h	h	b	h	b	h	h	a	h	h	b	b	b	b	h	h	h	a	h	a	a	h	b	b	a	a	b	a	a	h	h	h	b	b	h	b	a	h	h	h	h	b	h	b	a	h	b	b	h
GH_TBh029C02f535	h	b	b	h	b	h	h	a	h	h	b	b	b	b	h	h	h	a	h	a	a	h	b	b	a	a	b	a	a	h	h	h	b	b	h	b	a	h	h	h	h	b	h	b	a	h	b	b	h
GH_TBh029L07f563	h	h	b	h	h	h	a	a	h	h	b	b	b	b	h	h	h	a	a	a	a	h	b	b	h	a	b	h	a	a	b	b	b	h	h	b	a	h	h	h	a	b	h	h	a	h	b	b	b
GH_TBh029L07r188	h	h	b	h	h	h	a	a	h	h	b	b	b	b	h	h	h	a	a	a	a	h	b	b	h	a	b	h	a	a	h	b	b	h	h	b	a	h	h	h	a	b	h	b	a	h	b	b	b
GH_TBh030N09r504	c	c	c	c	c	a	c	a	c	c	c	c	c	c	c	c	a	a	c	a	a	c	c	c	a	a	c	a	u	c	c	c	c	c	c	c	a	a	c	c	c	c	c	c	a	c	c	c	c
GH_TBh030N09r663	h	b	b	h	b	a	h	a	h	h	h	b	h	b	h	b	a	a	h	a	a	h	b	b	a	a	h	a	a	h	h	h	b	b	h	b	a	a	h	h	b	b	h	h	a	h	b	b	h
GH_TBh031M22f125	h	h	b	a	h	a	a	h	b	b	b	b	b	b	h	b	b	a	a	h	h	h	h	u	b	a	b	b	h	a	h	b	h	h	a	h	a	h	b	b	a	b	h	a	b	h	h	b	h
GH_TBh031M22f275	h	h	b	a	h	a	a	h	b	b	b	b	b	b	h	b	b	a	a	h	h	h	h	b	b	a	b	b	h	a	h	b	h	h	a	h	a	h	b	b	a	b	h	a	b	h	h	b	h
GH_TBh033B17f116	h	h	b	a	h	a	a	h	b	b	b	b	b	b	h	b	b	a	a	a	h	h	h	b	b	a	b	b	u	a	h	b	h	h	a	h	a	h	b	h	a	b	h	a	b	h	h	b	h
GH_TBh035I01r479	h	u	b	h	b	a	h	a	h	h	h	a	h	b	h	b	a	a	a	a	a	h	b	b	a	a	a	h	u	h	h	h	b	b	h	b	a	a	h	h	h	b	b	h	a	h	h	b	a
GH_TBh036E15r180	h	u	b	h	b	a	h	a	h	h	h	h	h	b	h	b	a	a	a	a	a	h	b	b	a	a	a	h	a	h	h	h	b	b	h	h	a	a	h	h	h	b	b	h	a	h	h	b	a
GH_TBh037P04r277	h	h	b	h	h	a	a	a	b	b	b	u	b	b	h	b	b	a	a	a	h	h	h	u	b	a	b	b	h	a	h	b	h	h	h	h	a	h	b	h	a	b	h	a	b	h	h	b	h
GH_TBh041C21f404	h	h	b	h	h	h	a	a	h	h	b	b	b	b	h	h	h	a	a	a	a	h	b	b	h	a	b	h	a	a	h	b	b	h	h	b	a	h	h	h	a	b	h	b	a	h	b	b	b
GH_TBh041C21r310	h	h	b	h	h	h	a	a	h	h	b	b	b	b	h	h	h	a	a	a	a	h	b	b	h	a	b	h	a	a	h	b	b	h	h	b	a	h	h	h	a	b	h	b	a	h	b	b	b
GH_TBh057E07f457	h	h	h	a	h	a	a	h	b	b	b	b	b	b	h	b	b	a	a	h	h	h	h	b	b	a	b	b	h	a	h	b	h	h	a	h	a	h	b	b	a	b	h	a	b	h	h	b	h
GH_TBh074J09r413	h	a	b	a	h	a	a	h	b	b	b	b	b	b	h	b	b	a	a	h	h	h	h	b	b	a	b	b	u	a	h	b	h	h	a	h	a	h	b	b	a	b	h	a	b	h	h	b	h
GH_TBh088D12r654	d	d	b	d	d	d	d	d	b	b	b	b	b	b	d	b	b	d	d	d	d	d	d	b	b	d	b	b	d	d	d	b	d	d	d	d	d	d	b	d	d	b	d	d	b	d	d	b	d
GH_TBh089D12r355	h	h	h	h	h	b	b	b	b	b	a	h	a	h	h	a	a	h	b	h	h	h	h	b	h	a	h	a	h	h	b	a	a	h	b	h	b	h	h	a	a	a	h	h	a	h	a	h	h
GH_TBh089D12r67	h	u	h	h	h	b	b	b	b	b	a	h	a	h	h	a	a	h	b	h	h	h	h	b	h	a	h	a	u	h	b	a	a	h	b	h	b	h	h	a	a	a	h	h	a	h	a	h	h
GH_TBh091O02f492	h	h	h	h	h	b	b	b	b	b	a	h	a	h	h	a	a	h	b	h	h	h	h	b	a	a	a	a	h	a	b	a	a	h	b	h	b	h	h	a	a	a	b	h	a	h	a	h	h
GH_TBh091O02r102	h	h	h	h	h	b	b	b	b	b	a	h	a	h	h	a	a	h	b	h	h	h	h	b	h	a	h	a	h	a	b	a	a	h	b	h	b	h	h	a	a	a	b	h	a	h	a	h	h
GH_TBh094F09f544	h	u	h	b	u	b	a	h	b	b	a	h	a	h	u	a	h	h	b	h	a	h	u	b	a	a	a	h	b	a	a	a	a	h	h	a	b	h	h	h	a	b	a	b	a	h	a	h	h
GH_TBh104B19f316	h	h	h	b	h	b	b	b	b	b	a	h	a	h	h	a	a	h	b	h	h	h	h	b	a	a	a	h	h	a	b	a	a	h	b	h	b	h	h	a	a	a	b	h	a	h	a	h	h
GH_TBh104B19f693	h	h	h	b	h	b	b	b	b	b	a	h	a	h	h	a	a	h	b	h	h	h	h	b	a	a	a	h	u	a	b	a	a	h	b	h	b	h	h	a	a	a	b	h	a	h	a	h	h
GH_TBh104B19r262	h	h	h	u	h	b	b	b	b	b	a	h	a	h	h	a	a	h	b	h	h	h	h	b	a	a	a	h	h	a	b	a	a	h	b	h	b	h	h	a	a	a	b	h	a	h	a	h	h
GH_TBh104B19r683	h	h	h	b	h	b	b	b	b	b	a	h	a	h	h	a	a	h	b	h	h	h	h	b	a	a	a	h	u	a	b	a	a	h	b	h	b	h	h	a	a	a	b	h	a	h	a	h	h
GH_TBh107C21r278	h	u	h	h	h	b	a	a	a	a	h	a	a	b	a	a	h	h	b	h	a	h	b	h	h	h	b	b	u	h	a	a	b	h	h	a	h	h	a	h	a	h	h	a	h	b	b	a	a
GH_TBh107C21r542	h	u	h	h	h	b	a	a	a	a	h	a	a	b	a	a	h	h	b	h	a	h	b	h	h	h	b	b	b	h	a	a	b	h	h	a	h	h	a	h	a	h	h	a	h	b	b	a	a
GH_TBh113L04f312	h	h	h	b	a	b	a	h	h	h	a	a	a	h	h	a	h	a	b	h	a	h	h	h	h	h	a	h	b	a	a	a	h	a	h	a	b	h	h	h	a	h	h	a	a	b	b	h	h
GH_TBh113L04r239	h	h	h	b	a	b	a	h	b	b	a	a	a	h	h	a	h	a	b	h	a	h	h	h	h	h	a	h	b	a	a	a	h	a	h	a	b	h	h	h	a	h	h	a	a	b	b	h	h
GH_TBh114B12f334	h	a	h	h	h	h	b	b	h	h	a	h	a	h	b	a	h	h	h	h	h	h	b	h	h	h	b	a	h	b	b	h	a	a	b	h	b	a	h	a	a	a	h	a	a	h	a	b	h
GH_TBh118E18r63	h	h	h	a	h	a	a	h	b	b	b	b	b	b	h	b	b	a	a	h	h	h	h	b	b	a	b	b	u	a	h	h	h	h	a	h	a	h	b	b	a	b	h	a	b	h	h	b	h
GH_TBh119I15f326	h	u	h	h	b	b	a	a	a	a	b	a	a	b	a	a	h	h	b	h	h	h	b	h	h	h	b	b	b	h	h	a	b	h	h	a	h	h	a	b	a	h	h	a	h	h	b	a	h
GH_TBb017F07f168	h	h	b	h	h	h	h	a	h	h	b	b	b	b	h	h	h	a	a	a	a	h	b	b	h	a	b	a	a	h	h	h	b	h	h	b	a	h	h	h	h	b	h	b	a	h	b	b	h
GH_TBb019I23r380	h	h	b	h	h	a	a	a	h	h	b	b	b	b	h	b	h	a	a	a	a	h	h	b	h	a	b	h	a	a	b	b	h	h	h	b	a	h	h	h	a	b	h	h	h	h	h	b	h
GH_TBb030D18r167	h	h	b	h	h	a	a	a	h	h	b	b	b	b	h	b	h	a	a	a	a	h	h	b	h	a	b	h	a	a	b	b	h	h	h	b	a	h	h	h	a	b	h	h	h	h	h	b	h
GH_TBb037O02f409	h	h	h	b	h	b	a	h	b	b	a	h	a	h	h	a	a	h	b	h	a	a	h	b	a	a	a	h	b	a	a	a	a	h	h	a	b	h	h	h	a	b	a	b	a	h	a	h	h
GH_TBb038L02r120	h	h	b	h	b	h	h	a	h	h	b	b	b	b	h	h	h	a	h	a	a	h	b	b	a	a	h	a	a	h	h	h	b	b	h	b	a	a	h	h	h	b	h	b	a	h	b	b	h
GH_TBb045J23f665	h	b	b	h	b	h	h	a	h	h	a	a	h	h	b	b	a	b	a	a	a	h	a	b	h	a	a	b	a	h	h	a	h	b	h	h	a	a	b	h	h	b	h	h	h	h	h	h	a
GH_TBb047L01r545	h	h	b	h	b	h	h	a	h	h	b	b	b	b	h	h	h	a	a	a	a	h	b	b	h	a	b	a	a	h	h	h	b	h	h	b	a	h	h	h	h	b	h	b	a	h	b	b	h
GH_TBb053G20r215	h	a	h	h	h	h	b	b	h	h	h	h	a	h	b	a	h	a	a	h	h	h	b	h	h	h	b	a	h	b	b	h	h	a	b	h	b	a	h	a	a	a	h	a	a	h	a	b	h
GH_TBb055D14f77	h	h	b	h	h	a	a	a	b	b	b	b	b	b	h	b	h	a	a	a	a	h	h	b	b	a	b	b	h	a	b	b	h	h	h	b	a	h	b	h	a	b	h	a	h	h	h	b	h
GH_TBb081N03r335	d	d	d	b	d	b	d	d	b	b	d	d	d	d	d	d	d	d	b	d	d	d	d	b	d	d	d	d	b	d	d	d	d	d	b	d	b	d	d	d	d	b	d	b	d	d	d	d	d
GH_TBb082O05r676	h	h	b	h	b	h	h	a	h	h	b	b	b	b	h	h	h	a	h	a	a	h	b	b	a	a	b	a	a	h	h	h	b	b	h	b	a	a	h	h	h	b	h	b	a	h	b	b	h
GH_TBb084I04f56	h	h	b	h	b	h	h	a	h	h	b	b	b	b	h	h	h	a	h	a	a	h	b	b	a	a	b	a	a	h	h	h	b	b	h	b	a	a	h	h	h	b	h	b	a	h	b	b	h
GH_TBh016C13r229	d	u	d	d	b	b	d	d	d	d	d	d	d	b	d	d	d	d	b	d	d	d	b	d	d	d	b	b	b	d	d	d	b	d	d	d	d	d	d	d	d	d	d	d	d	b	b	d	d
GH_TBh019G10f154	h	h	b	h	h	a	a	a	b	b	b	b	b	b	h	b	b	a	a	a	h	h	h	b	b	a	b	b	h	a	h	b	h	h	h	h	a	h	b	h	a	b	h	a	b	h	h	b	h
GH_TBh019N04r687	h	h	h	b	h	b	h	h	b	b	a	h	a	h	h	a	a	h	b	h	a	a	h	b	a	a	a	h	h	a	a	a	a	h	b	a	b	h	h	h	a	a	h	b	a	h	a	h	h
GH_TBh026E23f403	d	d	b	d	b	d	d	d	d	d	b	b	b	b	d	d	d	d	d	d	d	d	b	b	d	d	b	d	d	d	d	d	b	b	d	b	d	d	d	d	d	b	d	b	d	d	b	b	d
GH_TBh027F02r260	h	h	h	b	h	b	a	h	b	b	a	h	a	h	h	a	h	h	b	h	a	h	h	h	a	a	a	h	b	a	a	a	a	h	h	a	b	h	h	h	a	b	a	b	a	h	a	h	h
GH_TBh031K23f554	h	h	b	h	h	a	a	a	h	h	b	b	b	b	h	b	h	a	a	a	a	h	h	b	h	a	b	h	a	a	b	b	b	h	h	b	a	h	h	h	a	b	h	h	a	h	h	b	h
GH_TBh055E02r283	h	h	b	h	b	h	h	a	h	h	b	b	b	b	h	h	h	a	h	a	a	h	b	b	a	a	b	a	a	h	h	h	b	b	h	b	a	a	h	h	h	b	h	b	a	h	b	b	h
GH_TBh060M10r161	h	b	h	h	h	b	a	a	a	a	h	a	a	h	a	a	h	h	b	b	a	h	b	h	h	h	h	b	b	h	a	a	b	h	h	a	h	h	h	h	a	h	h	a	h	b	b	a	h
GH_TBh067F22r110	h	b	b	h	b	h	h	a	h	h	b	b	h	b	h	h	a	a	h	a	a	h	b	b	a	a	h	a	a	h	h	h	b	b	h	b	a	a	h	h	b	b	h	h	a	h	b	b	h
GH_TBh074K07f374	h	h	b	h	b	h	h	a	h	h	b	b	b	b	h	h	h	a	h	a	a	h	b	b	a	a	h	a	a	h	h	h	b	b	h	b	a	a	h	h	b	b	h	h	a	h	b	b	h
GH_TBh084L01f443	h	h	h	h	h	b	a	h	a	a	a	a	a	h	h	a	h	h	b	h	a	h	h	h	h	h	a	h	b	a	a	a	b	h	h	a	b	h	h	h	a	h	h	a	a	b	b	a	h
GH_TBh085K07f494	d	d	d	b	d	b	d	d	b	b	d	d	d	d	d	d	d	d	b	d	d	d	d	b	d	d	d	d	b	d	d	d	d	d	d	d	b	d	d	d	d	b	d	b	d	d	d	d	d
GH_TBh091O04f569	h	h	h	h	h	h	b	b	h	h	a	h	a	h	b	a	a	h	h	h	h	h	b	h	h	a	b	a	h	b	b	h	a	a	b	h	b	a	h	a	a	a	h	a	a	h	a	b	h
GH_TBh102M23r296	h	h	b	h	h	a	a	a	h	h	b	b	b	b	h	b	h	a	a	a	a	h	h	b	h	a	b	h	a	a	b	b	h	h	h	b	a	h	h	h	a	b	h	h	h	h	h	b	h
GH_TBh110D10r554	h	h	b	h	h	h	h	a	h	h	b	b	b	b	h	h	h	a	a	a	a	h	b	b	h	a	b	a	a	h	h	h	b	h	h	b	a	h	h	h	h	b	h	b	a	h	b	b	h
GH_TBh111N23r161	d	d	u	d	u	d	d	d	d	d	b	u	d	u	d	d	d	d	d	d	d	d	b	b	d	d	d	d	d	d	d	d	u	u	d	u	d	d	d	d	b	u	d	d	d	d	u	b	d
GH_TBh114H09f90	h	h	b	h	h	h	h	a	h	h	b	b	b	b	h	h	h	a	a	a	a	h	b	b	h	a	b	a	a	h	h	h	b	h	h	b	a	h	h	h	h	b	h	b	a	h	b	b	h
[truncated: 69 more columns]
