# Supplementary material for: Sub genome anchored physical frameworks of the allotetraploid Upland cotton (Gossypium hirsutum L.) genome, and an approach toward reference-grade assemblies of polyploids
Source: Sci Rep. 2017 Nov 10;7:15274. doi: 10.1038/s41598-017-14885-w (PMC5681701; doi:10.1038/s41598-017-14885-w)
Supplement: Supplementary file 7 — Supplementary Dataset 7 [file 41598_2017_14885_MOESM7_ESM.xlsx]

## Sheet: Sheet1
Table S7.Chromosome A12 and D12 FISH validation. *Indicates BACs that are found in FISH maps for both chromosomes.
PI A12 FISH Summary							PI D12 FISH Summary							FISH Summary
PI A12 BAC	FISH	Contig	Chr	SNPs_Chr	SNP_Description	SNP Confirm	PI D12 BAC	FISH	Contig	Chr	SNPs_Chr	SNP_Description	SNPConfirm	Result	# BACs
GH_TBb057J07	A > D	1287	A12	A12	In BAC	YES	GH_TBh017A23∆	A+ : D+	1287	A12	A12	In Contig	CS	SNP - In BAC
GH_TBb025B17∆	A < D	518	D12	D12	In Contig	CFS	GH_TBh019H19	A+ : D+	518	D12	D12	In Contig	CS	Contig & FISH & SNP Agree	5
GH_TBb009K12	A > D	1298	A12	A12	In BAC	YES	GH_TBh114B12∆	A > D	1290	A12	A12	In Contig	CFS	No FISH, Contig & SNP Agree	5
GH_TBh016K07	A > D	1303	A12	A12	In Contig	CFS	GH_TBh089D12∆	A > D	1295	A12	A12	In Contig	CFS
GH_TBh104B19	A > D	1308	A12	A12	In BAC	YES	GH_TBb069K04	A+ : D+	527	D12	D12	In Contig	CS	SNP - In Contig
GH_TBb042I06	A > D	1380	A12	A12	In Contig	CFS	GH_TBh036E15	A < D	528	D12	D12	In BAC	YES	Contig & FISH & SNP Agree	9
GH_TBh068E16∆	A < D	1388	A12	-	*No SNP	FC	GH_TBb087P13∆	A > D	1307	A12	-	No SNP	FC	No FISH, Contig & SNP Disagree	1
GH_TBh024G24∆	A+ : D+	1394	A12	D12	*In Contig	CS	GH_TBh002K18	A- : D+	563	D12	D12	In Contig	CFS	No FISH, Contig & SNP Agree	3
GH_TBh113L04	A+ : D+	1403	A12	A12	In BAC	YES	GH_TBh029C02	A+ : D+	573	D12	D12	In BAC	YES	FISH & SNP agree, Contig Disagree	1
GH_TBb047M07∆	A+ : D+	589	D12	D12	*In BAC	CS	Gh_TBh068E16	A < D	1388	A12	-	*No SNP	FC
Gh_TBh033B17∆	A+ : D+	595	D12	D12	*In BAC	CS	Gh_TBh024G24	A+ : D+	1394	A12	D12	*In Contig	CS	No SNP
GH_TBh119I15	A+ : D+	1445	A12	A12	In BAC	YES	Gh_TBh029L07	A < D	579	D12	D12	In BAC	YES	FISH & Contig Agree	1
GH_TBh016N07∆	A < D	602	D12	D12	In Contig	CFS	GH_TBb047M07	A+ : D+	589	D12	D12	*In BAC	YES	FISH & Contig Disagree	1
GH_TBh099E24∆	A < D	1459	A12	D12	*In Contig	FS	GH_TBh033B17	A+ : D+	595	D12	D12	*In BAC	YES
							GH_TBh112P24	A < D	598	D12	D12	In Contig	CFS	TOTAL	26
							GH_TBb111M03	A < D	602	D12	D12	In Contig	CFS
							GH_TBh099E24	A < D	1459	A12	D12	*In Contig	FS
