# Supplementary material for: Sub genome anchored physical frameworks of the allotetraploid Upland cotton (Gossypium hirsutum L.) genome, and an approach toward reference-grade assemblies of polyploids
Source: Sci Rep. 2017 Nov 10;7:15274. doi: 10.1038/s41598-017-14885-w (PMC5681701; doi:10.1038/s41598-017-14885-w)
Supplement: Supplementary file 8 — Supplementary Dataset 8 [file 41598_2017_14885_MOESM8_ESM.xlsx]

## Sheet: Sheet1
Table S8a. Chromosome A12 pool assembly statistics
Pool		PI A12 Pool Assemblies
	BACs in pool	Number of scaffolds	Total size of scaffolds	Longest scaffold	Mean scaffold size	Median scaffold size	N50 scaffold length	Number of contigs	G+C
PI A12 pool01	29	177	2736513	113693	15461	9026	27343	185	34.37
PI A12 pool02	30	171	2923481	107178	17096	9231	33458	194	33.58
PI A12 pool03	30	332	1960694	37747	5906	4029	9062	377	30.37
PI A12 pool04	32	234	2991813	94544	12786	8038	22165	245	35.41
PI A12 pool05	35	294	2903527	63651	9876	5979	16301	354	35.84
PI A12 pool06	30	264	2820963	65341	10685	7413	16514	276	35.32
PI A12 pool07	37	247	2947169	51198	11932	7634	19920	280	36.95
PI A12 pool08	37	305	3824633	108966	12540	8054	16977	335	35.27
PI A12 pool09	35	300	2639535	59471	8798	6211	12122	318	35.9
PI A12 pool10	28	158	2575918	146620	16303	8471	36798	168	34.76
PI A12 pool11	30	234	2829209	115867	12091	6392	23872	267	33.78
PI A12 pool12	30	209	3014037	101692	14421	8804	26930	238	34.68
PI A12 pool13	28	154	2826213	118836	18352	9308	37295	164	33.75
PI A12 pool14	27	273	1662595	45286	6090	3919	9526	318	33.52
PI A12 pool15	25	197	1886502	62360	9576	6078	17294	218	34.21
Table S8b. Chromosome D12 pool assembly statistics
Pool		PID12 Pool Assemblies
	BACs in pool	Number of scaffolds	Total size of scaffolds	Longest scaffold	Mean scaffold size	Median scaffold size	N50 scaffold length	Number of contigs	G+C
PI D12 pool01	27	205	2748956	169078	13410	8192	23189	205	33.91
PI D12 pool02	28	40	3173802	702794	79345	31810	185172	40	33.21
PI D12 pool03	29	101	3260042	287961	32278	6211	118668	101	33.8
PI D12 pool04	30	65	3280084	410090	50463	13067	130358	65	33.91
PI D12 pool05	29	290	2942864	76282	10148	6408	18226	290	34.39
PI D12 pool06	31	354	3240587	60302	9154	5370	16649	354	34.48
PI D12 pool07	30	290	2983524	91661	10288	4837	22259	290	34.24
PI D12 pool08	28	349	3025265	75016	8668	4738	15472	349	34.33
PI D12 pool09	27	355	3159357	76126	8900	5431	14782	355	33.67
PI D12 pool10	32	400	2814414	80082	7036	4388	11116	400	33.77
PI D12 pool11	29	392	2890382	55828	7373	4637	12713	392	33.86
PI D12 pool12	27	382	2925856	62498	7659	4894	12871	382	33.59
