# Supplementary material for: Sub genome anchored physical frameworks of the allotetraploid Upland cotton (Gossypium hirsutum L.) genome, and an approach toward reference-grade assemblies of polyploids
Source: Sci Rep. 2017 Nov 10;7:15274. doi: 10.1038/s41598-017-14885-w (PMC5681701; doi:10.1038/s41598-017-14885-w)
Supplement: Supplementary file 9 — Supplementary Dataset 9 [file 41598_2017_14885_MOESM9_ESM.xlsx]

## Sheet: Sheet1
Table S9. Pseudochromsome assembly statistics for homeologous chromosome pairs A11/D11 and A12/D12.
	G. raimondii ref PM size: 63.6Mbp				G. raimondii ref PM size: 57.1Mbp
	PI A11		PI D11		PI A12		PI D12
Number of scaffolds	209		116		2045		950
Total size of scaffolds	51733654		42228869		42046802		38124389
Longest scaffold	1099503		1010856		26694071		32496343
Shortest scaffold	53455		107529		308		179
Number of scaffolds > 1K nt	209	1	116	1	2038	0.997	949	0.999
Number of scaffolds > 10K nt	209	1	116	1	448	0.219	134	0.141
Number of scaffolds > 100K nt	206	0.986	116	1	1	0	1	0.001
Number of scaffolds > 1M nt	1	0.005	3	0.026	1	0	1	0.001
Mean scaffold size	247529		364042		20561		40131
Median scaffold size	188036		312864		5296		3544
N50 scaffold length	270199		452951		26694071		32496343
Number of contigs	2011		1438		3937		3111
No. genes	2246		2394		1746		2009
