# Supplementary material for: Sub genome anchored physical frameworks of the allotetraploid Upland cotton (Gossypium hirsutum L.) genome, and an approach toward reference-grade assemblies of polyploids
Source: Sci Rep. 2017 Nov 10;7:15274. doi: 10.1038/s41598-017-14885-w (PMC5681701; doi:10.1038/s41598-017-14885-w)
Supplement: Supplementary file 10 — Supplementary Dataset 10 [file 41598_2017_14885_MOESM10_ESM.xlsx]

## Sheet: Sheet1
Table S10. Functional gene annotation for G. hirsutum chromosome A12.
Gene id	sprot_Top_BLASTX_hit	gene start	gene stop	prot_coords	sprot_Top_BLASTP_hit	Pfam	SignalP	TmHMM	eggnog	Kegg	gene_ontology_blast	gene_ontology_pfam
PI A12_1585	.	1	5535	maker-1765-augustus-gene-0.1-mRNA-1|m.1768	1-501[+]	.	PF13370.3^Fer4_13^4Fe-4S single cluster domain of Ferredoxin I^1-37^E:4.1e-06	.	.	.	.	.
PI A12_1624	.	1	4589	maker-511-augustus-gene-0.7-mRNA-1|m.1803	1-1002[+]	.	.	.	ExpAA=176.73^PredHel=8^Topology=o12-31i43-60o70-92i99-121o164-181i194-216o226-246i282-304o	.	.	.
PI A12_1646	.	1	2548	maker-657-snap-gene-0.3-mRNA-1|m.1828	1-975[+]	.	PF05542.8^DUF760^Protein of unknown function (DUF760)^50-129^E:2.5e-18`PF05542.8^DUF760^Protein of unknown function (DUF760)^224-320^E:2e-26	.	.	.	.	.
PI A12_1365	.	2	814	augustus_masked-310-processed-gene-0.0-mRNA-1|m.1559	1-537[+]	.	PF03087.11^DUF241^Arabidopsis protein of unknown function^59-154^E:3e-15`PF03087.11^DUF241^Arabidopsis protein of unknown function^148-177^E:9.7e-07	.	.	.	.	.
PI A12_1393	.	2	985	.	.	.	.	.	.	.	.	.
PI A12_1488	Disease resistance RPP13-like protein 4	2	2340	augustus_masked-415-processed-gene-0.1-mRNA-1|m.1683	1-2106[+]	Disease resistance RPP13-like protein 4	PF00931.19^NB-ARC^NB-ARC domain^165-290^E:5.3e-34`PF00931.19^NB-ARC^NB-ARC domain^291-415^E:7.4e-36	.	.	COG4886^leucine Rich Repeat	KEGG:ath:AT3G50950	GO:0043531^molecular_function^ADP binding`GO:0005524^molecular_function^ATP binding`GO:0006952^biological_process^defense response
PI A12_1493	Cytochrome P450 703A2	3	914	augustus_masked-2340-processed-gene-0.3-mRNA-1|m.1685	1-912[+]	Cytochrome P450 703A2	PF00067.19^p450^Cytochrome P450^37-294^E:8.6e-31	.	ExpAA=36.52^PredHel=2^Topology=o4-21i217-236o	COG2124^Cytochrome p450	KEGG:ath:AT1G01280	GO:0016021^cellular_component^integral component of membrane`GO:0016020^cellular_component^membrane`GO:0020037^molecular_function^heme binding`GO:0005506^molecular_function^iron ion binding`GO:0016709^molecular_function^oxidoreductase activity, acting on paired donors, with incorporation or reduction of molecular oxygen, NAD(P)H as one donor, and incorporation of one atom of oxygen`GO:0051792^bio…
PI A12_1514	GTP-binding protein YPTM2	3	2050	maker-897-augustus-gene-0.8-mRNA-1|m.1704	1-468[+]	GTP-binding protein YPTM2	PF00025.18^Arf^ADP-ribosylation factor family^12-139^E:7.9e-11`PF00071.19^Ras^Ras family^16-150^E:6.2e-45`PF08477.10^Roc^Ras of Complex, Roc, domain of DAPkinase^16-136^E:1.5e-30	.	.	ENOG410XQN5^member RAS oncogene family	KEGG:zma:542396`KO:K07874	GO:0005622^cellular_component^intracellular`GO:0005886^cellular_component^plasma membrane`GO:0005525^molecular_function^GTP binding`GO:0015031^biological_process^protein transport`GO:0007264^biological_process^small GTPase mediated signal transduction
PI A12_1556	RING finger protein B	3	3618	maker-1737-augustus-gene-0.5-mRNA-1|m.1738	228-929[+]	RING finger protein B	PF13418.3^Kelch_4^Galactose oxidase, central domain^19-58^E:1.9e-09`PF07646.12^Kelch_2^Kelch motif^19-63^E:0.00013`PF13415.3^Kelch_3^Galactose oxidase, central domain^32-85^E:5.3e-05`PF13854.3^Kelch_5^Kelch motif^74-109^E:1e-05`PF13418.3^Kelch_4^Galactose oxidase, central domain^76-125^E:7.4e-07`PF01344.22^Kelch_1^Kelch motif^76-119^E:9.3e-10`PF07646.12^Kelch_2^Kelch motif^80-118^E:2e-06`PF13415.…	.	.	ENOG410Y5WM^Kelch domain containing	KEGG:ddi:DDB_G0268860	GO:0005737^cellular_component^cytoplasm`GO:0008270^molecular_function^zinc ion binding
PI A12_1654	Eukaryotic translation initiation factor 4G	3	1672	maker-2403-augustus-gene-0.6-mRNA-1|m.1835	1-1293[+]	Eukaryotic translation initiation factor 4G	PF02847.14^MA3^MA3 domain^247-356^E:2.1e-14	.	.	ENOG410ZIZB^Eukaryotic translation initiation factor 4 gamma	.	GO:0003743^molecular_function^translation initiation factor activity`GO:0006417^biological_process^regulation of translation`GO:0009737^biological_process^response to abscisic acid`GO:0009615^biological_process^response to virus
PI A12_1714	.	8	244	.	.	.	.	.	.	.	.	.
PI A12_1695	DNA-directed RNA polymerase subunit beta	10	404	.	.	.	.	.	.	.	.	.
PI A12_1535	Peroxidase 17	22	1176	augustus_masked-1697-processed-gene-0.0-mRNA-1|m.1717	1-990[+]	Peroxidase 17	PF00141.20^peroxidase^Peroxidase^39-285^E:5.7e-71	sigP:1^19^0.869^YES	.	ENOG410YF4C^peroxidase	KEGG:ath:AT2G22420`KO:K00430	GO:0005829^cellular_component^cytosol`GO:0005576^cellular_component^extracellular region`GO:0005773^cellular_component^vacuole`GO:0020037^molecular_function^heme binding`GO:0046872^molecular_function^metal ion binding`GO:0004601^molecular_function^peroxidase activity`GO:0042744^biological_process^hydrogen peroxide catabolic process`GO:0006979^biological_process^response to oxidative stress
PI A12_1700	.	22	1177	maker-530-augustus-gene-0.2-mRNA-1|m.1873	3-539[+]	.	.	.	.	.	.	.
PI A12_1474	.	29	3830	augustus_masked-2022-processed-gene-0.0-mRNA-1|m.1669	1-2052[+]	.	PF03732.14^Retrotrans_gag^Retrotransposon gag protein^138-232^E:1.7e-13`PF00098.20^zf-CCHC^Zinc knuckle^348-365^E:0.0017`PF03732.14^Retrotrans_gag^Retrotransposon gag protein^441-533^E:8.8e-16`PF00098.20^zf-CCHC^Zinc knuckle^649-665^E:1.3e-05	.	.	.	.	.
PI A12_1396	.	31	330	augustus_masked-313-processed-gene-0.0-mRNA-1|m.1600	1-300[+]	.	PF03087.11^DUF241^Arabidopsis protein of unknown function^45-99^E:9.8e-14	.	.	.	.	.
PI A12_1710	.	46	396	augustus_masked-2043-processed-gene-0.0-mRNA-1|m.1880	1-351[+]	.	.	.	.	.	.	.
PI A12_1570	Phosphatidylinositol 4-kinase gamma 4	49	1171	augustus_masked-2381-processed-gene-0.0-mRNA-1|m.1753	1-804[+]	Phosphatidylinositol 4-kinase gamma 4	PF00454.24^PI3_PI4_kinase^Phosphatidylinositol 3- and 4-kinase^5-210^E:4.5e-41	.	.	ENOG410XP06^Phosphatidylinositol 4-kinase type	.	GO:0005829^cellular_component^cytosol`GO:0016020^cellular_component^membrane`GO:0004430^molecular_function^1-phosphatidylinositol 4-kinase activity`GO:0005524^molecular_function^ATP binding`GO:0004674^molecular_function^protein serine/threonine kinase activity`GO:0046854^biological_process^phosphatidylinositol phosphorylation`GO:0046777^biological_process^protein autophosphorylation`GO:0009651^bi…
PI A12_1578	Phosphatidylinositol 4-kinase gamma 4	49	1171	augustus_masked-2337-processed-gene-0.0-mRNA-1|m.1761	1-804[+]	Phosphatidylinositol 4-kinase gamma 4	PF00454.24^PI3_PI4_kinase^Phosphatidylinositol 3- and 4-kinase^5-210^E:8.4e-43	.	.	ENOG410XP06^Phosphatidylinositol 4-kinase type	.	GO:0005829^cellular_component^cytosol`GO:0016020^cellular_component^membrane`GO:0004430^molecular_function^1-phosphatidylinositol 4-kinase activity`GO:0005524^molecular_function^ATP binding`GO:0004674^molecular_function^protein serine/threonine kinase activity`GO:0046854^biological_process^phosphatidylinositol phosphorylation`GO:0046777^biological_process^protein autophosphorylation`GO:0009651^bi…
PI A12_1389	Alpha-amylase 3, chloroplastic	51	6471	maker-3078-snap-gene-0.3-mRNA-1|m.1592	1-2070[+]	Alpha-amylase 3, chloroplastic	PF00128.21^Alpha-amylase^Alpha amylase, catalytic domain^325-609^E:1.7e-20`PF07821.9^Alpha-amyl_C2^Alpha-amylase C-terminal beta-sheet domain^629-687^E:2.1e-22	sigP:1^28^0.461^YES	.	COG0366^alpha amylase, catalytic	KEGG:ath:AT1G69830	GO:0009507^cellular_component^chloroplast`GO:0009570^cellular_component^chloroplast stroma`GO:0004556^molecular_function^alpha-amylase activity`GO:0005509^molecular_function^calcium ion binding`GO:0005983^biological_process^starch catabolic process
PI A12_1529	Probable pectinesterase 49	64	204	.	.	.	.	.	.	.	COG4677^pectinesterase	KEGG:ath:AT5G07420
PI A12_1499	Protein transport protein Sec24-like At4g32640	73	1145	maker-2775-augustus-gene-0.2-mRNA-1|m.1690	2-322[+]	Protein transport protein Sec24-like At4g32640	.	.	.	COG5028^SEC24 family, member	KEGG:ath:AT4G32640`KO:K14007	GO:0030127^cellular_component^COPII vesicle coat`GO:0005789^cellular_component^endoplasmic reticulum membrane`GO:0033116^cellular_component^endoplasmic reticulum-Golgi intermediate compartment membrane`GO:0000139^cellular_component^Golgi membrane`GO:0008270^molecular_function^zinc ion binding`GO:0006888^biological_process^ER to Golgi vesicle-mediated transport`GO:0006886^biological_process^intrac…
PI A12_1684	.	73	1185	.	.	.	.	.	.	.	.	.
PI A12_1593	.	85	899	.	.	.	.	.	.	.	.	.
PI A12_1610	LOB domain-containing protein 41	86	1100	maker-673-augustus-gene-0.2-mRNA-1|m.1789	1-909[+]	LOB domain-containing protein 41	PF03195.11^DUF260^Protein of unknown function DUF260^4-103^E:4.3e-25	.	.	ENOG410YBK4^lob domain-containing protein	KEGG:ath:AT3G02550	GO:0006355^biological_process^regulation of transcription, DNA-templated
PI A12_1712	.	93	371	.	.	.	.	.	.	.	.	.
PI A12_1508	Uncharacterized protein At1g04910	101	5877	maker-2745-snap-gene-0.4-mRNA-1|m.1699	1-1665[+]	Uncharacterized protein At1g04910	PF10250.6^O-FucT^GDP-fucose protein O-fucosyltransferase^158-489^E:2e-73	.	ExpAA=21.95^PredHel=1^Topology=i77-99o	ENOG410Z25U^DUF246 domain-containing protein	KEGG:ath:AT1G04910	GO:0005768^cellular_component^endosome`GO:0005794^cellular_component^Golgi apparatus`GO:0000139^cellular_component^Golgi membrane`GO:0016021^cellular_component^integral component of membrane`GO:0005802^cellular_component^trans-Golgi network`GO:0016757^molecular_function^transferase activity, transferring glycosyl groups
PI A12_1416	E3 ubiquitin-protein ligase RING1-like	120	341	.	.	.	.	.	.	.	ENOG41121N2^zinc ion binding	KEGG:ath:AT3G19950`KO:K11982
PI A12_1470	Putative EG45-like domain containing protein 1	128	397	.	.	.	.	.	.	.	ENOG41123UD^EG45-like domain containing	KEGG:ath:AT4G30380
PI A12_1630	.	133	600	.	.	.	.	.	.	.	.	.
PI A12_1519	Glutamyl-tRNA(Gln) amidotransferase subunit A	155	4634	maker-3335-snap-gene-0.24-mRNA-1|m.1708	1-1977[+]	Glutamyl-tRNA(Gln) amidotransferase subunit A	PF01425.18^Amidase^Amidase^240-498^E:2.9e-54	.	.	COG0154^Allows the formation of correctly charged Gln-tRNA(Gln) through the transamidation of misacylated Glu-tRNA(Gln) in organisms which lack glutaminyl-tRNA synthetase. The reaction takes place in the presence of glutamine and ATP through an activated gamma-phospho-Glu-tRNA(Gln) (By similarity)	KEGG:sul:SYO3AOP1_0487`KO:K02433	GO:0005524^molecular_function^ATP binding`GO:0050567^molecular_function^glutaminyl-tRNA synthase (glutamine-hydrolyzing) activity`GO:0006412^biological_process^translation
PI A12_1547	.	157	319	.	.	.	.	.	.	.	.	.
PI A12_1592	G patch domain-containing protein 8	157	1811	maker-2628-augustus-gene-0.4-mRNA-1|m.1775	88-471[+]	Protein SQS1	PF01585.20^G-patch^G-patch domain^14-57^E:3.5e-19`PF12656.4^G-patch_2^DExH-box splicing factor binding site^15-61^E:8.3e-06	.	.	.	KEGG:yli:YALI0F11253g	GO:0005829^cellular_component^cytosol`GO:0005634^cellular_component^nucleus`GO:0003676^molecular_function^nucleic acid binding`GO:0006397^biological_process^mRNA processing`GO:0008380^biological_process^RNA splicing
PI A12_1600	.	165	778	maker-186-snap-gene-0.4-mRNA-1|m.1782	1-414[+]	.	.	.	.	.	.	.
PI A12_1622	Uncharacterized protein At2g29880	167	1209	maker-1298-augustus-gene-0.2-mRNA-1|m.1801	1-915[+]	Uncharacterized protein At2g29880	PF12776.4^Myb_DNA-bind_3^Myb/SANT-like DNA-binding domain^18-118^E:6.3e-11	.	.	ENOG41116NG^at2g29880 (e	KEGG:ath:AT2G29880	.
PI A12_1648	.	171	1431	maker-1111-snap-gene-0.3-mRNA-1|m.1829	101-823[+]	.	.	.	.	.	.	.
PI A12_1731	.	174	1245	maker-1699-augustus-gene-0.6-mRNA-1|m.1897	101-988[+]	.	PF13966.3^zf-RVT^zinc-binding in reverse transcriptase^57-139^E:5.5e-10`PF13456.3^RVT_3^Reverse transcriptase-like^221-285^E:4.4e-10	.	.	.	.	.
PI A12_1467	.	188	487	.	.	.	.	.	.	.	.	.
PI A12_1511	G-type lectin S-receptor-like serine/threonine-protein kinase SD2-2	192	2621	augustus_masked-2398-processed-gene-0.0-mRNA-1|m.1701	1-2430[+]	G-type lectin S-receptor-like serine/threonine-protein kinase SD2-2	PF01453.21^B_lectin^D-mannose binding lectin^46-143^E:4.9e-25`PF00954.17^S_locus_glycop^S-locus glycoprotein domain^174-288^E:1.8e-24`PF07714.14^Pkinase_Tyr^Protein tyrosine kinase^463-675^E:2.1e-39`PF00069.22^Pkinase^Protein kinase domain^464-737^E:7.5e-44	.	ExpAA=23.60^PredHel=1^Topology=o403-425i	COG0515^Serine Threonine protein kinase	KEGG:ath:AT4G00340	GO:0016021^cellular_component^integral component of membrane`GO:0005886^cellular_component^plasma membrane`GO:0005524^molecular_function^ATP binding`GO:0005516^molecular_function^calmodulin binding`GO:0030246^molecular_function^carbohydrate binding`GO:0004674^molecular_function^protein serine/threonine kinase activity`GO:0048544^biological_process^recognition of pollen
PI A12_1609	G-type lectin S-receptor-like serine/threonine-protein kinase SD2-2	213	2648	augustus_masked-2445-processed-gene-0.0-mRNA-1|m.1787	1-2436[+]	G-type lectin S-receptor-like serine/threonine-protein kinase SD2-2	PF01453.21^B_lectin^D-mannose binding lectin^46-143^E:5e-25`PF00954.17^S_locus_glycop^S-locus glycoprotein domain^174-288^E:1.8e-24`PF07714.14^Pkinase_Tyr^Protein tyrosine kinase^463-675^E:2.1e-39`PF00069.22^Pkinase^Protein kinase domain^464-737^E:7.6e-44	.	ExpAA=23.62^PredHel=1^Topology=o403-425i	COG0515^Serine Threonine protein kinase	KEGG:ath:AT4G00340	GO:0016021^cellular_component^integral component of membrane`GO:0005886^cellular_component^plasma membrane`GO:0005524^molecular_function^ATP binding`GO:0005516^molecular_function^calmodulin binding`GO:0030246^molecular_function^carbohydrate binding`GO:0004674^molecular_function^protein serine/threonine kinase activity`GO:0048544^biological_process^recognition of pollen
PI A12_1658	Signal recognition particle 9 kDa protein	221	1208	maker-3069-augustus-gene-0.4-mRNA-1|m.1837	1-333[+]	Signal recognition particle 9 kDa protein	.	.	.	ENOG41123E8^negative regulation of translational elongation	KEGG:ath:AT3G49100`KO:K03109	GO:0005786^cellular_component^signal recognition particle, endoplasmic reticulum targeting`GO:0008312^molecular_function^7S RNA binding`GO:0045900^biological_process^negative regulation of translational elongation`GO:0006614^biological_process^SRP-dependent cotranslational protein targeting to membrane
PI A12_1632	Serine/threonine-protein phosphatase 7 long form homolog	226	1345	.	.	.	.	.	.	.	ENOG410YHBV^Serine threonine-protein phosphatase 7 long form homolog	KEGG:ath:AT1G48120
PI A12_1717	Naringenin,2-oxoglutarate 3-dioxygenase	228	2254	maker-435-augustus-gene-0.2-mRNA-1|m.1885	118-1224[+]	Naringenin,2-oxoglutarate 3-dioxygenase	PF14226.3^DIOX_N^non-haem dioxygenase in morphine synthesis N-terminal^38-148^E:1.2e-22`PF03171.17^2OG-FeII_Oxy^2OG-Fe(II) oxygenase superfamily^195-293^E:6.5e-23	.	.	.	.	GO:0031418^molecular_function^L-ascorbic acid binding`GO:0046872^molecular_function^metal ion binding`GO:0045486^molecular_function^naringenin 3-dioxygenase activity`GO:0009813^biological_process^flavonoid biosynthetic process
PI A12_1719	GLABRA2 expression modulator	231	3763	maker-2085-augustus-gene-0.3-mRNA-1|m.1887	1-855[+]	GLABRA2 expression modulator	PF02893.17^GRAM^GRAM domain^206-256^E:6.5e-12	.	.	ENOG410YEXI^GRAM	KEGG:ath:AT2G22475	GO:0005829^cellular_component^cytosol`GO:0051567^biological_process^histone H3-K9 methylation`GO:0010482^biological_process^regulation of epidermal cell division`GO:0048765^biological_process^root hair cell differentiation`GO:0010026^biological_process^trichome differentiation
PI A12_1395	.	239	3548	augustus_masked-1667-processed-gene-0.0-mRNA-1|m.1598	1-750[+]	.	.	.	.	.	.	.
PI A12_1736	.	240	770	maker-2624-snap-gene-0.7-mRNA-1|m.1902	1-462[+]	.	.	.	.	.	.	.
PI A12_1722	.	243	1162	maker-2565-snap-gene-0.1-mRNA-1|m.1890	1-609[+]	.	.	.	.	.	.	.
PI A12_1367	Endoglucanase 9	255	2182	maker-2535-snap-gene-0.25-mRNA-1|m.1561	1-1779[+]	Endoglucanase 9	PF00759.16^Glyco_hydro_9^Glycosyl hydrolase family 9^110-556^E:9.4e-108	.	ExpAA=24.83^PredHel=1^Topology=i73-95o	ENOG410XP0H^endoglucanase	KEGG:osa:4332724	GO:0016021^cellular_component^integral component of membrane`GO:0008810^molecular_function^cellulase activity`GO:0071555^biological_process^cell wall organization`GO:0030245^biological_process^cellulose catabolic process
PI A12_1528	Polyadenylate-binding protein-interacting protein 5	263	1683	maker-3414-snap-gene-0.3-mRNA-1|m.1712	101-652[+]	Polyadenylate-binding protein-interacting protein 5	.	.	.	ENOG41114K2^NA	KEGG:ath:AT5G11440	.
PI A12_1704	.	278	1193	maker-2841-snap-gene-0.4-mRNA-1|m.1877	1-870[+]	.	PF14111.3^DUF4283^Domain of unknown function (DUF4283)^2-93^E:5.3e-19`PF14392.3^zf-CCHC_4^Zinc knuckle^106-152^E:5.8e-13	.	.	.	.	.
PI A12_1420	L-ascorbate oxidase	282	2852	maker-2140-snap-gene-0.6-mRNA-1|m.1623	1-1254[+]	L-ascorbate oxidase	PF00394.19^Cu-oxidase^Multicopper oxidase^36-196^E:5.8e-21`PF07731.11^Cu-oxidase_2^Multicopper oxidase^290-401^E:2.5e-19	.	.	.	.	GO:0005576^cellular_component^extracellular region`GO:0005507^molecular_function^copper ion binding`GO:0008447^molecular_function^L-ascorbate oxidase activity
PI A12_1549	Transcription initiation factor TFIID subunit 6	290	2656	maker-230-snap-gene-0.8-mRNA-1|m.1732	1-1254[+]	Transcription initiation factor TFIID subunit 6	PF07571.10^TAF6_C^TAF6 C-terminal HEAT repeat domain^302-371^E:1.5e-09	.	.	COG5095^Transcription initiation factor TFIID	KEGG:ath:AT1G04950`KO:K03131	GO:0005634^cellular_component^nucleus`GO:0006352^biological_process^DNA-templated transcription, initiation`GO:0009860^biological_process^pollen tube growth`GO:0051090^biological_process^regulation of sequence-specific DNA binding transcription factor activity
PI A12_1548	Protein ROOT HAIR DEFECTIVE 3	300	1903	maker-331-snap-gene-0.9-mRNA-1|m.1731	1-372[+]	.	.	.	.	.	.	.
PI A12_1640	NAC domain-containing protein 7	304	1557	maker-3099-augustus-gene-0.2-mRNA-1|m.1821	1-1053[+]	NAC domain-containing protein 7	PF02365.12^NAM^No apical meristem (NAM) protein^8-135^E:1.1e-28	.	.	ENOG4111EYD^Nac domain-containing protein	KEGG:ath:AT1G12260	GO:0005634^cellular_component^nucleus`GO:0043565^molecular_function^sequence-specific DNA binding`GO:0003700^molecular_function^transcription factor activity, sequence-specific DNA binding`GO:0071555^biological_process^cell wall organization`GO:0007275^biological_process^multicellular organism development`GO:1901348^biological_process^positive regulation of secondary cell wall biogenesis`GO:00063…
PI A12_1438	.	317	2298	augustus_masked-2070-processed-gene-0.2-mRNA-1|m.1636	1-663[+]	.	.	.	.	.	.	.
PI A12_1580	Putative ribonuclease H protein At1g65750	330	836	snap_masked-1543-processed-gene-0.2-mRNA-1|m.1762	1-507[+]	Putative ribonuclease H protein At1g65750	PF13966.3^zf-RVT^zinc-binding in reverse transcriptase^17-102^E:1.8e-10	.	.	.	.	GO:0046872^molecular_function^metal ion binding`GO:0003676^molecular_function^nucleic acid binding`GO:0004523^molecular_function^RNA-DNA hybrid ribonuclease activity
PI A12_1414	Bet1-like SNARE 1-2	335	984	.	.	.	.	.	.	.	ENOG4111W10^Blocked early in transport 1 homolog (S	KEGG:ath:AT4G14455`KO:K08504
PI A12_1480	DEAD-box ATP-dependent RNA helicase 56	345	3043	augustus_masked-2083-processed-gene-0.0-mRNA-1|m.1677	1-657[+]	DEAD-box ATP-dependent RNA helicase 56	.	.	.	COG0513^purine NTP-dependent helicase activity	KEGG:ath:AT5G11170	GO:0005634^cellular_component^nucleus`GO:0005524^molecular_function^ATP binding`GO:0004386^molecular_function^helicase activity`GO:0003723^molecular_function^RNA binding`GO:0006397^biological_process^mRNA processing`GO:0051028^biological_process^mRNA transport`GO:0008380^biological_process^RNA splicing
PI A12_1478	.	346	915	snap_masked-1351-processed-gene-0.0-mRNA-1|m.1675	1-351[+]	.	.	.	.	.	.	.
PI A12_1661	Allene oxide synthase, chloroplastic	352	1836	augustus_masked-232-processed-gene-0.0-mRNA-1|m.1839	1-1485[+]	Allene oxide synthase, chloroplastic	PF00067.19^p450^Cytochrome P450^320-424^E:6.9e-14	.	.	.	.	GO:0009507^cellular_component^chloroplast`GO:0020037^molecular_function^heme binding`GO:0047987^molecular_function^hydroperoxide dehydratase activity`GO:0005506^molecular_function^iron ion binding`GO:0004497^molecular_function^monooxygenase activity`GO:0016705^molecular_function^oxidoreductase activity, acting on paired donors, with incorporation or reduction of molecular oxygen`GO:0031408^biolog…
PI A12_1411	.	359	1186	augustus_masked-3252-processed-gene-0.0-mRNA-1|m.1614	1-663[+]	.	.	.	.	.	.	.
PI A12_1539	.	371	1010	maker-402-snap-gene-0.1-mRNA-1|m.1721	1-450[+]	.	PF13456.3^RVT_3^Reverse transcriptase-like^49-149^E:8.8e-09	.	.	.	.	.
PI A12_1482	.	373	798	augustus_masked-2515-processed-gene-0.0-mRNA-1|m.1679	1-426[+]	.	.	.	ExpAA=20.25^PredHel=1^Topology=o23-45i	.	.	.
PI A12_1403	.	377	3622	maker-2111-snap-gene-0.4-mRNA-1|m.1607	1-1938[+]	.	PF07891.9^DUF1666^Protein of unknown function (DUF1666)^403-644^E:1.4e-84	.	.	.	.	.
PI A12_1649	3-ketoacyl-CoA synthase 1	389	1984	augustus_masked-2559-processed-gene-0.0-mRNA-1|m.1830	1-1596[+]	3-ketoacyl-CoA synthase 1	PF08392.9^FAE1_CUT1_RppA^FAE1/Type III polyketide synthase-like protein^116-404^E:1.2e-142`PF08541.7^ACP_syn_III_C^3-Oxoacyl-[acyl-carrier-protein (ACP)] synthase III C terminal^421-502^E:6.2e-11`PF02797.12^Chal_sti_synt_C^Chalcone and stilbene synthases, C-terminal domain^424-502^E:1.4e-07	.	ExpAA=54.00^PredHel=2^Topology=o56-78i99-118o	ENOG410Y5VH^3-ketoacyl-coa synthase	KEGG:ath:AT1G01120`KO:K15397	GO:0022626^cellular_component^cytosolic ribosome`GO:0005783^cellular_component^endoplasmic reticulum`GO:0005789^cellular_component^endoplasmic reticulum membrane`GO:0016021^cellular_component^integral component of membrane`GO:0016020^cellular_component^membrane`GO:0009922^molecular_function^fatty acid elongase activity`GO:0006633^biological_process^fatty acid biosynthetic process`GO:0009409^biolo…
PI A12_1430	Peptidyl-prolyl cis-trans isomerase E	394	2199	maker-633-augustus-gene-0.2-mRNA-1|m.1629	2-712[+]	Peptidyl-prolyl cis-trans isomerase E	PF00076.19^RRM_1^RNA recognition motif. (a.k.a. RRM, RBD, or RNP domain)^75-144^E:8.7e-19	.	ExpAA=17.40^PredHel=1^Topology=o25-47i	COG0652^peptidyl-prolyl cis-trans isomerase activity`COG0724^Rna-binding protein	KEGG:pon:100173420`KO:K09564	GO:0005681^cellular_component^spliceosomal complex`GO:0000166^molecular_function^nucleotide binding`GO:0003755^molecular_function^peptidyl-prolyl cis-trans isomerase activity`GO:0003723^molecular_function^RNA binding`GO:0006397^biological_process^mRNA processing`GO:0006457^biological_process^protein folding`GO:0008380^biological_process^RNA splicing
PI A12_1563	Protein NRT1/ PTR FAMILY 6.3	413	2056	maker-3360-augustus-gene-0.2-mRNA-1|m.1747	3-1046[+]	Protein NRT1/ PTR FAMILY 6.3	PF00854.18^PTR2^POT family^119-320^E:4.3e-53	.	ExpAA=114.73^PredHel=5^Topology=o90-112i119-141o161-183i209-231o235-257i	COG3104^transporter	KEGG:ath:AT1G12110	GO:0016021^cellular_component^integral component of membrane`GO:0005886^cellular_component^plasma membrane`GO:0015112^molecular_function^nitrate transmembrane transporter activity`GO:0015293^molecular_function^symporter activity`GO:0009734^biological_process^auxin-activated signaling pathway`GO:0042128^biological_process^nitrate assimilation`GO:0015706^biological_process^nitrate transport`GO:0006…
PI A12_1428	NEP1-interacting protein 1	422	1995	maker-470-augustus-gene-0.2-mRNA-1|m.1628	1-708[+]	NEP1-interacting protein 1	PF13436.3^Gly-zipper_OmpA^Glycine-zipper domain^50-86^E:7.7e-06`PF13639.3^zf-RING_2^Ring finger domain^189-232^E:7.9e-13`PF17123.2^zf-RING_11^RING-like zinc finger^190-218^E:3.6e-09`PF13923.3^zf-C3HC4_2^Zinc finger, C3HC4 type (RING finger)^190-231^E:9.3e-08`PF13445.3^zf-RING_UBOX^RING-type zinc-finger^190-229^E:2.8e-05`PF00097.22^zf-C3HC4^Zinc finger, C3HC4 type (RING finger)^190-231^E:0.00011`P…	.	ExpAA=47.49^PredHel=1^Topology=i31-53o	ENOG41121N2^zinc ion binding	KEGG:ath:AT4G35840	GO:0009535^cellular_component^chloroplast thylakoid membrane`GO:0016021^cellular_component^integral component of membrane`GO:0008270^molecular_function^zinc ion binding
PI A12_1737	F-box/kelch-repeat protein At1g57790	426	1562	maker-49-augustus-gene-0.2-mRNA-1|m.1903	1-963[+]	F-box/kelch-repeat protein At1g57790	PF00646.30^F-box^F-box domain^23-54^E:4.1e-06	.	.	ENOG410YNJF^F-box kelch-repeat protein	KEGG:ath:AT1G57790	.
PI A12_1397	Diphosphomevalonate decarboxylase MVD2	465	2184	maker-2656-augustus-gene-0.4-mRNA-1|m.1601	1-417[+]	Diphosphomevalonate decarboxylase MVD2	.	.	.	COG3407^Diphosphomevalonate decarboxylase	KEGG:ath:AT3G54250`KO:K01597	GO:0005829^cellular_component^cytosol`GO:0005524^molecular_function^ATP binding`GO:0004163^molecular_function^diphosphomevalonate decarboxylase activity`GO:0019287^biological_process^isopentenyl diphosphate biosynthetic process, mevalonate pathway
PI A12_1466	Probable LRR receptor-like serine/threonine-protein kinase At4g26540	497	3237	.	.	.	.	.	.	.	COG4886^leucine Rich Repeat	KEGG:ath:AT4G26540
PI A12_1605	.	543	754	.	.	.	.	.	.	.	.	.
PI A12_1472	ABC transporter C family member 12	546	9071	maker-386-snap-gene-0.8-mRNA-1|m.1666	62-3241[+]	ABC transporter C family member 12	PF00005.24^ABC_tran^ABC transporter^156-291^E:9.7e-19`PF00664.20^ABC_membrane^ABC transporter transmembrane region^445-681^E:8.4e-29`PF00005.24^ABC_tran^ABC transporter^783-917^E:8.5e-23	.	ExpAA=122.43^PredHel=5^Topology=i50-72o438-460i481-503o577-599i665-687o	COG1132^(ABC) transporter	KEGG:ath:AT1G30410	GO:0016021^cellular_component^integral component of membrane`GO:0005524^molecular_function^ATP binding`GO:0008559^molecular_function^xenobiotic-transporting ATPase activity
PI A12_1642	Proline--tRNA ligase, cytoplasmic	550	5478	maker-2688-snap-gene-0.3-mRNA-1|m.1823	1-1713[+]	Proline--tRNA ligase, cytoplasmic	PF00587.22^tRNA-synt_2b^tRNA synthetase class II core domain (G, H, P, S and T)^189-355^E:7.5e-18`PF03129.17^HGTP_anticodon^Anticodon binding domain^374-469^E:3.1e-18`PF09180.8^ProRS-C_1^Prolyl-tRNA synthetase, C-terminal^497-570^E:3.1e-27	.	.	COG0442^Catalyzes the attachment of proline to tRNA(Pro) in a two-step reaction proline is first activated by ATP to form Pro- AMP and then transferred to the acceptor end of tRNA(Pro). As ProRS can inadvertently accommodate and process non-cognate amino acids such as alanine and cysteine, to avoid such errors it has two additional distinct editing activities against alanine. One activity is desi…	KEGG:ath:AT3G62120`KO:K01881	GO:0005829^cellular_component^cytosol`GO:0016020^cellular_component^membrane`GO:0009506^cellular_component^plasmodesma`GO:0005524^molecular_function^ATP binding`GO:0004827^molecular_function^proline-tRNA ligase activity`GO:0006433^biological_process^prolyl-tRNA aminoacylation
PI A12_1475	.	579	1331	snap_masked-513-processed-gene-0.3-mRNA-1|m.1672	1-702[+]	.	.	.	.	.	.	.
PI A12_1638	Transcription activator GLK1	582	2693	maker-2726-augustus-gene-0.6-mRNA-1|m.1819	1-1161[+]	Transcription activator GLK1	.	.	.	ENOG4111SK7^Transcription factor	.	GO:0005634^cellular_component^nucleus`GO:0003677^molecular_function^DNA binding`GO:1900056^biological_process^negative regulation of leaf senescence`GO:0006355^biological_process^regulation of transcription, DNA-templated`GO:0006351^biological_process^transcription, DNA-templated
PI A12_1665	.	591	1768	maker-3008-augustus-gene-0.9-mRNA-1|m.1842	1-819[+]	.	.	.	ExpAA=31.08^PredHel=1^Topology=o207-229i	.	.	.
PI A12_1449	.	604	1850	maker-672-augustus-gene-0.2-mRNA-1|m.1645	2-1075[+]	.	.	sigP:1^25^0.523^YES	.	.	.	.
PI A12_1662	.	616	1222	maker-1791-augustus-gene-0.1-mRNA-1|m.1840	1-306[+]	.	.	.	.	.	.	.
PI A12_1651	.	622	2943	maker-22-augustus-gene-0.4-mRNA-1|m.1831	63-1382[+]	Spartin	PF06911.9^Senescence^Senescence-associated protein^242-409^E:4.9e-42	.	.	ENOG410ZEPM^Spastic paraplegia 20 (Troyer syndrome)	KEGG:hsa:23111`KO:K19366	GO:0005737^cellular_component^cytoplasm`GO:0005811^cellular_component^lipid particle`GO:0030496^cellular_component^midbody`GO:0005741^cellular_component^mitochondrial outer membrane`GO:0005886^cellular_component^plasma membrane`GO:0045202^cellular_component^synapse`GO:0031625^molecular_function^ubiquitin protein ligase binding`GO:0009838^biological_process^abscission`GO:0060612^biological_process…
PI A12_1442	DNA-directed RNA polymerases II, IV and V subunit 3	651	3461	maker-2539-augustus-gene-0.3-mRNA-1|m.1640	1-1281[+]	DNA-directed RNA polymerases II, IV and V subunit 3	PF04819.9^DUF716^Family of unknown function (DUF716)^114-247^E:1.2e-38`PF01193.21^RNA_pol_L^RNA polymerase Rpb3/Rpb11 dimerisation domain^343-400^E:2.5e-08	.	ExpAA=123.50^PredHel=6^Topology=o49-71i78-100o115-132i144-161o176-198i233-252o	COG0202^DNA-dependent RNA polymerase catalyzes the transcription of DNA into RNA using the four ribonucleoside triphosphates as substrates (By similarity)	KEGG:ath:AT2G15430`KO:K03011	GO:0005737^cellular_component^cytoplasm`GO:0005665^cellular_component^DNA-directed RNA polymerase II, core complex`GO:0000418^cellular_component^DNA-directed RNA polymerase IV complex`GO:0000419^cellular_component^DNA-directed RNA polymerase V complex`GO:0005730^cellular_component^nucleolus`GO:0005634^cellular_component^nucleus`GO:0003677^molecular_function^DNA binding`GO:0003899^molecular_functi…
PI A12_1663	.	651	878	.	.	.	.	.	.	.	.	.
PI A12_1611	Ethylene-responsive transcription factor RAP2-4	707	1713	maker-2027-snap-gene-0.5-mRNA-1|m.1790	1-879[+]	Ethylene-responsive transcription factor ERF060	PF00847.17^AP2^AP2 domain^113-161^E:8.1e-14	.	.	ENOG410YGN6^Transcription factor	KEGG:ath:AT4G39780	GO:0005634^cellular_component^nucleus`GO:0003677^molecular_function^DNA binding`GO:0003700^molecular_function^transcription factor activity, sequence-specific DNA binding`GO:0009873^biological_process^ethylene-activated signaling pathway`GO:0006351^biological_process^transcription, DNA-templated
PI A12_1680	Cytochrome P450 703A2	721	2746	maker-2341-augustus-gene-0.2-mRNA-1|m.1857	1-1575[+]	Cytochrome P450 703A2	PF00067.19^p450^Cytochrome P450^37-505^E:3.6e-90	.	ExpAA=37.35^PredHel=2^Topology=o4-21i217-236o	COG2124^Cytochrome p450	KEGG:ath:AT1G01280	GO:0016021^cellular_component^integral component of membrane`GO:0016020^cellular_component^membrane`GO:0020037^molecular_function^heme binding`GO:0005506^molecular_function^iron ion binding`GO:0016709^molecular_function^oxidoreductase activity, acting on paired donors, with incorporation or reduction of molecular oxygen, NAD(P)H as one donor, and incorporation of one atom of oxygen`GO:0051792^bio…
PI A12_1675	Probable prolyl 4-hydroxylase 7	753	3232	maker-3234-snap-gene-0.6-mRNA-1|m.1851	1-1038[+]	Probable prolyl 4-hydroxylase 7	PF03171.17^2OG-FeII_Oxy^2OG-Fe(II) oxygenase superfamily^189-247^E:1.8e-06`PF13640.3^2OG-FeII_Oxy_3^2OG-Fe(II) oxygenase superfamily^191-244^E:5.8e-10	sigP:1^22^0.944^YES	ExpAA=63.30^PredHel=3^Topology=i7-29o88-107i120-142o	.	.	GO:0005789^cellular_component^endoplasmic reticulum membrane`GO:0016021^cellular_component^integral component of membrane`GO:0005506^molecular_function^iron ion binding`GO:0031418^molecular_function^L-ascorbic acid binding`GO:0004656^molecular_function^procollagen-proline 4-dioxygenase activity
PI A12_1443	60S ribosomal protein L34-1	755	2160	maker-3157-augustus-gene-0.5-mRNA-1|m.1641	3-449[+]	60S ribosomal protein L34-1	PF01199.15^Ribosomal_L34e^Ribosomal protein L34e^29-124^E:6.6e-38	.	.	COG2174^(ribosomal) protein	.	GO:0009507^cellular_component^chloroplast`GO:0005730^cellular_component^nucleolus`GO:0005840^cellular_component^ribosome`GO:0003735^molecular_function^structural constituent of ribosome`GO:0006412^biological_process^translation
PI A12_1444	Probable U3 small nucleolar RNA-associated protein 11	757	1585	.	.	.	.	.	.	.	COG5223^U3 small nucleolar RNA-associated protein	KEGG:osa:4327566`KO:K14769
PI A12_1453	Ras-related protein RABD2a	759	2230	maker-834-augustus-gene-0.2-mRNA-1|m.1649	1-570[+]	Ras-related protein RABD2a	PF00025.18^Arf^ADP-ribosylation factor family^4-129^E:2.6e-10`PF00071.19^Ras^Ras family^5-165^E:1.4e-56`PF08477.10^Roc^Ras of Complex, Roc, domain of DAPkinase^5-125^E:6e-30	.	.	ENOG410XQN5^member RAS oncogene family	KEGG:ath:AT1G02130`KO:K07874	GO:0000139^cellular_component^Golgi membrane`GO:0005886^cellular_component^plasma membrane`GO:0032588^cellular_component^trans-Golgi network membrane`GO:0005773^cellular_component^vacuole`GO:0005525^molecular_function^GTP binding`GO:0006888^biological_process^ER to Golgi vesicle-mediated transport`GO:0015031^biological_process^protein transport`GO:0046686^biological_process^response to cadmium io…
PI A12_1594	.	767	1938	maker-2407-snap-gene-0.5-mRNA-1|m.1778	1-1092[+]	.	.	.	.	.	.	.
PI A12_1677	Plant UBX domain-containing protein 8	767	4071	maker-3541-augustus-gene-0.4-mRNA-1|m.1854	1-1710[+]	Plant UBX domain-containing protein 8	PF02809.17^UIM^Ubiquitin interaction motif^193-204^E:2.9`PF02809.17^UIM^Ubiquitin interaction motif^225-239^E:5.5`PF00789.17^UBX^UBX domain^487-567^E:5.4e-19	.	.	ENOG410XSFS^Fas associated factor family member 2	KEGG:ath:AT4G11740	GO:0005829^cellular_component^cytosol`GO:0005634^cellular_component^nucleus`GO:0016192^biological_process^vesicle-mediated transport
PI A12_1560	.	781	2682	augustus_masked-2908-processed-gene-0.0-mRNA-1|m.1743	1-1677[+]	.	.	.	.	.	.	.
PI A12_1590	Protein argonaute 4B	839	1740	snap_masked-147-processed-gene-0.1-mRNA-1|m.1772	1-510[+]	Protein argonaute 4B	.	.	.	ENOG410XP07^eukaryotic translation initiation factor 2c	KEGG:osa:4335025`KO:K11593	GO:0003676^molecular_function^nucleic acid binding`GO:0031047^biological_process^gene silencing by RNA
PI A12_1562	.	844	2579	snap_masked-2246-processed-gene-0.3-mRNA-1|m.1746	1-1419[+]	.	.	.	.	.	.	.
PI A12_1407	.	845	1399	.	.	.	.	.	.	.	.	.
PI A12_1506	Protein MIZU-KUSSEI 1	859	1554	augustus_masked-2127-processed-gene-0.0-mRNA-1|m.1696	1-696[+]	Protein MIZU-KUSSEI 1	PF04759.10^DUF617^Protein of unknown function, DUF617^72-225^E:6.9e-58	.	.	ENOG4111IZ9^DUF617 domain containing protein	KEGG:ath:AT2G41660	GO:0032541^cellular_component^cortical endoplasmic reticulum`GO:0005737^cellular_component^cytoplasm`GO:0005783^cellular_component^endoplasmic reticulum`GO:0005789^cellular_component^endoplasmic reticulum membrane`GO:0016020^cellular_component^membrane`GO:0009658^biological_process^chloroplast organization`GO:0010274^biological_process^hydrotropism
PI A12_1506	Protein MIZU-KUSSEI 1	859	1554	augustus_masked-2127-processed-gene-0.0-mRNA-1|m.1697	44-487[+]	.	.	.	.	.	.	.
PI A12_1525	.	885	1419	.	.	.	.	.	.	.	.	.
PI A12_1634	.	893	1787	maker-374-snap-gene-0.6-mRNA-1|m.1813	1-531[+]	.	.	.	.	.	.	.
PI A12_1569	Homeobox-leucine zipper protein ATHB-5	896	1258	snap_masked-2335-processed-gene-0.1-mRNA-1|m.1752	1-363[+]	Homeobox-leucine zipper protein ATHB-5	PF00046.26^Homeobox^Homeobox domain^20-73^E:3.5e-16	.	.	ENOG410Z2UE^homeobox-leucine zipper protein	.	GO:0005634^cellular_component^nucleus`GO:0042803^molecular_function^protein homodimerization activity`GO:0043565^molecular_function^sequence-specific DNA binding`GO:0003700^molecular_function^transcription factor activity, sequence-specific DNA binding`GO:0009738^biological_process^abscisic acid-activated signaling pathway`GO:0045893^biological_process^positive regulation of transcription, DNA-te…
PI A12_1575	.	898	1846	.	.	.	.	.	.	.	.	.
PI A12_1490	.	908	2135	maker-318-snap-gene-0.5-mRNA-1|m.1684	2-916[+]	.	.	.	ExpAA=20.77^PredHel=1^Topology=i122-144o	.	.	.
PI A12_1581	.	919	2007	.	.	.	.	.	.	.	.	.
PI A12_1500	.	932	2409	maker-3061-snap-gene-0.14-mRNA-1|m.1691	1-1332[+]	.	.	.	ExpAA=21.25^PredHel=1^Topology=i225-247o	.	.	.
PI A12_1418	Protein DETOXIFICATION 27	945	1914	maker-2322-augustus-gene-0.2-mRNA-1|m.1621	1-795[+]	Protein DETOXIFICATION 27	PF01554.15^MatE^MatE^48-208^E:6.9e-29	.	ExpAA=128.48^PredHel=6^Topology=i49-68o88-110i123-145o160-182i189-211o226-248i	COG0534^Mate efflux family protein	KEGG:ath:AT5G65380`KO:K03327	GO:0016021^cellular_component^integral component of membrane`GO:0015297^molecular_function^antiporter activity`GO:0015238^molecular_function^drug transmembrane transporter activity
PI A12_1637	.	955	2075	maker-2657-snap-gene-0.4-mRNA-1|m.1817	1-735[+]	.	.	.	.	.	.	.
PI A12_1711	.	965	2263	augustus_masked-2303-processed-gene-0.0-mRNA-1|m.1881	1-1299[+]	.	PF05678.11^VQ^VQ motif^174-201^E:3.3e-12	.	.	.	.	.
PI A12_1639	.	981	1785	maker-3441-snap-gene-0.2-mRNA-1|m.1820	1-432[+]	.	.	.	.	.	.	.
PI A12_1586	.	1047	2110	maker-2397-snap-gene-0.6-mRNA-1|m.1769	1-756[+]	.	.	.	ExpAA=25.24^PredHel=1^Topology=i87-109o	.	.	.
PI A12_1468	.	1056	3346	maker-101-snap-gene-0.7-mRNA-1|m.1662	1-597[+]	.	.	.	.	.	.	.
PI A12_1516	.	1057	1749	augustus_masked-302-processed-gene-0.0-mRNA-1|m.1706	1-693[+]	.	.	.	.	.	.	.
PI A12_1596	.	1084	1938	maker-213-augustus-gene-0.7-mRNA-1|m.1779	1-744[+]	.	.	.	.	.	.	.
PI A12_1559	.	1102	5837	augustus_masked-3490-processed-gene-0.0-mRNA-1|m.1742	1-2232[+]	.	.	.	.	.	.	.
PI A12_1483	.	1209	1592	augustus_masked-1744-processed-gene-0.0-mRNA-1|m.1680	1-384[+]	.	PF13456.3^RVT_3^Reverse transcriptase-like^11-95^E:1.1e-18	.	.	.	.	.
PI A12_1582	.	1231	1964	maker-2345-augustus-gene-0.6-mRNA-1|m.1764	1-648[+]	.	PF07279.8^DUF1442^Protein of unknown function (DUF1442)^1-214^E:5e-100	.	.	.	.	.
PI A12_1417	.	1251	2182	snap_masked-2811-processed-gene-0.3-mRNA-1|m.1619	1-417[+]	.	.	.	.	.	.	.
PI A12_1696	ATP-dependent Clp protease ATP-binding subunit ClpA homolog CD4A, chloroplastic	1257	2944	maker-3177-snap-gene-0.5-mRNA-1|m.1870	1-906[+]	ATP-dependent Clp protease ATP-binding subunit ClpA homolog CD4B, chloroplastic	PF02861.17^Clp_N^Clp amino terminal domain, pathogenicity island component^49-76^E:0.012`PF01442.15^Apolipoprotein^Apolipoprotein A1/A4/E domain^98-139^E:89`PF00004.26^AAA^ATPase family associated with various cellular activities (AAA)^186-265^E:5.1e-13`PF01442.15^Apolipoprotein^Apolipoprotein A1/A4/E domain^200-239^E:2.7	.	.	COG0542^ATP-dependent CLP protease ATP-binding subunit	.	GO:0009507^cellular_component^chloroplast`GO:0005524^molecular_function^ATP binding`GO:0019538^biological_process^protein metabolic process
PI A12_1641	.	1310	2370	maker-1731-snap-gene-0.3-mRNA-1|m.1822	1-354[+]	.	.	.	.	.	.	.
PI A12_1697	Cytochrome P450 71B36	1334	2300	snap_masked-2746-processed-gene-0.1-mRNA-1|m.1871	1-918[+]	Cytochrome P450 71B36	PF00067.19^p450^Cytochrome P450^40-303^E:2.2e-30	sigP:1^30^0.801^YES	ExpAA=20.15^PredHel=1^Topology=o5-24i	COG2124^Cytochrome p450	KEGG:ath:AT3G26320`KO:K00517	GO:0016021^cellular_component^integral component of membrane`GO:0016020^cellular_component^membrane`GO:0020037^molecular_function^heme binding`GO:0005506^molecular_function^iron ion binding`GO:0016709^molecular_function^oxidoreductase activity, acting on paired donors, with incorporation or reduction of molecular oxygen, NAD(P)H as one donor, and incorporation of one atom of oxygen`GO:0044550^bio…
PI A12_1602	.	1345	1944	augustus_masked-460-processed-gene-0.0-mRNA-1|m.1783	1-600[+]	Uncharacterized protein At1g76070	.	.	.	ENOG410YQZK^NA	KEGG:ath:AT1G76070	GO:0005886^cellular_component^plasma membrane
PI A12_1476	.	1353	1700	maker-513-snap-gene-0.13-mRNA-1|m.1673	1-303[+]	.	.	.	.	.	.	.
PI A12_1564	Probable U3 small nucleolar RNA-associated protein 11	1375	2382	snap_masked-3014-processed-gene-0.2-mRNA-1|m.1748	1-348[+]	Probable U3 small nucleolar RNA-associated protein 11	PF03998.10^Utp11^Utp11 protein^10-31^E:7.3e-06`PF03998.10^Utp11^Utp11 protein^42-108^E:3.3e-11	.	.	COG5223^U3 small nucleolar RNA-associated protein	KEGG:osa:4327566`KO:K14769	GO:0005730^cellular_component^nucleolus`GO:0032040^cellular_component^small-subunit processome`GO:0009560^biological_process^embryo sac egg cell differentiation`GO:0000741^biological_process^karyogamy`GO:0006364^biological_process^rRNA processing
PI A12_1464	.	1441	1907	snap_masked-2765-processed-gene-0.4-mRNA-1|m.1658	1-375[+]	Protein NUCLEAR FUSION DEFECTIVE 4	PF06813.10^Nodulin-like^Nodulin-like^6-124^E:1.2e-25	.	.	ENOG41105RT^Nodulin-like	KEGG:ath:AT1G31470	GO:0016021^cellular_component^integral component of membrane`GO:0000741^biological_process^karyogamy`GO:0010197^biological_process^polar nucleus fusion`GO:0009651^biological_process^response to salt stress`GO:0006810^biological_process^transport
PI A12_1432	.	1443	3026	snap_masked-2985-processed-gene-0.1-mRNA-1|m.1631	1-1584[+]	.	.	.	ExpAA=22.55^PredHel=1^Topology=i40-62o	.	.	.
PI A12_1718	.	1451	2434	augustus_masked-987-processed-gene-0.0-mRNA-1|m.1886	1-807[+]	.	PF14111.3^DUF4283^Domain of unknown function (DUF4283)^80-149^E:2.4e-09`PF14392.3^zf-CCHC_4^Zinc knuckle^205-228^E:3.2e-06`PF00098.20^zf-CCHC^Zinc knuckle^214-229^E:0.0033	.	.	.	.	.
PI A12_1394	.	1462	2264	.	.	.	.	.	.	.	.	.
PI A12_1459	.	1482	2609	maker-1533-snap-gene-0.9-mRNA-1|m.1653	286-1008[+]	.	.	.	.	.	.	.
PI A12_1457	DNA-directed RNA polymerases I and III subunit RPAC2	1492	2573	snap_masked-187-processed-gene-0.3-mRNA-1|m.1651	1-423[+]	DNA-directed RNA polymerases I and III subunit RPAC2	PF13656.3^RNA_pol_L_2^RNA polymerase Rpb3/Rpb11 dimerisation domain^12-61^E:3.7e-21`PF01193.21^RNA_pol_L^RNA polymerase Rpb3/Rpb11 dimerisation domain^13-61^E:9.3e-06	.	.	.	KEGG:sce:YNL113W`KO:K03020	GO:0005736^cellular_component^DNA-directed RNA polymerase I complex`GO:0005666^cellular_component^DNA-directed RNA polymerase III complex`GO:0005654^cellular_component^nucleoplasm`GO:0003677^molecular_function^DNA binding`GO:0001054^molecular_function^RNA polymerase I activity`GO:0042254^biological_process^ribosome biogenesis`GO:0006360^biological_process^transcription from RNA polymerase I promo…
PI A12_1567	.	1515	2392	.	.	.	.	.	.	.	.	.
PI A12_1384	.	1523	3776	maker-1265-snap-gene-0.4-mRNA-1|m.1587	1-1797[+]	.	.	.	.	.	.	.
PI A12_1574	.	1538	2680	snap_masked-2684-processed-gene-0.4-mRNA-1|m.1757	1-1143[+]	.	.	.	ExpAA=20.60^PredHel=1^Topology=i40-62o	.	.	.
PI A12_1498	.	1541	2172	.	.	.	.	.	.	.	.	.
PI A12_1409	.	1568	4382	.	.	.	.	.	.	.	.	.
PI A12_1543	.	1644	3731	augustus_masked-1631-processed-gene-0.0-mRNA-1|m.1724	1-2088[+]	.	.	.	.	.	.	.
PI A12_1706	.	1644	2430	.	.	.	.	.	.	.	.	.
PI A12_1703	.	1730	2296	augustus_masked-2841-processed-gene-0.1-mRNA-1|m.1876	1-567[+]	.	.	.	.	.	.	.
PI A12_1378	.	1739	2848	maker-2827-snap-gene-0.13-mRNA-1|m.1579	1-792[+]	.	.	.	.	.	.	.
PI A12_1479	.	1742	2509	maker-1351-snap-gene-0.1-mRNA-1|m.1676	1-555[+]	.	PF14111.3^DUF4283^Domain of unknown function (DUF4283)^72-116^E:8.4e-07	.	.	.	.	.
PI A12_1387	.	1790	2719	snap_masked-1412-processed-gene-0.4-mRNA-1|m.1590	1-687[+]	.	.	.	.	.	.	.
PI A12_1633	.	1804	2477	maker-374-snap-gene-0.5-mRNA-1|m.1812	1-642[+]	.	.	.	ExpAA=22.51^PredHel=1^Topology=i7-29o	.	.	.
PI A12_1604	.	1853	5787	maker-3511-snap-gene-0.3-mRNA-1|m.1785	1-1083[+]	.	.	.	.	.	.	.
PI A12_1720	.	1870	2349	snap_masked-1156-processed-gene-0.1-mRNA-1|m.1888	1-480[+]	.	PF03107.13^C1_2^C1 domain^43-90^E:1.1e-09`PF07649.9^C1_3^C1-like domain^62-90^E:4.4e-05	.	.	.	.	.
PI A12_1381	.	1888	2485	.	.	.	.	.	.	.	.	.
PI A12_1445	.	1904	7036	maker-2447-snap-gene-0.12-mRNA-1|m.1642	1-1107[+]	.	.	.	.	.	.	.
PI A12_1595	.	1942	2220	.	.	.	.	.	.	.	.	.
PI A12_1598	.	1978	2310	augustus_masked-213-processed-gene-0.1-mRNA-1|m.1780	1-333[+]	.	.	.	.	.	.	.
PI A12_1524	.	2003	2209	.	.	.	.	.	.	.	.	.
PI A12_1510	.	2005	3254	.	.	.	.	.	.	.	.	.
PI A12_1518	.	2048	2292	.	.	.	.	.	.	.	.	.
PI A12_1689	Probable pectinesterase/pectinesterase inhibitor 21	2059	3817	augustus_masked-2694-processed-gene-0.0-mRNA-1|m.1862	1-1674[+]	Probable pectinesterase/pectinesterase inhibitor 21	PF04043.12^PMEI^Plant invertase/pectin methylesterase inhibitor^43-189^E:4.2e-24`PF01095.16^Pectinesterase^Pectinesterase^244-537^E:2.8e-133	.	ExpAA=22.20^PredHel=1^Topology=i5-27o	COG4677^pectinesterase	KEGG:ath:AT3G05610`KO:K01051	GO:0005618^cellular_component^cell wall`GO:0016021^cellular_component^integral component of membrane`GO:0045330^molecular_function^aspartyl esterase activity`GO:0004857^molecular_function^enzyme inhibitor activity`GO:0030599^molecular_function^pectinesterase activity`GO:0042545^biological_process^cell wall modification`GO:0045490^biological_process^pectin catabolic process
PI A12_1362	Putative NAC domain-containing protein 94	2082	3159	maker-269-augustus-gene-0.5-mRNA-1|m.1556	1-876[+]	Putative NAC domain-containing protein 94	PF02365.12^NAM^No apical meristem (NAM) protein^17-143^E:1.3e-25	.	.	ENOG410YHVU^NAC domain-containing protein	KEGG:ath:AT5G39820	GO:0005634^cellular_component^nucleus`GO:0003677^molecular_function^DNA binding`GO:0006355^biological_process^regulation of transcription, DNA-templated`GO:0006351^biological_process^transcription, DNA-templated
PI A12_1540	Protein Ycf2	2102	3971	maker-1855-snap-gene-0.4-mRNA-1|m.1722	1-1485[+]	Protein Ycf2	PF05695.9^DUF825^Plant protein of unknown function (DUF825)^1-107^E:6e-61`PF00004.26^AAA^ATPase family associated with various cellular activities (AAA)^267-346^E:0.00012	.	.	.	.	GO:0009570^cellular_component^chloroplast stroma`GO:0005524^molecular_function^ATP binding
PI A12_1636	.	2131	2592	snap_masked-2657-processed-gene-0.1-mRNA-1|m.1816	1-462[+]	.	.	.	.	.	.	.
PI A12_1489	.	2151	2417	.	.	.	.	.	.	.	.	.
PI A12_1530	.	2169	3266	snap_masked-2803-processed-gene-0.7-mRNA-1|m.1713	1-930[+]	.	.	.	.	.	.	.
PI A12_1427	.	2186	3223	maker-2898-snap-gene-0.7-mRNA-1|m.1627	1-612[+]	.	.	.	ExpAA=21.15^PredHel=1^Topology=i78-100o	.	.	.
PI A12_1364	.	2191	3260	maker-2389-snap-gene-0.9-mRNA-1|m.1558	1-687[+]	.	.	.	.	.	.	.
PI A12_1484	.	2193	2420	.	.	.	.	.	.	.	.	.
PI A12_1463	Cytochrome P450 71B34	2229	2858	augustus_masked-2765-processed-gene-0.0-mRNA-1|m.1657	1-630[+]	Cytochrome P450 71B34	PF00067.19^p450^Cytochrome P450^1-185^E:6.3e-59	.	.	COG2124^Cytochrome p450	KEGG:ath:AT3G26300`KO:K00517	GO:0016021^cellular_component^integral component of membrane`GO:0016020^cellular_component^membrane`GO:0020037^molecular_function^heme binding`GO:0005506^molecular_function^iron ion binding`GO:0016709^molecular_function^oxidoreductase activity, acting on paired donors, with incorporation or reduction of molecular oxygen, NAD(P)H as one donor, and incorporation of one atom of oxygen`GO:0044550^bio…
PI A12_1666	.	2244	4256	augustus_masked-219-processed-gene-0.0-mRNA-1|m.1843	1-1524[+]	.	PF01442.15^Apolipoprotein^Apolipoprotein A1/A4/E domain^20-116^E:0.14	.	.	.	.	.
PI A12_1437	.	2251	3063	augustus_masked-2819-processed-gene-0.0-mRNA-1|m.1635	1-813[+]	.	.	.	.	.	.	.
PI A12_1571	E3 ubiquitin-protein ligase SINAT3	2302	6974	maker-2381-augustus-gene-0.7-mRNA-1|m.1754	156-1127[+]	E3 ubiquitin-protein ligase SINAT3	PF03145.13^Sina^Seven in absentia protein family^103-302^E:3.9e-76	.	.	ENOG410XVP0^e3 ubiquitin-protein ligase	KEGG:ath:AT3G61790`KO:K04506	GO:0005634^cellular_component^nucleus`GO:0016874^molecular_function^ligase activity`GO:0004842^molecular_function^ubiquitin-protein transferase activity`GO:0008270^molecular_function^zinc ion binding`GO:0007275^biological_process^multicellular organism development`GO:0006511^biological_process^ubiquitin-dependent protein catabolic process
PI A12_1	.	2337	4437	maker-1700-snap-gene-0.6-mRNA-1|m.1	1-1863[+]	.	.	.	ExpAA=20.34^PredHel=1^Topology=i131-153o	.	.	.
PI A12_1730	WD repeat-containing protein 36	2355	3605	maker-3110-snap-gene-0.4-mRNA-1|m.1896	1-468[+]	WD repeat-containing protein 36	.	.	.	ENOG410XPJH^WD repeat domain 36	KEGG:hsa:134430`KO:K14554	GO:0005730^cellular_component^nucleolus`GO:0032040^cellular_component^small-subunit processome`GO:0044822^molecular_function^poly(A) RNA binding`GO:0030516^biological_process^regulation of axon extension`GO:0050896^biological_process^response to stimulus`GO:0001895^biological_process^retina homeostasis`GO:0006364^biological_process^rRNA processing`GO:0007601^biological_process^visual perception
PI A12_1462	Pentatricopeptide repeat-containing protein At4g18975, chloroplastic	2358	4321	maker-262-snap-gene-0.0-mRNA-1|m.1656	1-612[+]	Pentatricopeptide repeat-containing protein At4g18975, chloroplastic	.	.	ExpAA=26.85^PredHel=1^Topology=i107-129o	ENOG410YABS^Pentatricopeptide repeat-containing protein	KEGG:ath:AT4G18975	GO:0009507^cellular_component^chloroplast
PI A12_1597	.	2410	4831	.	.	.	.	.	.	.	.	.
PI A12_1487	.	2418	3230	augustus_masked-3296-processed-gene-0.1-mRNA-1|m.1682	1-723[+]	.	.	.	.	.	.	.
PI A12_1579	E3 ubiquitin-protein ligase SINAT3	2574	2864	.	.	.	.	.	.	.	ENOG410XVP0^e3 ubiquitin-protein ligase	KEGG:ath:AT3G61790`KO:K04506
PI A12_1629	ABC transporter D family member 1	2668	4836	maker-2056-augustus-gene-0.3-mRNA-1|m.1807	1-768[+]	ABC transporter D family member 1	PF06364.9^DUF1068^Protein of unknown function (DUF1068)^104-149^E:3.6e-08	.	.	COG4178^(ABC) transporter	.	GO:0046861^cellular_component^glyoxysomal membrane`GO:0009514^cellular_component^glyoxysome`GO:0016021^cellular_component^integral component of membrane`GO:0005524^molecular_function^ATP binding`GO:0042626^molecular_function^ATPase activity, coupled to transmembrane movement of substances`GO:0005325^molecular_function^peroxisomal fatty-acyl-CoA transporter activity`GO:0016042^biological_process^l…
PI A12_1441	.	2670	4037	maker-1181-snap-gene-0.9-mRNA-1|m.1639	1-840[+]	.	.	.	.	.	.	.
PI A12_1685	.	2747	3675	.	.	.	.	.	.	.	.	.
PI A12_1536	40S ribosomal protein S6	2897	5070	maker-1697-augustus-gene-0.5-mRNA-1|m.1718	136-918[+]	40S ribosomal protein S6	PF01092.16^Ribosomal_S6e^Ribosomal protein S6e^1-128^E:4.7e-57	.	.	.	.	GO:0005840^cellular_component^ribosome`GO:0003735^molecular_function^structural constituent of ribosome`GO:0006412^biological_process^translation
PI A12_1670	.	2971	3311	.	.	.	.	.	.	.	.	.
PI A12_1721	.	2975	4743	maker-1156-snap-gene-0.6-mRNA-1|m.1889	2-1081[+]	.	PF03004.11^Transposase_24^Plant transposase (Ptta/En/Spm family)^109-240^E:9.5e-23	.	.	.	.	.
PI A12_1584	.	2980	4464	snap_masked-614-processed-gene-0.1-mRNA-1|m.1767	2-661[+]	.	.	.	.	.	.	.
PI A12_1727	.	2983	3258	.	.	.	.	.	.	.	.	.
PI A12_1410	.	2995	4578	maker-2774-snap-gene-0.2-mRNA-1|m.1613	1-1269[+]	.	PF11180.5^DUF2968^Protein of unknown function (DUF2968)^146-251^E:6.9e-06	.	.	.	.	.
PI A12_1404	.	3033	4403	maker-131-snap-gene-0.5-mRNA-1|m.1610	458-949[+]	.	PF03004.11^Transposase_24^Plant transposase (Ptta/En/Spm family)^6-80^E:2.7e-09	.	.	.	.	.
PI A12_1485	.	3059	3335	.	.	.	.	.	.	.	.	.
PI A12_1607	.	3059	3494	.	.	.	.	.	.	.	.	.
PI A12_1460	Protein argonaute 4	3089	3947	snap_masked-337-processed-gene-0.4-mRNA-1|m.1654	1-582[+]	Protein argonaute 4	PF02171.14^Piwi^Piwi domain^6-93^E:2e-07`PF02171.14^Piwi^Piwi domain^96-148^E:3.3e-11	.	.	ENOG410XP07^eukaryotic translation initiation factor 2c	KEGG:ath:AT2G27040`KO:K11593	GO:0015030^cellular_component^Cajal body`GO:0030529^cellular_component^intracellular ribonucleoprotein complex`GO:0005719^cellular_component^nuclear euchromatin`GO:0005730^cellular_component^nucleolus`GO:0005654^cellular_component^nucleoplasm`GO:0003682^molecular_function^chromatin binding`GO:0035197^molecular_function^siRNA binding`GO:0006342^biological_process^chromatin silencing`GO:0031048^bio…
PI A12_1538	.	3098	3502	snap_masked-402-processed-gene-0.0-mRNA-1|m.1720	1-405[+]	.	.	.	.	.	.	.
PI A12_1589	Protein argonaute 4	3118	3881	snap_masked-147-processed-gene-0.2-mRNA-1|m.1771	1-501[+]	Protein argonaute 4	PF02171.14^Piwi^Piwi domain^84-165^E:2.3e-24	.	.	ENOG410XP07^eukaryotic translation initiation factor 2c	KEGG:ath:AT2G27040`KO:K11593	GO:0015030^cellular_component^Cajal body`GO:0030529^cellular_component^intracellular ribonucleoprotein complex`GO:0005719^cellular_component^nuclear euchromatin`GO:0005730^cellular_component^nucleolus`GO:0005654^cellular_component^nucleoplasm`GO:0003682^molecular_function^chromatin binding`GO:0035197^molecular_function^siRNA binding`GO:0006342^biological_process^chromatin silencing`GO:0031048^bio…
PI A12_1614	Protein CAJ1	3149	6534	maker-1867-snap-gene-0.3-mRNA-1|m.1795	1-861[+]	Protein CAJ1	PF00226.28^DnaJ^DnaJ domain^69-131^E:9.9e-18`PF13459.3^Fer4_15^4Fe-4S single cluster domain^154-189^E:2.9e-05`PF13370.3^Fer4_13^4Fe-4S single cluster domain of Ferredoxin I^156-200^E:3.6e-08	.	.	.	KEGG:sce:YER048C	GO:0005829^cellular_component^cytosol`GO:0005634^cellular_component^nucleus`GO:0006457^biological_process^protein folding
PI A12_1458	Farnesylcysteine lyase	3237	6601	maker-1533-augustus-gene-0.8-mRNA-1|m.1652	213-1730[+]	Farnesylcysteine lyase	PF13450.3^NAD_binding_8^NAD(P)-binding Rossmann-like domain^38-105^E:4.6e-10`PF01593.21^Amino_oxidase^Flavin containing amine oxidoreductase^66-342^E:8.2e-17`PF07156.11^Prenylcys_lyase^Prenylcysteine lyase^156-484^E:9.4e-97	sigP:1^25^0.736^YES	.	ENOG410Y3UN^Prenylcysteine oxidase 1	KEGG:ath:AT5G63910`KO:K05906	GO:0005764^cellular_component^lysosome`GO:0005774^cellular_component^vacuolar membrane`GO:0005773^cellular_component^vacuole`GO:0001735^molecular_function^prenylcysteine oxidase activity`GO:0009738^biological_process^abscisic acid-activated signaling pathway`GO:0045338^biological_process^farnesyl diphosphate metabolic process`GO:0030327^biological_process^prenylated protein catabolic process`GO:0…
PI A12_1486	.	3286	3990	augustus_masked-3296-processed-gene-0.2-mRNA-1|m.1681	1-705[+]	.	.	.	ExpAA=20.02^PredHel=1^Topology=i50-72o	.	.	.
PI A12_1363	.	3321	3959	maker-2389-snap-gene-0.8-mRNA-1|m.1557	1-573[+]	.	.	.	.	.	.	.
PI A12_1455	.	3328	3584	.	.	.	.	.	.	.	.	.
PI A12_1726	CTL-like protein DDB_G0274487	3332	7076	maker-3139-augustus-gene-0.11-mRNA-1|m.1893	2-1528[+]	CTL-like protein DDB_G0274487	PF04515.9^Choline_transpo^Plasma-membrane choline transporter^166-460^E:1.5e-52	.	ExpAA=208.94^PredHel=9^Topology=o56-78i107-129o139-156i161-183o212-234i241-275o295-317i395-417o432-454i	ENOG410XS0P^Solute carrier family 44 member	KEGG:ddi:DDB_G0274487	GO:0016021^cellular_component^integral component of membrane
PI A12_1425	.	3361	3814	.	.	.	.	.	.	.	.	.
PI A12_1426	.	3361	3954	maker-2898-snap-gene-0.6-mRNA-1|m.1626	1-552[+]	.	.	.	.	.	.	.
PI A12_1702	.	3364	3747	.	.	.	.	.	.	.	.	.
PI A12_1587	.	3457	3657	.	.	.	.	.	.	.	.	.
PI A12_1643	.	3484	4290	augustus_masked-344-processed-gene-0.0-mRNA-1|m.1825	1-807[+]	Pentatricopeptide repeat-containing protein At4g01400, mitochondrial	PF01535.17^PPR^PPR repeat^150-170^E:0.6`PF01535.17^PPR^PPR repeat^187-213^E:0.026	.	.	.	.	GO:0005739^cellular_component^mitochondrion
PI A12_1398	.	3499	4417	maker-2656-augustus-gene-0.5-mRNA-1|m.1602	1-558[+]	.	.	.	.	.	.	.
PI A12_1377	.	3554	4556	maker-3313-snap-gene-0.3-mRNA-1|m.1578	2-682[+]	.	.	.	.	.	.	.
PI A12_1741	.	3559	3798	.	.	.	.	.	.	.	.	.
PI A12_1628	.	3587	4534	.	.	.	.	.	.	.	.	.
PI A12_1544	NADH dehydrogenase [ubiquinone] flavoprotein 1, mitochondrial	3666	7843	maker-2939-snap-gene-0.7-mRNA-1|m.1727	1-1581[+]	NADH dehydrogenase [ubiquinone] flavoprotein 1, mitochondrial	PF01512.14^Complex1_51K^Respiratory-chain NADH dehydrogenase 51 Kd subunit^143-312^E:5e-47`PF10531.6^SLBB^SLBB domain^339-388^E:5.1e-08`PF10589.6^NADH_4Fe-4S^NADH-ubiquinone oxidoreductase-F iron-sulfur binding region^429-511^E:1.3e-28	.	.	COG1894^Nadh dehydrogenase	KEGG:ath:AT5G08530`KO:K03942	GO:0005747^cellular_component^mitochondrial respiratory chain complex I`GO:0005739^cellular_component^mitochondrion`GO:0051539^molecular_function^4 iron, 4 sulfur cluster binding`GO:0010181^molecular_function^FMN binding`GO:0046872^molecular_function^metal ion binding`GO:0051287^molecular_function^NAD binding`GO:0008137^molecular_function^NADH dehydrogenase (ubiquinone) activity`GO:0009060^biolog…
PI A12_1454	.	3716	4432	maker-2508-snap-gene-0.8-mRNA-1|m.1650	1-468[+]	.	.	.	.	.	.	.
PI A12_1517	Protein argonaute 4	3740	4486	snap_masked-302-processed-gene-0.4-mRNA-1|m.1707	1-555[+]	Protein argonaute 4	PF02171.14^Piwi^Piwi domain^13-102^E:6.4e-11`PF02171.14^Piwi^Piwi domain^128-180^E:2.8e-11	.	.	ENOG410XP07^eukaryotic translation initiation factor 2c	KEGG:ath:AT2G27040`KO:K11593	GO:0015030^cellular_component^Cajal body`GO:0030529^cellular_component^intracellular ribonucleoprotein complex`GO:0005719^cellular_component^nuclear euchromatin`GO:0005730^cellular_component^nucleolus`GO:0005654^cellular_component^nucleoplasm`GO:0003682^molecular_function^chromatin binding`GO:0035197^molecular_function^siRNA binding`GO:0006342^biological_process^chromatin silencing`GO:0031048^bio…
PI A12_1606	.	3756	4238	maker-2906-snap-gene-0.16-mRNA-1|m.1786	1-441[+]	.	.	.	ExpAA=17.68^PredHel=1^Topology=i31-53o	.	.	.
PI A12_1701	.	3797	4491	.	.	.	.	.	.	.	.	.
PI A12_1740	.	3866	4720	maker-430-snap-gene-0.5-mRNA-1|m.1906	1-666[+]	.	.	.	.	.	.	.
PI A12_1542	Protein Ycf2	4017	4419	.	.	.	.	.	.	.	.	.
PI A12_1745	.	4029	4253	.	.	.	.	.	.	.	.	.
PI A12_1653	.	4034	4662	maker-1759-snap-gene-0.10-mRNA-1|m.1834	1-483[+]	.	PF13966.3^zf-RVT^zinc-binding in reverse transcriptase^17-84^E:2.5e-13	.	.	.	.	.
PI A12_1465	Ovarian cancer-associated gene 2 protein homolog	4053	6911	maker-2046-snap-gene-0.5-mRNA-1|m.1659	1-705[+]	Ovarian cancer-associated gene 2 protein homolog	PF03959.10^FSH1^Serine hydrolase (FSH1)^9-203^E:7.8e-45	.	.	ENOG4111JYH^ovarian cancer-associated gene 2 protein	KEGG:mmu:246257	GO:0005737^cellular_component^cytoplasm`GO:0005634^cellular_component^nucleus`GO:0032526^biological_process^response to retinoic acid
PI A12_1412	.	4058	4492	.	.	.	.	.	.	.	.	.
PI A12_1676	GDSL esterase/lipase At3g48460	4086	5524	maker-3234-augustus-gene-0.5-mRNA-1|m.1852	2-1195[+]	GDSL esterase/lipase At3g48460	PF00657.19^Lipase_GDSL^GDSL-like Lipase/Acylhydrolase^57-374^E:9.8e-10	.	.	ENOG410YD8Z^GDSL esterase lipase	KEGG:ath:AT3G48460	GO:0005576^cellular_component^extracellular region`GO:0016788^molecular_function^hydrolase activity, acting on ester bonds`GO:0016042^biological_process^lipid catabolic process
PI A12_1659	DEAD-box ATP-dependent RNA helicase 56	4121	4437	.	.	.	.	.	.	.	COG0513^purine NTP-dependent helicase activity	KEGG:ath:AT5G11170
PI A12_1450	.	4155	4376	.	.	.	.	.	.	.	.	.
PI A12_1469	N-alpha-acetyltransferase 50	4194	6445	maker-101-augustus-gene-0.6-mRNA-1|m.1663	1-495[+]	N-alpha-acetyltransferase 50	PF13673.4^Acetyltransf_10^Acetyltransferase (GNAT) domain^36-136^E:3.3e-12`PF00583.22^Acetyltransf_1^Acetyltransferase (GNAT) family^55-133^E:9.5e-18`PF13508.4^Acetyltransf_7^Acetyltransferase (GNAT) domain^59-133^E:1.3e-11`PF08445.7^FR47^FR47-like protein^77-135^E:2.4e-05`PF13420.4^Acetyltransf_4^Acetyltransferase (GNAT) domain^89-143^E:9.9e-08	.	.	COG0456^acetyltransferase	KEGG:xtr:496547	GO:0005737^cellular_component^cytoplasm`GO:0031248^cellular_component^protein acetyltransferase complex`GO:0010485^molecular_function^H4 histone acetyltransferase activity`GO:0004596^molecular_function^peptide alpha-N-acetyltransferase activity`GO:0052858^molecular_function^peptidyl-lysine N-acetyltransferase activity, acting on acetyl phosphate as donor`GO:0043967^biological_process^histone H4 a…
PI A12_1481	.	4229	6277	snap_masked-3186-processed-gene-0.1-mRNA-1|m.1678	1-2007[+]	.	.	.	.	.	.	.
PI A12_1503	.	4287	5024	maker-934-snap-gene-0.0-mRNA-1|m.1694	1-384[+]	.	.	.	.	.	.	.
PI A12_1566	Putative cyclin-D6-1	4301	5969	maker-2742-augustus-gene-0.3-mRNA-1|m.1749	245-1186[+]	Putative cyclin-D6-1	PF00134.20^Cyclin_N^Cyclin, N-terminal domain^27-149^E:5.3e-14`PF02984.16^Cyclin_C^Cyclin, C-terminal domain^152-259^E:1.6e-12	.	.	ENOG410XRKC^(DC) complex that phosphorylates and inhibits members of the retinoblastoma (RB) protein family including RB1 and regulates the cell-cycle during G(1) S transition. Phosphorylation of RB1 allows dissociation of the transcription factor E2F from the RB E2F complex and the subsequent transcription of E2F target genes which are responsible for the progression through the G(1) phase. Hypo…	KEGG:ath:AT4G03270`KO:K18812	GO:0005634^cellular_component^nucleus`GO:0007049^biological_process^cell cycle`GO:0051301^biological_process^cell division`GO:0051726^biological_process^regulation of cell cycle
PI A12_1546	Glycine cleavage system H protein 2, mitochondrial	4354	6848	maker-331-snap-gene-0.8-mRNA-1|m.1730	1-468[+]	Glycine cleavage system H protein 2, mitochondrial	PF01597.16^GCV_H^Glycine cleavage H-protein^31-150^E:1.4e-49`PF00364.19^Biotin_lipoyl^Biotin-requiring enzyme^69-104^E:4.9e-05	.	.	COG0509^The glycine cleavage system catalyzes the degradation of glycine. The H protein shuttles the methylamine group of glycine from the P protein to the T protein (By similarity)	KEGG:ath:AT2G35120`KO:K02437	GO:0005960^cellular_component^glycine cleavage complex`GO:0005739^cellular_component^mitochondrion`GO:0005524^molecular_function^ATP binding`GO:0019464^biological_process^glycine decarboxylation via glycine cleavage system
PI A12_1694	.	4424	4891	.	.	.	.	.	.	.	.	.
PI A12_1370	Importin subunit alpha-1	4431	8690	maker-2535-snap-gene-0.26-mRNA-1|m.1566	262-1854[+]	Importin subunit alpha-1	PF01749.17^IBB^Importin beta binding domain^12-99^E:5.1e-24`PF00514.20^Arm^Armadillo/beta-catenin-like repeat^110-150^E:2.1e-10`PF13646.3^HEAT_2^HEAT repeats^125-192^E:2.5e-06`PF13513.3^HEAT_EZ^HEAT-like repeat^135-190^E:2.6e-08`PF00514.20^Arm^Armadillo/beta-catenin-like repeat^153-191^E:3.7e-11`PF00514.20^Arm^Armadillo/beta-catenin-like repeat^194-235^E:6.5e-07`PF00514.20^Arm^Armadillo/beta-cate…	.	.	COG5064^importin subunit alpha	KEGG:ath:AT3G06720	GO:0005618^cellular_component^cell wall`GO:0005829^cellular_component^cytosol`GO:0005635^cellular_component^nuclear envelope`GO:0005643^cellular_component^nuclear pore`GO:0005730^cellular_component^nucleolus`GO:0005654^cellular_component^nucleoplasm`GO:0008139^molecular_function^nuclear localization sequence binding`GO:0008565^molecular_function^protein transporter activity`GO:0006607^biological_…
PI A12_1408	.	4436	4871	.	.	.	.	.	.	.	.	.
PI A12_1608	.	4497	4694	.	.	.	.	.	.	.	.	.
PI A12_1477	Cyclin-D5-1	4544	5835	maker-939-augustus-gene-0.3-mRNA-1|m.1674	1-942[+]	Cyclin-D5-1	PF00134.20^Cyclin_N^Cyclin, N-terminal domain^49-170^E:1.2e-21`PF02984.16^Cyclin_C^Cyclin, C-terminal domain^173-285^E:1.2e-08	.	.	ENOG410XRKC^(DC) complex that phosphorylates and inhibits members of the retinoblastoma (RB) protein family including RB1 and regulates the cell-cycle during G(1) S transition. Phosphorylation of RB1 allows dissociation of the transcription factor E2F from the RB E2F complex and the subsequent transcription of E2F target genes which are responsible for the progression through the G(1) phase. Hypo…	KEGG:ath:AT4G37630`KO:K18811	GO:0005634^cellular_component^nucleus`GO:0051301^biological_process^cell division`GO:0042023^biological_process^DNA endoreduplication
PI A12_1388	.	4554	5328	maker-646-snap-gene-0.3-mRNA-1|m.1591	1-552[+]	.	.	.	.	.	.	.
PI A12_1496	.	4614	7109	maker-1989-snap-gene-0.3-mRNA-1|m.1687	96-974[+]	.	.	.	.	.	.	.
PI A12_1576	Probable LRR receptor-like serine/threonine-protein kinase At1g53440	4624	5641	maker-166-augustus-gene-0.2-mRNA-1|m.1758	1-615[+]	Probable LRR receptor-like serine/threonine-protein kinase At1g53440	PF07714.14^Pkinase_Tyr^Protein tyrosine kinase^11-183^E:4.3e-19`PF00069.22^Pkinase^Protein kinase domain^16-120^E:2.8e-18	.	.	COG4886^leucine Rich Repeat	KEGG:ath:AT1G53440	GO:0016021^cellular_component^integral component of membrane`GO:0005886^cellular_component^plasma membrane`GO:0005524^molecular_function^ATP binding`GO:0004674^molecular_function^protein serine/threonine kinase activity
PI A12_1375	Glyoxylate/hydroxypyruvate reductase HPR3	4633	5366	maker-3366-snap-gene-0.10-mRNA-1|m.1577	1-525[+]	Glyoxylate/hydroxypyruvate reductase HPR3	PF00389.27^2-Hacid_dh^D-isomer specific 2-hydroxyacid dehydrogenase, catalytic domain^52-142^E:4.5e-14	.	.	COG1052^Dehydrogenase	KEGG:ath:AT1G12550`KO:K15919	GO:0030267^molecular_function^glyoxylate reductase (NADP) activity`GO:0016618^molecular_function^hydroxypyruvate reductase activity`GO:0051287^molecular_function^NAD binding`GO:0009854^biological_process^oxidative photosynthetic carbon pathway`GO:0009853^biological_process^photorespiration
PI A12_1652	.	4666	5055	snap_masked-1759-processed-gene-0.4-mRNA-1|m.1833	1-390[+]	.	PF13456.3^RVT_3^Reverse transcriptase-like^5-93^E:4e-18	.	.	.	.	.
PI A12_1705	.	4773	5404	maker-2841-snap-gene-0.5-mRNA-1|m.1878	1-414[+]	.	PF13456.3^RVT_3^Reverse transcriptase-like^87-130^E:0.00011	.	.	.	.	.
PI A12_1656	.	4858	5196	.	.	.	.	.	.	.	.	.
PI A12_1616	.	4956	5174	.	.	.	.	.	.	.	.	.
PI A12_1526	.	5106	5408	.	.	.	.	.	.	.	.	.
PI A12_1504	.	5172	5622	.	.	.	.	.	.	.	.	.
PI A12_1423	.	5242	5637	.	.	.	.	.	.	.	.	.
PI A12_1557	Tubulin alpha-1 chain	5268	6072	maker-1737-augustus-gene-0.4-mRNA-1|m.1740	1-702[+]	Tubulin alpha chain	PF03953.14^Tubulin_C^Tubulin C-terminal domain^46-174^E:7.7e-49	.	.	.	.	GO:0005737^cellular_component^cytoplasm`GO:0005874^cellular_component^microtubule`GO:0005525^molecular_function^GTP binding`GO:0003924^molecular_function^GTPase activity`GO:0005200^molecular_function^structural constituent of cytoskeleton`GO:0007017^biological_process^microtubule-based process
PI A12_1657	.	5356	5598	.	.	.	.	.	.	.	.	.
PI A12_1461	Protein argonaute 4	5374	6277	maker-337-snap-gene-0.8-mRNA-1|m.1655	1-627[+]	Protein argonaute 4	.	.	.	ENOG410XP07^eukaryotic translation initiation factor 2c	KEGG:ath:AT2G27040`KO:K11593	GO:0015030^cellular_component^Cajal body`GO:0030529^cellular_component^intracellular ribonucleoprotein complex`GO:0005719^cellular_component^nuclear euchromatin`GO:0005730^cellular_component^nucleolus`GO:0005654^cellular_component^nucleoplasm`GO:0003682^molecular_function^chromatin binding`GO:0035197^molecular_function^siRNA binding`GO:0006342^biological_process^chromatin silencing`GO:0031048^bio…
PI A12_1405	.	5383	5589	.	.	.	.	.	.	.	.	.
PI A12_1743	.	5435	7486	maker-2277-snap-gene-0.6-mRNA-1|m.1908	1-1278[+]	.	.	.	.	.	.	.
PI A12_1456	.	5474	5889	.	.	.	.	.	.	.	.	.
PI A12_1495	Eukaryotic initiation factor 4A	5486	7876	maker-869-augustus-gene-0.4-mRNA-1|m.1686	74-733[+]	Eukaryotic initiation factor 4A	.	.	.	COG0513^purine NTP-dependent helicase activity	.	GO:0005524^molecular_function^ATP binding`GO:0004386^molecular_function^helicase activity`GO:0003743^molecular_function^translation initiation factor activity
PI A12_1713	.	5490	5951	augustus_masked-2664-processed-gene-0.2-mRNA-1|m.1882	1-462[+]	.	PF01401.15^Peptidase_M2^Angiotensin-converting enzyme^39-105^E:0.00031	.	.	.	.	.
PI A12_1716	.	5566	6130	maker-2280-snap-gene-0.2-mRNA-1|m.1884	1-390[+]	.	.	.	.	.	.	.
PI A12_1440	L-lactate dehydrogenase B	5717	7323	maker-3467-augustus-gene-0.2-mRNA-1|m.1638	1-1077[+]	L-lactate dehydrogenase A	PF00056.20^Ldh_1_N^lactate/malate dehydrogenase, NAD binding domain^46-185^E:3.5e-44`PF02866.15^Ldh_1_C^lactate/malate dehydrogenase, alpha/beta C-terminal domain^188-351^E:9.1e-26	.	.	COG0039^Catalyzes the reversible oxidation of malate to oxaloacetate (By similarity)	.	GO:0005737^cellular_component^cytoplasm`GO:0004459^molecular_function^L-lactate dehydrogenase activity`GO:0005975^biological_process^carbohydrate metabolic process`GO:0019752^biological_process^carboxylic acid metabolic process
PI A12_1422	Serine/threonine-protein phosphatase 7 long form homolog	5783	7195	maker-2467-snap-gene-0.7-mRNA-1|m.1625	1-546[+]	Serine/threonine-protein phosphatase 7 long form homolog	PF10536.6^PMD^Plant mobile domain^18-159^E:2.2e-17	.	.	ENOG410YHBV^Serine threonine-protein phosphatase 7 long form homolog	KEGG:ath:AT1G48120	GO:0046872^molecular_function^metal ion binding`GO:0004721^molecular_function^phosphoprotein phosphatase activity
PI A12_1591	.	5842	7707	maker-2509-snap-gene-0.6-mRNA-1|m.1773	1-1368[+]	.	.	.	.	.	.	.
PI A12_1558	.	5913	6551	augustus_masked-3490-processed-gene-0.1-mRNA-1|m.1741	1-639[+]	.	.	.	ExpAA=24.46^PredHel=1^Topology=i52-74o	.	.	.
PI A12_1617	.	5934	7322	maker-68-snap-gene-0.11-mRNA-1|m.1798	1-960[+]	.	.	.	.	.	.	.
PI A12_1599	50S ribosomal protein L9	5943	8676	maker-1356-augustus-gene-0.4-mRNA-1|m.1781	166-717[+]	50S ribosomal protein L9	PF01281.16^Ribosomal_L9_N^Ribosomal protein L9, N-terminal domain^44-79^E:7.4e-13	.	.	COG0359^Binds to the 23S rRNA (By similarity)	KEGG:sus:Acid_7091`KO:K02939	GO:0005840^cellular_component^ribosome`GO:0019843^molecular_function^rRNA binding`GO:0003735^molecular_function^structural constituent of ribosome`GO:0006412^biological_process^translation
PI A12_1527	.	6003	6669	.	.	.	.	.	.	.	.	.
PI A12_1644	Pentatricopeptide repeat-containing protein At3g57430, chloroplastic	6033	8630	augustus_masked-344-processed-gene-0.4-mRNA-1|m.1826	1-2598[+]	Pentatricopeptide repeat-containing protein At3g57430, chloroplastic	PF01535.17^PPR^PPR repeat^107-129^E:0.022`PF01535.17^PPR^PPR repeat^137-164^E:6e-05`PF01535.17^PPR^PPR repeat^212-238^E:0.63`PF01535.17^PPR^PPR repeat^240-264^E:0.002`PF13041.3^PPR_2^PPR repeat family^341-387^E:5.9e-08`PF01535.17^PPR^PPR repeat^344-368^E:5e-07`PF01535.17^PPR^PPR repeat^416-441^E:0.18`PF01535.17^PPR^PPR repeat^444-471^E:2.2e-06`PF13041.3^PPR_2^PPR repeat family^558-603^E:1.2e-07`P…	.	.	ENOG410Z7Z7^Pentatricopeptide repeat-containing protein	KEGG:ath:AT3G57430	GO:0009507^cellular_component^chloroplast`GO:0031425^biological_process^chloroplast RNA processing`GO:0006397^biological_process^mRNA processing
PI A12_1373	.	6104	8064	maker-3366-snap-gene-0.8-mRNA-1|m.1573	241-972[+]	.	.	.	.	.	.	.
PI A12_1655	.	6140	6551	.	.	.	.	.	.	.	.	.
PI A12_1568	.	6199	7524	maker-2719-augustus-gene-0.5-mRNA-1|m.1751	1-612[+]	.	.	.	.	.	.	.
PI A12_1501	Glycine-rich RNA-binding protein GRP1A	6215	7287	maker-121-augustus-gene-0.9-mRNA-1|m.1692	1-531[+]	Glycine-rich RNA-binding protein GRP1A	PF00076.19^RRM_1^RNA recognition motif. (a.k.a. RRM, RBD, or RNP domain)^26-94^E:2.5e-21	.	.	.	.	GO:0005634^cellular_component^nucleus`GO:0000166^molecular_function^nucleotide binding`GO:0003723^molecular_function^RNA binding
PI A12_1612	3'-hydroxy-N-methyl-(S)-coclaurine 4'-O-methyltransferase 2	6314	7545	maker-133-snap-gene-0.8-mRNA-1|m.1792	1-1158[+]	3'-hydroxy-N-methyl-(S)-coclaurine 4'-O-methyltransferase 2	PF08100.8^Dimerisation^Dimerisation domain^66-110^E:1.9e-13`PF00891.15^Methyltransf_2^O-methyltransferase^150-371^E:1.7e-60	.	.	.	.	GO:0030784^molecular_function^3'-hydroxy-N-methyl-(S)-coclaurine 4'-O-methyltransferase activity`GO:0008171^molecular_function^O-methyltransferase activity`GO:0009820^biological_process^alkaloid metabolic process
PI A12_1541	Protein Ycf2	6366	6882	snap_masked-1855-processed-gene-0.2-mRNA-1|m.1723	1-411[+]	Protein Ycf2	PF05695.9^DUF825^Plant protein of unknown function (DUF825)^1-124^E:3.2e-71	.	.	.	.	GO:0009570^cellular_component^chloroplast stroma`GO:0005524^molecular_function^ATP binding
PI A12_1366	Serine/threonine-protein phosphatase 7 long form homolog	6449	7693	maker-3545-snap-gene-0.3-mRNA-1|m.1560	1-618[+]	Serine/threonine-protein phosphatase 7 long form homolog	PF10536.6^PMD^Plant mobile domain^2-130^E:9.9e-23	sigP:1^29^0.535^YES	.	ENOG410YHBV^Serine threonine-protein phosphatase 7 long form homolog	KEGG:ath:AT1G48120	GO:0046872^molecular_function^metal ion binding`GO:0004721^molecular_function^phosphoprotein phosphatase activity
PI A12_1497	B3 domain-containing transcription factor VRN1	6552	9904	maker-705-snap-gene-0.6-mRNA-1|m.1688	40-2238[+]	B3 domain-containing transcription factor VRN1	PF02362.18^B3^B3 DNA binding domain^21-111^E:6e-16`PF02362.18^B3^B3 DNA binding domain^375-469^E:5.1e-19`PF02362.18^B3^B3 DNA binding domain^629-724^E:1.9e-15	.	.	ENOG410YZ3E^B3 domain-containing transcription factor	KEGG:ath:AT3G18990	GO:0005654^cellular_component^nucleoplasm`GO:0003677^molecular_function^DNA binding`GO:0009909^biological_process^regulation of flower development`GO:0006355^biological_process^regulation of transcription, DNA-templated`GO:0006351^biological_process^transcription, DNA-templated`GO:0010048^biological_process^vernalization response
PI A12_1733	.	6573	10788	.	.	.	.	.	.	.	.	.
PI A12_1732	.	6586	6911	.	.	.	.	.	.	.	.	.
PI A12_1555	Protein kinase PINOID	6682	7353	augustus_masked-227-processed-gene-0.0-mRNA-1|m.1736	1-672[+]	Protein kinase PINOID	PF00069.22^Pkinase^Protein kinase domain^74-180^E:1.5e-18`PF07714.14^Pkinase_Tyr^Protein tyrosine kinase^80-144^E:7.8e-05	.	.	ENOG410XQ0C^serine threonine-protein kinase	KEGG:ath:AT2G34650	GO:0009986^cellular_component^cell surface`GO:0005737^cellular_component^cytoplasm`GO:0005829^cellular_component^cytosol`GO:0005886^cellular_component^plasma membrane`GO:0005524^molecular_function^ATP binding`GO:0016301^molecular_function^kinase activity`GO:0004672^molecular_function^protein kinase activity`GO:0004674^molecular_function^protein serine/threonine kinase activity`GO:0009926^biologic…
PI A12_1626	.	6714	7950	augustus_masked-511-processed-gene-0.1-mRNA-1|m.1805	1-810[+]	.	.	.	.	.	.	.
PI A12_1390	Putative ripening-related protein 2	6739	7239	augustus_masked-2462-processed-gene-0.0-mRNA-1|m.1595	1-501[+]	Putative ripening-related protein 2	.	.	.	ENOG410YH76^Ripening-related protein	KEGG:osa:4330088	GO:0005576^cellular_component^extracellular region
PI A12_1383	.	6741	7276	augustus_masked-2944-processed-gene-0.1-mRNA-1|m.1586	1-396[+]	.	.	.	ExpAA=20.49^PredHel=1^Topology=i20-39o	.	.	.
PI A12_1601	.	6754	7103	.	.	.	.	.	.	.	.	.
PI A12_1565	.	6799	8308	.	.	.	.	.	.	.	.	.
PI A12_1679	Mediator of RNA polymerase II transcription subunit 19a	6842	8285	maker-3073-augustus-gene-0.3-mRNA-1|m.1856	1-630[+]	Mediator of RNA polymerase II transcription subunit 19a	.	.	.	ENOG410YHQE^Mediator of RNA polymerase II transcription subunit	KEGG:ath:AT5G12230	GO:0016592^cellular_component^mediator complex`GO:0006355^biological_process^regulation of transcription, DNA-templated`GO:0006351^biological_process^transcription, DNA-templated
PI A12_1699	.	6882	7250	.	.	.	.	.	.	.	.	.
PI A12_1452	F-box/LRR-repeat protein 4	6890	8960	maker-2702-augustus-gene-0.14-mRNA-1|m.1647	103-1338[+]	F-box/LRR-repeat protein 4	PF13516.3^LRR_6^Leucine Rich repeat^129-151^E:0.89`PF13516.3^LRR_6^Leucine Rich repeat^179-201^E:0.92`PF13516.3^LRR_6^Leucine Rich repeat^206-229^E:0.33	.	.	ENOG410XQ54^F-box and leucine-rich repeat protein	KEGG:ath:AT4G15475`KO:K10268	.
PI A12_1561	.	6946	7788	augustus_masked-314-processed-gene-0.0-mRNA-1|m.1744	1-843[+]	.	PF03087.11^DUF241^Arabidopsis protein of unknown function^46-277^E:5.1e-79	.	.	.	.	.
PI A12_1406	AUGMIN subunit 1	7001	9569	maker-35-snap-gene-0.12-mRNA-1|m.1611	1-753[+]	AUGMIN subunit 1	.	.	.	ENOG4111SPA^HAUS augmin-like complex, subunit 1	KEGG:ath:AT2G41350`KO:K16584	GO:0070652^cellular_component^HAUS complex`GO:0005874^cellular_component^microtubule`GO:0009524^cellular_component^phragmoplast`GO:0005819^cellular_component^spindle`GO:0051301^biological_process^cell division`GO:0007067^biological_process^mitotic nuclear division`GO:0051225^biological_process^spindle assembly
PI A12_1439	.	7197	13649	.	.	.	.	.	.	.	.	.
PI A12_1672	.	7239	7676	snap_masked-2288-processed-gene-0.7-mRNA-1|m.1847	1-438[+]	.	.	.	.	.	.	.
PI A12_98	Putative ribonuclease H protein At1g65750	7279	9449	maker-chr12_pseudo-snap-gene-0.57-mRNA-1|m.110	1-1998[+]	Putative ribonuclease H protein At1g65750	PF13456.3^RVT_3^Reverse transcriptase-like^465-585^E:2.3e-16	.	.	.	.	GO:0046872^molecular_function^metal ion binding`GO:0003676^molecular_function^nucleic acid binding`GO:0004523^molecular_function^RNA-DNA hybrid ribonuclease activity
PI A12_1650	.	7378	7699	.	.	.	.	.	.	.	.	.
PI A12_3	.	7393	9725	maker-3242-snap-gene-0.6-mRNA-1|m.3	1-780[+]	.	PF04640.11^PLATZ^PLATZ transcription factor^114-185^E:4e-28	.	.	.	.	.
PI A12_1400	.	7417	8320	snap_masked-956-processed-gene-0.3-mRNA-1|m.1604	1-666[+]	.	PF14392.3^zf-CCHC_4^Zinc knuckle^40-64^E:7.3e-07	.	.	.	.	.
PI A12_1691	.	7436	7946	maker-1339-snap-gene-0.4-mRNA-1|m.1865	1-390[+]	.	.	.	.	.	.	.
PI A12_1688	.	7534	9327	augustus_masked-520-processed-gene-0.1-mRNA-1|m.1861	1-555[+]	.	.	.	.	.	.	.
PI A12_1402	Serine/threonine-protein phosphatase 7 long form homolog	7679	9356	maker-33-snap-gene-0.12-mRNA-1|m.1606	1-930[+]	Serine/threonine-protein phosphatase 7 long form homolog	PF10536.6^PMD^Plant mobile domain^58-161^E:1.7e-09	.	.	ENOG410YHBV^Serine threonine-protein phosphatase 7 long form homolog	KEGG:ath:AT1G48120	GO:0046872^molecular_function^metal ion binding`GO:0004721^molecular_function^phosphoprotein phosphatase activity
PI A12_1623	.	7847	8664	snap_masked-326-processed-gene-0.10-mRNA-1|m.1802	1-735[+]	.	PF03087.11^DUF241^Arabidopsis protein of unknown function^60-241^E:6.4e-41	.	.	.	.	.
PI A12_1671	.	7905	8417	snap_masked-2288-processed-gene-0.8-mRNA-1|m.1846	1-333[+]	.	.	.	.	.	.	.
PI A12_1615	60S ribosomal protein L5	7930	9704	maker-2976-augustus-gene-0.3-mRNA-1|m.1796	1-621[+]	60S ribosomal protein L5	PF17144.1^Ribosomal_L5e^Ribosomal large subunit proteins 60S L5, and 50S L18^1-69^E:6e-28`PF14204.3^Ribosomal_L18_c^Ribosomal L18 C-terminal region^98-186^E:2.4e-36	.	.	.	KEGG:csv:101216379`KO:K02932	GO:0005840^cellular_component^ribosome`GO:0008097^molecular_function^5S rRNA binding`GO:0003735^molecular_function^structural constituent of ribosome`GO:0006412^biological_process^translation
PI A12_1583	.	7962	9053	maker-2345-augustus-gene-0.7-mRNA-1|m.1765	1-543[+]	.	PF03004.11^Transposase_24^Plant transposase (Ptta/En/Spm family)^72-179^E:4.3e-17	.	.	.	.	.
PI A12_1515	Methylesterase 10	7965	9065	maker-897-snap-gene-0.9-mRNA-1|m.1705	1-795[+]	Methylesterase 10	PF12146.5^Hydrolase_4^Serine aminopeptidase, S33^36-135^E:1.5e-14`PF00561.17^Abhydrolase_1^alpha/beta hydrolase fold^38-135^E:1.6e-12`PF12697.4^Abhydrolase_6^Alpha/beta hydrolase family^40-252^E:2.2e-13	.	.	ENOG4111IVV^esterase	KEGG:ath:AT3G50440	GO:0016787^molecular_function^hydrolase activity
PI A12_1692	Putative clathrin assembly protein At4g40080	8024	9216	maker-2034-augustus-gene-0.4-mRNA-1|m.1867	1-1089[+]	Putative clathrin assembly protein At4g40080	PF07651.13^ANTH^ANTH domain^51-229^E:1.1e-19	.	.	ENOG410XQ90^Clathrin assembly protein	KEGG:ath:AT4G40080	GO:0030136^cellular_component^clathrin-coated vesicle`GO:0005905^cellular_component^coated pit`GO:0005794^cellular_component^Golgi apparatus`GO:0005543^molecular_function^phospholipid binding`GO:0006897^biological_process^endocytosis
PI A12_1391	Acidic endochitinase	8048	11520	maker-2462-snap-gene-0.13-mRNA-1|m.1596	1-627[+]	Acidic endochitinase	.	sigP:1^25^0.785^YES	ExpAA=27.55^PredHel=1^Topology=i7-29o	ENOG4111GPA^chitinase	KEGG:ath:AT5G24090`KO:K01183	GO:0005576^cellular_component^extracellular region`GO:0005615^cellular_component^extracellular space`GO:0008061^molecular_function^chitin binding`GO:0004568^molecular_function^chitinase activity`GO:0042631^biological_process^cellular response to water deprivation`GO:0006032^biological_process^chitin catabolic process`GO:0000272^biological_process^polysaccharide catabolic process`GO:0009409^biolog…
PI A12_1625	.	8243	8695	augustus_masked-511-processed-gene-0.2-mRNA-1|m.1804	1-453[+]	.	PF01442.15^Apolipoprotein^Apolipoprotein A1/A4/E domain^29-131^E:0.0008	.	.	.	.	.
PI A12_1631	Paired amphipathic helix protein Sin3-like 2	8249	15927	maker-560-snap-gene-0.3-mRNA-1|m.1808	2-3964[+]	Paired amphipathic helix protein Sin3-like 2	PF02671.18^PAH^Paired amphipathic helix repeat^77-121^E:8.1e-13`PF02671.18^PAH^Paired amphipathic helix repeat^161-205^E:5.2e-18`PF02671.18^PAH^Paired amphipathic helix repeat^357-400^E:1.8e-09`PF08295.9^Sin3_corepress^Sin3 family co-repressor^467-558^E:6.3e-35`PF16879.2^Sin3a_C^C-terminal domain of Sin3a protein^1078-1317^E:8.2e-48	.	.	COG5602^Paired AMPhipathic helix protein	.	GO:0000785^cellular_component^chromatin`GO:0005829^cellular_component^cytosol`GO:0000118^cellular_component^histone deacetylase complex`GO:0001106^molecular_function^RNA polymerase II transcription corepressor activity`GO:0016575^biological_process^histone deacetylation`GO:0000122^biological_process^negative regulation of transcription from RNA polymerase II promoter`GO:0006351^biological_process…
PI A12_1553	.	8279	9917	snap_masked-18-processed-gene-0.12-mRNA-1|m.1735	1-324[+]	.	.	.	.	.	.	.
PI A12_1421	Protein STRICTOSIDINE SYNTHASE-LIKE 10	8390	9238	maker-2467-snap-gene-0.5-mRNA-1|m.1624	1-603[+]	Protein STRICTOSIDINE SYNTHASE-LIKE 10	.	.	ExpAA=21.29^PredHel=1^Topology=i21-40o	COG3386^SMP-30 gluconolaconase LRE domain protein	KEGG:ath:AT3G57030	GO:0005783^cellular_component^endoplasmic reticulum`GO:0009505^cellular_component^plant-type cell wall`GO:0005886^cellular_component^plasma membrane`GO:0009506^cellular_component^plasmodesma`GO:0005773^cellular_component^vacuole`GO:0009058^biological_process^biosynthetic process
PI A12_1681	.	8527	9480	snap_masked-565-processed-gene-0.7-mRNA-1|m.1858	1-954[+]	.	PF11180.5^DUF2968^Protein of unknown function (DUF2968)^122-234^E:5.2e-06	.	.	.	.	.
PI A12_1725	.	8552	9145	augustus_masked-3139-processed-gene-0.0-mRNA-1|m.1892	1-594[+]	.	PF14223.3^Retrotran_gag_2^gag-polypeptide of LTR copia-type^86-194^E:3.6e-15`PF03732.14^Retrotrans_gag^Retrotransposon gag protein^95-185^E:4.6e-07	.	.	.	.	.
PI A12_1473	Heme-binding protein 2	8583	10156	augustus_masked-2813-processed-gene-0.1-mRNA-1|m.1668	1-591[+]	Heme-binding protein 2	PF04832.9^SOUL^SOUL heme-binding protein^59-193^E:4.6e-24	sigP:1^24^0.63^YES	.	ENOG410ZWW6^Heme binding protein 2	KEGG:hsa:23593	GO:0005737^cellular_component^cytoplasm`GO:0070062^cellular_component^extracellular exosome`GO:0005739^cellular_component^mitochondrion`GO:0010917^biological_process^negative regulation of mitochondrial membrane potential`GO:0035794^biological_process^positive regulation of mitochondrial membrane permeability`GO:0010940^biological_process^positive regulation of necrotic cell death
PI A12_1690	.	8612	10234	augustus_masked-2694-processed-gene-0.1-mRNA-1|m.1864	1-1377[+]	.	.	.	.	.	.	.
PI A12_1709	.	8749	9024	.	.	.	.	.	.	.	.	.
PI A12_1664	.	8774	10528	augustus_masked-3271-processed-gene-0.1-mRNA-1|m.1841	1-1566[+]	.	.	.	.	.	.	.
PI A12_1683	.	9197	11286	maker-2129-augustus-gene-0.2-mRNA-1|m.1860	280-1062[+]	.	PF03004.11^Transposase_24^Plant transposase (Ptta/En/Spm family)^77-164^E:6.6e-11	.	.	.	.	.
PI A12_1645	Cationic amino acid transporter 5	9207	10964	maker-344-augustus-gene-0.13-mRNA-1|m.1827	1-1686[+]	Cationic amino acid transporter 5	PF13520.3^AA_permease_2^Amino acid permease^75-464^E:1.3e-46`PF00324.18^AA_permease^Amino acid permease^80-465^E:1.7e-28`PF13906.3^AA_permease_C^C-terminus of AA_permease^485-534^E:2.1e-15	.	ExpAA=279.89^PredHel=13^Topology=o75-97i109-131o151-173i194-216o226-245i252-274o294-316i345-367o391-413i415-437o452-474i486-508o512-534i	COG0531^amino acid	KEGG:ath:AT2G34960	GO:0016021^cellular_component^integral component of membrane`GO:0005886^cellular_component^plasma membrane`GO:0015171^molecular_function^amino acid transmembrane transporter activity`GO:0015297^molecular_function^antiporter activity
PI A12_1708	.	9217	9456	.	.	.	.	.	.	.	.	.
PI A12_1382	Uncharacterized protein At1g04910	9268	14141	maker-2944-snap-gene-0.8-mRNA-1|m.1583	112-1797[+]	Uncharacterized protein At1g04910	PF10250.6^O-FucT^GDP-fucose protein O-fucosyltransferase^153-483^E:6.4e-74	.	ExpAA=24.69^PredHel=1^Topology=i62-84o	ENOG410Z25U^DUF246 domain-containing protein	KEGG:ath:AT1G04910	GO:0005768^cellular_component^endosome`GO:0005794^cellular_component^Golgi apparatus`GO:0000139^cellular_component^Golgi membrane`GO:0016021^cellular_component^integral component of membrane`GO:0005802^cellular_component^trans-Golgi network`GO:0016757^molecular_function^transferase activity, transferring glycosyl groups
PI A12_1537	.	9293	11294	augustus_masked-294-processed-gene-0.3-mRNA-1|m.1719	1-1461[+]	.	.	.	.	.	.	.
PI A12_1448	.	9346	9675	snap_masked-3338-processed-gene-0.7-mRNA-1|m.1644	1-330[+]	.	.	.	.	.	.	.
PI A12_1687	.	9406	9672	.	.	.	.	.	.	.	.	.
PI A12_1668	.	9442	9621	.	.	.	.	.	.	.	.	.
PI A12_1682	.	9535	10296	maker-565-snap-gene-0.10-mRNA-1|m.1859	1-492[+]	.	.	.	.	.	.	.
PI A12_1707	.	9540	9938	snap_masked-2608-processed-gene-0.7-mRNA-1|m.1879	1-399[+]	.	.	.	.	.	.	.
PI A12_1372	.	9546	11139	maker-2535-augustus-gene-0.21-mRNA-1|m.1572	1-1386[+]	.	.	.	ExpAA=22.43^PredHel=1^Topology=o416-438i	.	.	.
PI A12_1447	.	9691	9957	.	.	.	.	.	.	.	.	.
PI A12_1379	.	9745	10764	snap_masked-144-processed-gene-0.5-mRNA-1|m.1580	1-621[+]	.	PF01442.15^Apolipoprotein^Apolipoprotein A1/A4/E domain^6-119^E:0.012	.	.	.	.	.
PI A12_1545	.	9841	11257	maker-2939-snap-gene-0.8-mRNA-1|m.1728	1-828[+]	.	PF13456.3^RVT_3^Reverse transcriptase-like^145-264^E:6.6e-31	.	.	.	.	.
PI A12_1686	.	9953	10222	.	.	.	.	.	.	.	.	.
PI A12_1446	.	9958	10599	augustus_masked-3338-processed-gene-0.3-mRNA-1|m.1643	1-642[+]	.	.	.	.	.	.	.
PI A12_1667	.	10036	10742	snap_masked-2806-processed-gene-0.4-mRNA-1|m.1845	1-648[+]	.	.	.	.	.	.	.
PI A12_1509	.	10284	11583	augustus_masked-2607-processed-gene-0.3-mRNA-1|m.1700	1-567[+]	.	.	.	.	.	.	.
PI A12_1399	CSC1-like protein At1g69450	10357	16120	maker-956-augustus-gene-0.5-mRNA-1|m.1603	214-2361[+]	CSC1-like protein At1g69450	PF13967.3^RSN1_TM^Late exocytosis, associated with Golgi transport^6-168^E:9.9e-42`PF05467.8^Herpes_U47^Herpesvirus glycoprotein U47^107-186^E:0.0011`PF14703.3^PHM7_cyt^Cytosolic domain of 10TM putative phosphate transporter^189-342^E:6.8e-34`PF02714.12^RSN1_7TM^Calcium-dependent channel, 7TM region, putative phosphate^355-620^E:8e-75	.	ExpAA=204.91^PredHel=9^Topology=o5-27i93-112o148-167i358-380o395-417i451-473o557-579i600-622o627-646i	COG5594^transmembrane protein 63C	KEGG:ath:AT1G69450	GO:0016021^cellular_component^integral component of membrane`GO:0006811^biological_process^ion transport
PI A12_1588	.	10398	11009	augustus_masked-1935-processed-gene-0.0-mRNA-1|m.1770	1-399[+]	.	PF13456.3^RVT_3^Reverse transcriptase-like^32-91^E:8.1e-09	.	.	.	.	.
PI A12_1739	.	10439	10816	augustus_masked-584-processed-gene-0.4-mRNA-1|m.1905	1-378[+]	.	.	.	.	.	.	.
PI A12_1374	Growth-regulating factor 10	10548	11593	maker-3366-snap-gene-0.9-mRNA-1|m.1575	149-877[+]	Growth-regulating factor 10	PF08880.8^QLQ^QLQ^60-93^E:3.5e-10`PF08879.7^WRC^WRC^130-171^E:3.7e-21	.	.	ENOG410YJFR^growth regulating factor protein	KEGG:osa:4330314	GO:0005634^cellular_component^nucleus`GO:0005524^molecular_function^ATP binding`GO:0032502^biological_process^developmental process`GO:0006355^biological_process^regulation of transcription, DNA-templated`GO:0006351^biological_process^transcription, DNA-templated
PI A12_1431	.	10635	12410	augustus_masked-1219-processed-gene-0.3-mRNA-1|m.1630	1-1500[+]	.	.	.	.	.	.	.
PI A12_1669	.	10763	11035	.	.	.	.	.	.	.	.	.
PI A12_1380	.	10831	11769	augustus_masked-144-processed-gene-0.1-mRNA-1|m.1581	1-939[+]	.	.	.	.	.	.	.
PI A12_1734	.	10839	11473	.	.	.	.	.	.	.	.	.
PI A12_1738	.	10950	11974	augustus_masked-584-processed-gene-0.5-mRNA-1|m.1904	1-954[+]	.	.	.	.	.	.	.
PI A12_1735	.	10954	11871	snap_masked-3082-processed-gene-0.8-mRNA-1|m.1901	1-621[+]	.	.	.	.	.	.	.
PI A12_1627	.	11366	12571	maker-570-snap-gene-0.7-mRNA-1|m.1806	1-816[+]	.	.	.	.	.	.	.
PI A12_2	Protein TRIGALACTOSYLDIACYLGLYCEROL 4, chloroplastic	11457	14919	maker-2951-augustus-gene-0.6-mRNA-1|m.2	101-1453[+]	Protein TRIGALACTOSYLDIACYLGLYCEROL 4, chloroplastic	.	.	.	ENOG4111J7E^NA	KEGG:ath:AT3G06960	GO:0009507^cellular_component^chloroplast`GO:0009941^cellular_component^chloroplast envelope`GO:0009707^cellular_component^chloroplast outer membrane`GO:0005783^cellular_component^endoplasmic reticulum`GO:0016021^cellular_component^integral component of membrane`GO:0016020^cellular_component^membrane`GO:0009536^cellular_component^plastid`GO:0070300^molecular_function^phosphatidic acid binding`GO:…
PI A12_1621	Peptidyl-prolyl cis-trans isomerase CYP21-3, mitochondrial	11588	13074	.	.	.	.	.	.	.	ENOG410XQB4^peptidylprolyl isomerase domain and WD	KEGG:ath:AT2G47320
PI A12_100	.	11591	12409	.	.	.	.	.	.	.	.	.
PI A12_1742	.	11648	12790	.	.	.	.	.	.	.	.	.
PI A12_1419	.	11759	13311	augustus_masked-2743-processed-gene-0.2-mRNA-1|m.1622	1-375[+]	.	PF10260.6^SAYSvFN^Uncharacterized conserved domain (SAYSvFN)^66-112^E:2.6e-17	.	ExpAA=41.49^PredHel=2^Topology=o18-40i53-75o	.	.	.
PI A12_1369	GATA transcription factor 15	11770	12231	maker-2535-augustus-gene-0.22-mRNA-1|m.1565	1-363[+]	GATA transcription factor 15	PF00320.24^GATA^GATA zinc finger^16-50^E:6.8e-17	.	.	COG5641^Transcription factor	KEGG:ath:AT3G06740	GO:0005634^cellular_component^nucleus`GO:0005667^cellular_component^transcription factor complex`GO:0003682^molecular_function^chromatin binding`GO:0000977^molecular_function^RNA polymerase II regulatory region sequence-specific DNA binding`GO:0001085^molecular_function^RNA polymerase II transcription factor binding`GO:0003700^molecular_function^transcription factor activity, sequence-specific DN…
PI A12_1603	.	11924	12950	augustus_masked-698-processed-gene-0.0-mRNA-1|m.1784	1-465[+]	.	.	.	.	.	.	.
PI A12_1429	ATP synthase epsilon chain, chloroplastic	12049	12273	.	.	.	.	.	.	.	.	.
PI A12_1577	High affinity nitrate transporter 2.5	12187	13789	maker-2734-augustus-gene-0.7-mRNA-1|m.1760	354-653[-]	.	.	.	.	.	.	.
PI A12_1577	High affinity nitrate transporter 2.5	12187	13789	maker-2734-augustus-gene-0.7-mRNA-1|m.1759	1-1521[+]	High affinity nitrate transporter 2.5	PF07690.13^MFS_1^Major Facilitator Superfamily^45-401^E:7.8e-20	.	ExpAA=232.02^PredHel=10^Topology=i43-65o101-123i130-152o167-189i202-221o257-279i328-350o355-377i384-406o416-438i	COG2223^Transporter	KEGG:ath:AT1G12940`KO:K02575	GO:0016021^cellular_component^integral component of membrane`GO:0005886^cellular_component^plasma membrane`GO:0042128^biological_process^nitrate assimilation`GO:0055085^biological_process^transmembrane transport
PI A12_1385	.	12259	12582	augustus_masked-1369-processed-gene-0.3-mRNA-1|m.1588	1-324[+]	.	.	.	.	.	.	.
PI A12_1471	.	12317	13450	maker-386-snap-gene-0.7-mRNA-1|m.1664	1-639[+]	.	.	.	.	.	.	.
PI A12_1401	.	12503	13110	maker-2921-snap-gene-0.13-mRNA-1|m.1605	1-333[+]	.	.	.	ExpAA=34.47^PredHel=1^Topology=i17-39o	.	.	.
PI A12_1386	.	12590	15235	maker-1369-snap-gene-0.10-mRNA-1|m.1589	1-642[+]	.	.	.	.	.	.	.
PI A12_1531	Protein terminal ear1	12878	15778	maker-3077-augustus-gene-0.11-mRNA-1|m.1714	267-2204[+]	Protein terminal ear1	PF00076.19^RRM_1^RNA recognition motif. (a.k.a. RRM, RBD, or RNP domain)^212-276^E:5.8e-12`PF13893.3^RRM_5^RNA recognition motif. (a.k.a. RRM, RBD, or RNP domain)^212-282^E:0.0037`PF04059.9^RRM_2^RNA recognition motif 2^442-553^E:7.7e-34	.	.	ENOG4111R9F^Rna-binding protein	KEGG:zma:541683	GO:0000166^molecular_function^nucleotide binding`GO:0003723^molecular_function^RNA binding`GO:0007275^biological_process^multicellular organism development
PI A12_1368	.	12885	13706	maker-2535-augustus-gene-0.23-mRNA-1|m.1563	1-726[+]	.	.	.	.	.	.	.
PI A12_1693	.	13003	14765	maker-3502-snap-gene-0.13-mRNA-1|m.1868	1-1452[+]	.	.	.	.	.	.	.
PI A12_1619	Chaperonin 60 subunit beta 2, chloroplastic	13124	13909	.	.	.	.	.	.	.	COG0459^Prevents misfolding and promotes the refolding and proper assembly of unfolded polypeptides generated under stress conditions (By similarity)	KEGG:ath:AT3G13470`KO:K04077
PI A12_1746	.	13267	13654	.	.	.	.	.	.	.	.	.
PI A12_1550	Autophagy-related protein 13b	13427	17735	maker-18-snap-gene-0.23-mRNA-1|m.1733	1-1983[+]	Autophagy-related protein 13b	PF10033.6^ATG13^Autophagy-related protein 13^19-259^E:2e-36	.	.	ENOG410Y4BP^Activates the ATG1 kinase in a nutritional condition dependent manner through the TOR pathway, leading to autophagy. Also invoved in cytoplasm to vacuole transport (Cvt) and more specifically in Cvt vesicle formation. Seems to play a role in the switching machinery regulating the conversion between the Cvt pathway and autophagy. Finally, ATG13 is also required for glycogen storage dur…	KEGG:ath:AT3G18770`KO:K08331	GO:0005776^cellular_component^autophagosome`GO:0031410^cellular_component^cytoplasmic vesicle`GO:0006914^biological_process^autophagy`GO:0015031^biological_process^protein transport
PI A12_1361	Dehydrin ERD10	13431	14083	maker-269-augustus-gene-0.4-mRNA-1|m.1555	1-519[+]	Dehydrin COR47	PF00257.16^Dehydrin^Dehydrin^13-124^E:1.3e-17	.	.	ENOG410ZBHP^dehydrin	KEGG:ath:AT1G20440	GO:0005829^cellular_component^cytosol`GO:0009631^biological_process^cold acclimation`GO:0050832^biological_process^defense response to fungus`GO:0010286^biological_process^heat acclimation`GO:0009737^biological_process^response to abscisic acid`GO:0009409^biological_process^response to cold`GO:0006970^biological_process^response to osmotic stress`GO:0009414^biological_process^response to water de…
PI A12_1492	.	13539	13831	.	.	.	.	.	.	.	.	.
PI A12_1451	.	13589	13912	augustus_masked-2702-processed-gene-0.0-mRNA-1|m.1646	1-324[+]	.	.	.	.	.	.	.
PI A12_1613	Basic leucine zipper 43	13712	14272	.	.	.	.	.	.	.	ENOG410YWTI^Transcription factor	KEGG:ath:AT5G38800
PI A12_1502	.	13881	14817	snap_masked-1104-processed-gene-0.2-mRNA-1|m.1693	1-321[+]	.	PF00646.30^F-box^F-box domain^5-27^E:0.0017	.	.	.	.	.
PI A12_1512	.	14234	14959	maker-1185-snap-gene-0.9-mRNA-1|m.1703	1-549[+]	.	.	.	.	.	.	.
PI A12_1491	.	14242	14512	.	.	.	.	.	.	.	.	.
PI A12_1505	Protein RRP6-like 2	14385	14567	.	.	.	.	.	.	.	COG0349^Exonuclease involved in the 3' processing of various precursor tRNAs. Initiates hydrolysis at the 3'-terminus of an RNA molecule and releases 5'-mononucleotides (By similarity)	KEGG:ath:AT5G35910`KO:K12591
PI A12_1698	.	14620	16187	maker-2757-augustus-gene-0.7-mRNA-1|m.1872	1-1101[+]	.	PF03004.11^Transposase_24^Plant transposase (Ptta/En/Spm family)^185-316^E:2.1e-24	.	.	.	.	.
PI A12_1744	.	14769	16067	maker-1463-snap-gene-0.7-mRNA-1|m.1909	1-1017[+]	.	PF03732.14^Retrotrans_gag^Retrotransposon gag protein^104-171^E:7e-08	.	.	.	.	.
PI A12_1392	.	14770	16921	maker-2462-augustus-gene-0.12-mRNA-1|m.1597	101-1354[+]	.	PF03732.14^Retrotrans_gag^Retrotransposon gag protein^122-216^E:4.4e-15	.	.	.	.	.
PI A12_94	Uncharacterized protein At4g02000	14873	15694	augustus_masked-chr12_pseudo-processed-gene-0.3-mRNA-1|m.107	1-822[+]	Uncharacterized protein At4g02000	PF14111.3^DUF4283^Domain of unknown function (DUF4283)^47-182^E:4e-28`PF14392.3^zf-CCHC_4^Zinc knuckle^184-232^E:1.8e-10	.	.	ENOG41113M5^NA	KEGG:ath:AT4G02000	.
PI A12_1513	.	14960	15321	.	.	.	.	.	.	.	.	.
PI A12_1433	Zinc finger BED domain-containing protein DAYSLEEPER	15095	16455	snap_masked-1957-processed-gene-0.6-mRNA-1|m.1632	1-828[+]	Zinc finger BED domain-containing protein DAYSLEEPER	PF14372.3^DUF4413^Domain of unknown function (DUF4413)^2-94^E:5.6e-26`PF05699.11^Dimer_Tnp_hAT^hAT family C-terminal dimerisation region^159-240^E:2.7e-23	.	.	ENOG41115TD^zinc finger	KEGG:ath:AT3G42170	GO:0005829^cellular_component^cytosol`GO:0005634^cellular_component^nucleus`GO:0003677^molecular_function^DNA binding`GO:0046872^molecular_function^metal ion binding`GO:0009791^biological_process^post-embryonic development`GO:0006355^biological_process^regulation of transcription, DNA-templated`GO:0006351^biological_process^transcription, DNA-templated
PI A12_1424	Shaggy-related protein kinase NtK-1	15352	15534	.	.	.	.	.	.	.	.	.
PI A12_1573	.	15422	17045	snap_masked-2173-processed-gene-0.1-mRNA-1|m.1755	584-1186[+]	.	.	.	.	.	.	.
PI A12_1647	.	15714	15923	.	.	.	.	.	.	.	.	.
PI A12_1371	.	15782	18652	maker-2535-snap-gene-0.30-mRNA-1|m.1569	2218-2637[+]	.	.	.	.	.	.	.
PI A12_1371	.	15782	18652	maker-2535-snap-gene-0.30-mRNA-1|m.1568	1600-2169[+]	.	.	.	.	.	.	.
PI A12_1371	.	15782	18652	maker-2535-snap-gene-0.30-mRNA-1|m.1570	1258-1578[+]	.	.	.	.	.	.	.
PI A12_1371	.	15782	18652	maker-2535-snap-gene-0.30-mRNA-1|m.1571	892-1203[+]	.	.	.	.	.	.	.
PI A12_96	.	15804	16007	.	.	.	.	.	.	.	.	.
PI A12_1723	.	16147	16516	snap_masked-1274-processed-gene-0.1-mRNA-1|m.1891	1-309[+]	.	.	.	.	.	.	.
PI A12_1415	.	16921	17643	augustus_masked-277-processed-gene-0.1-mRNA-1|m.1617	1-723[+]	.	.	.	.	.	.	.
PI A12_1415	.	16921	17643	augustus_masked-277-processed-gene-0.1-mRNA-1|m.1618	419-721[-]	.	.	.	ExpAA=18.07^PredHel=1^Topology=i21-43o	.	.	.
PI A12_1618	Cytochrome P450 CYP72A219	17155	19590	augustus_masked-2923-processed-gene-0.1-mRNA-1|m.1799	1-1545[+]	Cytochrome P450 CYP72A219	PF00067.19^p450^Cytochrome P450^80-486^E:1.7e-88	.	ExpAA=20.26^PredHel=1^Topology=i7-25o	.	.	GO:0016021^cellular_component^integral component of membrane`GO:0020037^molecular_function^heme binding`GO:0005506^molecular_function^iron ion binding`GO:0004497^molecular_function^monooxygenase activity`GO:0016705^molecular_function^oxidoreductase activity, acting on paired donors, with incorporation or reduction of molecular oxygen
PI A12_97	Putative ribonuclease H protein At1g65750	18140	20073	maker-chr12_pseudo-snap-gene-0.58-mRNA-1|m.108	1-1758[+]	Putative ribonuclease H protein At1g65750	PF13456.3^RVT_3^Reverse transcriptase-like^482-558^E:1.5e-09	.	ExpAA=19.23^PredHel=1^Topology=i82-104o	.	.	GO:0046872^molecular_function^metal ion binding`GO:0003676^molecular_function^nucleic acid binding`GO:0004523^molecular_function^RNA-DNA hybrid ribonuclease activity
PI A12_1435	.	19105	19701	snap_masked-769-processed-gene-0.9-mRNA-1|m.1634	1-597[+]	.	.	.	.	.	.	.
PI A12_1551	ATP synthase subunit epsilon, mitochondrial	19230	19848	.	.	.	.	.	.	.	.	.
PI A12_1715	.	19239	19553	augustus_masked-2695-processed-gene-0.1-mRNA-1|m.1883	1-315[+]	.	PF15699.2^NPR1_interact^NPR1 interacting^18-78^E:2.6e-15	.	.	.	.	.
PI A12_1507	.	19551	20674	maker-1932-snap-gene-0.3-mRNA-1|m.1698	1-870[+]	.	.	.	.	.	.	.
PI A12_1434	.	19759	20466	maker-769-snap-gene-0.13-mRNA-1|m.1633	1-681[+]	.	.	.	.	.	.	.
PI A12_1620	26S proteasome non-ATPase regulatory subunit 2 homolog A	20304	26343	maker-2923-augustus-gene-0.10-mRNA-1|m.1800	218-2110[+]	26S proteasome non-ATPase regulatory subunit 2 homolog A	.	.	.	COG5110^26s proteasome regulatory subunit	KEGG:ath:AT2G20580`KO:K03028	GO:0005737^cellular_component^cytoplasm`GO:0005829^cellular_component^cytosol`GO:0005634^cellular_component^nucleus`GO:0005886^cellular_component^plasma membrane`GO:0009506^cellular_component^plasmodesma`GO:0000502^cellular_component^proteasome complex`GO:0034515^cellular_component^proteasome storage granule`GO:0043130^molecular_function^ubiquitin binding`GO:0045087^biological_process^innate immu…
PI A12_1436	.	20833	21336	.	.	.	.	.	.	.	.	.
PI A12_1413	.	21259	21962	snap_masked-24-processed-gene-0.2-mRNA-1|m.1616	1-621[+]	.	.	.	.	.	.	.
PI A12_1554	.	22259	22760	.	.	.	.	.	.	.	.	.
PI A12_1494	.	23343	23758	.	.	.	.	.	.	.	.	.
PI A12_1376	.	23366	23896	.	.	.	.	.	.	.	.	.
PI A12_1678	.	23955	25348	snap_masked-2476-processed-gene-0.11-mRNA-1|m.1855	1-810[+]	.	.	.	.	.	.	.
PI A12_1572	Adenylate kinase 4	25714	27150	.	.	.	.	.	.	.	COG0563^Catalyzes the reversible transfer of the terminal phosphate group between ATP and AMP. Plays an important role in cellular energy homeostasis and in adenine nucleotide metabolism (By similarity)	KEGG:osa:4350358`KO:K00939
PI A12_1729	.	26694	27114	maker-218-snap-gene-0.10-mRNA-1|m.1895	1-399[+]	.	.	.	.	.	.	.
PI A12_1724	.	27214	27578	.	.	.	.	.	.	.	.	.
PI A12_1552	.	27560	28494	maker-18-augustus-gene-0.22-mRNA-1|m.1734	1-732[+]	.	PF14111.3^DUF4283^Domain of unknown function (DUF4283)^1-70^E:2.8e-18	.	.	.	.	.
PI A12_1520	Putative pectinesterase 63	27589	28736	maker-3335-augustus-gene-0.22-mRNA-1|m.1709	1-771[+]	Putative pectinesterase 63	PF01095.16^Pectinesterase^Pectinesterase^2-244^E:2.6e-47	.	.	COG4677^pectinesterase	KEGG:ath:AT5G61680	GO:0005618^cellular_component^cell wall`GO:0005576^cellular_component^extracellular region`GO:0045330^molecular_function^aspartyl esterase activity`GO:0030599^molecular_function^pectinesterase activity`GO:0042545^biological_process^cell wall modification`GO:0045490^biological_process^pectin catabolic process
PI A12_1635	Chromatin structure-remodeling complex protein SYD	28779	30469	maker-2480-augustus-gene-0.6-mRNA-1|m.1815	1-417[+]	Chromatin structure-remodeling complex protein SYD	.	.	.	COG0553^helicase	KEGG:ath:AT2G28290	GO:0005829^cellular_component^cytosol`GO:0005634^cellular_component^nucleus`GO:0005524^molecular_function^ATP binding`GO:0016887^molecular_function^ATPase activity`GO:0003677^molecular_function^DNA binding`GO:0004386^molecular_function^helicase activity`GO:0043044^biological_process^ATP-dependent chromatin remodeling`GO:0006952^biological_process^defense response`GO:0009873^biological_process^eth…
PI A12_1522	.	28863	29087	.	.	.	.	.	.	.	.	.
PI A12_1660	.	28884	30209	augustus_masked-1566-processed-gene-0.2-mRNA-1|m.1838	254-1198[+]	.	.	.	.	.	.	.
PI A12_1728	WAT1-related protein At3g02690, chloroplastic	28928	30805	maker-218-augustus-gene-0.9-mRNA-1|m.1894	1-528[+]	WAT1-related protein At3g02690, chloroplastic	PF00892.17^EamA^EamA-like transporter family^61-170^E:7.4e-18	.	ExpAA=89.97^PredHel=4^Topology=i56-78o98-120i127-146o150-172i	COG0697^membrane	KEGG:ath:AT3G02690	GO:0009507^cellular_component^chloroplast`GO:0031969^cellular_component^chloroplast membrane`GO:0016021^cellular_component^integral component of membrane
PI A12_1533	D-cysteine desulfhydrase 2, mitochondrial	29651	32379	maker-3077-augustus-gene-0.12-mRNA-1|m.1716	1-750[+]	D-cysteine desulfhydrase 2, mitochondrial	.	.	.	ENOG410ZUTR^NA	KEGG:ath:AT3G26115	GO:0005739^cellular_component^mitochondrion`GO:0019148^molecular_function^D-cysteine desulfhydrase activity`GO:0080146^molecular_function^L-cysteine desulfhydrase activity`GO:0009093^biological_process^cysteine catabolic process
PI A12_1521	Putative pectinesterase 63	35731	36847	maker-3335-augustus-gene-0.23-mRNA-1|m.1711	1-576[+]	Putative pectinesterase 63	PF01095.16^Pectinesterase^Pectinesterase^67-179^E:1.6e-16	.	.	COG4677^pectinesterase	KEGG:ath:AT5G61680	GO:0005618^cellular_component^cell wall`GO:0005576^cellular_component^extracellular region`GO:0045330^molecular_function^aspartyl esterase activity`GO:0030599^molecular_function^pectinesterase activity`GO:0042545^biological_process^cell wall modification`GO:0045490^biological_process^pectin catabolic process
PI A12_1523	Pectinesterase 1	37005	37214	.	.	.	.	.	.	.	.	.
PI A12_1532	.	37141	37425	.	.	.	.	.	.	.	.	.
PI A12_1534	ATP-dependent zinc metalloprotease FTSH 9, chloroplastic/mitochondrial	43019	45173	.	.	.	.	.	.	.	COG0465^Acts as a processive, ATP-dependent zinc metallopeptidase for both cytoplasmic and membrane proteins. Plays a role in the quality control of integral membrane proteins (By similarity)	KEGG:osa:4326617
PI A12_1673	Protein CHROMATIN REMODELING 35	45600	53213	maker-13-augustus-gene-0.11-mRNA-1|m.1848	349-3204[+]	Protein CHROMATIN REMODELING 35	PF04851.12^ResIII^Type III restriction enzyme, res subunit^413-590^E:1.6e-07`PF00176.20^SNF2_N^SNF2 family N-terminal domain^431-612^E:8.9e-20`PF00271.28^Helicase_C^Helicase conserved C-terminal domain^760-874^E:7e-11	.	.	COG0553^helicase	KEGG:ath:AT2G16390`KO:K10875	GO:0000419^cellular_component^DNA-directed RNA polymerase V complex`GO:0031618^cellular_component^nuclear pericentric heterochromatin`GO:0005634^cellular_component^nucleus`GO:0090577^cellular_component^RNA polymerase IV transcription factor complex`GO:0005524^molecular_function^ATP binding`GO:0003677^molecular_function^DNA binding`GO:0004386^molecular_function^helicase activity`GO:0071360^biologi…
PI A12_1674	BEL1-like homeodomain protein 6	53666	57593	maker-13-augustus-gene-0.12-mRNA-1|m.1850	353-2395[+]	BEL1-like homeodomain protein 6	PF07526.8^POX^Associated with HOX^211-349^E:1.1e-51`PF05920.8^Homeobox_KN^Homeobox KN domain^418-457^E:1.3e-17`PF00046.26^Homeobox^Homeobox domain^420-457^E:1.1e-06	.	.	ENOG410XPMQ^homeobox	KEGG:ath:AT4G34610	GO:0005634^cellular_component^nucleus`GO:0003700^molecular_function^transcription factor activity, sequence-specific DNA binding`GO:0044212^molecular_function^transcription regulatory region DNA binding`GO:0006351^biological_process^transcription, DNA-templated
PI A12_99	.	60471	75581	maker-chr12_pseudo-snap-gene-0.59-mRNA-1|m.113	137-1639[+]	.	.	sigP:1^21^0.755^YES	.	.	.	.
PI A12_95	.	79140	79373	.	.	.	.	.	.	.	.	.
PI A12_175	Alternative NAD(P)H-ubiquinone oxidoreductase C1, chloroplastic/mitochondrial	83928	94317	maker-chr12_pseudo-snap-gene-1.50-mRNA-1|m.202	152-1783[+]	Alternative NAD(P)H-ubiquinone oxidoreductase C1, chloroplastic/mitochondrial	PF07992.11^Pyr_redox_2^Pyridine nucleotide-disulphide oxidoreductase^88-443^E:4.3e-37	.	.	COG1252^Nadh dehydrogenase	KEGG:ath:AT5G08740`KO:K17872	GO:0009507^cellular_component^chloroplast`GO:0005743^cellular_component^mitochondrial inner membrane`GO:0005739^cellular_component^mitochondrion`GO:0010287^cellular_component^plastoglobule`GO:0016491^molecular_function^oxidoreductase activity`GO:0071482^biological_process^cellular response to light stimulus`GO:0055114^biological_process^oxidation-reduction process
PI A12_176	Chloride channel protein CLC-c	101799	105887	augustus_masked-chr12_pseudo-processed-gene-1.2-mRNA-1|m.203	181-2310[+]	Chloride channel protein CLC-c	PF00654.17^Voltage_CLC^Voltage gated chloride channel^76-496^E:1.1e-83`PF00571.25^CBS^CBS domain^643-691^E:0.00015	.	ExpAA=209.14^PredHel=8^Topology=o73-95i116-138o183-205i217-239o270-289i310-332o392-414i469-491o	COG0038^chloride channel	KEGG:ath:AT5G49890`KO:K05016	GO:0034707^cellular_component^chloride channel complex`GO:0009705^cellular_component^plant-type vacuole membrane`GO:0005774^cellular_component^vacuolar membrane`GO:0005247^molecular_function^voltage-gated chloride channel activity
PI A12_179	Cysteine protease ATG4	108113	117069	maker-chr12_pseudo-snap-gene-1.52-mRNA-1|m.210	521-1987[+]	Cysteine protease ATG4	PF03416.16^Peptidase_C54^Peptidase family C54^138-422^E:3.4e-90	.	.	.	KEGG:mtr:MTR_7g081230`KO:K08342	GO:0005737^cellular_component^cytoplasm`GO:0008234^molecular_function^cysteine-type peptidase activity`GO:0006914^biological_process^autophagy`GO:0015031^biological_process^protein transport
PI A12_178	Cleft lip and palate transmembrane protein 1	118474	123979	maker-chr12_pseudo-snap-gene-1.53-mRNA-1|m.206	109-1902[+]	Cleft lip and palate transmembrane protein 1	PF05602.9^CLPTM1^Cleft lip and palate transmembrane protein 1 (CLPTM1)^38-473^E:4.6e-153	.	ExpAA=101.90^PredHel=5^Topology=o335-357i370-392o397-414i454-473o483-505i	ENOG410XPEV^cleft lip and palate	KEGG:hsa:1209	GO:0009897^cellular_component^external side of plasma membrane`GO:0005887^cellular_component^integral component of plasma membrane`GO:0016020^cellular_component^membrane`GO:0030154^biological_process^cell differentiation`GO:0007275^biological_process^multicellular organism development`GO:0033081^biological_process^regulation of T cell differentiation in thymus
PI A12_185	.	128845	130617	maker-chr12_pseudo-snap-gene-1.57-mRNA-1|m.217	1-1185[+]	.	.	.	.	.	.	.
PI A12_184	Acyl-coenzyme A thioesterase 13	132630	135052	maker-chr12_pseudo-augustus-gene-1.48-mRNA-1|m.216	67-519[+]	Acyl-coenzyme A thioesterase 13	PF03061.19^4HBT^Thioesterase superfamily^59-133^E:1.7e-13	.	.	COG2050^thioesterase Superfamily protein	KEGG:pon:100173179`KO:K17362	GO:0005829^cellular_component^cytosol`GO:0005739^cellular_component^mitochondrion`GO:0005634^cellular_component^nucleus`GO:0005819^cellular_component^spindle`GO:0016787^molecular_function^hydrolase activity
PI A12_183	Ribosome biogenesis protein BOP1 homolog	137041	143694	maker-chr12_pseudo-snap-gene-1.59-mRNA-1|m.215	229-2187[+]	Ribosome biogenesis protein BOP1 homolog	PF08145.9^BOP1NT^BOP1NT (NUC169) domain^74-329^E:5.9e-101`PF00400.29^WD40^WD domain, G-beta repeat^332-367^E:1e-09`PF12894.4^ANAPC4_WD40^Anaphase-promoting complex subunit 4 WD40 domain^338-390^E:0.00016`PF00400.29^WD40^WD domain, G-beta repeat^559-595^E:6.8e-05`PF00400.29^WD40^WD domain, G-beta repeat^611-650^E:0.00037	.	.	ENOG410XRBX^ribosome biogenesis, protein	KEGG:cre:CHLREDRAFT_111274`KO:K14824	GO:0005654^cellular_component^nucleoplasm`GO:0070545^cellular_component^PeBoW complex`GO:0030687^cellular_component^preribosome, large subunit precursor`GO:0043021^molecular_function^ribonucleoprotein complex binding`GO:0000466^biological_process^maturation of 5.8S rRNA from tricistronic rRNA transcript (SSU-rRNA, 5.8S rRNA, LSU-rRNA)`GO:0000463^biological_process^maturation of LSU-rRNA from tric…
PI A12_177	Protein trichome birefringence-like 6	147477	149374	augustus_masked-chr12_pseudo-processed-gene-1.6-mRNA-1|m.205	1-1419[+]	Protein trichome birefringence-like 6	PF14416.3^PMR5N^PMR5 N terminal Domain^132-186^E:5.9e-20`PF13839.3^PC-Esterase^GDSL/SGNH-like Acyl-Esterase family found in Pmr5 and Cas1p^187-454^E:1.8e-82	.	.	ENOG410Y9J1^Pfam:DUF231	KEGG:ath:AT3G62390	GO:0005794^cellular_component^Golgi apparatus`GO:0016021^cellular_component^integral component of membrane`GO:0016413^molecular_function^O-acetyltransferase activity`GO:0071554^biological_process^cell wall organization or biogenesis
PI A12_180	Senescence-specific cysteine protease SAG39	151330	152284	maker-chr12_pseudo-snap-gene-1.55-mRNA-1|m.211	1-846[+]	Senescence-specific cysteine protease SAG39	PF08246.9^Inhibitor_I29^Cathepsin propeptide inhibitor domain (I29)^3-37^E:2.8e-06`PF00112.20^Peptidase_C1^Papain family cysteine protease^67-271^E:2.5e-50`PF03051.12^Peptidase_C1_2^Peptidase C1-like family^214-258^E:0.00013	.	.	.	.	GO:0005615^cellular_component^extracellular space`GO:0005764^cellular_component^lysosome`GO:0010282^cellular_component^senescence-associated vacuole`GO:0004197^molecular_function^cysteine-type endopeptidase activity`GO:0007568^biological_process^aging`GO:0010623^biological_process^developmental programmed cell death`GO:0010150^biological_process^leaf senescence`GO:0051603^biological_process^prote…
PI A12_182	Protein OPI10 homolog	153284	153973	augustus_masked-chr12_pseudo-processed-gene-1.14-mRNA-1|m.214	1-690[+]	Protein OPI10 homolog	PF05603.9^DUF775^Protein of unknown function (DUF775)^42-224^E:1.4e-24	.	.	.	KEGG:spo:SPBC21H7.06c	GO:0005829^cellular_component^cytosol`GO:0005635^cellular_component^nuclear envelope`GO:0005634^cellular_component^nucleus`GO:0006606^biological_process^protein import into nucleus
PI A12_186	.	179460	180329	maker-chr12_pseudo-snap-gene-1.56-mRNA-1|m.218	1-615[+]	.	.	.	.	.	.	.
PI A12_181	.	180354	181190	augustus_masked-chr12_pseudo-processed-gene-1.10-mRNA-1|m.213	1-837[+]	.	.	.	.	.	.	.
PI A12_41	Protease Do-like 2, chloroplastic	241752	257909	snap_masked-chr12_pseudo-processed-gene-2.9-mRNA-1|m.42	670-2052[+]	Protease Do-like 2, chloroplastic	PF13365.3^Trypsin_2^Trypsin-like peptidase domain^2-135^E:1.2e-22`PF00089.23^Trypsin^Trypsin^2-157^E:3.6e-16`PF13180.3^PDZ_2^PDZ domain^175-275^E:4e-08	.	.	COG0265^Serine protease	.	GO:0009507^cellular_component^chloroplast`GO:0009941^cellular_component^chloroplast envelope`GO:0009570^cellular_component^chloroplast stroma`GO:0009533^cellular_component^chloroplast stromal thylakoid`GO:0009535^cellular_component^chloroplast thylakoid membrane`GO:0004252^molecular_function^serine-type endopeptidase activity`GO:0009658^biological_process^chloroplast organization`GO:0010206^biolo…
PI A12_41	Protease Do-like 2, chloroplastic	241752	257909	snap_masked-chr12_pseudo-processed-gene-2.9-mRNA-1|m.43	159-719[+]	Protease Do-like 2, chloroplastic	.	.	.	COG0265^Serine protease	.	GO:0009507^cellular_component^chloroplast`GO:0009941^cellular_component^chloroplast envelope`GO:0009570^cellular_component^chloroplast stroma`GO:0009533^cellular_component^chloroplast stromal thylakoid`GO:0009535^cellular_component^chloroplast thylakoid membrane`GO:0004252^molecular_function^serine-type endopeptidase activity`GO:0009658^biological_process^chloroplast organization`GO:0010206^biolo…
PI A12_43	Sodium/hydrogen exchanger 2	258897	266350	augustus_masked-chr12_pseudo-processed-gene-2.7-mRNA-1|m.45	227-1804[+]	Sodium/hydrogen exchanger 2	PF00999.18^Na_H_Exchanger^Sodium/hydrogen exchanger family^17-430^E:2.9e-56	.	ExpAA=228.16^PredHel=9^Topology=i13-30o40-57i64-86o96-118i205-227o250-272i293-315o335-357i402-424o	COG0025^Sodium hydrogen exchanger	KEGG:ath:AT3G05030	GO:0016021^cellular_component^integral component of membrane`GO:0005886^cellular_component^plasma membrane`GO:0005774^cellular_component^vacuolar membrane`GO:0015386^molecular_function^potassium:proton antiporter activity`GO:0015385^molecular_function^sodium:proton antiporter activity`GO:0055075^biological_process^potassium ion homeostasis`GO:0010107^biological_process^potassium ion import`GO:000…
PI A12_44	.	274115	274466	.	.	.	.	.	.	.	.	.
PI A12_45	.	274522	274813	.	.	.	.	.	.	.	.	.
PI A12_42	.	286117	286735	augustus_masked-chr12_pseudo-processed-gene-2.4-mRNA-1|m.44	1-525[+]	.	PF13456.3^RVT_3^Reverse transcriptase-like^31-137^E:4.9e-14	.	.	.	.	.
PI A12_119	Zinc finger protein CONSTANS-LIKE 13	291105	292747	maker-chr12_pseudo-augustus-gene-3.51-mRNA-1|m.133	1-1056[+]	Zinc finger protein CONSTANS-LIKE 13	PF00643.21^zf-B_box^B-box zinc finger^11-55^E:2.3e-06`PF00643.21^zf-B_box^B-box zinc finger^55-99^E:2.6e-07	.	.	ENOG410YGKN^Zinc finger protein	KEGG:ath:AT2G47890	GO:0005634^cellular_component^nucleus`GO:0003700^molecular_function^transcription factor activity, sequence-specific DNA binding`GO:0044212^molecular_function^transcription regulatory region DNA binding`GO:0008270^molecular_function^zinc ion binding`GO:0006355^biological_process^regulation of transcription, DNA-templated
PI A12_117	Membrane-anchored ubiquitin-fold protein 3	295696	298565	augustus_masked-chr12_pseudo-processed-gene-3.2-mRNA-1|m.131	442-927[+]	Membrane-anchored ubiquitin-fold protein 3	PF13881.3^Rad60-SLD_2^Ubiquitin-2 like Rad60 SUMO-like^7-115^E:7.9e-36`PF00240.20^ubiquitin^Ubiquitin family^15-79^E:6.5e-06	.	.	ENOG4111NRU^membrane-anchored ubiquitin-fold protein	KEGG:osa:4330742	GO:0005886^cellular_component^plasma membrane
PI A12_118	Monothiol glutaredoxin-S9	303093	303398	augustus_masked-chr12_pseudo-processed-gene-3.11-mRNA-1|m.132	1-306[+]	Monothiol glutaredoxin-S9	PF00462.21^Glutaredoxin^Glutaredoxin^13-75^E:2.3e-13	.	.	COG0695^Glutaredoxin	KEGG:ath:AT2G30540	GO:0005737^cellular_component^cytoplasm`GO:0051537^molecular_function^2 iron, 2 sulfur cluster binding`GO:0009055^molecular_function^electron carrier activity`GO:0046872^molecular_function^metal ion binding`GO:0015035^molecular_function^protein disulfide oxidoreductase activity`GO:0045454^biological_process^cell redox homeostasis
PI A12_111	.	310433	311178	maker-chr12_pseudo-snap-gene-3.58-mRNA-1|m.128	1-348[+]	.	.	.	.	.	.	.
PI A12_112	OTU domain-containing protein 6B	311278	311505	.	.	.	.	.	.	.	COG5539^otu domain-containing protein	KEGG:dre:393194`KO:K18342
PI A12_113	.	314046	314455	.	.	.	.	.	.	.	.	.
PI A12_122	.	317560	318275	maker-chr12_pseudo-snap-gene-3.63-mRNA-1|m.137	1-363[+]	.	.	.	.	.	.	.
PI A12_121	.	318315	318864	maker-chr12_pseudo-snap-gene-3.64-mRNA-1|m.136	1-345[+]	.	.	.	.	.	.	.
PI A12_109	Monothiol glutaredoxin-S1	322505	322813	augustus_masked-chr12_pseudo-processed-gene-3.8-mRNA-1|m.124	1-309[+]	Monothiol glutaredoxin-S1	PF00462.21^Glutaredoxin^Glutaredoxin^13-75^E:2.9e-11	.	.	COG0695^Glutaredoxin	KEGG:ath:AT1G03020	GO:0005737^cellular_component^cytoplasm`GO:0051537^molecular_function^2 iron, 2 sulfur cluster binding`GO:0009055^molecular_function^electron carrier activity`GO:0046872^molecular_function^metal ion binding`GO:0015035^molecular_function^protein disulfide oxidoreductase activity`GO:0045454^biological_process^cell redox homeostasis
PI A12_110	Monothiol glutaredoxin-S1	324867	325175	augustus_masked-chr12_pseudo-processed-gene-3.9-mRNA-1|m.126	1-309[+]	Monothiol glutaredoxin-S1	PF00462.21^Glutaredoxin^Glutaredoxin^13-75^E:3.6e-11	.	.	COG0695^Glutaredoxin	KEGG:ath:AT1G03020	GO:0005737^cellular_component^cytoplasm`GO:0051537^molecular_function^2 iron, 2 sulfur cluster binding`GO:0009055^molecular_function^electron carrier activity`GO:0046872^molecular_function^metal ion binding`GO:0015035^molecular_function^protein disulfide oxidoreductase activity`GO:0045454^biological_process^cell redox homeostasis
PI A12_114	.	327023	327372	.	.	.	.	.	.	.	.	.
PI A12_115	BTB/POZ domain-containing protein At1g03010	337963	341164	maker-chr12_pseudo-augustus-gene-3.55-mRNA-1|m.129	1-1902[+]	BTB/POZ domain-containing protein At1g03010	PF00651.28^BTB^BTB/POZ domain^38-124^E:2e-06`PF03000.11^NPH3^NPH3 family^212-480^E:8.1e-83	.	.	ENOG410YDWU^BTB POZ domain-containing protein	KEGG:ath:AT1G03010	GO:0009860^biological_process^pollen tube growth`GO:0016567^biological_process^protein ubiquitination
PI A12_116	Zinc finger CCCH domain-containing protein 32	344501	349061	maker-chr12_pseudo-augustus-gene-3.56-mRNA-1|m.130	266-1693[+]	Zinc finger CCCH domain-containing protein 32	PF00642.21^zf-CCCH^Zinc finger C-x8-C-x5-C-x3-H type (and similar)^50-75^E:2.6e-08`PF14608.3^zf-CCCH_2^RNA-binding, Nab2-type zinc finger^53-74^E:0.011`PF00642.21^zf-CCCH^Zinc finger C-x8-C-x5-C-x3-H type (and similar)^95-120^E:2e-10`PF14608.3^zf-CCCH_2^RNA-binding, Nab2-type zinc finger^99-119^E:0.07`PF00642.21^zf-CCCH^Zinc finger C-x8-C-x5-C-x3-H type (and similar)^141-166^E:2.2e-09`PF14608.3^z…	.	.	COG5063^zinc finger	.	GO:0005634^cellular_component^nucleus`GO:0003677^molecular_function^DNA binding`GO:0046872^molecular_function^metal ion binding
PI A12_120	.	355770	356505	maker-chr12_pseudo-snap-gene-3.68-mRNA-1|m.135	1-525[+]	.	PF14111.3^DUF4283^Domain of unknown function (DUF4283)^27-100^E:3e-12`PF14392.3^zf-CCHC_4^Zinc knuckle^116-139^E:0.018	.	.	.	.	.
PI A12_108	MORC family CW-type zinc finger protein 4	374641	382500	maker-chr12_pseudo-augustus-gene-3.50-mRNA-1|m.121	1-4998[+]	MORC family CW-type zinc finger protein 4	PF07496.12^zf-CW^CW-type Zinc Finger^637-682^E:2.7e-12	.	.	ENOG411033B^MORC family CW-type zinc finger	KEGG:hsa:79710	GO:0005654^cellular_component^nucleoplasm`GO:0008270^molecular_function^zinc ion binding
PI A12_79	Cullin-1	391102	396859	maker-chr12_pseudo-augustus-gene-4.36-mRNA-1|m.87	236-2542[+]	Cullin-1	PF00888.19^Cullin^Cullin family^27-671^E:2.2e-168`PF10557.6^Cullin_Nedd8^Cullin protein neddylation domain^698-760^E:2.8e-26	.	.	COG5647^cullin 1	KEGG:ath:AT4G02570`KO:K03347	GO:0000794^cellular_component^condensed nuclear chromosome`GO:0031461^cellular_component^cullin-RING ubiquitin ligase complex`GO:0005737^cellular_component^cytoplasm`GO:0005829^cellular_component^cytosol`GO:0005634^cellular_component^nucleus`GO:0009524^cellular_component^phragmoplast`GO:0005819^cellular_component^spindle`GO:0031625^molecular_function^ubiquitin protein ligase binding`GO:0009734^bi…
PI A12_80	.	435358	436403	maker-chr12_pseudo-snap-gene-4.42-mRNA-1|m.88	1-972[+]	.	.	.	.	.	.	.
PI A12_81	.	436468	437370	maker-chr12_pseudo-snap-gene-4.43-mRNA-1|m.89	1-666[+]	.	.	.	ExpAA=21.48^PredHel=1^Topology=i107-129o	.	.	.
PI A12_74	Exopolygalacturonase	452183	453926	maker-chr12_pseudo-snap-gene-4.40-mRNA-1|m.81	1-1446[+]	Exopolygalacturonase	PF00295.14^Glyco_hydro_28^Glycosyl hydrolases family 28^96-212^E:2e-14`PF00295.14^Glyco_hydro_28^Glycosyl hydrolases family 28^234-470^E:1.6e-73	sigP:1^23^0.582^YES	.	COG5434^Glycoside hydrolase family 28	.	GO:0005618^cellular_component^cell wall`GO:0005576^cellular_component^extracellular region`GO:0047911^molecular_function^galacturan 1,4-alpha-galacturonidase activity`GO:0004650^molecular_function^polygalacturonase activity`GO:0005975^biological_process^carbohydrate metabolic process`GO:0071555^biological_process^cell wall organization
PI A12_76	Xylem cysteine proteinase 1	454143	455734	maker-chr12_pseudo-augustus-gene-4.37-mRNA-1|m.82	1-1239[+]	Xylem cysteine proteinase 1	PF08246.9^Inhibitor_I29^Cathepsin propeptide inhibitor domain (I29)^108-164^E:8.3e-16`PF00112.20^Peptidase_C1^Papain family cysteine protease^194-408^E:1.7e-82	.	ExpAA=16.48^PredHel=1^Topology=i62-84o	COG4870^cathepsin	KEGG:ath:AT4G35350`KO:K16290	GO:0005615^cellular_component^extracellular space`GO:0005764^cellular_component^lysosome`GO:0005634^cellular_component^nucleus`GO:0000325^cellular_component^plant-type vacuole`GO:0005886^cellular_component^plasma membrane`GO:0004197^molecular_function^cysteine-type endopeptidase activity`GO:0010623^biological_process^developmental programmed cell death`GO:0051603^biological_process^proteolysis in…
PI A12_75	.	464542	464751	.	.	.	.	.	.	.	.	.
PI A12_77	Calcium-dependent protein kinase 4	469992	472966	maker-chr12_pseudo-augustus-gene-4.38-mRNA-1|m.83	2-1756[+]	Calcium-dependent protein kinase 4	PF00069.22^Pkinase^Protein kinase domain^109-367^E:5.8e-71`PF07714.14^Pkinase_Tyr^Protein tyrosine kinase^110-362^E:2.2e-24`PF06293.11^Kdo^Lipopolysaccharide kinase (Kdo/WaaP) family^186-255^E:0.00014`PF13833.3^EF-hand_8^EF-hand domain pair^395-441^E:3.4e-06`PF00036.29^EF-hand_1^EF hand^415-441^E:6.4e-07`PF13405.3^EF-hand_6^EF-hand domain^415-441^E:2.8e-06`PF13499.3^EF-hand_7^EF-hand domain pair^…	.	.	ENOG410XRMJ^calcium-dependent protein kinase	KEGG:sot:102604043`KO:K13412	GO:0016020^cellular_component^membrane`GO:0005524^molecular_function^ATP binding`GO:0005509^molecular_function^calcium ion binding`GO:0004674^molecular_function^protein serine/threonine kinase activity
PI A12_78	Mitochondrial phosphate carrier protein 1, mitochondrial	477200	480144	maker-chr12_pseudo-augustus-gene-4.39-mRNA-1|m.85	1-927[+]	Mitochondrial phosphate carrier protein 1, mitochondrial	PF00153.24^Mito_carr^Mitochondrial carrier protein^22-101^E:1.2e-17`PF00153.24^Mito_carr^Mitochondrial carrier protein^111-194^E:8.3e-17	.	ExpAA=38.41^PredHel=1^Topology=i13-35o	ENOG410XPST^Phosphate carrier protein	KEGG:ath:AT2G17270	GO:0016021^cellular_component^integral component of membrane`GO:0005743^cellular_component^mitochondrial inner membrane`GO:0003735^molecular_function^structural constituent of ribosome`GO:0009651^biological_process^response to salt stress`GO:0006412^biological_process^translation`GO:0006810^biological_process^transport
PI A12_141	Glutamate receptor 3.2	488608	493618	augustus_masked-chr12_pseudo-processed-gene-5.0-mRNA-1|m.159	419-3196[+]	Glutamate receptor 3.2	PF13458.3^Peripla_BP_6^Periplasmic binding protein^39-328^E:1e-15`PF01094.25^ANF_receptor^Receptor family ligand binding region^44-402^E:4e-83`PF00497.17^SBP_bac_3^Bacterial extracellular solute-binding proteins, family 3^485-800^E:3.1e-19`PF00060.23^Lig_chan^Ligand-gated ion channel^585-832^E:5.7e-37	.	ExpAA=70.72^PredHel=4^Topology=o581-603i615-632o647-669i821-843o	ENOG410XPSH^Glutamate receptor, ionotropic	KEGG:ath:AT4G35290	GO:0016021^cellular_component^integral component of membrane`GO:0005622^cellular_component^intracellular`GO:0005886^cellular_component^plasma membrane`GO:0005262^molecular_function^calcium channel activity`GO:0008066^molecular_function^glutamate receptor activity`GO:0004970^molecular_function^ionotropic glutamate receptor activity`GO:0070588^biological_process^calcium ion transmembrane transport`…
PI A12_146	.	499480	501819	snap_masked-chr12_pseudo-processed-gene-5.13-mRNA-1|m.168	1-495[+]	.	.	.	.	.	.	.
PI A12_140	.	514759	515158	.	.	.	.	.	.	.	.	.
PI A12_143	Alpha-1,3-mannosyl-glycoprotein 2-beta-N-acetylglucosaminyltransferase	518821	524244	maker-chr12_pseudo-snap-gene-5.45-mRNA-1|m.163	170-1375[+]	Alpha-1,3-mannosyl-glycoprotein 2-beta-N-acetylglucosaminyltransferase	PF03071.12^GNT-I^GNT-I family^14-271^E:3.3e-111`PF13641.3^Glyco_tranf_2_3^Glycosyltransferase like family 2^106-238^E:4.5e-07`PF03071.12^GNT-I^GNT-I family^271-399^E:1.8e-48	.	.	ENOG410XQD8^mannosyl (alpha-1,3-)-glycoprotein beta-1,2-N-acetylglucosaminyltransferase	.	GO:0005768^cellular_component^endosome`GO:0005794^cellular_component^Golgi apparatus`GO:0000139^cellular_component^Golgi membrane`GO:0016021^cellular_component^integral component of membrane`GO:0005802^cellular_component^trans-Golgi network`GO:0003827^molecular_function^alpha-1,3-mannosylglycoprotein 2-beta-N-acetylglucosaminyltransferase activity`GO:0046872^molecular_function^metal ion binding`G…
PI A12_137	Bromodomain and PHD finger-containing protein 3	531198	541997	maker-chr12_pseudo-augustus-gene-5.32-mRNA-1|m.156	3-2309[+]	Bromodomain and PHD finger-containing protein 3	PF00439.22^Bromodomain^Bromodomain^190-269^E:2.1e-25	.	.	COG5076^bromodomain`COG5141^phd finger	KEGG:hsa:27154`KO:K11350	GO:0005829^cellular_component^cytosol`GO:0005576^cellular_component^extracellular region`GO:0070776^cellular_component^MOZ/MORF histone acetyltransferase complex`GO:0008270^molecular_function^zinc ion binding`GO:0007596^biological_process^blood coagulation`GO:0043966^biological_process^histone H3 acetylation`GO:0030168^biological_process^platelet activation`GO:0002576^biological_process^platelet …
PI A12_138	Probable serine/threonine-protein kinase Cx32, chloroplastic	545123	547542	maker-chr12_pseudo-snap-gene-5.42-mRNA-1|m.157	2-1252[+]	Probable serine/threonine-protein kinase Cx32, chloroplastic	PF00069.22^Pkinase^Protein kinase domain^112-375^E:1.9e-33`PF07714.14^Pkinase_Tyr^Protein tyrosine kinase^114-377^E:1.9e-39	.	.	COG0515^Serine Threonine protein kinase	.	GO:0009507^cellular_component^chloroplast`GO:0005524^molecular_function^ATP binding`GO:0004674^molecular_function^protein serine/threonine kinase activity
PI A12_136	Pentatricopeptide repeat-containing protein At2g17210	548816	551047	augustus_masked-chr12_pseudo-processed-gene-5.5-mRNA-1|m.155	1-2232[+]	Pentatricopeptide repeat-containing protein At2g17210	PF01535.17^PPR^PPR repeat^87-112^E:0.033`PF01535.17^PPR^PPR repeat^115-139^E:0.76`PF13041.3^PPR_2^PPR repeat family^212-260^E:3.5e-10`PF01535.17^PPR^PPR repeat^215-241^E:0.00097`PF01535.17^PPR^PPR repeat^289-315^E:0.0031`PF13041.3^PPR_2^PPR repeat family^314-359^E:7.1e-09`PF01535.17^PPR^PPR repeat^317-347^E:2.3e-05`PF01535.17^PPR^PPR repeat^390-415^E:0.0024`PF13041.3^PPR_2^PPR repeat family^416-4…	.	.	ENOG410Z7Z7^Pentatricopeptide repeat-containing protein	KEGG:ath:AT2G17210	.
PI A12_145	Putative clathrin assembly protein At1g03050	560977	561312	snap_masked-chr12_pseudo-processed-gene-5.29-mRNA-1|m.167	1-336[+]	Putative clathrin assembly protein At1g03050	.	.	.	ENOG410XQ90^Clathrin assembly protein	KEGG:ath:AT1G03050	GO:0030136^cellular_component^clathrin-coated vesicle`GO:0005905^cellular_component^coated pit`GO:0005794^cellular_component^Golgi apparatus`GO:0005545^molecular_function^1-phosphatidylinositol binding`GO:0048268^biological_process^clathrin coat assembly`GO:0006897^biological_process^endocytosis
PI A12_144	Putative clathrin assembly protein At1g03050	561415	562918	snap_masked-chr12_pseudo-processed-gene-5.30-mRNA-1|m.165	175-492[-]	.	.	.	.	.	.	.
PI A12_142	Phosphatidylserine decarboxylase proenzyme 2	565789	571852	snap_masked-chr12_pseudo-processed-gene-5.31-mRNA-1|m.162	1-1389[+]	Phosphatidylserine decarboxylase proenzyme 3	PF13202.3^EF-hand_5^EF hand^5-20^E:0.13`PF13499.3^EF-hand_7^EF-hand domain pair^5-56^E:2.7e-07`PF13833.3^EF-hand_8^EF-hand domain pair^8-59^E:1.7e-07`PF13202.3^EF-hand_5^EF hand^35-56^E:3.5e-06`PF02666.12^PS_Dcarbxylase^Phosphatidylserine decarboxylase^232-422^E:1.1e-57	.	.	COG0688^Phosphatidylserine decarboxylase	KEGG:ath:AT4G25970`KO:K01613	GO:0005783^cellular_component^endoplasmic reticulum`GO:0005789^cellular_component^endoplasmic reticulum membrane`GO:0005509^molecular_function^calcium ion binding`GO:0004609^molecular_function^phosphatidylserine decarboxylase activity`GO:0006646^biological_process^phosphatidylethanolamine biosynthetic process
PI A12_139	Serine/threonine-protein kinase PEPKR2	576130	579698	maker-chr12_pseudo-augustus-gene-5.34-mRNA-1|m.158	631-2049[+]	Serine/threonine-protein kinase PEPKR2	PF07714.14^Pkinase_Tyr^Protein tyrosine kinase^106-308^E:1.9e-31`PF00069.22^Pkinase^Protein kinase domain^107-352^E:6.6e-69`PF06293.11^Kdo^Lipopolysaccharide kinase (Kdo/WaaP) family^172-240^E:0.00012`PF14531.3^Kinase-like^Kinase-like^183-338^E:1.5e-10	.	.	ENOG410XRMJ^calcium-dependent protein kinase	KEGG:ath:AT1G12680	GO:0005737^cellular_component^cytoplasm`GO:0005886^cellular_component^plasma membrane`GO:0005524^molecular_function^ATP binding`GO:0009931^molecular_function^calcium-dependent protein serine/threonine kinase activity`GO:0005516^molecular_function^calmodulin binding`GO:0004683^molecular_function^calmodulin-dependent protein kinase activity`GO:0009738^biological_process^abscisic acid-activated sign…
PI A12_63	Dynamin-related protein 5A	590065	592179	maker-chr12_pseudo-snap-gene-6.49-mRNA-1|m.69	3-797[+]	Dynamin-related protein 5A	PF00350.20^Dynamin_N^Dynamin family^38-109^E:8e-12`PF09741.6^DUF2045^Uncharacterized conserved protein (DUF2045)^92-200^E:6.4e-17	.	ExpAA=37.80^PredHel=2^Topology=o201-223i244-263o	COG0699^Dynamin family	KEGG:ath:AT1G53140	GO:0009504^cellular_component^cell plate`GO:0005874^cellular_component^microtubule`GO:0009524^cellular_component^phragmoplast`GO:0005525^molecular_function^GTP binding`GO:0003924^molecular_function^GTPase activity`GO:0000910^biological_process^cytokinesis`GO:0000911^biological_process^cytokinesis by cell plate formation
PI A12_54	.	598338	598688	augustus_masked-chr12_pseudo-processed-gene-6.0-mRNA-1|m.57	1-351[+]	.	.	.	ExpAA=19.96^PredHel=1^Topology=i7-29o	.	.	.
PI A12_64	.	599354	602690	.	.	.	.	.	.	.	.	.
PI A12_56	Beta-ureidopropionase	604980	607950	maker-chr12_pseudo-augustus-gene-6.37-mRNA-1|m.60	95-1345[+]	Beta-ureidopropionase	PF00795.19^CN_hydrolase^Carbon-nitrogen hydrolase^100-375^E:2.1e-52	.	.	COG0388^nitrilase cyanide hydratase and apolipoprotein n-acyltransferase	KEGG:ath:AT5G64370`KO:K01431	GO:0005829^cellular_component^cytosol`GO:0003837^molecular_function^beta-ureidopropionase activity`GO:0019483^biological_process^beta-alanine biosynthetic process`GO:0043562^biological_process^cellular response to nitrogen levels`GO:0006212^biological_process^uracil catabolic process
PI A12_60	Nicotinamidase 1	616699	618286	maker-chr12_pseudo-augustus-gene-6.42-mRNA-1|m.64	3-779[+]	Nicotinamidase 1	PF00857.17^Isochorismatase^Isochorismatase family^43-217^E:1.5e-27	.	.	ENOG4111HN4^Isochorismatase family	KEGG:ath:AT2G22570	GO:0008936^molecular_function^nicotinamidase activity`GO:0019365^biological_process^pyridine nucleotide salvage`GO:0009737^biological_process^response to abscisic acid
PI A12_55	Fructose-1,6-bisphosphatase, chloroplastic	632548	634616	maker-chr12_pseudo-augustus-gene-6.38-mRNA-1|m.58	128-1351[+]	Fructose-1,6-bisphosphatase, chloroplastic	PF00316.17^FBPase^Fructose-1-6-bisphosphatase, N-terminal domain^86-267^E:7e-41	.	.	.	.	GO:0009570^cellular_component^chloroplast stroma`GO:0042132^molecular_function^fructose 1,6-bisphosphate 1-phosphatase activity`GO:0046872^molecular_function^metal ion binding`GO:0019253^biological_process^reductive pentose-phosphate cycle
PI A12_57	GATA transcription factor 24	638554	642025	augustus_masked-chr12_pseudo-processed-gene-6.5-mRNA-1|m.61	668-1633[+]	GATA transcription factor 28	PF06200.11^tify^tify domain^88-118^E:2e-12`PF06203.11^CCT^CCT motif^151-193^E:8.9e-16`PF09425.7^CCT_2^Divergent CCT motif^151-173^E:1.6e-06`PF00320.24^GATA^GATA zinc finger^224-258^E:1.1e-12	.	.	COG5641^Transcription factor	KEGG:ath:AT1G51600	GO:0005634^cellular_component^nucleus`GO:0005667^cellular_component^transcription factor complex`GO:0003682^molecular_function^chromatin binding`GO:0000977^molecular_function^RNA polymerase II regulatory region sequence-specific DNA binding`GO:0001085^molecular_function^RNA polymerase II transcription factor binding`GO:0001228^molecular_function^transcriptional activator activity, RNA polymerase …
PI A12_61	Dynamin-related protein 3A	643519	650982	snap_masked-chr12_pseudo-processed-gene-6.33-mRNA-1|m.65	243-1526[+]	Dynamin-related protein 3A	PF00350.20^Dynamin_N^Dynamin family^47-116^E:1.9e-11`PF00350.20^Dynamin_N^Dynamin family^136-242^E:1.4e-26`PF01031.17^Dynamin_M^Dynamin central region^252-427^E:5e-57	.	.	COG0699^Dynamin family	.	GO:0005739^cellular_component^mitochondrion`GO:0005777^cellular_component^peroxisome`GO:0005525^molecular_function^GTP binding`GO:0003924^molecular_function^GTPase activity`GO:0042802^molecular_function^identical protein binding`GO:0007049^biological_process^cell cycle`GO:0051301^biological_process^cell division`GO:0007031^biological_process^peroxisome organization
PI A12_61	Dynamin-related protein 3A	643519	650982	snap_masked-chr12_pseudo-processed-gene-6.33-mRNA-1|m.66	1686-2516[+]	Dynamin-related protein 3A	PF01031.17^Dynamin_M^Dynamin central region^3-59^E:5.7e-14`PF02212.15^GED^Dynamin GTPase effector domain^190-227^E:1.4e-09	.	ExpAA=21.90^PredHel=1^Topology=o229-251i	COG0699^Dynamin family	.	GO:0005739^cellular_component^mitochondrion`GO:0005777^cellular_component^peroxisome`GO:0005525^molecular_function^GTP binding`GO:0003924^molecular_function^GTPase activity`GO:0042802^molecular_function^identical protein binding`GO:0007049^biological_process^cell cycle`GO:0051301^biological_process^cell division`GO:0007031^biological_process^peroxisome organization
PI A12_61	Dynamin-related protein 3A	643519	650982	snap_masked-chr12_pseudo-processed-gene-6.33-mRNA-1|m.67	3019-3378[+]	Dynamin-related protein 3B	.	.	.	COG0699^Dynamin family	.	GO:0005739^cellular_component^mitochondrion`GO:0005777^cellular_component^peroxisome`GO:0005525^molecular_function^GTP binding`GO:0003924^molecular_function^GTPase activity`GO:0007049^biological_process^cell cycle`GO:0051301^biological_process^cell division`GO:0007031^biological_process^peroxisome organization
PI A12_59	UDP-glycosyltransferase 78D2	651204	651512	augustus_masked-chr12_pseudo-processed-gene-6.6-mRNA-1|m.63	1-309[+]	UDP-glycosyltransferase 78D3	.	.	.	COG1819^Transferase	KEGG:ath:AT5G17030	GO:0043231^cellular_component^intracellular membrane-bounded organelle`GO:0080059^molecular_function^flavonol 3-O-arabinosyltransferase activity`GO:0080043^molecular_function^quercetin 3-O-glucosyltransferase activity`GO:0080044^molecular_function^quercetin 7-O-glucosyltransferase activity`GO:0009813^biological_process^flavonoid biosynthetic process`GO:0052696^biological_process^flavonoid glucuro…
PI A12_58	Anthocyanidin 3-O-glucosyltransferase 2	651617	652459	augustus_masked-chr12_pseudo-processed-gene-6.7-mRNA-1|m.62	1-690[+]	Anthocyanidin 3-O-glucosyltransferase 2	PF00201.15^UDPGT^UDP-glucoronosyl and UDP-glucosyl transferase^119-192^E:6.4e-17	.	.	.	.	GO:0047213^molecular_function^anthocyanidin 3-O-glucosyltransferase activity`GO:0009718^biological_process^anthocyanin-containing compound biosynthetic process
PI A12_62	Hydroxymethylglutaryl-CoA synthase	666484	668231	maker-chr12_pseudo-augustus-gene-6.44-mRNA-1|m.68	318-878[+]	Hydroxymethylglutaryl-CoA synthase	PF01154.14^HMG_CoA_synt_N^Hydroxymethylglutaryl-coenzyme A synthase N terminal^70-167^E:3.1e-36	.	.	COG3425^hydroxymethylglutaryl-CoA synthase activity	KEGG:ath:AT4G11820`KO:K01641	GO:0005829^cellular_component^cytosol`GO:0009506^cellular_component^plasmodesma`GO:0004421^molecular_function^hydroxymethylglutaryl-CoA synthase activity`GO:0019287^biological_process^isopentenyl diphosphate biosynthetic process, mevalonate pathway`GO:0016126^biological_process^sterol biosynthetic process
PI A12_23	MADS-box transcription factor 27	730832	731575	augustus_masked-chr12_pseudo-processed-gene-7.1-mRNA-1|m.26	1-378[+]	MADS-box transcription factor 27	PF01486.14^K-box^K-box region^1-60^E:8.6e-18	.	.	COG5068^Transcription factor	KEGG:osa:4329771`KO:K09264	GO:0005634^cellular_component^nucleus`GO:0003677^molecular_function^DNA binding`GO:0003700^molecular_function^transcription factor activity, sequence-specific DNA binding`GO:0006351^biological_process^transcription, DNA-templated
PI A12_22	Fatty acid amide hydrolase	774208	780904	maker-chr12_pseudo-augustus-gene-7.24-mRNA-1|m.25	241-2112[+]	Fatty acid amide hydrolase	PF01425.18^Amidase^Amidase^205-596^E:1.8e-80	.	.	COG0154^Allows the formation of correctly charged Gln-tRNA(Gln) through the transamidation of misacylated Glu-tRNA(Gln) in organisms which lack glutaminyl-tRNA synthetase. The reaction takes place in the presence of glutamine and ATP through an activated gamma-phospho-Glu-tRNA(Gln) (By similarity)	KEGG:ath:AT5G64440	GO:0005783^cellular_component^endoplasmic reticulum`GO:0005789^cellular_component^endoplasmic reticulum membrane`GO:0005794^cellular_component^Golgi apparatus`GO:0016021^cellular_component^integral component of membrane`GO:0005886^cellular_component^plasma membrane`GO:0005774^cellular_component^vacuolar membrane`GO:0005773^cellular_component^vacuole`GO:0016884^molecular_function^carbon-nitrogen l…
PI A12_24	Dehydrodolichyl diphosphate syntase complex subunit NUS1	781114	787239	maker-chr12_pseudo-augustus-gene-7.25-mRNA-1|m.27	10-954[+]	Dehydrodolichyl diphosphate syntase complex subunit NUS1	.	.	.	COG0020^Catalyzes the condensation of isopentenyl diphosphate (IPP) with allylic pyrophosphates generating different type of terpenoids (By similarity)	KEGG:hsa:116150`KO:K19177	GO:0005789^cellular_component^endoplasmic reticulum membrane`GO:0016021^cellular_component^integral component of membrane`GO:0016765^molecular_function^transferase activity, transferring alkyl or aryl (other than methyl) groups`GO:0001525^biological_process^angiogenesis`GO:0030154^biological_process^cell differentiation`GO:0042632^biological_process^cholesterol homeostasis`GO:0019408^biological_p…
PI A12_21	.	786926	788080	augustus_masked-chr12_pseudo-processed-gene-7.7-mRNA-1|m.24	1-1155[+]	.	PF02536.11^mTERF^mTERF^85-302^E:8.3e-26`PF02536.11^mTERF^mTERF^251-360^E:2.4e-16	.	.	.	.	.
PI A12_133	Mediator of RNA polymerase II transcription subunit 32	790556	790993	augustus_masked-chr12_pseudo-processed-gene-8.0-mRNA-1|m.152	1-438[+]	Mediator of RNA polymerase II transcription subunit 32	.	.	.	ENOG4111V2K^NA	KEGG:ath:AT1G11760	GO:0016592^cellular_component^mediator complex`GO:0009631^biological_process^cold acclimation`GO:0006355^biological_process^regulation of transcription, DNA-templated`GO:0042542^biological_process^response to hydrogen peroxide`GO:0048364^biological_process^root development`GO:0006351^biological_process^transcription, DNA-templated
PI A12_130	DeSI-like protein At4g17486	802303	804013	maker-chr12_pseudo-augustus-gene-8.22-mRNA-1|m.147	1-741[+]	DeSI-like protein At4g17486	PF05903.11^Peptidase_C97^PPPDE putative peptidase domain^42-177^E:2.1e-44	.	.	ENOG4111H3Z^Desumoylating isopeptidase	.	GO:0008233^molecular_function^peptidase activity
PI A12_134	4-hydroxy-3-methylbut-2-enyl diphosphate reductase, chloroplastic	805703	808009	maker-chr12_pseudo-augustus-gene-8.26-mRNA-1|m.153	1-1407[+]	4-hydroxy-3-methylbut-2-enyl diphosphate reductase, chloroplastic	PF02401.15^LYTB^LytB protein^109-443^E:2.7e-81	.	ExpAA=19.28^PredHel=1^Topology=o442-464i	COG0761^Converts 1-hydroxy-2-methyl-2-(E)-butenyl 4-diphosphate into isopentenyl diphosphate (IPP) and dimethylallyl diphosphate (DMAPP) (By similarity)	KEGG:ath:AT4G34350`KO:K03527	GO:0009507^cellular_component^chloroplast`GO:0009570^cellular_component^chloroplast stroma`GO:0051538^molecular_function^3 iron, 4 sulfur cluster binding`GO:0051745^molecular_function^4-hydroxy-3-methylbut-2-en-1-yl diphosphate reductase activity`GO:0046429^molecular_function^4-hydroxy-3-methylbut-2-en-1-yl diphosphate synthase activity`GO:0046872^molecular_function^metal ion binding`GO:0050992^b…
PI A12_132	Serine/threonine-protein kinase TOR	810950	833164	maker-chr12_pseudo-snap-gene-8.29-mRNA-1|m.150	277-7488[+]	Serine/threonine-protein kinase TOR	PF11865.5^DUF3385^Domain of unknown function (DUF3385)^764-933^E:6.2e-53`PF02259.20^FAT^FAT domain^1405-1771^E:8.2e-101`PF08771.8^Rapamycin_bind^Rapamycin binding domain^1878-1966^E:1.4e-30`PF00454.24^PI3_PI4_kinase^Phosphatidylinositol 3- and 4-kinase^2024-2261^E:1.3e-62`PF02260.17^FATC^FATC domain^2373-2403^E:2.7e-14	.	.	COG5032^phosphatidylinositol kinase activity	.	GO:0005737^cellular_component^cytoplasm`GO:0005634^cellular_component^nucleus`GO:0016303^molecular_function^1-phosphatidylinositol-3-kinase activity`GO:0005524^molecular_function^ATP binding`GO:0008144^molecular_function^drug binding`GO:0042802^molecular_function^identical protein binding`GO:0016301^molecular_function^kinase activity`GO:0043621^molecular_function^protein self-association`GO:00046…
PI A12_131	Pyruvate kinase isozyme A, chloroplastic	834122	837565	maker-chr12_pseudo-augustus-gene-8.24-mRNA-1|m.148	606-2339[+]	Pyruvate kinase isozyme A, chloroplastic	PF00224.18^PK^Pyruvate kinase, barrel domain^90-429^E:2.8e-82`PF02887.13^PK_C^Pyruvate kinase, alpha/beta domain^458-558^E:1.6e-20	.	.	.	KEGG:rcu:RCOM_0910580`KO:K00873	GO:0009507^cellular_component^chloroplast`GO:0005524^molecular_function^ATP binding`GO:0016301^molecular_function^kinase activity`GO:0000287^molecular_function^magnesium ion binding`GO:0030955^molecular_function^potassium ion binding`GO:0004743^molecular_function^pyruvate kinase activity
PI A12_135	Nucleobase-ascorbate transporter 4	846181	850648	maker-chr12_pseudo-augustus-gene-8.27-mRNA-1|m.154	1-1596[+]	Nucleobase-ascorbate transporter 4	PF00860.17^Xan_ur_permease^Permease family^38-441^E:1.3e-66	.	ExpAA=272.50^PredHel=11^Topology=o45-67i74-93o98-115i136-158o162-184i222-244o287-309i365-387o391-413i425-447o462-484i	COG2233^permease	KEGG:ath:AT1G49960	GO:0016021^cellular_component^integral component of membrane`GO:0005215^molecular_function^transporter activity`GO:0055085^biological_process^transmembrane transport
PI A12_129	.	878139	879568	.	.	.	.	.	.	.	.	.
PI A12_17	Endo-1,4-beta-xylanase C	889769	892084	maker-chr12_pseudo-augustus-gene-9.39-mRNA-1|m.20	1-1740[+]	Endo-1,4-beta-xylanase C	PF00331.17^Glyco_hydro_10^Glycosyl hydrolase family 10^228-459^E:3.1e-34	sigP:1^27^0.808^YES	.	.	KEGG:afm:AFUA_4G09480`KO:K01181	GO:0005576^cellular_component^extracellular region`GO:0031176^molecular_function^endo-1,4-beta-xylanase activity`GO:0045493^biological_process^xylan catabolic process
PI A12_20	.	906131	908240	.	.	.	.	.	.	.	.	.
PI A12_12	.	908938	909801	maker-chr12_pseudo-augustus-gene-9.36-mRNA-1|m.16	1-738[+]	.	.	.	.	.	.	.
PI A12_11	.	914492	916656	maker-chr12_pseudo-augustus-gene-9.37-mRNA-1|m.13	58-1062[+]	.	PF09405.7^Btz^CASC3/Barentsz eIF4AIII binding^84-190^E:0.00014	.	.	.	.	.
PI A12_13	.	931341	931613	.	.	.	.	.	.	.	.	.
PI A12_19	Zinc finger protein-like 1 homolog	934498	938843	maker-chr12_pseudo-snap-gene-9.50-mRNA-1|m.22	176-1198[+]	Zinc finger protein-like 1 homolog	.	.	ExpAA=22.56^PredHel=1^Topology=i301-323o	ENOG410ZR2P^Zinc finger protein-like 1	KEGG:cbr:CBG06644	GO:0016021^cellular_component^integral component of membrane`GO:0008270^molecular_function^zinc ion binding
PI A12_10	Zinc finger protein ZAT10	950914	951614	snap_masked-chr12_pseudo-processed-gene-9.21-mRNA-1|m.12	1-651[+]	Zinc finger protein ZAT10	PF13912.3^zf-C2H2_6^C2H2-type zinc finger^85-109^E:3.6e-14`PF13894.3^zf-C2H2_4^C2H2-type zinc finger^85-107^E:0.0011`PF12874.4^zf-met^Zinc-finger of C2H2 type^85-108^E:0.048`PF13912.3^zf-C2H2_6^C2H2-type zinc finger^127-141^E:0.0028	.	.	COG5048^Zinc finger protein	KEGG:ath:AT1G27730	GO:0005634^cellular_component^nucleus`GO:0046872^molecular_function^metal ion binding`GO:0043565^molecular_function^sequence-specific DNA binding`GO:0003700^molecular_function^transcription factor activity, sequence-specific DNA binding`GO:0035264^biological_process^multicellular organism growth`GO:0045892^biological_process^negative regulation of transcription, DNA-templated`GO:0010117^biologica…
PI A12_16	40S ribosomal protein S29	954029	954908	.	.	.	.	.	.	.	COG0199^Binds 16S rRNA, required for the assembly of 30S particles and may also be responsible for determining the conformation of the 16S rRNA at the A site (By similarity)	KEGG:ath:AT3G43980`KEGG:ath:AT3G44010`KEGG:ath:AT4G33865`KO:K02980
PI A12_18	Somatic embryogenesis receptor kinase 2	957344	960227	maker-chr12_pseudo-augustus-gene-9.42-mRNA-1|m.21	418-1062[+]	Somatic embryogenesis receptor kinase 2	PF08263.9^LRRNT_2^Leucine rich repeat N-terminal domain^25-64^E:9.2e-10`PF00560.30^LRR_1^Leucine Rich Repeat^116-138^E:0.78`PF00560.30^LRR_1^Leucine Rich Repeat^140-161^E:0.92`PF00560.30^LRR_1^Leucine Rich Repeat^164-180^E:1.4	sigP:1^23^0.723^YES	.	ENOG410ZNK7^Somatic embryogenesis receptor kinase	KEGG:ath:AT1G34210`KO:K13418	GO:0016021^cellular_component^integral component of membrane`GO:0005886^cellular_component^plasma membrane`GO:0005524^molecular_function^ATP binding`GO:0008289^molecular_function^lipid binding`GO:0004674^molecular_function^protein serine/threonine kinase activity`GO:0033612^molecular_function^receptor serine/threonine kinase binding`GO:0019199^molecular_function^transmembrane receptor protein kin…
PI A12_14	.	968792	972462	maker-chr12_pseudo-augustus-gene-9.43-mRNA-1|m.17	165-2825[+]	.	.	.	.	.	.	.
PI A12_9	RING-H2 finger protein ATL47	978500	981058	maker-chr12_pseudo-augustus-gene-9.38-mRNA-1|m.11	1-789[+]	RING-H2 finger protein ATL47	PF17123.2^zf-RING_11^RING-like zinc finger^216-244^E:1.9e-09`PF13639.3^zf-RING_2^Ring finger domain^216-258^E:4.3e-09`PF00097.22^zf-C3HC4^Zinc finger, C3HC4 type (RING finger)^217-257^E:2.1e-05`PF13445.3^zf-RING_UBOX^RING-type zinc-finger^217-247^E:0.00037	.	.	ENOG41121N2^zinc ion binding	KEGG:ath:AT1G23980	GO:0016021^cellular_component^integral component of membrane`GO:0008270^molecular_function^zinc ion binding`GO:0016567^biological_process^protein ubiquitination
PI A12_15	Protein TRI1	984342	985988	maker-chr12_pseudo-augustus-gene-9.44-mRNA-1|m.19	78-485[+]	Protein TRI1	PF02201.15^SWIB^SWIB/MDM2 domain^61-134^E:1.2e-29	.	.	.	KEGG:sce:YMR233W`KO:K15223	GO:0005737^cellular_component^cytoplasm`GO:0005730^cellular_component^nucleolus`GO:0003677^molecular_function^DNA binding`GO:0006355^biological_process^regulation of transcription, DNA-templated`GO:0006351^biological_process^transcription, DNA-templated
PI A12_50	CCG-binding protein 1	998837	1000356	maker-chr12_pseudo-augustus-gene-10.30-mRNA-1|m.52	82-708[+]	CCG-binding protein 1	.	.	.	ENOG41123WT^NA	.	GO:0009507^cellular_component^chloroplast`GO:0005829^cellular_component^cytosol`GO:0005634^cellular_component^nucleus`GO:0036033^molecular_function^mediator complex binding`GO:0050832^biological_process^defense response to fungus`GO:0009793^biological_process^embryo development ending in seed dormancy`GO:0010183^biological_process^pollen tube guidance
PI A12_48	Sorting nexin-13	1018013	1020041	maker-chr12_pseudo-augustus-gene-10.26-mRNA-1|m.50	1-1179[+]	Sorting nexin-13	PF02194.12^PXA^PXA domain^105-282^E:1.5e-38	.	ExpAA=25.27^PredHel=1^Topology=i19-41o	ENOG410XRJ0^Sorting nexin 13	KEGG:mmu:217463`KO:K17925	GO:0005769^cellular_component^early endosome`GO:0031901^cellular_component^early endosome membrane`GO:0035091^molecular_function^phosphatidylinositol binding`GO:0032266^molecular_function^phosphatidylinositol-3-phosphate binding`GO:0006886^biological_process^intracellular protein transport`GO:0009968^biological_process^negative regulation of signal transduction`GO:0043547^biological_process^posit…
PI A12_46	Sorting nexin-16	1020098	1025029	maker-chr12_pseudo-augustus-gene-10.27-mRNA-1|m.48	1-1986[+]	Sorting nexin-16	PF00787.21^PX^PX domain^185-278^E:8.3e-17`PF08628.9^Nexin_C^Sorting nexin C terminal^478-621^E:1.4e-28	.	.	ENOG410Z8KU^sorting nexin 16	.	GO:0005769^cellular_component^early endosome`GO:0031901^cellular_component^early endosome membrane`GO:0031313^cellular_component^extrinsic component of endosome membrane`GO:0005770^cellular_component^late endosome`GO:0031902^cellular_component^late endosome membrane`GO:0005764^cellular_component^lysosome`GO:0042802^molecular_function^identical protein binding`GO:0035091^molecular_function^phospha…
PI A12_52	.	1033641	1034178	snap_masked-chr12_pseudo-processed-gene-10.20-mRNA-1|m.55	1-381[+]	.	PF02362.18^B3^B3 DNA binding domain^58-122^E:2e-07	.	.	.	.	.
PI A12_53	AP2/ERF and B3 domain-containing protein Os01g0693400	1056793	1057131	augustus_masked-chr12_pseudo-processed-gene-10.7-mRNA-1|m.56	1-339[+]	AP2/ERF and B3 domain-containing protein Os01g0693400	PF02362.18^B3^B3 DNA binding domain^4-97^E:1.6e-10	.	.	ENOG4110AU5^AP2 ERF and B3 domain-containing	KEGG:osa:4325650`KO:K09287	GO:0005634^cellular_component^nucleus`GO:0003677^molecular_function^DNA binding`GO:0003700^molecular_function^transcription factor activity, sequence-specific DNA binding`GO:0006351^biological_process^transcription, DNA-templated
PI A12_47	COBRA-like protein 1	1063465	1064881	augustus_masked-chr12_pseudo-processed-gene-10.4-mRNA-1|m.49	1-600[+]	COBRA-like protein 1	PF04833.12^COBRA^COBRA-like protein^43-136^E:1.8e-36`PF04833.12^COBRA^COBRA-like protein^139-177^E:4.9e-08	.	.	ENOG410YAAC^cobra-like protein	KEGG:osa:4343844	GO:0031225^cellular_component^anchored component of membrane`GO:0005886^cellular_component^plasma membrane`GO:0016049^biological_process^cell growth`GO:0010215^biological_process^cellulose microfibril organization
PI A12_49	COBRA-like protein 6	1071377	1072648	snap_masked-chr12_pseudo-processed-gene-10.15-mRNA-1|m.51	1-636[+]	COBRA-like protein 6	.	.	ExpAA=20.86^PredHel=1^Topology=o190-209i	ENOG4111BJR^cobra-like protein	KEGG:ath:AT1G09790	GO:0031225^cellular_component^anchored component of membrane`GO:0005886^cellular_component^plasma membrane`GO:0016049^biological_process^cell growth`GO:0010215^biological_process^cellulose microfibril organization
PI A12_51	Uncharacterized protein At4g06598	1074995	1079582	maker-chr12_pseudo-snap-gene-10.39-mRNA-1|m.53	1-1122[+]	Uncharacterized protein At4g06598	.	.	.	ENOG410YFJG^Transcription factor	KEGG:ath:AT4G06598	.
PI A12_90	Phospholipase D delta	1084491	1089354	maker-chr12_pseudo-augustus-gene-11.41-mRNA-1|m.100	1-2547[+]	Phospholipase D delta	PF00168.27^C2^C2 domain^20-152^E:2e-26`PF00614.19^PLDc^Phospholipase D Active site motif^355-389^E:6.8e-07`PF13091.3^PLDc_2^PLD-like domain^548-730^E:2.7e-07`PF00614.19^PLDc^Phospholipase D Active site motif^697-721^E:2e-05`PF12357.5^PLD_C^Phospholipase D C terminal^768-838^E:1.9e-29	.	.	COG1502^Catalyzes the reversible phosphatidyl group transfer from one phosphatidylglycerol molecule to another to form cardiolipin (CL) (diphosphatidylglycerol) and glycerol (By similarity)	KEGG:ath:AT4G35790`KO:K01115	GO:0016020^cellular_component^membrane`GO:0005886^cellular_component^plasma membrane`GO:0009506^cellular_component^plasmodesma`GO:0005773^cellular_component^vacuole`GO:0005509^molecular_function^calcium ion binding`GO:0070290^molecular_function^N-acylphosphatidylethanolamine-specific phospholipase D activity`GO:0004630^molecular_function^phospholipase D activity`GO:0016042^biological_process^lipi…
PI A12_92	DNA-directed RNA polymerase subunit alpha	1091073	1092106	.	.	.	.	.	.	.	.	.
PI A12_93	30S ribosomal protein S8, chloroplastic	1093472	1094862	.	.	.	.	.	.	.	.	KEGG:vvi:4025135`KO:K02994
PI A12_89	Multiple organellar RNA editing factor 1, mitochondrial	1113941	1116325	maker-chr12_pseudo-snap-gene-11.53-mRNA-1|m.96	113-1468[+]	Multiple organellar RNA editing factor 1, mitochondrial	.	.	.	ENOG410ZPPQ^NA	KEGG:ath:AT4G20020	GO:0009507^cellular_component^chloroplast`GO:0005739^cellular_component^mitochondrion`GO:1900865^biological_process^chloroplast RNA modification`GO:1900864^biological_process^mitochondrial RNA modification
PI A12_85	Ferredoxin-1, chloroplastic	1123899	1124315	augustus_masked-chr12_pseudo-processed-gene-11.8-mRNA-1|m.93	1-417[+]	Ferredoxin-1, chloroplastic	PF00111.24^Fer2^2Fe-2S iron-sulfur cluster binding domain^52-123^E:8e-19	.	.	COG0633^Ferredoxin	KEGG:sly:778301`KO:K02639	GO:0009507^cellular_component^chloroplast`GO:0051537^molecular_function^2 iron, 2 sulfur cluster binding`GO:0009055^molecular_function^electron carrier activity`GO:0046872^molecular_function^metal ion binding`GO:0022900^biological_process^electron transport chain
PI A12_88	Transmembrane 9 superfamily member 1	1127627	1129766	maker-chr12_pseudo-snap-gene-11.54-mRNA-1|m.95	1-1119[+]	Transmembrane 9 superfamily member 1	PF02990.13^EMP70^Endomembrane protein 70^2-329^E:5.3e-125	.	ExpAA=206.65^PredHel=9^Topology=i5-27o71-93i100-122o137-159i166-188o234-256i268-290o300-322i334-356o	ENOG410XSVB^transmembrane 9 superfamily member	KEGG:ath:AT1G10950`KO:K17087	GO:0005801^cellular_component^cis-Golgi network`GO:0005768^cellular_component^endosome`GO:0010008^cellular_component^endosome membrane`GO:0005794^cellular_component^Golgi apparatus`GO:0005797^cellular_component^Golgi medial cisterna`GO:0000139^cellular_component^Golgi membrane`GO:0016021^cellular_component^integral component of membrane`GO:0016020^cellular_component^membrane`GO:0005802^cellular_c…
PI A12_91	Probable receptor-like serine/threonine-protein kinase At4g34500	1135443	1138428	augustus_masked-chr12_pseudo-processed-gene-11.10-mRNA-1|m.103	176-1558[+]	Probable receptor-like serine/threonine-protein kinase At4g34500	PF00069.22^Pkinase^Protein kinase domain^146-414^E:1.7e-46`PF07714.14^Pkinase_Tyr^Protein tyrosine kinase^148-416^E:7.8e-45	.	ExpAA=23.17^PredHel=1^Topology=o32-54i	COG0515^Serine Threonine protein kinase	KEGG:ath:AT4G34500	GO:0016021^cellular_component^integral component of membrane`GO:0005886^cellular_component^plasma membrane`GO:0005524^molecular_function^ATP binding`GO:0004674^molecular_function^protein serine/threonine kinase activity
PI A12_83	50S ribosomal protein L9	1168433	1171419	maker-chr12_pseudo-augustus-gene-11.38-mRNA-1|m.91	166-822[+]	50S ribosomal protein L9	PF01281.16^Ribosomal_L9_N^Ribosomal protein L9, N-terminal domain^44-80^E:2.1e-13	.	.	COG0359^Binds to the 23S rRNA (By similarity)	KEGG:mxa:MXAN_5080`KO:K02939	GO:0005840^cellular_component^ribosome`GO:0019843^molecular_function^rRNA binding`GO:0003735^molecular_function^structural constituent of ribosome`GO:0006412^biological_process^translation
PI A12_82	BTB/POZ domain-containing protein At1g63850	1172382	1174663	maker-chr12_pseudo-augustus-gene-11.39-mRNA-1|m.90	1-1428[+]	BTB/POZ domain-containing protein At1g63850	.	.	.	ENOG410ZNHG^BTB POZ domain-containing protein	KEGG:ath:AT1G63850	GO:0016567^biological_process^protein ubiquitination
PI A12_86	.	1175465	1176530	.	.	.	.	.	.	.	.	.
PI A12_84	NADH dehydrogenase [ubiquinone] iron-sulfur protein 8-B, mitochondrial	1177228	1179056	maker-chr12_pseudo-augustus-gene-11.40-mRNA-1|m.92	1-642[+]	NADH dehydrogenase [ubiquinone] iron-sulfur protein 8-B, mitochondrial	PF12838.4^Fer4_7^4Fe-4S dicluster domain^107-167^E:5.9e-09`PF00037.24^Fer4^4Fe-4S binding domain^147-168^E:4.8e-09`PF12798.4^Fer4_3^4Fe-4S binding domain^153-167^E:0.013	.	.	COG1143^NDH-1 shuttles electrons from NADH, via FMN and iron- sulfur (Fe-S) centers, to quinones in the respiratory chain. The immediate electron acceptor for the enzyme in this species is believed to be ubiquinone. Couples the redox reaction to proton translocation (for every two electrons transferred, four hydrogen ions are translocated across the cytoplasmic membrane), and thus conserves the r…	KEGG:ath:AT1G16700`KO:K03941	GO:0005747^cellular_component^mitochondrial respiratory chain complex I`GO:0005739^cellular_component^mitochondrion`GO:0051539^molecular_function^4 iron, 4 sulfur cluster binding`GO:0046872^molecular_function^metal ion binding`GO:0008137^molecular_function^NADH dehydrogenase (ubiquinone) activity
PI A12_87	Probable LRR receptor-like serine/threonine-protein kinase At2g16250	1180486	1184466	maker-chr12_pseudo-snap-gene-11.57-mRNA-1|m.94	1-2745[+]	Probable LRR receptor-like serine/threonine-protein kinase At2g16250	PF08263.9^LRRNT_2^Leucine rich repeat N-terminal domain^39-71^E:0.0012`PF13855.3^LRR_8^Leucine rich repeat^154-214^E:8.7e-11`PF00560.30^LRR_1^Leucine Rich Repeat^155-174^E:0.86`PF12799.4^LRR_4^Leucine Rich repeats (2 copies)^180-218^E:2.4e-06`PF00560.30^LRR_1^Leucine Rich Repeat^180-201^E:0.69`PF00560.30^LRR_1^Leucine Rich Repeat^203-223^E:0.32`PF13855.3^LRR_8^Leucine rich repeat^226-286^E:1.2e-0…	sigP:1^25^0.848^YES	ExpAA=33.96^PredHel=1^Topology=i445-467o	ENOG410XZUP^LRR receptor-like serine threonine-protein kinase	KEGG:ath:AT2G16250	GO:0016021^cellular_component^integral component of membrane`GO:0009505^cellular_component^plant-type cell wall`GO:0005886^cellular_component^plasma membrane`GO:0009506^cellular_component^plasmodesma`GO:0005524^molecular_function^ATP binding`GO:0004674^molecular_function^protein serine/threonine kinase activity
PI A12_25	Dihydrolipoyllysine-residue acetyltransferase component of acetoin cleaving system	1256413	1261377	maker-chr12_pseudo-augustus-gene-12.21-mRNA-1|m.28	73-957[+]	Monoacylglycerol lipase abhd6-A	PF12146.5^Hydrolase_4^Serine aminopeptidase, S33^43-275^E:1.4e-07`PF00561.17^Abhydrolase_1^alpha/beta hydrolase fold^45-157^E:2.4e-17`PF12697.4^Abhydrolase_6^Alpha/beta hydrolase family^47-278^E:1.2e-13	.	.	.	KEGG:xla:444738`KO:K13700	GO:0016021^cellular_component^integral component of membrane`GO:0005739^cellular_component^mitochondrion`GO:0047372^molecular_function^acylglycerol lipase activity`GO:0046464^biological_process^acylglycerol catabolic process
PI A12_29	.	1275149	1275367	.	.	.	.	.	.	.	.	.
PI A12_27	.	1275460	1276041	.	.	.	.	.	.	.	.	.
PI A12_30	.	1276053	1277267	maker-chr12_pseudo-snap-gene-12.26-mRNA-1|m.33	1-1140[+]	.	.	.	.	.	.	.
PI A12_28	Putative ribonuclease H protein At1g65750	1279966	1281166	augustus_masked-chr12_pseudo-processed-gene-12.2-mRNA-1|m.32	1-549[+]	Putative ribonuclease H protein At1g65750	PF13456.3^RVT_3^Reverse transcriptase-like^83-162^E:6.7e-12	.	.	.	.	GO:0046872^molecular_function^metal ion binding`GO:0003676^molecular_function^nucleic acid binding`GO:0004523^molecular_function^RNA-DNA hybrid ribonuclease activity
PI A12_26	Probable LRR receptor-like serine/threonine-protein kinase At1g07650	1282007	1289690	maker-chr12_pseudo-snap-gene-12.27-mRNA-1|m.29	2-2992[+]	Probable LRR receptor-like serine/threonine-protein kinase At1g07650	PF11721.5^Malectin^Di-glucose binding within endoplasmic reticulum^401-584^E:2.3e-37`PF07714.14^Pkinase_Tyr^Protein tyrosine kinase^664-932^E:3.4e-47`PF00069.22^Pkinase^Protein kinase domain^664-930^E:1.5e-45	.	ExpAA=50.86^PredHel=2^Topology=o41-63i602-624o	COG4886^leucine Rich Repeat	.	GO:0016021^cellular_component^integral component of membrane`GO:0005524^molecular_function^ATP binding`GO:0004674^molecular_function^protein serine/threonine kinase activity
PI A12_4	Embryogenic cell protein 40	1290913	1291609	augustus_masked-chr12_pseudo-processed-gene-13.0-mRNA-1|m.5	1-588[+]	Late embryogenesis abundant protein	PF00257.16^Dehydrin^Dehydrin^13-193^E:2.7e-38	.	.	.	.	GO:0006950^biological_process^response to stress`GO:0009415^biological_process^response to water
PI A12_7	SUMO-activating enzyme subunit 2	1326444	1331598	maker-chr12_pseudo-augustus-gene-13.27-mRNA-1|m.8	266-2137[+]	SUMO-activating enzyme subunit 2	PF00899.18^ThiF^ThiF family^5-47^E:6.7e-11`PF00899.18^ThiF^ThiF family^42-378^E:6.8e-36`PF10585.6^UBA_e1_thiolCys^Ubiquitin-activating enzyme active site^283-338^E:1.9e-05`PF14732.3^UAE_UbL^Ubiquitin/SUMO-activating enzyme ubiquitin-like domain^411-503^E:9e-21	.	.	COG0476^small protein activating enzyme activity	.	GO:0005829^cellular_component^cytosol`GO:0005634^cellular_component^nucleus`GO:0009506^cellular_component^plasmodesma`GO:0031510^cellular_component^SUMO activating enzyme complex`GO:0005524^molecular_function^ATP binding`GO:0046872^molecular_function^metal ion binding`GO:0019948^molecular_function^SUMO activating enzyme activity`GO:0009793^biological_process^embryo development ending in seed dorm…
PI A12_8	.	1338355	1338816	augustus_masked-chr12_pseudo-processed-gene-13.7-mRNA-1|m.10	1-462[+]	.	.	.	.	.	.	.
PI A12_6	Coatomer subunit alpha-1	1339775	1345248	maker-chr12_pseudo-snap-gene-13.32-mRNA-1|m.7	40-3696[+]	Coatomer subunit alpha-1	PF00400.29^WD40^WD domain, G-beta repeat^46-79^E:0.00037`PF00400.29^WD40^WD domain, G-beta repeat^84-121^E:6e-08`PF00400.29^WD40^WD domain, G-beta repeat^126-163^E:1.6e-07`PF00400.29^WD40^WD domain, G-beta repeat^198-231^E:0.0019`PF12894.4^ANAPC4_WD40^Anaphase-promoting complex subunit 4 WD40 domain^211-291^E:0.00012`PF00400.29^WD40^WD domain, G-beta repeat^241-276^E:3.5e-05`PF04053.11^Coatomer_W…	.	.	ENOG410XPZS^Coatomer protein complex subunit alpha	KEGG:ath:AT1G62020`KO:K05236	GO:0030126^cellular_component^COPI vesicle coat`GO:0005829^cellular_component^cytosol`GO:0016020^cellular_component^membrane`GO:0005886^cellular_component^plasma membrane`GO:0005198^molecular_function^structural molecule activity`GO:0006886^biological_process^intracellular protein transport`GO:0016192^biological_process^vesicle-mediated transport
PI A12_5	Coatomer subunit alpha-1	1377855	1383254	maker-chr12_pseudo-augustus-gene-13.29-mRNA-1|m.6	210-3860[+]	Coatomer subunit alpha-1	PF00400.29^WD40^WD domain, G-beta repeat^46-79^E:0.00037`PF00400.29^WD40^WD domain, G-beta repeat^84-121^E:6e-08`PF00400.29^WD40^WD domain, G-beta repeat^126-163^E:1.6e-07`PF00400.29^WD40^WD domain, G-beta repeat^198-231^E:0.00056`PF12894.4^ANAPC4_WD40^Anaphase-promoting complex subunit 4 WD40 domain^211-291^E:6.6e-05`PF00400.29^WD40^WD domain, G-beta repeat^241-276^E:3.3e-05`PF04053.11^Coatomer_…	.	.	ENOG410XPZS^Coatomer protein complex subunit alpha	KEGG:ath:AT1G62020`KO:K05236	GO:0030126^cellular_component^COPI vesicle coat`GO:0005829^cellular_component^cytosol`GO:0016020^cellular_component^membrane`GO:0005886^cellular_component^plasma membrane`GO:0005198^molecular_function^structural molecule activity`GO:0006886^biological_process^intracellular protein transport`GO:0016192^biological_process^vesicle-mediated transport
PI A12_72	.	1386998	1390715	maker-chr12_pseudo-augustus-gene-14.32-mRNA-1|m.79	84-1163[+]	.	.	.	.	.	.	.
PI A12_73	Serine/threonine-protein phosphatase 7 long form homolog	1421644	1421883	.	.	.	.	.	.	.	ENOG410YHBV^Serine threonine-protein phosphatase 7 long form homolog	KEGG:ath:AT1G48120
PI A12_69	Protein terminal ear1 homolog	1422724	1424236	maker-chr12_pseudo-augustus-gene-14.27-mRNA-1|m.75	1-1110[+]	Protein terminal ear1 homolog	PF04059.9^RRM_2^RNA recognition motif 2^216-331^E:2.5e-23	.	.	ENOG4111R9F^Rna-binding protein	.	GO:0000166^molecular_function^nucleotide binding`GO:0003723^molecular_function^RNA binding`GO:0007275^biological_process^multicellular organism development
PI A12_67	Probable RNA-binding protein YqeI	1425458	1427457	maker-chr12_pseudo-augustus-gene-14.28-mRNA-1|m.73	17-814[+]	Probable RNA-binding protein YqeI	PF01985.18^CRS1_YhbY^CRS1 / YhbY (CRM) domain^129-215^E:8e-15	.	.	COG1534^Rna-binding protein	KEGG:bsu:BSU25650`KO:K07574	GO:0003723^molecular_function^RNA binding
PI A12_70	Endoglucanase 24	1454239	1456833	maker-chr12_pseudo-augustus-gene-14.29-mRNA-1|m.77	324-1883[+]	Endoglucanase 24	PF00759.16^Glyco_hydro_9^Glycosyl hydrolase family 9^28-509^E:7.7e-128	sigP:1^23^0.79^YES	.	ENOG410YC2H^endo-glucanase	KEGG:ath:AT4G39010`KO:K01179	GO:0005576^cellular_component^extracellular region`GO:0008810^molecular_function^cellulase activity`GO:0071555^biological_process^cell wall organization`GO:0030245^biological_process^cellulose catabolic process
PI A12_65	.	1467460	1470007	augustus_masked-chr12_pseudo-processed-gene-14.6-mRNA-1|m.71	2-1060[+]	.	.	.	.	.	.	.
PI A12_68	NADH dehydrogenase [ubiquinone] 1 beta subcomplex subunit 9	1474291	1477341	maker-chr12_pseudo-augustus-gene-14.30-mRNA-1|m.74	59-412[+]	NADH dehydrogenase [ubiquinone] 1 beta subcomplex subunit 9	PF05347.12^Complex1_LYR^Complex 1 protein (LYR family)^19-72^E:5e-07	.	.	ENOG4111PES^NADH dehydrogenase (ubiquinone) 1 beta subcomplex	KEGG:ath:AT4G34700`KO:K03965	GO:0031966^cellular_component^mitochondrial membrane`GO:0005747^cellular_component^mitochondrial respiratory chain complex I`GO:0005739^cellular_component^mitochondrion`GO:0045271^cellular_component^respiratory chain complex I`GO:0005774^cellular_component^vacuolar membrane`GO:0008137^molecular_function^NADH dehydrogenase (ubiquinone) activity`GO:0005975^biological_process^carbohydrate metabolic …
PI A12_66	.	1477967	1478670	maker-chr12_pseudo-snap-gene-14.39-mRNA-1|m.72	1-594[+]	.	.	.	ExpAA=90.07^PredHel=4^Topology=o40-62i75-97o126-148i161-183o	.	.	.
PI A12_71	Ubiquitin fusion degradation protein 1 homolog	1479604	1482492	maker-chr12_pseudo-augustus-gene-14.33-mRNA-1|m.78	2-1063[+]	Ubiquitin fusion degradation protein 1 homolog	PF03152.11^UFD1^Ubiquitin fusion degradation protein UFD1^46-217^E:1.4e-81	.	.	COG5140^Ubiquitin fusion degradation protein	KEGG:rno:84478`KO:K14016	GO:0005829^cellular_component^cytosol`GO:0005634^cellular_component^nucleus`GO:0036501^cellular_component^UFD1-NPL4 complex`GO:0034098^cellular_component^VCP-NPL4-UFD1 AAA ATPase complex`GO:0051117^molecular_function^ATPase binding`GO:0032403^molecular_function^protein complex binding`GO:0005102^molecular_function^receptor binding`GO:0071712^biological_process^ER-associated misfolded protein cata…
PI A12_31	.	1497296	1497733	.	.	.	.	.	.	.	.	.
PI A12_32	.	1517725	1518023	.	.	.	.	.	.	.	.	.
PI A12_40	.	1523008	1523296	.	.	.	.	.	.	.	.	.
PI A12_39	.	1523401	1523724	.	.	.	.	.	.	.	.	.
PI A12_33	.	1523949	1525211	snap_masked-chr12_pseudo-processed-gene-15.12-mRNA-1|m.36	1-711[+]	.	.	.	.	.	.	.
PI A12_38	.	1532389	1532921	maker-chr12_pseudo-snap-gene-15.39-mRNA-1|m.41	1-300[+]	.	PF14392.3^zf-CCHC_4^Zinc knuckle^41-68^E:1.5e-07`PF00098.20^zf-CCHC^Zinc knuckle^52-69^E:0.00017	.	.	.	.	.
PI A12_35	Protein argonaute 4	1537644	1538247	maker-chr12_pseudo-snap-gene-15.40-mRNA-1|m.38	1-513[+]	Protein argonaute 4	PF02171.14^Piwi^Piwi domain^1-72^E:2.5e-11	.	ExpAA=26.40^PredHel=1^Topology=o101-123i	ENOG410XP07^eukaryotic translation initiation factor 2c	KEGG:ath:AT2G27040`KO:K11593	GO:0015030^cellular_component^Cajal body`GO:0030529^cellular_component^intracellular ribonucleoprotein complex`GO:0005719^cellular_component^nuclear euchromatin`GO:0005730^cellular_component^nucleolus`GO:0005654^cellular_component^nucleoplasm`GO:0003682^molecular_function^chromatin binding`GO:0035197^molecular_function^siRNA binding`GO:0006342^biological_process^chromatin silencing`GO:0031048^bio…
PI A12_36	Protein argonaute 4A	1539942	1540253	snap_masked-chr12_pseudo-processed-gene-15.24-mRNA-1|m.39	1-312[+]	Protein argonaute 4A	.	.	.	ENOG410XP07^eukaryotic translation initiation factor 2c	KEGG:osa:4324438`KO:K11593	GO:0003676^molecular_function^nucleic acid binding`GO:0031047^biological_process^gene silencing by RNA
PI A12_34	Myb-related protein 308	1548605	1549842	maker-chr12_pseudo-augustus-gene-15.34-mRNA-1|m.37	158-931[+]	Myb-related protein 308	PF00249.28^Myb_DNA-binding^Myb-like DNA-binding domain^14-61^E:4e-15`PF13921.3^Myb_DNA-bind_6^Myb-like DNA-binding domain^17-76^E:2.5e-12`PF00249.28^Myb_DNA-binding^Myb-like DNA-binding domain^67-111^E:3.2e-17`PF13921.3^Myb_DNA-bind_6^Myb-like DNA-binding domain^70-119^E:2.5e-09	.	.	.	.	GO:0005634^cellular_component^nucleus`GO:0003677^molecular_function^DNA binding`GO:0006355^biological_process^regulation of transcription, DNA-templated`GO:0006351^biological_process^transcription, DNA-templated
PI A12_37	.	1561531	1561923	augustus_masked-chr12_pseudo-processed-gene-15.9-mRNA-1|m.40	1-393[+]	.	.	.	.	.	.	.
PI A12_158	Probable 26S proteasome non-ATPase regulatory subunit 3	1640622	1643818	maker-chr12_pseudo-augustus-gene-16.20-mRNA-1|m.180	110-1453[+]	Probable 26S proteasome non-ATPase regulatory subunit 3	PF01399.24^PCI^PCI domain^274-376^E:5.8e-21`PF08375.8^Rpn3_C^Proteasome regulatory subunit C-terminal^380-445^E:3.5e-25	.	.	.	.	GO:0005634^cellular_component^nucleus`GO:0000502^cellular_component^proteasome complex`GO:0030234^molecular_function^enzyme regulator activity`GO:0042176^biological_process^regulation of protein catabolic process
PI A12_160	.	1653875	1654709	maker-chr12_pseudo-snap-gene-16.22-mRNA-1|m.183	1-606[+]	.	.	.	.	.	.	.
PI A12_161	.	1672472	1672894	.	.	.	.	.	.	.	.	.
PI A12_156	Probable protein phosphatase 2C 60	1674956	1679179	maker-chr12_pseudo-augustus-gene-16.18-mRNA-1|m.177	389-1582[+]	Probable protein phosphatase 2C 60	PF00481.18^PP2C^Protein phosphatase 2C^80-324^E:2.8e-41	.	.	COG0631^Phosphatase	KEGG:osa:4342084	GO:0016021^cellular_component^integral component of membrane`GO:0046872^molecular_function^metal ion binding`GO:0004722^molecular_function^protein serine/threonine phosphatase activity
PI A12_159	Protein CHAPERONE-LIKE PROTEIN OF POR1, chloroplastic	1679667	1682178	maker-chr12_pseudo-augustus-gene-16.21-mRNA-1|m.182	1-867[+]	Protein CHAPERONE-LIKE PROTEIN OF POR1, chloroplastic	PF11833.5^DUF3353^Protein of unknown function (DUF3353)^83-287^E:1.9e-60	.	ExpAA=74.03^PredHel=2^Topology=i233-255o265-287i	.	.	GO:0009941^cellular_component^chloroplast envelope`GO:0009535^cellular_component^chloroplast thylakoid membrane`GO:0016021^cellular_component^integral component of membrane`GO:0055035^cellular_component^plastid thylakoid membrane`GO:0044183^molecular_function^protein binding involved in protein folding`GO:0061077^biological_process^chaperone-mediated protein folding`GO:0009658^biological_process^…
PI A12_157	15-cis-phytoene desaturase, chloroplastic/chromoplastic	1682549	1686588	maker-chr12_pseudo-augustus-gene-16.19-mRNA-1|m.178	955-1758[+]	.	PF01593.21^Amino_oxidase^Flavin containing amine oxidoreductase^5-220^E:1.5e-11	.	.	.	.	.
PI A12_157	15-cis-phytoene desaturase, chloroplastic/chromoplastic	1682549	1686588	maker-chr12_pseudo-augustus-gene-16.19-mRNA-1|m.179	91-621[+]	.	PF07992.11^Pyr_redox_2^Pyridine nucleotide-disulphide oxidoreductase^54-89^E:6.5e-07`PF01266.21^DAO^FAD dependent oxidoreductase^55-94^E:9.6e-06`PF00890.21^FAD_binding_2^FAD binding domain^56-86^E:3.2e-05`PF13450.3^NAD_binding_8^NAD(P)-binding Rossmann-like domain^58-89^E:3.7e-07	.	.	.	.	.
PI A12_265	.	1686127	1690077	maker-chr12_pseudo-augustus-gene-17.39-mRNA-1|m.306	201-1709[+]	.	PF04765.10^DUF616^Protein of unknown function (DUF616)^139-446^E:9.3e-129	.	ExpAA=22.86^PredHel=1^Topology=i56-78o	.	.	.
PI A12_261	.	1700223	1701748	maker-chr12_pseudo-augustus-gene-17.37-mRNA-1|m.299	179-931[+]	.	.	.	.	.	.	.
PI A12_262	Hippocampus abundant transcript-like protein 1	1704752	1711097	maker-chr12_pseudo-snap-gene-17.45-mRNA-1|m.300	1-1470[+]	Hippocampus abundant transcript-like protein 1	PF07690.13^MFS_1^Major Facilitator Superfamily^12-430^E:5.3e-24`PF00083.21^Sugar_tr^Sugar (and other) transporter^114-462^E:8.3e-08`PF07690.13^MFS_1^Major Facilitator Superfamily^296-465^E:9.6e-09	.	ExpAA=238.61^PredHel=9^Topology=i7-26o46-68i89-111o126-145i189-211o293-315i357-379o420-442i449-471o	ENOG410ZVCA^solute carrier family 46	KEGG:mmu:66631	GO:0016021^cellular_component^integral component of membrane`GO:0005215^molecular_function^transporter activity`GO:0055085^biological_process^transmembrane transport
PI A12_263	DDB1- and CUL4-associated factor 8	1715856	1720215	maker-chr12_pseudo-snap-gene-17.47-mRNA-1|m.301	87-1628[+]	DDB1- and CUL4-associated factor 8	PF00400.29^WD40^WD domain, G-beta repeat^50-83^E:9.5e-06`PF00400.29^WD40^WD domain, G-beta repeat^326-363^E:0.002	.	.	.	KEGG:xla:431952`KO:K11804	GO:0005737^cellular_component^cytoplasm`GO:0005634^cellular_component^nucleus
PI A12_268	Pentatricopeptide repeat-containing protein At1g62260, mitochondrial	1730227	1731156	maker-chr12_pseudo-snap-gene-17.48-mRNA-1|m.308	1-837[+]	Pentatricopeptide repeat-containing protein At1g62260, mitochondrial	PF01535.17^PPR^PPR repeat^19-43^E:0.00045`PF01535.17^PPR^PPR repeat^81-108^E:7.9e-05`PF01535.17^PPR^PPR repeat^113-138^E:1.6e-05`PF13041.3^PPR_2^PPR repeat family^143-184^E:4.5e-09`PF01535.17^PPR^PPR repeat^143-166^E:0.0005`PF13812.3^PPR_3^Pentatricopeptide repeat domain^238-269^E:2.6e-05	.	.	ENOG410Z7Z7^Pentatricopeptide repeat-containing protein	KEGG:ath:AT1G62260	GO:0005739^cellular_component^mitochondrion`GO:0016554^biological_process^cytidine to uridine editing
PI A12_267	Pentatricopeptide repeat-containing protein At2g35030, mitochondrial	1731227	1731439	.	.	.	.	.	.	.	ENOG410Z7Z7^Pentatricopeptide repeat-containing protein	KEGG:ath:AT2G35030
PI A12_269	ATPase 5, plasma membrane-type	1731444	1732713	maker-chr12_pseudo-snap-gene-17.49-mRNA-1|m.309	1-744[+]	ATPase 5, plasma membrane-type	PF12854.4^PPR_1^PPR repeat^189-217^E:1.4e-06`PF13041.3^PPR_2^PPR repeat family^190-220^E:6.8e-09`PF01535.17^PPR^PPR repeat^192-220^E:4.7e-08	.	.	COG0474^P-type atpase	KEGG:ath:AT2G24520`KO:K01535	GO:0016021^cellular_component^integral component of membrane`GO:0005524^molecular_function^ATP binding`GO:0008553^molecular_function^hydrogen-exporting ATPase activity, phosphorylative mechanism`GO:0046872^molecular_function^metal ion binding`GO:0006754^biological_process^ATP biosynthetic process
PI A12_266	Pentatricopeptide repeat-containing protein At1g62260, mitochondrial	1740247	1742181	augustus_masked-chr12_pseudo-processed-gene-17.8-mRNA-1|m.307	1-1935[+]	Pentatricopeptide repeat-containing protein At1g62260, mitochondrial	PF01535.17^PPR^PPR repeat^41-59^E:0.6`PF12854.4^PPR_1^PPR repeat^58-86^E:7.4e-06`PF13041.3^PPR_2^PPR repeat family^59-90^E:1.7e-09`PF01535.17^PPR^PPR repeat^61-91^E:1.1e-08`PF01535.17^PPR^PPR repeat^92-124^E:0.49`PF12854.4^PPR_1^PPR repeat^123-151^E:6.8e-11`PF13041.3^PPR_2^PPR repeat family^124-156^E:1.4e-10`PF01535.17^PPR^PPR repeat^126-156^E:3.6e-11`PF01535.17^PPR^PPR repeat^157-185^E:6.8e-06`P…	.	.	ENOG410Z7Z7^Pentatricopeptide repeat-containing protein	KEGG:ath:AT1G62260	GO:0005739^cellular_component^mitochondrion`GO:0016554^biological_process^cytidine to uridine editing
PI A12_264	Serine/threonine-protein kinase ATR	1757481	1774177	maker-chr12_pseudo-snap-gene-17.50-mRNA-1|m.303	113-8332[+]	Serine/threonine-protein kinase ATR	PF08064.10^UME^UME (NUC010) domain^1114-1214^E:6.1e-17`PF02259.20^FAT^FAT domain^1817-2195^E:1.8e-50`PF00454.24^PI3_PI4_kinase^Phosphatidylinositol 3- and 4-kinase^2423-2668^E:2.1e-48`PF02260.17^FATC^FATC domain^2708-2739^E:5.2e-12	.	.	COG5032^phosphatidylinositol kinase activity	KEGG:ath:AT5G40820`KO:K06640	GO:0005634^cellular_component^nucleus`GO:0009506^cellular_component^plasmodesma`GO:0005524^molecular_function^ATP binding`GO:0016301^molecular_function^kinase activity`GO:0004674^molecular_function^protein serine/threonine kinase activity`GO:0006281^biological_process^DNA repair`GO:0006303^biological_process^double-strand break repair via nonhomologous end joining`GO:0007126^biological_process^me…
PI A12_101	F-box/LRR-repeat protein 10	1803134	1807219	maker-chr12_pseudo-augustus-gene-18.30-mRNA-1|m.115	258-2177[+]	F-box/LRR-repeat protein 10	PF00646.30^F-box^F-box domain^9-46^E:8.8e-05`PF13516.3^LRR_6^Leucine Rich repeat^387-406^E:0.068`PF13516.3^LRR_6^Leucine Rich repeat^469-489^E:1.4	.	.	ENOG410XQ54^F-box and leucine-rich repeat protein	KEGG:ath:AT2G17020	.
PI A12_107	Serine/threonine-protein phosphatase 7 long form homolog	1808110	1808420	.	.	.	.	.	.	.	ENOG410YHBV^Serine threonine-protein phosphatase 7 long form homolog	KEGG:ath:AT1G48120
PI A12_106	.	1808466	1809287	.	.	.	.	.	.	.	.	.
PI A12_102	(RS)-norcoclaurine 6-O-methyltransferase	1819825	1821109	maker-chr12_pseudo-augustus-gene-18.31-mRNA-1|m.117	1-1059[+]	(RS)-norcoclaurine 6-O-methyltransferase	PF08100.8^Dimerisation^Dimerisation domain^33-77^E:4e-13`PF00891.15^Methyltransf_2^O-methyltransferase^118-338^E:6.8e-63	.	.	.	.	GO:0030786^molecular_function^(RS)-norcoclaurine 6-O-methyltransferase activity`GO:0042802^molecular_function^identical protein binding`GO:0008171^molecular_function^O-methyltransferase activity`GO:0009821^biological_process^alkaloid biosynthetic process
PI A12_105	.	1852893	1853177	.	.	.	.	.	.	.	.	.
PI A12_104	.	1853208	1853489	.	.	.	.	.	.	.	.	.
PI A12_103	.	1853829	1854275	snap_masked-chr12_pseudo-processed-gene-18.27-mRNA-1|m.119	1-447[+]	.	.	.	.	.	.	.
PI A12_164	Protein LHY	1920870	1927907	maker-chr12_pseudo-augustus-gene-19.32-mRNA-1|m.187	508-2718[+]	Protein LHY	PF00249.28^Myb_DNA-binding^Myb-like DNA-binding domain^24-67^E:4.2e-13	.	.	ENOG4111HV1^Transcription factor	KEGG:ath:AT1G01060`KO:K12133	GO:0005634^cellular_component^nucleus`GO:0003700^molecular_function^transcription factor activity, sequence-specific DNA binding`GO:0044212^molecular_function^transcription regulatory region DNA binding`GO:0007623^biological_process^circadian rhythm`GO:0048574^biological_process^long-day photoperiodism, flowering`GO:0042754^biological_process^negative regulation of circadian rhythm`GO:0043433^bio…
PI A12_166	.	1935829	1937372	snap_masked-chr12_pseudo-processed-gene-19.26-mRNA-1|m.190	1-549[+]	.	.	.	.	.	.	.
PI A12_165	Probable serine/threonine-protein kinase At4g35230	1980961	1985455	snap_masked-chr12_pseudo-processed-gene-19.30-mRNA-1|m.189	363-1895[+]	Probable serine/threonine-protein kinase At4g35230	PF07714.14^Pkinase_Tyr^Protein tyrosine kinase^80-325^E:8.7e-23`PF00069.22^Pkinase^Protein kinase domain^80-322^E:7.2e-22	.	.	ENOG410YDRD^STYKc	KEGG:ath:AT4G35230`KO:K14500	GO:0016020^cellular_component^membrane`GO:0005886^cellular_component^plasma membrane`GO:0009506^cellular_component^plasmodesma`GO:0005773^cellular_component^vacuole`GO:0005524^molecular_function^ATP binding`GO:0004674^molecular_function^protein serine/threonine kinase activity`GO:0009742^biological_process^brassinosteroid mediated signaling pathway`GO:0009737^biological_process^response to abscis…
PI A12_125	.	2026231	2031114	snap_masked-chr12_pseudo-processed-gene-20.14-mRNA-1|m.142	1-2514[+]	.	PF04783.9^DUF630^Protein of unknown function (DUF630)^1-59^E:4.1e-24`PF04782.9^DUF632^Protein of unknown function (DUF632)^388-569^E:5.4e-56`PF04782.9^DUF632^Protein of unknown function (DUF632)^591-723^E:3.2e-43	.	.	.	.	.
PI A12_123	Pentatricopeptide repeat-containing protein At1g05600	2085460	2086973	maker-chr12_pseudo-augustus-gene-20.19-mRNA-1|m.138	1-1389[+]	Pentatricopeptide repeat-containing protein At1g05600	PF01535.17^PPR^PPR repeat^92-116^E:0.56`PF13812.3^PPR_3^Pentatricopeptide repeat domain^144-199^E:0.00022`PF13041.3^PPR_2^PPR repeat family^158-203^E:7.4e-11`PF01535.17^PPR^PPR repeat^158-187^E:0.0058`PF01535.17^PPR^PPR repeat^261-289^E:0.019`PF13812.3^PPR_3^Pentatricopeptide repeat domain^279-339^E:0.00031`PF13041.3^PPR_2^PPR repeat family^327-377^E:8e-10`PF01535.17^PPR^PPR repeat^332-356^E:0.06…	.	.	ENOG410Z7Z7^Pentatricopeptide repeat-containing protein	KEGG:ath:AT1G05600	.
PI A12_124	Uncharacterized mitochondrial protein AtMg00310	2087722	2089498	maker-chr12_pseudo-snap-gene-20.21-mRNA-1|m.141	843-1181[-]	.	.	.	.	.	.	.
PI A12_124	Uncharacterized mitochondrial protein AtMg00310	2087722	2089498	maker-chr12_pseudo-snap-gene-20.21-mRNA-1|m.140	1200-1568[-]	Uncharacterized mitochondrial protein AtMg00310	.	.	.	ENOG410Y65V^Retrotransposon protein	KEGG:ath:ArthMp029	GO:0005739^cellular_component^mitochondrion
PI A12_168	.	2093374	2098201	augustus_masked-chr12_pseudo-processed-gene-21.0-mRNA-1|m.192	1-1539[+]	.	.	.	.	.	.	.
PI A12_172	Pathogenesis-related protein 5	2099020	2099988	maker-chr12_pseudo-augustus-gene-21.37-mRNA-1|m.199	1-738[+]	Pathogenesis-related protein 5	PF00314.14^Thaumatin^Thaumatin family^36-242^E:9.9e-75	sigP:1^29^0.793^YES	ExpAA=14.18^PredHel=1^Topology=i7-24o	ENOG4111KEV^thaumatin-like protein	KEGG:ath:AT1G75040	GO:0048046^cellular_component^apoplast`GO:0005618^cellular_component^cell wall`GO:0005773^cellular_component^vacuole`GO:0031540^biological_process^regulation of anthocyanin biosynthetic process`GO:0046686^biological_process^response to cadmium ion`GO:0010224^biological_process^response to UV-B`GO:0009615^biological_process^response to virus`GO:0009627^biological_process^systemic acquired resistan…
PI A12_167	50S ribosomal protein L9, chloroplastic	2100934	2103929	maker-chr12_pseudo-augustus-gene-21.36-mRNA-1|m.191	166-822[+]	50S ribosomal protein L9, chloroplastic	PF01281.16^Ribosomal_L9_N^Ribosomal protein L9, N-terminal domain^44-80^E:1.4e-12	.	.	.	.	GO:0009507^cellular_component^chloroplast`GO:0005840^cellular_component^ribosome`GO:0019843^molecular_function^rRNA binding`GO:0003735^molecular_function^structural constituent of ribosome`GO:0006412^biological_process^translation
PI A12_169	Elongation of fatty acids protein 3-like	2119614	2120462	augustus_masked-chr12_pseudo-processed-gene-21.10-mRNA-1|m.194	373-723[-]	.	.	.	.	.	.	.
PI A12_174	.	2133225	2133949	maker-chr12_pseudo-snap-gene-21.44-mRNA-1|m.201	1-477[+]	.	.	.	.	.	.	.
PI A12_173	.	2139169	2142858	augustus_masked-chr12_pseudo-processed-gene-21.11-mRNA-1|m.200	1-1008[+]	.	PF14111.3^DUF4283^Domain of unknown function (DUF4283)^51-171^E:1.5e-27`PF14111.3^DUF4283^Domain of unknown function (DUF4283)^196-259^E:6.9e-12	.	.	.	.	.
PI A12_171	Protein RETICULATA-RELATED 6, chloroplastic	2166457	2170609	maker-chr12_pseudo-augustus-gene-21.39-mRNA-1|m.197	124-1677[+]	Protein RETICULATA-RELATED 6, chloroplastic	PF11891.5^DUF3411^Domain of unknown function (DUF3411)^231-399^E:6.5e-60	.	.	ENOG410YH33^Domain of unknown function (DUF3411)	KEGG:ath:AT3G56140	GO:0009507^cellular_component^chloroplast`GO:0031969^cellular_component^chloroplast membrane`GO:0016021^cellular_component^integral component of membrane`GO:0007275^biological_process^multicellular organism development
PI A12_170	.	2185433	2189092	maker-chr12_pseudo-snap-gene-21.48-mRNA-1|m.196	1-1419[+]	.	.	.	ExpAA=22.02^PredHel=1^Topology=i39-61o	.	.	.
PI A12_126	F-box protein At1g10780	2243911	2245333	maker-chr12_pseudo-augustus-gene-22.24-mRNA-1|m.143	1-1260[+]	F-box protein At1g10780	PF12937.4^F-box-like^F-box-like^2-37^E:3e-07`PF00646.30^F-box^F-box domain^2-36^E:0.00025	.	.	ENOG410ZT2W^F-box protein	KEGG:ath:AT1G10780	GO:0009506^cellular_component^plasmodesma
PI A12_128	Transmembrane emp24 domain-containing protein p24delta3	2245983	2247933	maker-chr12_pseudo-augustus-gene-22.26-mRNA-1|m.145	1-660[+]	Transmembrane emp24 domain-containing protein p24delta3	PF01105.21^EMP24_GP25L^emp24/gp25L/p24 family/GOLD^34-214^E:4.6e-50	sigP:1^32^0.843^YES	ExpAA=44.98^PredHel=2^Topology=o15-37i187-209o	ENOG410XTBQ^vesicle-mediated transport	KEGG:ath:AT1G09580	GO:0005789^cellular_component^endoplasmic reticulum membrane`GO:0016021^cellular_component^integral component of membrane`GO:0015031^biological_process^protein transport`GO:0016192^biological_process^vesicle-mediated transport
PI A12_127	Uncharacterized protein At1g10890	2274341	2278225	maker-chr12_pseudo-augustus-gene-22.25-mRNA-1|m.144	381-1163[+]	Uncharacterized protein At1g10890	PF15346.3^ARGLU^Arginine and glutamate-rich 1^102-257^E:9.4e-42	.	.	ENOG4111J89^NA	KEGG:ath:AT1G10890`KO:K13173	.
PI A12_187	.	2293544	2294017	augustus_masked-chr12_pseudo-processed-gene-23.1-mRNA-1|m.219	1-474[+]	.	.	.	.	.	.	.
PI A12_194	Protein RMD5 homolog B	2294363	2295469	augustus_masked-chr12_pseudo-processed-gene-23.3-mRNA-1|m.225	1-1107[+]	Protein RMD5 homolog B	PF10607.6^CLTH^CTLH/CRA C-terminal to LisH motif domain^150-290^E:9.3e-26`PF13445.3^zf-RING_UBOX^RING-type zinc-finger^328-356^E:0.0013	.	.	COG5109^Required for meiotic nuclear division 5 homolog	KEGG:hsa:64777	.
PI A12_189	Peptide methionine sulfoxide reductase B2, chloroplastic	2296961	2298218	maker-chr12_pseudo-augustus-gene-23.38-mRNA-1|m.221	190-822[+]	Peptide methionine sulfoxide reductase B2, chloroplastic	PF01641.15^SelR^SelR domain^87-205^E:1.9e-47	.	.	COG0229^)-reductase	KEGG:ath:AT4G21860`KO:K07305	GO:0009507^cellular_component^chloroplast`GO:0009570^cellular_component^chloroplast stroma`GO:0046872^molecular_function^metal ion binding`GO:0033743^molecular_function^peptide-methionine (R)-S-oxide reductase activity`GO:0030091^biological_process^protein repair`GO:0006979^biological_process^response to oxidative stress
PI A12_193	Soluble inorganic pyrophosphatase 6, chloroplastic	2298522	2300020	maker-chr12_pseudo-augustus-gene-23.42-mRNA-1|m.224	2-964[+]	Soluble inorganic pyrophosphatase 6, chloroplastic	PF00719.16^Pyrophosphatase^Inorganic pyrophosphatase^127-304^E:5.5e-47	.	.	COG0221^Pyrophosphate phospho-hydrolase	KEGG:ath:AT5G09650`KO:K01507	GO:0009507^cellular_component^chloroplast`GO:0009941^cellular_component^chloroplast envelope`GO:0009570^cellular_component^chloroplast stroma`GO:0009536^cellular_component^plastid`GO:0009579^cellular_component^thylakoid`GO:0004427^molecular_function^inorganic diphosphatase activity`GO:0000287^molecular_function^magnesium ion binding`GO:0042742^biological_process^defense response to bacterium`GO:0…
PI A12_196	L-galactose dehydrogenase	2301229	2303414	maker-chr12_pseudo-augustus-gene-23.43-mRNA-1|m.227	1-966[+]	L-galactose dehydrogenase	PF00248.18^Aldo_ket_red^Aldo/keto reductase family^21-302^E:5.3e-59	.	.	COG0667^Aldo keto reductase	KEGG:ath:AT4G33670`KO:K17744	GO:0005829^cellular_component^cytosol`GO:0010349^molecular_function^L-galactose dehydrogenase activity`GO:0006012^biological_process^galactose metabolic process`GO:0019853^biological_process^L-ascorbic acid biosynthetic process
PI A12_188	.	2327655	2329688	maker-chr12_pseudo-augustus-gene-23.39-mRNA-1|m.220	1-1584[+]	.	.	.	ExpAA=42.11^PredHel=2^Topology=o76-98i110-132o	.	.	.
PI A12_197	.	2354656	2355238	.	.	.	.	.	.	.	.	.
PI A12_190	Proline iminopeptidase	2355587	2358333	maker-chr12_pseudo-augustus-gene-23.41-mRNA-1|m.222	67-1254[+]	Proline iminopeptidase	PF00561.17^Abhydrolase_1^alpha/beta hydrolase fold^110-371^E:1.5e-27`PF12697.4^Abhydrolase_6^Alpha/beta hydrolase family^111-372^E:1e-08`PF12146.5^Hydrolase_4^Serine aminopeptidase, S33^135-215^E:1.1e-08	.	.	ENOG410XPKQ^proline iminopeptidase	KEGG:ath:AT2G14260`KO:K01259	GO:0009507^cellular_component^chloroplast`GO:0005829^cellular_component^cytosol`GO:0004177^molecular_function^aminopeptidase activity`GO:0016787^molecular_function^hydrolase activity
PI A12_195	DUF21 domain-containing protein At2g14520	2358389	2361959	maker-chr12_pseudo-snap-gene-23.51-mRNA-1|m.226	1-1272[+]	DUF21 domain-containing protein At2g14520	PF01595.17^DUF21^Domain of unknown function DUF21^17-185^E:6.8e-36	.	ExpAA=67.93^PredHel=3^Topology=i12-34o90-112i125-147o	COG1253^CBS Domain protein	KEGG:ath:AT2G14520`KO:K16302	GO:0016021^cellular_component^integral component of membrane
PI A12_192	.	2363653	2363952	.	.	.	.	.	.	.	.	.
PI A12_191	Pathogenesis-related protein 1B	2388547	2388747	.	.	.	.	.	.	.	.	.
PI A12_152	Agamous-like MADS-box protein AGL61	2394816	2395397	augustus_masked-chr12_pseudo-processed-gene-24.0-mRNA-1|m.173	1-582[+]	Agamous-like MADS-box protein AGL61	PF00319.15^SRF-TF^SRF-type transcription factor (DNA-binding and dimerisation domain)^5-50^E:7.2e-23	.	ExpAA=18.68^PredHel=1^Topology=i20-42o	COG5068^Transcription factor	KEGG:ath:AT2G24840	GO:0005634^cellular_component^nucleus`GO:0043078^cellular_component^polar nucleus`GO:0003677^molecular_function^DNA binding`GO:0003700^molecular_function^transcription factor activity, sequence-specific DNA binding`GO:0009559^biological_process^embryo sac central cell differentiation`GO:0006351^biological_process^transcription, DNA-templated
PI A12_151	.	2396457	2396978	augustus_masked-chr12_pseudo-processed-gene-24.1-mRNA-1|m.172	1-522[+]	.	PF14009.3^DUF4228^Domain of unknown function (DUF4228)^1-100^E:2.3e-24	.	.	.	.	.
PI A12_150	.	2406414	2407133	augustus_masked-chr12_pseudo-processed-gene-24.12-mRNA-1|m.171	1-720[+]	.	PF03107.13^C1_2^C1 domain^9-53^E:2.9e-10`PF07649.9^C1_3^C1-like domain^25-53^E:1e-05`PF00569.14^ZZ^Zinc finger, ZZ type^25-53^E:0.00015`PF03107.13^C1_2^C1 domain^74-109^E:4.9e-07`PF07649.9^C1_3^C1-like domain^83-109^E:2.7e-05	.	ExpAA=20.54^PredHel=1^Topology=i211-233o	.	.	.
PI A12_153	Cold-regulated 413 plasma membrane protein 2	2408626	2410230	maker-chr12_pseudo-augustus-gene-24.37-mRNA-1|m.174	144-755[+]	Cold-regulated 413 plasma membrane protein 2	PF05562.8^WCOR413^Cold acclimation protein WCOR413^10-190^E:2.1e-86	.	ExpAA=108.91^PredHel=5^Topology=i41-63o73-95i121-143o147-165i178-200o	ENOG4111SCF^Cold acclimation protein	KEGG:ath:AT3G50830	GO:0016021^cellular_component^integral component of membrane`GO:0005886^cellular_component^plasma membrane`GO:0005774^cellular_component^vacuolar membrane
PI A12_148	.	2415736	2416884	maker-chr12_pseudo-snap-gene-24.39-mRNA-1|m.170	1-912[+]	.	.	.	.	.	.	.
PI A12_154	9-divinyl ether synthase	2437169	2437752	maker-chr12_pseudo-snap-gene-24.42-mRNA-1|m.175	1-549[+]	9-divinyl ether synthase	.	.	.	.	.	GO:0020037^molecular_function^heme binding`GO:0005506^molecular_function^iron ion binding`GO:0016829^molecular_function^lyase activity`GO:0004497^molecular_function^monooxygenase activity`GO:0016705^molecular_function^oxidoreductase activity, acting on paired donors, with incorporation or reduction of molecular oxygen
PI A12_155	Allene oxide synthase 2	2437840	2439071	maker-chr12_pseudo-snap-gene-24.43-mRNA-1|m.176	3-410[+]	Allene oxide synthase 2	.	.	.	ENOG410ZAGU^Allene oxide synthase	KEGG:osa:4332121`KO:K01723	GO:0020037^molecular_function^heme binding`GO:0047987^molecular_function^hydroperoxide dehydratase activity`GO:0005506^molecular_function^iron ion binding`GO:0004497^molecular_function^monooxygenase activity`GO:0016705^molecular_function^oxidoreductase activity, acting on paired donors, with incorporation or reduction of molecular oxygen`GO:0031408^biological_process^oxylipin biosynthetic process…
PI A12_149	Choline/ethanolaminephosphotransferase 1	2461530	2461739	.	.	.	.	.	.	.	COG5050^phosphotransferase 1	KEGG:ath:AT1G13560`KO:K00993
PI A12_147	Choline/ethanolaminephosphotransferase 1	2461814	2462851	maker-chr12_pseudo-augustus-gene-24.36-mRNA-1|m.169	1-345[+]	Choline/ethanolaminephosphotransferase 1	.	.	ExpAA=57.50^PredHel=3^Topology=o15-37i49-68o92-113i	COG5050^phosphotransferase 1	KEGG:ath:AT1G13560`KO:K00993	GO:0005794^cellular_component^Golgi apparatus`GO:0016021^cellular_component^integral component of membrane`GO:0004142^molecular_function^diacylglycerol cholinephosphotransferase activity`GO:0004307^molecular_function^ethanolaminephosphotransferase activity`GO:0046872^molecular_function^metal ion binding`GO:0006646^biological_process^phosphatidylethanolamine biosynthetic process
PI A12_247	Shaggy-related protein kinase delta	2531069	2536229	maker-chr12_pseudo-augustus-gene-25.32-mRNA-1|m.283	352-1764[+]	Shaggy-related protein kinase kappa	PF00069.22^Pkinase^Protein kinase domain^86-368^E:8.4e-64`PF07714.14^Pkinase_Tyr^Protein tyrosine kinase^88-287^E:3.5e-24	.	.	COG0515^Serine Threonine protein kinase	KEGG:ath:AT1G09840	GO:0005886^cellular_component^plasma membrane`GO:0005524^molecular_function^ATP binding`GO:0004674^molecular_function^protein serine/threonine kinase activity
PI A12_246	Regulator of nonsense transcripts UPF3	2537862	2544268	maker-chr12_pseudo-augustus-gene-25.34-mRNA-1|m.281	248-2029[+]	Regulator of nonsense transcripts UPF3	PF03467.12^Smg4_UPF3^Smg-4/UPF3 family^7-168^E:3.6e-50`PF04059.9^RRM_2^RNA recognition motif 2^7-84^E:2.2e-05	.	.	ENOG41122XD^UPF3 regulator of nonsense transcripts homolog	KEGG:ath:AT1G33980`KO:K14328	GO:0005737^cellular_component^cytoplasm`GO:0005730^cellular_component^nucleolus`GO:0000166^molecular_function^nucleotide binding`GO:0003723^molecular_function^RNA binding`GO:0042742^biological_process^defense response to bacterium`GO:0009867^biological_process^jasmonic acid mediated signaling pathway`GO:0048571^biological_process^long-day photoperiodism`GO:0051028^biological_process^mRNA transpor…
PI A12_248	.	2545423	2547627	.	.	.	.	.	.	.	.	.
PI A12_244	KH domain-containing protein At1g09660/At1g09670	2571274	2574804	maker-chr12_pseudo-augustus-gene-25.31-mRNA-1|m.278	176-1060[+]	KH domain-containing protein At1g09660/At1g09670	PF16544.2^STAR_dimer^Homodimerisation region of STAR domain protein^34-70^E:6.7e-10	.	.	COG5176^mRNA processing	KEGG:ath:AT1G09660`KO:K14945	GO:0005634^cellular_component^nucleus`GO:0003723^molecular_function^RNA binding
PI A12_245	Elongation factor 1-gamma 2	2574913	2579422	maker-chr12_pseudo-snap-gene-25.41-mRNA-1|m.279	1-1368[+]	Elongation factor 1-gamma	PF02798.17^GST_N^Glutathione S-transferase, N-terminal domain^3-76^E:1.8e-16`PF13417.3^GST_N_3^Glutathione S-transferase, N-terminal domain^13-76^E:4.1e-09`PF13409.3^GST_N_2^Glutathione S-transferase, N-terminal domain^14-75^E:3e-07`PF13410.3^GST_C_2^Glutathione S-transferase, C-terminal domain^162-224^E:6.6e-06`PF00043.22^GST_C^Glutathione S-transferase, C-terminal domain^164-231^E:1.5e-09`PF144…	.	.	.	.	GO:0003746^molecular_function^translation elongation factor activity
PI A12_198	Serine/threonine-protein phosphatase 7 long form homolog	2621698	2623862	maker-chr12_pseudo-snap-gene-26.25-mRNA-1|m.228	1-1458[+]	Serine/threonine-protein phosphatase 7 long form homolog	PF10536.6^PMD^Plant mobile domain^15-272^E:5.2e-38	.	.	ENOG410YHBV^Serine threonine-protein phosphatase 7 long form homolog	KEGG:ath:AT1G48120	GO:0046872^molecular_function^metal ion binding`GO:0004721^molecular_function^phosphoprotein phosphatase activity
PI A12_199	Ras-related protein RABA2a	2625687	2627725	maker-chr12_pseudo-augustus-gene-26.21-mRNA-1|m.229	2-748[+]	Ras-related protein RABA2a	PF00025.18^Arf^ADP-ribosylation factor family^46-165^E:1.8e-12`PF00071.19^Ras^Ras family^47-207^E:2.1e-61`PF08477.10^Roc^Ras of Complex, Roc, domain of DAPkinase^47-161^E:5.4e-34`PF01926.20^MMR_HSR1^50S ribosome-binding GTPase^47-151^E:2.7e-06`PF05783.8^DLIC^Dynein light intermediate chain (DLIC)^47-179^E:0.0077	.	.	COG1100^GTP-binding Protein	KEGG:ath:AT1G09630`KO:K07904	GO:0009504^cellular_component^cell plate`GO:0005829^cellular_component^cytosol`GO:0005768^cellular_component^endosome`GO:0010008^cellular_component^endosome membrane`GO:0005794^cellular_component^Golgi apparatus`GO:0005886^cellular_component^plasma membrane`GO:0005525^molecular_function^GTP binding`GO:0000911^biological_process^cytokinesis by cell plate formation`GO:0015031^biological_process^pro…
PI A12_201	Ras-related protein RABD1	2628075	2631635	maker-chr12_pseudo-augustus-gene-26.22-mRNA-1|m.231	49-654[+]	Ras-related protein RABD1	PF00025.18^Arf^ADP-ribosylation factor family^9-135^E:5.6e-17`PF00071.19^Ras^Ras family^10-170^E:1.2e-65`PF08477.10^Roc^Ras of Complex, Roc, domain of DAPkinase^10-125^E:2.7e-36`PF04670.9^Gtr1_RagA^Gtr1/RagA G protein conserved region^10-130^E:2.9e-06`PF01926.20^MMR_HSR1^50S ribosome-binding GTPase^11-105^E:7.7e-05	.	.	ENOG410XQN5^member RAS oncogene family	KEGG:ath:AT3G11730`KO:K07874	GO:0000139^cellular_component^Golgi membrane`GO:0005886^cellular_component^plasma membrane`GO:0032588^cellular_component^trans-Golgi network membrane`GO:0005525^molecular_function^GTP binding`GO:0030742^molecular_function^GTP-dependent protein binding`GO:0080115^molecular_function^myosin XI tail binding`GO:0006888^biological_process^ER to Golgi vesicle-mediated transport`GO:0015031^biological_pro…
PI A12_200	Probable serine/threonine-protein kinase At1g09600	2634164	2638964	maker-chr12_pseudo-snap-gene-26.28-mRNA-1|m.230	1-2139[+]	Probable serine/threonine-protein kinase At1g09600	PF00069.22^Pkinase^Protein kinase domain^135-415^E:2e-66`PF07714.14^Pkinase_Tyr^Protein tyrosine kinase^137-348^E:7.2e-30	.	.	ENOG410XPIR^Cyclin-Dependent Kinase	KEGG:ath:AT1G09600	GO:0005524^molecular_function^ATP binding`GO:0004674^molecular_function^protein serine/threonine kinase activity
PI A12_350	Non-lysosomal glucosylceramidase	2686420	2695316	maker-chr12_pseudo-augustus-gene-27.37-mRNA-1|m.405	184-3042[+]	Non-lysosomal glucosylceramidase	PF12215.5^Glyco_hydr_116N^beta-glucosidase 2, glycosyl-hydrolase family 116 N-term^96-414^E:6e-105`PF04685.10^DUF608^Glycosyl-hydrolase family 116, catalytic region^530-890^E:1.2e-158	.	.	COG4354^Non-lysosomal glucosylceramidase that catalyzes the conversion of glucosylceramide to free glucose and ceramide (By similarity)	.	GO:0005789^cellular_component^endoplasmic reticulum membrane`GO:0000139^cellular_component^Golgi membrane`GO:0016021^cellular_component^integral component of membrane`GO:0008422^molecular_function^beta-glucosidase activity`GO:0004348^molecular_function^glucosylceramidase activity`GO:0008206^biological_process^bile acid metabolic process`GO:0021954^biological_process^central nervous system neuron …
PI A12_353	30-kDa cleavage and polyadenylation specificity factor 30	2696344	2702034	maker-chr12_pseudo-augustus-gene-27.39-mRNA-1|m.408	104-2197[+]	30-kDa cleavage and polyadenylation specificity factor 30	PF04146.12^YTH^YT521-B-like domain^259-393^E:6.7e-46	.	.	COG5084^zinc finger	KEGG:ath:AT1G30460`KO:K14404	GO:0005737^cellular_component^cytoplasm`GO:0005847^cellular_component^mRNA cleavage and polyadenylation specificity factor complex`GO:0005634^cellular_component^nucleus`GO:0005516^molecular_function^calmodulin binding`GO:0003677^molecular_function^DNA binding`GO:0004519^molecular_function^endonuclease activity`GO:0004521^molecular_function^endoribonuclease activity`GO:0046872^molecular_function^m…
PI A12_353	30-kDa cleavage and polyadenylation specificity factor 30	2696344	2702034	maker-chr12_pseudo-augustus-gene-27.39-mRNA-1|m.410	2-331[-]	.	.	.	.	.	.	.
PI A12_358	26S proteasome non-ATPase regulatory subunit 13 homolog B	2705534	2706392	maker-chr12_pseudo-snap-gene-27.43-mRNA-1|m.414	1-450[+]	26S proteasome non-ATPase regulatory subunit 13 homolog B	.	.	.	ENOG410XPG9^26S proteasome non-ATPase regulatory subunit	KEGG:ath:AT4G19006`KO:K03039	GO:0005829^cellular_component^cytosol`GO:0005634^cellular_component^nucleus`GO:0000502^cellular_component^proteasome complex`GO:0030163^biological_process^protein catabolic process
PI A12_354	Accelerated cell death 11	2712554	2715999	maker-chr12_pseudo-augustus-gene-27.40-mRNA-1|m.411	126-743[+]	Accelerated cell death 11	PF08718.8^GLTP^Glycolipid transfer protein (GLTP)^32-168^E:1.5e-35	.	.	ENOG4111NKT^glycolipid transfer protein domain containing	KEGG:ath:AT2G34690	GO:0005737^cellular_component^cytoplasm`GO:0051861^molecular_function^glycolipid binding`GO:0017089^molecular_function^glycolipid transporter activity`GO:0010175^molecular_function^sphingosine transmembrane transporter activity`GO:0072488^biological_process^ammonium transmembrane transport`GO:0008219^biological_process^cell death`GO:0009816^biological_process^defense response to bacterium, incomp…
PI A12_356	.	2727429	2727931	maker-chr12_pseudo-snap-gene-27.48-mRNA-1|m.413	1-429[+]	.	PF14111.3^DUF4283^Domain of unknown function (DUF4283)^63-133^E:4e-08	.	.	.	.	.
PI A12_355	Cation-chloride cotransporter 1	2729160	2735615	maker-chr12_pseudo-augustus-gene-27.41-mRNA-1|m.412	215-3175[+]	Cation-chloride cotransporter 1	PF00324.18^AA_permease^Amino acid permease^139-619^E:4.8e-59`PF13520.3^AA_permease_2^Amino acid permease^145-576^E:1.7e-13`PF01235.14^Na_Ala_symp^Sodium:alanine symporter family^193-315^E:1.5e-05`PF03522.12^SLC12^Solute carrier family 12^654-775^E:4.1e-13`PF03522.12^SLC12^Solute carrier family 12^786-985^E:2.3e-24	.	ExpAA=254.15^PredHel=11^Topology=i138-160o170-192i213-235o273-291i298-320o399-421i434-456o491-510i517-539o549-571i573-595o	COG0531^amino acid	KEGG:ath:AT1G30450	GO:0005768^cellular_component^endosome`GO:0005794^cellular_component^Golgi apparatus`GO:0016021^cellular_component^integral component of membrane`GO:0005886^cellular_component^plasma membrane`GO:0005802^cellular_component^trans-Golgi network`GO:0022820^molecular_function^potassium ion symporter activity`GO:0015379^molecular_function^potassium:chloride symporter activity`GO:0008511^molecular_funct…
PI A12_357	.	2751669	2752270	.	.	.	.	.	.	.	.	.
PI A12_352	.	2762372	2763793	snap_masked-chr12_pseudo-processed-gene-27.18-mRNA-1|m.407	1-300[+]	U2 small nuclear ribonucleoprotein B''	.	.	.	ENOG410XPZI^Small nuclear ribonucleoprotein	KEGG:ath:AT2G30260`KO:K11094	GO:0015030^cellular_component^Cajal body`GO:0005737^cellular_component^cytoplasm`GO:0005654^cellular_component^nucleoplasm`GO:0005681^cellular_component^spliceosomal complex`GO:0005686^cellular_component^U2 snRNP`GO:0000166^molecular_function^nucleotide binding`GO:0017069^molecular_function^snRNA binding`GO:0000354^biological_process^cis assembly of pre-catalytic spliceosome
PI A12_360	Two-component response regulator ARR10	2765423	2765805	.	.	.	.	.	.	.	COG0745^regulatoR	KEGG:ath:AT4G31920`KO:K14491
PI A12_351	Two-component response regulator ORR22	2768799	2769678	maker-chr12_pseudo-snap-gene-27.44-mRNA-1|m.406	1-468[+]	Two-component response regulator ORR22	.	.	.	COG5641^Transcription factor	KEGG:osa:4340320`KO:K14491	GO:0005634^cellular_component^nucleus`GO:0003677^molecular_function^DNA binding`GO:0003700^molecular_function^transcription factor activity, sequence-specific DNA binding`GO:0009736^biological_process^cytokinin-activated signaling pathway`GO:0000160^biological_process^phosphorelay signal transduction system`GO:0006351^biological_process^transcription, DNA-templated
PI A12_359	.	2769757	2770067	.	.	.	.	.	.	.	.	.
PI A12_561	ABC transporter C family member 12	2776928	2806674	maker-chr12_pseudo-snap-gene-28.37-mRNA-1|m.625	1-4767[+]	ABC transporter C family member 12	PF00664.20^ABC_membrane^ABC transporter transmembrane region^347-608^E:2.3e-30`PF00005.24^ABC_tran^ABC transporter^672-807^E:6.1e-17`PF00664.20^ABC_membrane^ABC transporter transmembrane region^961-1204^E:3.9e-26`PF00005.24^ABC_tran^ABC transporter^1300-1446^E:7.8e-27	.	ExpAA=337.85^PredHel=15^Topology=i30-52o67-89i109-131o141-163i176-198o213-235i342-361o376-398i457-474o478-500i567-589o954-976i997-1019o1093-1115i1181-1203o	COG1132^(ABC) transporter	KEGG:ath:AT1G30410	GO:0016021^cellular_component^integral component of membrane`GO:0005524^molecular_function^ATP binding`GO:0008559^molecular_function^xenobiotic-transporting ATPase activity
PI A12_560	.	2822250	2822996	augustus_masked-chr12_pseudo-processed-gene-28.4-mRNA-1|m.623	1-654[+]	.	PF03087.11^DUF241^Arabidopsis protein of unknown function^53-210^E:7.2e-32	.	.	.	.	.
PI A12_565	.	2839673	2841225	maker-chr12_pseudo-augustus-gene-28.32-mRNA-1|m.632	1-729[+]	.	.	.	.	.	.	.
PI A12_563	ABC transporter C family member 12	2841622	2843943	maker-chr12_pseudo-augustus-gene-28.33-mRNA-1|m.629	1-1302[+]	ABC transporter C family member 12	PF00005.24^ABC_tran^ABC transporter^197-343^E:1.1e-29	.	.	COG1132^(ABC) transporter	KEGG:ath:AT1G30410	GO:0016021^cellular_component^integral component of membrane`GO:0005524^molecular_function^ATP binding`GO:0008559^molecular_function^xenobiotic-transporting ATPase activity
PI A12_564	ABC transporter C family member 12	2849553	2852104	maker-chr12_pseudo-augustus-gene-28.34-mRNA-1|m.631	3-1115[+]	ABC transporter C family member 12	PF00005.24^ABC_tran^ABC transporter^5-38^E:5.4e-06`PF00664.20^ABC_membrane^ABC transporter transmembrane region^190-345^E:2.7e-19	.	ExpAA=73.93^PredHel=3^Topology=i182-204o227-249i310-332o	COG1132^(ABC) transporter	KEGG:ath:AT1G30410	GO:0016021^cellular_component^integral component of membrane`GO:0005524^molecular_function^ATP binding`GO:0008559^molecular_function^xenobiotic-transporting ATPase activity
PI A12_562	ABC transporter C family member 12	2854108	2864722	maker-chr12_pseudo-augustus-gene-28.35-mRNA-1|m.627	350-2542[+]	ABC transporter C family member 12	PF00664.20^ABC_membrane^ABC transporter transmembrane region^395-662^E:1.3e-35	.	ExpAA=232.57^PredHel=10^Topology=o38-60i81-103o116-138i151-173o188-210i217-239o428-450i509-526o530-552i618-640o	COG1132^(ABC) transporter	KEGG:ath:AT1G30410	GO:0016021^cellular_component^integral component of membrane`GO:0005524^molecular_function^ATP binding`GO:0008559^molecular_function^xenobiotic-transporting ATPase activity
PI A12_559	.	2868840	2870277	.	.	.	.	.	.	.	.	.
PI A12_308	ABC transporter C family member 2	2880180	2894433	maker-chr12_pseudo-augustus-gene-29.35-mRNA-1|m.353	390-5261[+]	ABC transporter C family member 2	PF00664.20^ABC_membrane^ABC transporter transmembrane region^307-571^E:3e-35`PF00005.24^ABC_tran^ABC transporter^633-768^E:3.7e-18`PF00664.20^ABC_membrane^ABC transporter transmembrane region^918-1163^E:2e-30`PF00005.24^ABC_tran^ABC transporter^1256-1404^E:1.1e-28	.	ExpAA=318.30^PredHel=14^Topology=o37-56i77-99o109-131i144-163o173-195i340-362o434-456i527-549o564-586i911-933o958-980i1029-1051o1055-1074i1139-1161o	COG1132^(ABC) transporter	KEGG:ath:AT2G34660	GO:0016021^cellular_component^integral component of membrane`GO:0000325^cellular_component^plant-type vacuole`GO:0005774^cellular_component^vacuolar membrane`GO:0005773^cellular_component^vacuole`GO:1902417^molecular_function^(+)-abscisic acid D-glucopyranosyl ester transmembrane transporter activity`GO:0005524^molecular_function^ATP binding`GO:0042626^molecular_function^ATPase activity, coupled …
PI A12_302	.	2903104	2903865	maker-chr12_pseudo-augustus-gene-29.31-mRNA-1|m.343	1-684[+]	.	PF12776.4^Myb_DNA-bind_3^Myb/SANT-like DNA-binding domain^1-85^E:6.1e-16	.	.	.	.	.
PI A12_301	Eukaryotic translation initiation factor 3 subunit B	2920957	2927347	snap_masked-chr12_pseudo-processed-gene-29.16-mRNA-1|m.340	182-2935[+]	Eukaryotic translation initiation factor 3 subunit B	PF00076.19^RRM_1^RNA recognition motif. (a.k.a. RRM, RBD, or RNP domain)^82-136^E:2.3e-07`PF00076.19^RRM_1^RNA recognition motif. (a.k.a. RRM, RBD, or RNP domain)^284-338^E:2.3e-07`PF08662.8^eIF2A^Eukaryotic translation initiation factor eIF2A^608-808^E:1.1e-64	.	.	COG5354^Component of the eukaryotic translation initiation factor 3 (eIF-3) complex, which is involved in protein synthesis and, together with other initiation factors, stimulates binding of mRNA and methionyl-tRNAi to the 40S ribosome (By similarity)	.	GO:0016282^cellular_component^eukaryotic 43S preinitiation complex`GO:0033290^cellular_component^eukaryotic 48S preinitiation complex`GO:0005852^cellular_component^eukaryotic translation initiation factor 3 complex`GO:0000166^molecular_function^nucleotide binding`GO:0003743^molecular_function^translation initiation factor activity`GO:0001731^biological_process^formation of translation preinitiati…
PI A12_306	Protein kinase PINOID	2935965	2939871	augustus_masked-chr12_pseudo-processed-gene-29.8-mRNA-1|m.347	1-1914[+]	Protein kinase PINOID	PF00069.22^Pkinase^Protein kinase domain^73-222^E:1e-35`PF07714.14^Pkinase_Tyr^Protein tyrosine kinase^74-222^E:4.6e-22`PF00069.22^Pkinase^Protein kinase domain^288-384^E:7.1e-17`PF00069.22^Pkinase^Protein kinase domain^377-422^E:1.6e-13`PF07714.14^Pkinase_Tyr^Protein tyrosine kinase^380-422^E:0.00011`PF00069.22^Pkinase^Protein kinase domain^488-594^E:1.4e-17	.	.	ENOG410XQ0C^serine threonine-protein kinase	KEGG:ath:AT2G34650	GO:0009986^cellular_component^cell surface`GO:0005737^cellular_component^cytoplasm`GO:0005829^cellular_component^cytosol`GO:0005886^cellular_component^plasma membrane`GO:0005524^molecular_function^ATP binding`GO:0016301^molecular_function^kinase activity`GO:0004672^molecular_function^protein kinase activity`GO:0004674^molecular_function^protein serine/threonine kinase activity`GO:0009926^biologic…
PI A12_304	Glucan endo-1,3-beta-glucosidase 12	2961985	2962638	augustus_masked-chr12_pseudo-processed-gene-29.4-mRNA-1|m.346	1-387[+]	Glucan endo-1,3-beta-glucosidase 12	PF07983.10^X8^X8 domain^41-79^E:3.3e-11	.	.	ENOG410YA1S^glucan endo-1-3-beta-glucosidase	KEGG:ath:AT4G29360	GO:0031225^cellular_component^anchored component of membrane`GO:0046658^cellular_component^anchored component of plasma membrane`GO:0005618^cellular_component^cell wall`GO:0005576^cellular_component^extracellular region`GO:0042973^molecular_function^glucan endo-1,3-beta-D-glucosidase activity`GO:0005975^biological_process^carbohydrate metabolic process`GO:0071555^biological_process^cell wall orga…
PI A12_303	Uncharacterized protein At2g29880	2969532	2970582	maker-chr12_pseudo-augustus-gene-29.34-mRNA-1|m.345	1-975[+]	Uncharacterized protein At2g29880	PF12776.4^Myb_DNA-bind_3^Myb/SANT-like DNA-binding domain^20-120^E:2.9e-11	.	.	ENOG41116NG^at2g29880 (e	KEGG:ath:AT2G29880	.
PI A12_305	.	2982941	2983601	.	.	.	.	.	.	.	.	.
PI A12_307	LINE-1 retrotransposable element ORF2 protein	2985311	2987417	maker-chr12_pseudo-augustus-gene-29.38-mRNA-1|m.351	929-1525[-]	Uncharacterized mitochondrial protein AtMg01250	PF00078.24^RVT_1^Reverse transcriptase (RNA-dependent DNA polymerase)^6-179^E:7.8e-24	.	.	ENOG410Y65V^Retrotransposon protein	KEGG:ath:ArthMp102	GO:0005739^cellular_component^mitochondrion
PI A12_307	LINE-1 retrotransposable element ORF2 protein	2985311	2987417	maker-chr12_pseudo-augustus-gene-29.38-mRNA-1|m.352	1509-1934[-]	Transposon TX1 uncharacterized 149 kDa protein	.	.	.	.	.	.
PI A12_218	Pentatricopeptide repeat-containing protein At4g21065	2990238	2992091	augustus_masked-chr12_pseudo-processed-gene-30.1-mRNA-1|m.248	1-1854[+]	Pentatricopeptide repeat-containing protein At4g21065	PF13041.3^PPR_2^PPR repeat family^108-156^E:1.1e-10`PF13812.3^PPR_3^Pentatricopeptide repeat domain^108-154^E:0.0012`PF01535.17^PPR^PPR repeat^110-138^E:0.0086`PF01535.17^PPR^PPR repeat^183-210^E:0.017`PF12854.4^PPR_1^PPR repeat^207-237^E:5.3e-07`PF13041.3^PPR_2^PPR repeat family^209-256^E:7.1e-13`PF13812.3^PPR_3^Pentatricopeptide repeat domain^209-255^E:0.00087`PF01535.17^PPR^PPR repeat^211-241^…	.	.	ENOG410Z7Z7^Pentatricopeptide repeat-containing protein	KEGG:ath:AT4G21065	.
PI A12_224	.	3007201	3007531	.	.	.	.	.	.	.	.	.
PI A12_223	.	3007709	3007939	.	.	.	.	.	.	.	.	.
PI A12_213	Glycine cleavage system H protein 2, mitochondrial	3019607	3020821	maker-chr12_pseudo-augustus-gene-30.42-mRNA-1|m.242	15-428[+]	Glycine cleavage system H protein 2, mitochondrial	PF01597.16^GCV_H^Glycine cleavage H-protein^13-132^E:1.6e-49`PF00364.19^Biotin_lipoyl^Biotin-requiring enzyme^51-86^E:5.6e-05	.	.	COG0509^The glycine cleavage system catalyzes the degradation of glycine. The H protein shuttles the methylamine group of glycine from the P protein to the T protein (By similarity)	KEGG:ath:AT2G35120`KO:K02437	GO:0005960^cellular_component^glycine cleavage complex`GO:0005739^cellular_component^mitochondrion`GO:0005524^molecular_function^ATP binding`GO:0019464^biological_process^glycine decarboxylation via glycine cleavage system
PI A12_222	Putative ribonuclease H protein At1g65750	3021408	3022411	augustus_masked-chr12_pseudo-processed-gene-30.8-mRNA-1|m.253	1-759[+]	Putative ribonuclease H protein At1g65750	PF13456.3^RVT_3^Reverse transcriptase-like^162-244^E:6.2e-12	.	.	.	.	GO:0046872^molecular_function^metal ion binding`GO:0003676^molecular_function^nucleic acid binding`GO:0004523^molecular_function^RNA-DNA hybrid ribonuclease activity
PI A12_217	Glycine cleavage system H protein 2, mitochondrial	3029134	3031735	maker-chr12_pseudo-snap-gene-30.50-mRNA-1|m.247	57-515[+]	Glycine cleavage system H protein 2, mitochondrial	PF01597.16^GCV_H^Glycine cleavage H-protein^28-147^E:1.4e-49`PF00364.19^Biotin_lipoyl^Biotin-requiring enzyme^66-101^E:4.7e-05	sigP:1^26^0.487^YES	.	COG0509^The glycine cleavage system catalyzes the degradation of glycine. The H protein shuttles the methylamine group of glycine from the P protein to the T protein (By similarity)	KEGG:ath:AT2G35120`KO:K02437	GO:0005960^cellular_component^glycine cleavage complex`GO:0005739^cellular_component^mitochondrion`GO:0005524^molecular_function^ATP binding`GO:0019464^biological_process^glycine decarboxylation via glycine cleavage system
PI A12_215	Chaperonin 60 subunit alpha 2, chloroplastic	3036713	3040625	maker-chr12_pseudo-augustus-gene-30.44-mRNA-1|m.244	1-1737[+]	Chaperonin 60 subunit alpha 2, chloroplastic	PF00118.21^Cpn60_TCP1^TCP-1/cpn60 chaperonin family^53-562^E:4e-93	.	.	COG0459^Prevents misfolding and promotes the refolding and proper assembly of unfolded polypeptides generated under stress conditions (By similarity)	KEGG:ath:AT5G18820	GO:0009507^cellular_component^chloroplast`GO:0005524^molecular_function^ATP binding`GO:0042026^biological_process^protein refolding
PI A12_220	Sulfiredoxin, chloroplastic/mitochondrial	3040854	3042264	maker-chr12_pseudo-snap-gene-30.53-mRNA-1|m.250	1-378[+]	Sulfiredoxin, chloroplastic/mitochondrial	PF02195.15^ParBc^ParB-like nuclease domain^40-78^E:0.00028	.	.	COG5119^sulfiredoxin	KEGG:ath:AT1G31170`KO:K12260	GO:0009507^cellular_component^chloroplast`GO:0005739^cellular_component^mitochondrion`GO:0005524^molecular_function^ATP binding`GO:0032542^molecular_function^sulfiredoxin activity
PI A12_216	14 kDa zinc-binding protein	3042556	3043950	maker-chr12_pseudo-augustus-gene-30.45-mRNA-1|m.246	1-546[+]	14 kDa zinc-binding protein	PF11969.5^DcpS_C^Scavenger mRNA decapping enzyme C-term binding^72-172^E:1.2e-20`PF01230.20^HIT^HIT domain^78-175^E:2.6e-28	.	.	COG0537^histidine triad (hIT) protein	KEGG:zma:542474	GO:0003824^molecular_function^catalytic activity
PI A12_219	.	3051870	3052274	augustus_masked-chr12_pseudo-processed-gene-30.12-mRNA-1|m.249	1-405[+]	.	PF13456.3^RVT_3^Reverse transcriptase-like^4-125^E:3.7e-31	.	.	.	.	.
PI A12_214	.	3064046	3064586	augustus_masked-chr12_pseudo-processed-gene-30.7-mRNA-1|m.243	1-366[+]	.	.	.	.	.	.	.
PI A12_221	.	3076543	3077109	maker-chr12_pseudo-augustus-gene-30.48-mRNA-1|m.251	1-372[+]	.	.	.	.	.	.	.
PI A12_163	Peroxisomal 2,4-dienoyl-CoA reductase	3110504	3112514	maker-chr12_pseudo-augustus-gene-31.25-mRNA-1|m.185	1-975[+]	Peroxisomal 2,4-dienoyl-CoA reductase	PF00106.22^adh_short^short chain dehydrogenase^41-240^E:1.4e-37`PF08659.7^KR^KR domain^43-144^E:7e-06`PF13561.3^adh_short_C2^Enoyl-(Acyl carrier protein) reductase^50-287^E:8.3e-45	.	.	COG1028^Dehydrogenase reductase	KEGG:ath:AT3G12800`KO:K13237	GO:0005777^cellular_component^peroxisome`GO:0005774^cellular_component^vacuolar membrane`GO:0008670^molecular_function^2,4-dienoyl-CoA reductase (NADPH) activity`GO:0006631^biological_process^fatty acid metabolic process
PI A12_162	RING-H2 finger protein ATL72	3189294	3189788	augustus_masked-chr12_pseudo-processed-gene-31.7-mRNA-1|m.184	1-495[+]	RING-H2 finger protein ATL72	PF13639.3^zf-RING_2^Ring finger domain^108-150^E:1.8e-14`PF17123.2^zf-RING_11^RING-like zinc finger^108-136^E:4.6e-11`PF13923.3^zf-C3HC4_2^Zinc finger, C3HC4 type (RING finger)^108-149^E:8.3e-09`PF00097.22^zf-C3HC4^Zinc finger, C3HC4 type (RING finger)^108-149^E:4.7e-07`PF13445.3^zf-RING_UBOX^RING-type zinc-finger^108-147^E:0.0014`PF12861.4^zf-ANAPC11^Anaphase-promoting complex subunit 11 RING-H2…	.	ExpAA=21.15^PredHel=1^Topology=o30-52i	ENOG41121N2^zinc ion binding	KEGG:ath:AT3G10910	GO:0016021^cellular_component^integral component of membrane`GO:0008270^molecular_function^zinc ion binding`GO:0016567^biological_process^protein ubiquitination
PI A12_203	Allantoate deiminase	3221164	3225329	maker-chr12_pseudo-augustus-gene-32.20-mRNA-1|m.233	111-1412[+]	Allantoate deiminase	PF01546.25^Peptidase_M20^Peptidase family M20/M25/M40^120-426^E:8e-16	sigP:1^24^0.78^YES	.	COG0624^succinyl-diaminopimelate desuccinylase activity	KEGG:ath:AT4G20070`KO:K02083	GO:0005783^cellular_component^endoplasmic reticulum`GO:0047652^molecular_function^allantoate deiminase activity`GO:0046872^molecular_function^metal ion binding`GO:0008237^molecular_function^metallopeptidase activity`GO:0006145^biological_process^purine nucleobase catabolic process`GO:0010136^biological_process^ureide catabolic process
PI A12_202	UDP-glucose flavonoid 3-O-glucosyltransferase 6	3252578	3254059	augustus_masked-chr12_pseudo-processed-gene-32.2-mRNA-1|m.232	1-1482[+]	UDP-glucose flavonoid 3-O-glucosyltransferase 6	PF00201.15^UDPGT^UDP-glucoronosyl and UDP-glucosyl transferase^284-426^E:4.7e-21	.	.	.	.	GO:0047893^molecular_function^flavonol 3-O-glucosyltransferase activity
PI A12_206	.	3274710	3275052	.	.	.	.	.	.	.	.	.
PI A12_204	Thioredoxin-like protein YLS8	3275596	3277486	.	.	.	.	.	.	.	ENOG4111FE6^Thioredoxin-like protein	KEGG:ath:AT5G08290`KO:K12859
PI A12_205	Vacuolar-sorting receptor 6	3285014	3288670	maker-chr12_pseudo-augustus-gene-32.21-mRNA-1|m.234	120-2021[+]	Vacuolar-sorting receptor 6	PF02225.19^PA^PA domain^77-166^E:3.7e-09`PF07645.12^EGF_CA^Calcium-binding EGF domain^518-549^E:0.0012	sigP:1^29^0.905^YES	ExpAA=44.14^PredHel=2^Topology=i13-32o568-590i	ENOG41105IF^calcium ion binding	KEGG:ath:AT1G30900	GO:0030665^cellular_component^clathrin-coated vesicle membrane`GO:0000139^cellular_component^Golgi membrane`GO:0016021^cellular_component^integral component of membrane`GO:0031902^cellular_component^late endosome membrane`GO:0005509^molecular_function^calcium ion binding`GO:0015031^biological_process^protein transport
PI A12_228	Leucine-rich repeat receptor protein kinase MSP1	3299563	3302250	augustus_masked-chr12_pseudo-processed-gene-33.1-mRNA-1|m.258	1-2688[+]	Leucine-rich repeat receptor protein kinase MSP1	PF08263.9^LRRNT_2^Leucine rich repeat N-terminal domain^41-77^E:1.4e-08`PF13855.3^LRR_8^Leucine rich repeat^298-339^E:1.3e-06`PF13516.3^LRR_6^Leucine Rich repeat^355-371^E:0.14`PF12799.4^LRR_4^Leucine Rich repeats (2 copies)^357-397^E:6e-07`PF00560.30^LRR_1^Leucine Rich Repeat^357-376^E:0.12`PF08263.9^LRRNT_2^Leucine rich repeat N-terminal domain^566-577^E:5100`PF00560.30^LRR_1^Leucine Rich Repea…	.	ExpAA=18.61^PredHel=1^Topology=i7-26o	COG4886^leucine Rich Repeat	KEGG:osa:4324355	GO:0016021^cellular_component^integral component of membrane`GO:0005886^cellular_component^plasma membrane`GO:0005524^molecular_function^ATP binding`GO:0004674^molecular_function^protein serine/threonine kinase activity`GO:0048658^biological_process^anther wall tapetum development`GO:0009554^biological_process^megasporogenesis`GO:0009556^biological_process^microsporogenesis
PI A12_229	LRR receptor-like serine/threonine-protein kinase GSO1	3346860	3351200	maker-chr12_pseudo-snap-gene-33.34-mRNA-1|m.261	1-3903[+]	LRR receptor-like serine/threonine-protein kinase GSO1	PF08263.9^LRRNT_2^Leucine rich repeat N-terminal domain^58-67^E:16000`PF08263.9^LRRNT_2^Leucine rich repeat N-terminal domain^69-109^E:2.8e-08`PF00560.30^LRR_1^Leucine Rich Repeat^143-165^E:0.53`PF13855.3^LRR_8^Leucine rich repeat^311-370^E:4e-08`PF13516.3^LRR_6^Leucine Rich repeat^549-565^E:0.21`PF13855.3^LRR_8^Leucine rich repeat^552-610^E:8.7e-07`PF00560.30^LRR_1^Leucine Rich Repeat^552-574^E:…	.	ExpAA=46.21^PredHel=1^Topology=o923-945i	COG0515^Serine Threonine protein kinase`COG4886^leucine Rich Repeat	KEGG:ath:AT4G20140	GO:0016021^cellular_component^integral component of membrane`GO:0005524^molecular_function^ATP binding`GO:0004674^molecular_function^protein serine/threonine kinase activity`GO:0009793^biological_process^embryo development ending in seed dormancy`GO:0090558^biological_process^plant epidermis development
PI A12_230	.	3354454	3356554	.	.	.	.	.	.	.	.	.
PI A12_232	.	3361841	3362358	augustus_masked-chr12_pseudo-processed-gene-33.9-mRNA-1|m.263	1-330[+]	.	.	.	.	.	.	.
PI A12_231	.	3365245	3367249	.	.	.	.	.	.	.	.	.
PI A12_233	.	3374298	3374938	maker-chr12_pseudo-snap-gene-33.35-mRNA-1|m.264	1-582[+]	Putative ribonuclease H protein At1g65750	PF13966.3^zf-RVT^zinc-binding in reverse transcriptase^77-151^E:8.2e-09	.	.	.	.	GO:0046872^molecular_function^metal ion binding`GO:0003676^molecular_function^nucleic acid binding`GO:0004523^molecular_function^RNA-DNA hybrid ribonuclease activity
PI A12_234	.	3374961	3375568	maker-chr12_pseudo-snap-gene-33.36-mRNA-1|m.265	1-492[+]	.	PF13456.3^RVT_3^Reverse transcriptase-like^92-132^E:6.7e-05	.	.	.	.	.
PI A12_208	Protein neuralized	3391817	3395403	maker-chr12_pseudo-augustus-gene-34.21-mRNA-1|m.238	1-2970[+]	Protein neuralized	PF13920.3^zf-C3HC4_3^Zinc finger, C3HC4 type (RING finger)^938-984^E:2.7e-11	.	.	ENOG410ZMNG^protein ubiquitination	KEGG:dme:Dmel_CG11988`KO:K01931	GO:0005737^cellular_component^cytoplasm`GO:0005829^cellular_component^cytosol`GO:0005634^cellular_component^nucleus`GO:0048471^cellular_component^perinuclear region of cytoplasm`GO:0005886^cellular_component^plasma membrane`GO:0003677^molecular_function^DNA binding`GO:1901981^molecular_function^phosphatidylinositol phosphate binding`GO:0061630^molecular_function^ubiquitin protein ligase activity`…
PI A12_207	.	3408772	3411299	maker-chr12_pseudo-snap-gene-34.27-mRNA-1|m.236	1-1479[+]	.	PF01697.24^Glyco_transf_92^Glycosyltransferase family 92^229-446^E:2.6e-32`PF13704.3^Glyco_tranf_2_4^Glycosyl transferase family 2^247-344^E:2.7e-07	.	ExpAA=22.60^PredHel=1^Topology=i21-43o	.	.	.
PI A12_207	.	3408772	3411299	maker-chr12_pseudo-snap-gene-34.27-mRNA-1|m.237	256-816[-]	.	.	.	.	.	.	.
PI A12_209	Transcription factor GTE1	3426963	3430858	snap_masked-chr12_pseudo-processed-gene-34.10-mRNA-1|m.239	2-1126[+]	Transcription factor GTE1	PF00439.22^Bromodomain^Bromodomain^99-184^E:7.6e-18`PF17035.2^BET^Bromodomain extra-terminal - transcription regulation^258-320^E:3.5e-18	.	.	COG5076^bromodomain	KEGG:ath:AT2G34900	GO:0005634^cellular_component^nucleus`GO:0010030^biological_process^positive regulation of seed germination`GO:0045893^biological_process^positive regulation of transcription, DNA-templated`GO:0006351^biological_process^transcription, DNA-templated
PI A12_211	Actin-related protein 2/3 complex subunit 2A	3435410	3442511	maker-chr12_pseudo-snap-gene-34.30-mRNA-1|m.241	147-1121[+]	Actin-related protein 2/3 complex subunit 2A	PF04045.11^P34-Arc^Arp2/3 complex, 34 kD subunit p34-Arc^74-298^E:3.2e-56	.	.	ENOG410YKF6^protein 2 3 complex subunit	KEGG:ath:AT1G30825`KO:K05758	GO:0005885^cellular_component^Arp2/3 protein complex`GO:0042995^cellular_component^cell projection`GO:0005737^cellular_component^cytoplasm`GO:0007015^biological_process^actin filament organization`GO:0034314^biological_process^Arp2/3 complex-mediated actin nucleation`GO:0010090^biological_process^trichome morphogenesis
PI A12_210	.	3452211	3452849	maker-chr12_pseudo-snap-gene-34.29-mRNA-1|m.240	1-588[+]	.	.	.	.	.	.	.
PI A12_212	.	3458461	3459077	.	.	.	.	.	.	.	.	.
PI A12_255	CTP synthase	3488728	3497162	augustus_masked-chr12_pseudo-processed-gene-35.0-mRNA-1|m.294	620-2440[+]	CTP synthase 1	PF06418.11^CTP_synth_N^CTP synthase N-terminus^5-275^E:4e-124`PF00117.25^GATase^Glutamine amidotransferase class-I^312-546^E:4.5e-60`PF07722.10^Peptidase_C26^Peptidase C26^387-530^E:3.1e-05	.	ExpAA=15.91^PredHel=1^Topology=i7-29o	COG0504^Catalyzes the ATP-dependent amination of UTP to CTP with either L-glutamine or ammonia as the source of nitrogen (By similarity)	KEGG:hsa:1503`KO:K01937	GO:0005829^cellular_component^cytosol`GO:0016020^cellular_component^membrane`GO:0005524^molecular_function^ATP binding`GO:0003883^molecular_function^CTP synthase activity`GO:0044210^biological_process^'de novo' CTP biosynthetic process`GO:0042100^biological_process^B cell proliferation`GO:0006241^biological_process^CTP biosynthetic process`GO:0006541^biological_process^glutamine metabolic process…
PI A12_256	Polyadenylate-binding protein-interacting protein 6	3527868	3529315	maker-chr12_pseudo-snap-gene-35.32-mRNA-1|m.296	101-652[+]	Polyadenylate-binding protein-interacting protein 6	PF02845.13^CUE^CUE domain^92-127^E:5.3e-06	.	.	ENOG41114K2^NA	KEGG:ath:AT5G25540	.
PI A12_259	Tetraketide alpha-pyrone reductase 2	3541161	3541412	.	.	.	.	.	.	.	COG0451^Nad-dependent epimerase dehydratase	.
PI A12_260	Putative ribonuclease H protein At1g65750	3541604	3543082	snap_masked-chr12_pseudo-processed-gene-35.20-mRNA-1|m.298	1-1422[+]	Putative ribonuclease H protein At1g65750	PF13966.3^zf-RVT^zinc-binding in reverse transcriptase^148-234^E:6.2e-21`PF13456.3^RVT_3^Reverse transcriptase-like^323-442^E:1.9e-16	.	.	.	.	GO:0046872^molecular_function^metal ion binding`GO:0003676^molecular_function^nucleic acid binding`GO:0004523^molecular_function^RNA-DNA hybrid ribonuclease activity
PI A12_257	Tetraketide alpha-pyrone reductase 2	3550206	3552425	maker-chr12_pseudo-snap-gene-35.33-mRNA-1|m.297	1-696[+]	Tetraketide alpha-pyrone reductase 2	PF01370.18^Epimerase^NAD dependent epimerase/dehydratase family^29-219^E:3.2e-16`PF01073.16^3Beta_HSD^3-beta hydroxysteroid dehydrogenase/isomerase family^30-186^E:1.4e-15`PF07993.9^NAD_binding_4^Male sterility protein^30-213^E:1.2e-11`PF16363.2^GDP_Man_Dehyd^GDP-mannose 4,6 dehydratase^30-147^E:3.1e-07`PF05368.10^NmrA^NmrA-like family^30-138^E:1.1e-05`PF13460.3^NAD_binding_10^NAD(P)H-binding^32-…	.	.	COG0451^Nad-dependent epimerase dehydratase	.	GO:0005829^cellular_component^cytosol`GO:0050662^molecular_function^coenzyme binding`GO:0016491^molecular_function^oxidoreductase activity`GO:0010584^biological_process^pollen exine formation`GO:0080110^biological_process^sporopollenin biosynthetic process
PI A12_258	.	3576846	3577142	.	.	.	.	.	.	.	.	.
PI A12_241	.	3589830	3590719	maker-chr12_pseudo-snap-gene-36.38-mRNA-1|m.273	1-618[+]	.	.	.	.	.	.	.
PI A12_238	.	3603543	3603966	.	.	.	.	.	.	.	.	.
PI A12_236	Transcription factor BPE	3612706	3616573	maker-chr12_pseudo-augustus-gene-36.30-mRNA-1|m.267	52-840[+]	Transcription factor BPE	PF00010.23^HLH^Helix-loop-helix DNA-binding domain^147-194^E:3.7e-08	.	.	ENOG410YAFX^Transcription factor	KEGG:ath:AT1G59640	GO:0005634^cellular_component^nucleus`GO:0003677^molecular_function^DNA binding`GO:0003700^molecular_function^transcription factor activity, sequence-specific DNA binding`GO:0048446^biological_process^petal morphogenesis`GO:0006355^biological_process^regulation of transcription, DNA-templated`GO:0006351^biological_process^transcription, DNA-templated
PI A12_239	Receptor-like protein kinase FERONIA	3641930	3644485	augustus_masked-chr12_pseudo-processed-gene-36.8-mRNA-1|m.268	1-2556[+]	Receptor-like protein kinase FERONIA	PF12819.4^Malectin_like^Carbohydrate-binding protein of the ER^30-398^E:1.1e-30`PF07714.14^Pkinase_Tyr^Protein tyrosine kinase^490-754^E:3.8e-48`PF00069.22^Pkinase^Protein kinase domain^490-752^E:4.9e-45	.	ExpAA=43.25^PredHel=1^Topology=o430-452i	COG0515^Serine Threonine protein kinase	KEGG:ath:AT3G51550	GO:0043680^cellular_component^filiform apparatus`GO:0016021^cellular_component^integral component of membrane`GO:0005622^cellular_component^intracellular`GO:0016020^cellular_component^membrane`GO:0005886^cellular_component^plasma membrane`GO:0009506^cellular_component^plasmodesma`GO:0005524^molecular_function^ATP binding`GO:0004672^molecular_function^protein kinase activity`GO:0004674^molecular_f…
PI A12_240	5-formyltetrahydrofolate cyclo-ligase, mitochondrial	3651559	3654828	snap_masked-chr12_pseudo-processed-gene-36.27-mRNA-1|m.272	1313-1651[+]	5-formyltetrahydrofolate cyclo-ligase, mitochondrial	PF01812.17^5-FTHF_cyc-lig^5-formyltetrahydrofolate cyclo-ligase family^15-67^E:6.1e-06	.	.	COG0212^5-formyltetrahydrofolate cyclo-ligase	KEGG:ath:AT5G13050`KO:K01934	GO:0005739^cellular_component^mitochondrion`GO:0030272^molecular_function^5-formyltetrahydrofolate cyclo-ligase activity`GO:0005524^molecular_function^ATP binding`GO:0009396^biological_process^folic acid-containing compound biosynthetic process`GO:0035999^biological_process^tetrahydrofolate interconversion`GO:0046653^biological_process^tetrahydrofolate metabolic process
PI A12_240	5-formyltetrahydrofolate cyclo-ligase, mitochondrial	3651559	3654828	snap_masked-chr12_pseudo-processed-gene-36.27-mRNA-1|m.271	1-777[+]	5-formyltetrahydrofolate cyclo-ligase, mitochondrial	PF01812.17^5-FTHF_cyc-lig^5-formyltetrahydrofolate cyclo-ligase family^100-234^E:2.8e-10	.	.	COG0212^5-formyltetrahydrofolate cyclo-ligase	KEGG:ath:AT5G13050`KO:K01934	GO:0005739^cellular_component^mitochondrion`GO:0030272^molecular_function^5-formyltetrahydrofolate cyclo-ligase activity`GO:0005524^molecular_function^ATP binding`GO:0009396^biological_process^folic acid-containing compound biosynthetic process`GO:0035999^biological_process^tetrahydrofolate interconversion`GO:0046653^biological_process^tetrahydrofolate metabolic process
PI A12_235	.	3669110	3672997	maker-chr12_pseudo-augustus-gene-36.31-mRNA-1|m.266	1-1191[+]	.	PF05623.9^DUF789^Protein of unknown function (DUF789)^79-393^E:2.8e-104	.	.	.	.	.
PI A12_237	.	3686233	3686487	.	.	.	.	.	.	.	.	.
PI A12_270	Nicotinamide adenine dinucleotide transporter 2, mitochondrial	3703836	3708150	maker-chr12_pseudo-snap-gene-37.35-mRNA-1|m.310	1-1080[+]	Nicotinamide adenine dinucleotide transporter 2, mitochondrial	PF00153.24^Mito_carr^Mitochondrial carrier protein^22-112^E:3.7e-26`PF00153.24^Mito_carr^Mitochondrial carrier protein^121-213^E:9.3e-23`PF00153.24^Mito_carr^Mitochondrial carrier protein^225-313^E:6.8e-23	.	.	ENOG410XS20^solute carrier family 25 (pyrimidine nucleotide carrier	KEGG:ath:AT1G25380`KO:K15115	GO:0016021^cellular_component^integral component of membrane`GO:0031966^cellular_component^mitochondrial membrane`GO:0015297^molecular_function^antiporter activity`GO:0051724^molecular_function^NAD transporter activity`GO:0003735^molecular_function^structural constituent of ribosome`GO:0043132^biological_process^NAD transport`GO:0006412^biological_process^translation
PI A12_273	.	3742367	3743528	.	.	.	.	.	.	.	.	.
PI A12_271	Nicotinamide adenine dinucleotide transporter 2, mitochondrial	3753143	3754123	snap_masked-chr12_pseudo-processed-gene-37.17-mRNA-1|m.311	1-372[+]	Nicotinamide adenine dinucleotide transporter 2, mitochondrial	PF00153.24^Mito_carr^Mitochondrial carrier protein^31-73^E:6e-10	.	.	ENOG410XS20^solute carrier family 25 (pyrimidine nucleotide carrier	KEGG:ath:AT1G25380`KO:K15115	GO:0016021^cellular_component^integral component of membrane`GO:0031966^cellular_component^mitochondrial membrane`GO:0015297^molecular_function^antiporter activity`GO:0051724^molecular_function^NAD transporter activity`GO:0003735^molecular_function^structural constituent of ribosome`GO:0043132^biological_process^NAD transport`GO:0006412^biological_process^translation
PI A12_272	Threonine--tRNA ligase, mitochondrial 1	3755966	3763526	maker-chr12_pseudo-snap-gene-37.38-mRNA-1|m.312	50-2146[+]	Threonine--tRNA ligase, mitochondrial 1	PF02824.18^TGS^TGS domain^80-140^E:1.4e-15`PF07973.11^tRNA_SAD^Threonyl and Alanyl tRNA synthetase second additional domain^232-281^E:2.3e-12`PF00587.22^tRNA-synt_2b^tRNA synthetase class II core domain (G, H, P, S and T)^382-591^E:1.5e-38`PF03129.17^HGTP_anticodon^Anticodon binding domain^603-692^E:2.6e-21	.	.	COG0441^threonine-tRNA ligase activity	KEGG:ath:AT5G26830`KO:K01868	GO:0005618^cellular_component^cell wall`GO:0009507^cellular_component^chloroplast`GO:0005829^cellular_component^cytosol`GO:0016020^cellular_component^membrane`GO:0005739^cellular_component^mitochondrion`GO:0005886^cellular_component^plasma membrane`GO:0005524^molecular_function^ATP binding`GO:0046872^molecular_function^metal ion binding`GO:0004829^molecular_function^threonine-tRNA ligase activity…
PI A12_252	Probable carboxylesterase 17	3796116	3797129	augustus_masked-chr12_pseudo-processed-gene-38.1-mRNA-1|m.292	1-1014[+]	Probable carboxylesterase 17	PF00135.25^COesterase^Carboxylesterase family^72-125^E:2.2e-08`PF07859.10^Abhydrolase_3^alpha/beta hydrolase fold^84-312^E:7.8e-57	.	.	COG0657^alpha beta hydrolase fold-3 domain protein	KEGG:ath:AT5G16080	GO:0052689^molecular_function^carboxylic ester hydrolase activity
PI A12_249	.	3810028	3815842	maker-chr12_pseudo-augustus-gene-38.35-mRNA-1|m.287	3-1304[+]	.	.	.	.	.	.	.
PI A12_251	Pentatricopeptide repeat-containing protein At3g12770	3864865	3867063	snap_masked-chr12_pseudo-processed-gene-38.32-mRNA-1|m.290	1-2199[+]	Pentatricopeptide repeat-containing protein At3g12770	PF01535.17^PPR^PPR repeat^126-151^E:0.0015`PF13041.3^PPR_2^PPR repeat family^224-269^E:8.4e-11`PF12854.4^PPR_1^PPR repeat^224-252^E:1.4e-06`PF13812.3^PPR_3^Pentatricopeptide repeat domain^224-260^E:0.00073`PF01535.17^PPR^PPR repeat^226-255^E:2.7e-10`PF12854.4^PPR_1^PPR repeat^323-352^E:5.8e-08`PF13041.3^PPR_2^PPR repeat family^324-365^E:2.3e-10`PF01535.17^PPR^PPR repeat^328-357^E:2.1e-09`PF01535.…	.	.	ENOG410Z7Z7^Pentatricopeptide repeat-containing protein	KEGG:ath:AT3G12770	.
PI A12_254	Elongator complex protein 5	3870076	3875314	maker-chr12_pseudo-snap-gene-38.38-mRNA-1|m.293	1-1134[+]	Elongator complex protein 5	PF10483.6^Elong_Iki1^Elongator subunit Iki1^151-310^E:1.1e-11	.	.	ENOG4111HQX^Pfam:Hap2_elong	KEGG:ath:AT2G18410	GO:0005737^cellular_component^cytoplasm`GO:0033588^cellular_component^Elongator holoenzyme complex`GO:0005634^cellular_component^nucleus`GO:0016746^molecular_function^transferase activity, transferring acyl groups`GO:0006355^biological_process^regulation of transcription, DNA-templated`GO:0006351^biological_process^transcription, DNA-templated
PI A12_253	.	3878147	3879247	.	.	.	.	.	.	.	.	.
PI A12_250	.	3878720	3879082	snap_masked-chr12_pseudo-processed-gene-38.24-mRNA-1|m.289	1-363[+]	.	PF13456.3^RVT_3^Reverse transcriptase-like^21-85^E:2.5e-13	.	.	.	.	.
PI A12_226	Mannose-6-phosphate isomerase 2	3909591	3914007	maker-chr12_pseudo-augustus-gene-39.27-mRNA-1|m.255	286-1563[+]	Mannose-6-phosphate isomerase 2	PF01238.18^PMI_typeI^Phosphomannose isomerase type I^12-381^E:1.5e-100	.	.	COG1482^mannose-6-phosphate isomerase	KEGG:ath:AT1G67070`KO:K01809	GO:0004476^molecular_function^mannose-6-phosphate isomerase activity`GO:0008270^molecular_function^zinc ion binding`GO:0009298^biological_process^GDP-mannose biosynthetic process`GO:0019853^biological_process^L-ascorbic acid biosynthetic process`GO:0009646^biological_process^response to absence of light`GO:0046686^biological_process^response to cadmium ion`GO:0046680^biological_process^response t…
PI A12_227	Transcription factor BEE 1	3940869	3942684	maker-chr12_pseudo-snap-gene-39.32-mRNA-1|m.256	1-738[+]	Transcription factor BEE 3	PF00010.23^HLH^Helix-loop-helix DNA-binding domain^138-185^E:1.9e-06	.	.	ENOG410YIJY^Transcription factor	.	GO:0005634^cellular_component^nucleus`GO:0003677^molecular_function^DNA binding`GO:0003700^molecular_function^transcription factor activity, sequence-specific DNA binding`GO:0006355^biological_process^regulation of transcription, DNA-templated`GO:0006351^biological_process^transcription, DNA-templated
PI A12_225	.	3983777	3985280	snap_masked-chr12_pseudo-processed-gene-39.17-mRNA-1|m.254	2-901[+]	.	PF03004.11^Transposase_24^Plant transposase (Ptta/En/Spm family)^181-297^E:4e-14	.	.	.	.	.
PI A12_290	Putative ripening-related protein 2	3986986	3990340	augustus_masked-chr12_pseudo-processed-gene-40.0-mRNA-1|m.330	1-861[+]	Putative ripening-related protein 2	PF13456.3^RVT_3^Reverse transcriptase-like^57-124^E:7.4e-09	.	.	ENOG410YH76^Ripening-related protein	KEGG:osa:4330088	GO:0005576^cellular_component^extracellular region
PI A12_295	.	3994753	3997720	maker-chr12_pseudo-snap-gene-40.52-mRNA-1|m.334	2-742[+]	.	PF14108.3^DUF4281^Domain of unknown function (DUF4281)^131-247^E:2e-33	.	ExpAA=55.55^PredHel=2^Topology=o127-149i162-181o	.	.	.
PI A12_297	Caffeoylshikimate esterase	4020492	4022599	maker-chr12_pseudo-augustus-gene-40.50-mRNA-1|m.336	1-621[+]	Caffeoylshikimate esterase	PF12146.5^Hydrolase_4^Serine aminopeptidase, S33^13-183^E:1.8e-38`PF12697.4^Abhydrolase_6^Alpha/beta hydrolase family^18-185^E:9.4e-06	.	.	COG2267^alpha beta hydrolase fold	KEGG:ath:AT1G52760`KO:K18368	GO:0005886^cellular_component^plasma membrane`GO:0009506^cellular_component^plasmodesma`GO:0003846^molecular_function^2-acylglycerol O-acyltransferase activity`GO:0090430^molecular_function^caffeoyl-CoA: alcohol caffeoyl transferase activity`GO:0016787^molecular_function^hydrolase activity`GO:0004622^molecular_function^lysophospholipase activity`GO:0009809^biological_process^lignin biosynthetic p…
PI A12_298	.	4026162	4027953	maker-chr12_pseudo-snap-gene-40.53-mRNA-1|m.337	1-519[+]	.	PF12146.5^Hydrolase_4^Serine aminopeptidase, S33^117-166^E:1.2e-10	.	.	.	.	.
PI A12_299	.	4045428	4046051	augustus_masked-chr12_pseudo-processed-gene-40.9-mRNA-1|m.338	1-531[+]	.	.	.	.	.	.	.
PI A12_293	.	4046091	4046999	snap_masked-chr12_pseudo-processed-gene-40.37-mRNA-1|m.332	1-864[+]	.	.	.	.	.	.	.
PI A12_294	.	4058394	4059611	augustus_masked-chr12_pseudo-processed-gene-40.14-mRNA-1|m.333	1-1218[+]	.	.	.	.	.	.	.
PI A12_300	.	4071390	4071953	augustus_masked-chr12_pseudo-processed-gene-40.17-mRNA-1|m.339	1-564[+]	.	.	.	ExpAA=18.76^PredHel=1^Topology=o15-33i	.	.	.
PI A12_296	.	4071993	4072466	augustus_masked-chr12_pseudo-processed-gene-40.18-mRNA-1|m.335	1-474[+]	.	.	.	.	.	.	.
PI A12_291	.	4085236	4085484	.	.	.	.	.	.	.	.	.
PI A12_289	.	4085670	4086551	snap_masked-chr12_pseudo-processed-gene-40.25-mRNA-1|m.329	1-807[+]	.	.	.	.	.	.	.
PI A12_292	.	4086561	4087075	snap_masked-chr12_pseudo-processed-gene-40.26-mRNA-1|m.331	1-459[+]	.	.	.	.	.	.	.
PI A12_243	.	4113149	4114155	augustus_masked-chr12_pseudo-processed-gene-41.0-mRNA-1|m.276	1-483[+]	.	.	.	.	.	.	.
PI A12_242	.	4115034	4115877	snap_masked-chr12_pseudo-processed-gene-41.9-mRNA-1|m.274	1-303[+]	.	.	.	ExpAA=31.42^PredHel=1^Topology=o10-32i	.	.	.
PI A12_274	Probable serine/threonine-protein kinase At1g18390	4226102	4228431	maker-chr12_pseudo-snap-gene-42.37-mRNA-1|m.314	1-1182[+]	Probable serine/threonine-protein kinase At1g18390	PF13947.3^GUB_WAK_bind^Wall-associated receptor kinase galacturonan-binding^31-96^E:1.7e-08`PF07714.14^Pkinase_Tyr^Protein tyrosine kinase^113-367^E:2.4e-43`PF00069.22^Pkinase^Protein kinase domain^115-365^E:1.4e-46`PF14531.3^Kinase-like^Kinase-like^191-291^E:5.7e-06	sigP:1^23^0.801^YES	.	COG0515^Serine Threonine protein kinase	KEGG:ath:AT1G18390	GO:0005886^cellular_component^plasma membrane`GO:0005524^molecular_function^ATP binding`GO:0030247^molecular_function^polysaccharide binding`GO:0004674^molecular_function^protein serine/threonine kinase activity`GO:0071215^biological_process^cellular response to abscisic acid stimulus`GO:0042631^biological_process^cellular response to water deprivation`GO:0048573^biological_process^photoperiodism…
PI A12_278	.	4240293	4240720	snap_masked-chr12_pseudo-processed-gene-42.22-mRNA-1|m.318	1-363[+]	.	.	.	.	.	.	.
PI A12_276	.	4241128	4241484	augustus_masked-chr12_pseudo-processed-gene-42.5-mRNA-1|m.316	1-357[+]	.	.	.	.	.	.	.
PI A12_277	.	4253929	4256521	maker-chr12_pseudo-snap-gene-42.38-mRNA-1|m.317	1-1884[+]	.	.	.	.	.	.	.
PI A12_275	.	4262706	4263155	augustus_masked-chr12_pseudo-processed-gene-42.10-mRNA-1|m.315	1-450[+]	.	.	.	ExpAA=20.71^PredHel=1^Topology=i111-133o	.	.	.
PI A12_279	Expansin-A4	4285675	4285901	.	.	.	.	.	.	.	ENOG410YEM2^expansin	KEGG:ath:AT2G39700
PI A12_283	.	4302139	4302402	.	.	.	.	.	.	.	.	.
PI A12_281	Putative ribonuclease H protein At1g65750	4305055	4305896	maker-chr12_pseudo-augustus-gene-43.26-mRNA-1|m.320	1-450[+]	Putative ribonuclease H protein At1g65750	PF13456.3^RVT_3^Reverse transcriptase-like^55-137^E:3.4e-10	.	.	.	.	GO:0046872^molecular_function^metal ion binding`GO:0003676^molecular_function^nucleic acid binding`GO:0004523^molecular_function^RNA-DNA hybrid ribonuclease activity
PI A12_284	Probable peptide/nitrate transporter At3g43790	4314271	4314939	.	.	.	.	.	.	.	ENOG410XSE0^Major Facilitator superfamily	KEGG:ath:AT3G43790
PI A12_280	Agamous-like MADS-box protein AGL18	4385222	4385983	augustus_masked-chr12_pseudo-processed-gene-43.4-mRNA-1|m.319	1-762[+]	Agamous-like MADS-box protein AGL18	PF00319.15^SRF-TF^SRF-type transcription factor (DNA-binding and dimerisation domain)^11-53^E:1.2e-14	.	.	COG5068^Transcription factor	KEGG:ath:AT3G57390	GO:0005634^cellular_component^nucleus`GO:0003677^molecular_function^DNA binding`GO:0003700^molecular_function^transcription factor activity, sequence-specific DNA binding`GO:0009908^biological_process^flower development`GO:0009910^biological_process^negative regulation of flower development`GO:0048577^biological_process^negative regulation of short-day photoperiodism, flowering`GO:0009555^biologi…
PI A12_282	.	4386335	4386715	augustus_masked-chr12_pseudo-processed-gene-43.8-mRNA-1|m.321	1-381[+]	.	.	.	ExpAA=45.23^PredHel=2^Topology=o50-72i79-101o	.	.	.
PI A12_311	Nuclear transcription factor Y subunit C-2	4450073	4451613	maker-chr12_pseudo-snap-gene-44.29-mRNA-1|m.356	1-633[+]	Nuclear transcription factor Y subunit C-2	PF00125.21^Histone^Core histone H2A/H2B/H3/H4^74-141^E:6.3e-13`PF00808.20^CBFD_NFYB_HMF^Histone-like transcription factor (CBF/NF-Y) and archaeal histone^77-140^E:1.7e-18	.	.	COG5208^Nuclear transcription factor Y	KEGG:ath:AT1G56170	GO:0016602^cellular_component^CCAAT-binding factor complex`GO:0005737^cellular_component^cytoplasm`GO:0005634^cellular_component^nucleus`GO:0003677^molecular_function^DNA binding`GO:0003700^molecular_function^transcription factor activity, sequence-specific DNA binding`GO:0045893^biological_process^positive regulation of transcription, DNA-templated`GO:0006355^biological_process^regulation of tra…
PI A12_313	.	4463716	4464613	.	.	.	.	.	.	.	.	.
PI A12_312	Protein DETOXIFICATION 6	4478518	4482053	augustus_masked-chr12_pseudo-processed-gene-44.9-mRNA-1|m.357	1-1416[+]	Protein DETOXIFICATION 9	PF01554.15^MatE^MatE^30-190^E:2.7e-30`PF01554.15^MatE^MatE^251-413^E:7.9e-30	.	ExpAA=252.19^PredHel=12^Topology=i27-49o59-81i101-123o138-157i170-192o202-224i245-267o282-304i325-350o370-392i399-421o426-448i	COG0534^Mate efflux family protein	.	GO:0016021^cellular_component^integral component of membrane`GO:0015297^molecular_function^antiporter activity`GO:0015238^molecular_function^drug transmembrane transporter activity`GO:0009611^biological_process^response to wounding
PI A12_286	Ras-related protein RABH1e	4525800	4528892	maker-chr12_pseudo-augustus-gene-45.21-mRNA-1|m.323	217-840[+]	Ras-related protein RABH1e	PF00025.18^Arf^ADP-ribosylation factor family^9-133^E:2.5e-15`PF00071.19^Ras^Ras family^11-169^E:1.8e-57`PF08477.10^Roc^Ras of Complex, Roc, domain of DAPkinase^11-125^E:7.7e-37`PF09439.7^SRPRB^Signal recognition particle receptor beta subunit^11-134^E:4.5e-06`PF04670.9^Gtr1_RagA^Gtr1/RagA G protein conserved region^11-132^E:1.2e-05`PF01926.20^MMR_HSR1^50S ribosome-binding GTPase^12-119^E:4.8e-05	.	.	ENOG410XPBI^member RAS oncogene family	KEGG:ath:AT5G10260`KO:K07893	GO:0005794^cellular_component^Golgi apparatus`GO:0000139^cellular_component^Golgi membrane`GO:0005525^molecular_function^GTP binding`GO:0006891^biological_process^intra-Golgi vesicle-mediated transport`GO:0015031^biological_process^protein transport`GO:0042147^biological_process^retrograde transport, endosome to Golgi`GO:0006890^biological_process^retrograde vesicle-mediated transport, Golgi to E…
PI A12_287	.	4537878	4538216	augustus_masked-chr12_pseudo-processed-gene-45.7-mRNA-1|m.324	1-339[+]	.	PF03087.11^DUF241^Arabidopsis protein of unknown function^1-109^E:2.2e-26	.	.	.	.	.
PI A12_285	Serine/threonine-protein kinase CDL1	4577245	4580153	maker-chr12_pseudo-snap-gene-45.22-mRNA-1|m.322	2-1732[+]	Serine/threonine-protein kinase CDL1	PF00069.22^Pkinase^Protein kinase domain^240-516^E:4.1e-44`PF07714.14^Pkinase_Tyr^Protein tyrosine kinase^241-518^E:5.8e-41	.	.	COG0515^Serine Threonine protein kinase	KEGG:ath:AT5G02800	GO:0005886^cellular_component^plasma membrane`GO:0005524^molecular_function^ATP binding`GO:0004674^molecular_function^protein serine/threonine kinase activity`GO:0009742^biological_process^brassinosteroid mediated signaling pathway`GO:1900459^biological_process^positive regulation of brassinosteroid mediated signaling pathway
PI A12_321	Protein C2-DOMAIN ABA-RELATED 1	4593064	4594073	maker-chr12_pseudo-augustus-gene-46.41-mRNA-1|m.369	1-498[+]	Protein C2-DOMAIN ABA-RELATED 1	PF00168.27^C2^C2 domain^6-93^E:1e-21	.	.	COG5038^Domain-Containing protein	.	GO:0005634^cellular_component^nucleus`GO:0005886^cellular_component^plasma membrane`GO:0005096^molecular_function^GTPase activator activity`GO:0046872^molecular_function^metal ion binding`GO:0005543^molecular_function^phospholipid binding`GO:0009738^biological_process^abscisic acid-activated signaling pathway`GO:0009789^biological_process^positive regulation of abscisic acid-activated signaling p…
PI A12_314	.	4605953	4606780	augustus_masked-chr12_pseudo-processed-gene-46.3-mRNA-1|m.358	1-828[+]	.	PF04504.11^DUF573^Protein of unknown function, DUF573^60-151^E:2.2e-26	.	.	.	.	.
PI A12_318	Cytochrome P450 81D1	4608351	4609933	maker-chr12_pseudo-augustus-gene-46.42-mRNA-1|m.366	1-1503[+]	Cytochrome P450 81D1	PF00067.19^p450^Cytochrome P450^34-475^E:1e-105	.	ExpAA=20.76^PredHel=1^Topology=i7-24o	COG2124^Cytochrome p450	KEGG:ath:AT5G36220`KO:K00517	GO:0016021^cellular_component^integral component of membrane`GO:0016020^cellular_component^membrane`GO:0020037^molecular_function^heme binding`GO:0005506^molecular_function^iron ion binding`GO:0016709^molecular_function^oxidoreductase activity, acting on paired donors, with incorporation or reduction of molecular oxygen, NAD(P)H as one donor, and incorporation of one atom of oxygen`GO:0098542^bio…
PI A12_320	Putative sodium-coupled neutral amino acid transporter 8	4613380	4614700	maker-chr12_pseudo-snap-gene-46.48-mRNA-1|m.368	1-774[+]	Probable sodium-coupled neutral amino acid transporter 6	PF01490.15^Aa_trans^Transmembrane amino acid transporter protein^4-249^E:1e-35	.	ExpAA=129.35^PredHel=6^Topology=i13-32o58-80i92-114o129-151i172-194o218-240i	COG0814^amino acid transport	KEGG:xtr:493479`KO:K14993	GO:0005887^cellular_component^integral component of plasma membrane`GO:0005886^cellular_component^plasma membrane`GO:0015171^molecular_function^amino acid transmembrane transporter activity`GO:0003333^biological_process^amino acid transmembrane transport`GO:0006814^biological_process^sodium ion transport
PI A12_316	Zinc finger protein CONSTANS-LIKE 2	4625365	4626195	augustus_masked-chr12_pseudo-processed-gene-46.4-mRNA-1|m.362	1-831[+]	Zinc finger protein CONSTANS-LIKE 2	PF00643.21^zf-B_box^B-box zinc finger^58-104^E:7.1e-08	.	.	COG5641^Transcription factor	KEGG:ath:AT3G02380	GO:0005634^cellular_component^nucleus`GO:0003677^molecular_function^DNA binding`GO:0003700^molecular_function^transcription factor activity, sequence-specific DNA binding`GO:0008270^molecular_function^zinc ion binding`GO:0009658^biological_process^chloroplast organization`GO:0009909^biological_process^regulation of flower development`GO:0009416^biological_process^response to light stimulus`GO:000…
PI A12_315	21 kDa protein	4628053	4628658	augustus_masked-chr12_pseudo-processed-gene-46.5-mRNA-1|m.361	1-606[+]	21 kDa protein	PF04043.12^PMEI^Plant invertase/pectin methylesterase inhibitor^40-191^E:2.9e-32	.	.	.	.	GO:0004857^molecular_function^enzyme inhibitor activity
PI A12_323	.	4656005	4656445	snap_masked-chr12_pseudo-processed-gene-46.32-mRNA-1|m.371	1-381[+]	.	.	.	.	.	.	.
PI A12_322	.	4656446	4657066	snap_masked-chr12_pseudo-processed-gene-46.33-mRNA-1|m.370	1-555[+]	.	.	.	.	.	.	.
PI A12_319	Repressor of RNA polymerase III transcription MAF1 homolog	4663407	4664559	augustus_masked-chr12_pseudo-processed-gene-46.15-mRNA-1|m.367	1-507[+]	Repressor of RNA polymerase III transcription MAF1 homolog	PF09174.7^Maf1^Maf1 regulator^5-92^E:4e-17	.	.	.	KEGG:xla:380400	GO:0005737^cellular_component^cytoplasm`GO:0005634^cellular_component^nucleus`GO:0016480^biological_process^negative regulation of transcription from RNA polymerase III promoter`GO:0006351^biological_process^transcription, DNA-templated
PI A12_317	Calcium/calmodulin-regulated receptor-like kinase 2	4666207	4667380	maker-chr12_pseudo-augustus-gene-46.40-mRNA-1|m.364	1-642[+]	Calcium/calmodulin-regulated receptor-like kinase 2	PF07714.14^Pkinase_Tyr^Protein tyrosine kinase^3-170^E:2.2e-29`PF00069.22^Pkinase^Protein kinase domain^7-169^E:2.5e-29	.	.	COG0515^Serine Threonine protein kinase	KEGG:ath:AT5G15730	GO:0016021^cellular_component^integral component of membrane`GO:0005886^cellular_component^plasma membrane`GO:0005524^molecular_function^ATP binding`GO:0004674^molecular_function^protein serine/threonine kinase activity
PI A12_367	Rhodanese-like domain-containing protein 15, chloroplastic	4842746	4844320	maker-chr12_pseudo-snap-gene-48.27-mRNA-1|m.422	1-747[+]	Rhodanese-like domain-containing protein 15, chloroplastic	PF00581.17^Rhodanese^Rhodanese-like domain^150-242^E:5e-15	.	.	COG0607^Rhodanese domain protein	KEGG:ath:AT4G35770	GO:0009507^cellular_component^chloroplast`GO:0009579^cellular_component^thylakoid`GO:0007568^biological_process^aging`GO:0009753^biological_process^response to jasmonic acid`GO:0006979^biological_process^response to oxidative stress`GO:0009611^biological_process^response to wounding
PI A12_365	Ammonium transporter 3 member 1	4858824	4860475	maker-chr12_pseudo-augustus-gene-48.22-mRNA-1|m.419	1-1464[+]	Ammonium transporter 3 member 1	PF00909.18^Ammonium_transp^Ammonium Transporter Family^46-458^E:1.2e-76	.	ExpAA=222.52^PredHel=10^Topology=i75-97o138-159i166-188o198-220i233-250o260-282i295-317o321-340i353-375o411-433i	COG0004^ammonium Transporter	KEGG:osa:4324937`KO:K03320	GO:0005887^cellular_component^integral component of plasma membrane`GO:0008519^molecular_function^ammonium transmembrane transporter activity`GO:0072488^biological_process^ammonium transmembrane transport`GO:0006995^biological_process^cellular response to nitrogen starvation`GO:0019740^biological_process^nitrogen utilization`GO:0015695^biological_process^organic cation transport
PI A12_369	Phospholipase D delta	4861501	4867292	maker-chr12_pseudo-snap-gene-48.30-mRNA-1|m.428	66-2651[+]	Phospholipase D delta	PF00168.27^C2^C2 domain^13-147^E:1.1e-26`PF00614.19^PLDc^Phospholipase D Active site motif^362-397^E:4.9e-06`PF13091.3^PLDc_2^PLD-like domain^567-744^E:3.3e-08`PF00614.19^PLDc^Phospholipase D Active site motif^708-734^E:6.3e-08`PF12357.5^PLD_C^Phospholipase D C terminal^781-850^E:3.5e-29	.	.	COG1502^Catalyzes the reversible phosphatidyl group transfer from one phosphatidylglycerol molecule to another to form cardiolipin (CL) (diphosphatidylglycerol) and glycerol (By similarity)	KEGG:ath:AT4G35790`KO:K01115	GO:0016020^cellular_component^membrane`GO:0005886^cellular_component^plasma membrane`GO:0009506^cellular_component^plasmodesma`GO:0005773^cellular_component^vacuole`GO:0005509^molecular_function^calcium ion binding`GO:0070290^molecular_function^N-acylphosphatidylethanolamine-specific phospholipase D activity`GO:0004630^molecular_function^phospholipase D activity`GO:0016042^biological_process^lipi…
PI A12_366	Probable prolyl 4-hydroxylase 10	4877055	4879710	maker-chr12_pseudo-augustus-gene-48.23-mRNA-1|m.421	161-1030[+]	Probable prolyl 4-hydroxylase 10	PF03171.17^2OG-FeII_Oxy^2OG-Fe(II) oxygenase superfamily^163-283^E:2.7e-12`PF13640.3^2OG-FeII_Oxy_3^2OG-Fe(II) oxygenase superfamily^165-283^E:4.1e-21	.	ExpAA=22.93^PredHel=1^Topology=i20-42o	ENOG410XS5J^prolyl 4-hydroxylase	.	GO:0005789^cellular_component^endoplasmic reticulum membrane`GO:0016021^cellular_component^integral component of membrane`GO:0005506^molecular_function^iron ion binding`GO:0031418^molecular_function^L-ascorbic acid binding`GO:0004656^molecular_function^procollagen-proline 4-dioxygenase activity
PI A12_368	Aconitate hydratase, cytoplasmic	4881249	4887715	maker-chr12_pseudo-augustus-gene-48.26-mRNA-1|m.426	134-2923[+]	Aconitate hydratase, cytoplasmic	PF00330.17^Aconitase^Aconitase family (aconitate hydratase)^65-597^E:1e-179`PF00694.16^Aconitase_C^Aconitase C-terminal domain^726-853^E:8.3e-48	.	.	.	.	GO:0005737^cellular_component^cytoplasm`GO:0051539^molecular_function^4 iron, 4 sulfur cluster binding`GO:0003994^molecular_function^aconitate hydratase activity`GO:0046872^molecular_function^metal ion binding`GO:0006097^biological_process^glyoxylate cycle
PI A12_288	3-dehydroquinate synthase, chloroplastic	4978994	4982179	maker-chr12_pseudo-augustus-gene-49.26-mRNA-1|m.325	144-1496[+]	3-dehydroquinate synthase, chloroplastic	PF00465.16^Fe-ADH^Iron-containing alcohol dehydrogenase^95-266^E:4.7e-08`PF13685.3^Fe-ADH_2^Iron-containing alcohol dehydrogenase^97-318^E:2.7e-14`PF01761.17^DHQ_synthase^3-dehydroquinate synthase^149-412^E:1.7e-106	.	ExpAA=15.39^PredHel=1^Topology=i179-201o	.	.	GO:0009507^cellular_component^chloroplast`GO:0003856^molecular_function^3-dehydroquinate synthase activity`GO:0042802^molecular_function^identical protein binding`GO:0046872^molecular_function^metal ion binding`GO:0051287^molecular_function^NAD binding`GO:0009073^biological_process^aromatic amino acid family biosynthetic process`GO:0009423^biological_process^chorismate biosynthetic process`GO:003…
PI A12_288	3-dehydroquinate synthase, chloroplastic	4978994	4982179	maker-chr12_pseudo-augustus-gene-49.26-mRNA-1|m.327	1701-2036[+]	.	.	.	.	.	.	.
PI A12_414	.	4991179	4992526	snap_masked-chr12_pseudo-processed-gene-50.19-mRNA-1|m.479	1-918[+]	.	.	.	.	.	.	.
PI A12_410	Pathogenesis-related protein 5	4999038	5000544	maker-chr12_pseudo-augustus-gene-50.41-mRNA-1|m.474	176-1117[+]	Pathogenesis-related protein 5	PF00314.14^Thaumatin^Thaumatin family^35-244^E:1.4e-83	sigP:1^28^0.626^YES	ExpAA=38.68^PredHel=2^Topology=o10-32i294-312o	ENOG4111KEV^thaumatin-like protein	KEGG:ath:AT1G75040	GO:0048046^cellular_component^apoplast`GO:0005618^cellular_component^cell wall`GO:0005773^cellular_component^vacuole`GO:0031540^biological_process^regulation of anthocyanin biosynthetic process`GO:0046686^biological_process^response to cadmium ion`GO:0010224^biological_process^response to UV-B`GO:0009615^biological_process^response to virus`GO:0009627^biological_process^systemic acquired resistan…
PI A12_411	Ferredoxin--NADP reductase, leaf isozyme, chloroplastic	5021496	5023986	augustus_masked-chr12_pseudo-processed-gene-50.10-mRNA-1|m.475	1-1200[+]	Ferredoxin--NADP reductase, leaf isozyme, chloroplastic	PF00175.18^NAD_binding_1^Oxidoreductase NAD-binding domain^252-367^E:1.6e-29	.	.	.	.	GO:0009570^cellular_component^chloroplast stroma`GO:0009535^cellular_component^chloroplast thylakoid membrane`GO:0004324^molecular_function^ferredoxin-NADP+ reductase activity`GO:0015979^biological_process^photosynthesis
PI A12_412	Vacuolar protein 8	5024606	5027535	augustus_masked-chr12_pseudo-processed-gene-50.11-mRNA-1|m.476	1-2085[+]	Vacuolar protein 8	.	.	.	.	KEGG:dha:DEHA2C14762g`KO:K08332	GO:0005774^cellular_component^vacuolar membrane
PI A12_417	.	5040864	5041675	maker-chr12_pseudo-snap-gene-50.45-mRNA-1|m.482	1-435[+]	.	PF14111.3^DUF4283^Domain of unknown function (DUF4283)^34-141^E:4.2e-31	.	.	.	.	.
PI A12_418	.	5041727	5046237	.	.	.	.	.	.	.	.	.
PI A12_415	.	5046320	5047701	maker-chr12_pseudo-snap-gene-50.47-mRNA-1|m.480	1-597[+]	.	.	.	.	.	.	.
PI A12_416	.	5051666	5052302	maker-chr12_pseudo-snap-gene-50.48-mRNA-1|m.481	1-543[+]	.	PF13456.3^RVT_3^Reverse transcriptase-like^60-169^E:8e-23	.	.	.	.	.
PI A12_406	Snakin-2	5058504	5059047	maker-chr12_pseudo-augustus-gene-50.40-mRNA-1|m.470	1-378[+]	Snakin-2	PF02704.11^GASA^Gibberellin regulated protein^66-125^E:8.4e-19	sigP:1^46^0.524^YES	ExpAA=21.44^PredHel=1^Topology=o20-42i	ENOG410YWQ9^gast1 protein homolog 1	KEGG:sot:102582131	GO:0005618^cellular_component^cell wall`GO:0005576^cellular_component^extracellular region`GO:0006952^biological_process^defense response
PI A12_407	.	5067070	5067611	.	.	.	.	.	.	.	.	.
PI A12_409	Protein WUSCHEL	5070803	5072177	augustus_masked-chr12_pseudo-processed-gene-50.15-mRNA-1|m.472	1-843[+]	Protein WUSCHEL	PF00046.26^Homeobox^Homeobox domain^32-92^E:6.5e-17	.	.	.	.	GO:0005634^cellular_component^nucleus`GO:0003677^molecular_function^DNA binding`GO:0030154^biological_process^cell differentiation`GO:0009908^biological_process^flower development`GO:0006355^biological_process^regulation of transcription, DNA-templated`GO:0006351^biological_process^transcription, DNA-templated
PI A12_408	.	5081802	5083882	augustus_masked-chr12_pseudo-processed-gene-50.8-mRNA-1|m.471	1-483[+]	.	.	.	.	.	.	.
PI A12_413	Fe-S cluster assembly factor HCF101, chloroplastic	5083800	5086530	maker-chr12_pseudo-snap-gene-50.54-mRNA-1|m.478	1-345[+]	Fe-S cluster assembly factor HCF101, chloroplastic	PF06155.9^DUF971^Protein of unknown function (DUF971)^54-97^E:1.5e-06	.	.	COG0489^ATP-binding protein	KEGG:osa:4324700	GO:0009570^cellular_component^chloroplast stroma`GO:0005524^molecular_function^ATP binding`GO:0051536^molecular_function^iron-sulfur cluster binding`GO:0046872^molecular_function^metal ion binding
PI A12_333	Peptide methionine sulfoxide reductase A5	5099333	5100973	maker-chr12_pseudo-augustus-gene-51.26-mRNA-1|m.384	1-804[+]	Peptide methionine sulfoxide reductase A5	PF01625.18^PMSR^Peptide methionine sulfoxide reductase^67-208^E:4.2e-42	.	.	COG0225^Has an important function as a repair enzyme for proteins that have been inactivated by oxidation. Catalyzes the reversible oxidation-reduction of methionine sulfoxide in proteins to methionine (By similarity)	KEGG:ath:AT2G18030`KO:K07304	GO:0008113^molecular_function^peptide-methionine (S)-S-oxide reductase activity`GO:0030091^biological_process^protein repair`GO:0006979^biological_process^response to oxidative stress
PI A12_332	GDP-mannose 4,6 dehydratase 1	5108051	5108680	augustus_masked-chr12_pseudo-processed-gene-51.2-mRNA-1|m.383	1-630[+]	GDP-mannose 4,6 dehydratase 1	PF16363.2^GDP_Man_Dehyd^GDP-mannose 4,6 dehydratase^1-183^E:4.6e-76`PF01370.18^Epimerase^NAD dependent epimerase/dehydratase family^1-116^E:3.2e-32	.	.	COG1089^GDP-mannose 4,6-dehydratase	KEGG:ath:AT5G66280`KO:K01711	GO:0008446^molecular_function^GDP-mannose 4,6-dehydratase activity`GO:0042351^biological_process^'de novo' GDP-L-fucose biosynthetic process`GO:0019673^biological_process^GDP-mannose metabolic process
PI A12_334	.	5108956	5111787	maker-chr12_pseudo-augustus-gene-51.27-mRNA-1|m.385	1-591[+]	.	.	.	.	.	.	.
PI A12_336	NAC domain-containing protein 37	5114402	5116439	maker-chr12_pseudo-snap-gene-51.32-mRNA-1|m.387	2-1009[+]	NAC domain-containing protein 37	PF02365.12^NAM^No apical meristem (NAM) protein^26-133^E:4.8e-19	.	.	ENOG410YBF6^NAC domain-containing protein	KEGG:ath:AT2G18060	GO:0005634^cellular_component^nucleus`GO:0043565^molecular_function^sequence-specific DNA binding`GO:0003700^molecular_function^transcription factor activity, sequence-specific DNA binding`GO:0044212^molecular_function^transcription regulatory region DNA binding`GO:1990110^biological_process^callus formation`GO:0071555^biological_process^cell wall organization`GO:0007275^biological_process^multic…
PI A12_335	Kinesin-like protein NACK1	5152756	5157597	maker-chr12_pseudo-augustus-gene-51.29-mRNA-1|m.386	274-3039[+]	Kinesin-like protein NACK1	PF16796.2^Microtub_bd^Microtubule binding^19-158^E:2.4e-20`PF00225.20^Kinesin^Kinesin motor domain^25-343^E:4.9e-96`PF11995.5^DUF3490^Domain of unknown function (DUF3490)^799-922^E:5.6e-54	.	.	.	.	GO:0005871^cellular_component^kinesin complex`GO:0005874^cellular_component^microtubule`GO:0005634^cellular_component^nucleus`GO:0009524^cellular_component^phragmoplast`GO:0005524^molecular_function^ATP binding`GO:0003777^molecular_function^microtubule motor activity`GO:0000919^biological_process^cell plate assembly`GO:0007018^biological_process^microtubule-based movement
PI A12_387	B-box zinc finger protein 19	5218912	5221123	maker-chr12_pseudo-augustus-gene-52.25-mRNA-1|m.445	109-672[+]	B-box zinc finger protein 19	PF00643.21^zf-B_box^B-box zinc finger^4-42^E:2.7e-06`PF00643.21^zf-B_box^B-box zinc finger^52-91^E:1.5e-06	.	.	.	KEGG:ath:AT4G38960	GO:0005634^cellular_component^nucleus`GO:0008270^molecular_function^zinc ion binding`GO:0010100^biological_process^negative regulation of photomorphogenesis`GO:0006355^biological_process^regulation of transcription, DNA-templated`GO:0006351^biological_process^transcription, DNA-templated
PI A12_388	Probable fructose-bisphosphate aldolase 2, chloroplastic	5221439	5223393	maker-chr12_pseudo-augustus-gene-52.28-mRNA-1|m.447	55-1245[+]	Probable fructose-bisphosphate aldolase 2, chloroplastic	PF00274.16^Glycolytic^Fructose-bisphosphate aldolase class-I^52-396^E:2.6e-156	.	.	COG3588^fructose-bisphosphate aldolase	KEGG:ath:AT4G38970`KO:K01623	GO:0048046^cellular_component^apoplast`GO:0009507^cellular_component^chloroplast`GO:0009941^cellular_component^chloroplast envelope`GO:0009570^cellular_component^chloroplast stroma`GO:0016020^cellular_component^membrane`GO:0010287^cellular_component^plastoglobule`GO:0009579^cellular_component^thylakoid`GO:0004332^molecular_function^fructose-bisphosphate aldolase activity`GO:0006096^biological_pro…
PI A12_389	Protein CHAPERONE-LIKE PROTEIN OF POR1, chloroplastic	5224598	5227280	maker-chr12_pseudo-augustus-gene-52.29-mRNA-1|m.449	73-930[+]	Protein CHAPERONE-LIKE PROTEIN OF POR1, chloroplastic	PF11833.5^DUF3353^Protein of unknown function (DUF3353)^105-284^E:9.3e-51	.	ExpAA=76.26^PredHel=4^Topology=i181-200o204-221i230-252o267-284i	.	.	GO:0009941^cellular_component^chloroplast envelope`GO:0009535^cellular_component^chloroplast thylakoid membrane`GO:0016021^cellular_component^integral component of membrane`GO:0055035^cellular_component^plastid thylakoid membrane`GO:0044183^molecular_function^protein binding involved in protein folding`GO:0061077^biological_process^chaperone-mediated protein folding`GO:0009658^biological_process^…
PI A12_385	Probable pectinesterase 53	5229812	5231481	snap_masked-chr12_pseudo-processed-gene-52.16-mRNA-1|m.443	122-1228[+]	Probable pectinesterase 53	PF01095.16^Pectinesterase^Pectinesterase^71-361^E:1e-70	.	.	COG4677^pectinesterase	KEGG:ath:AT5G19730`KO:K01051	GO:0005618^cellular_component^cell wall`GO:0005737^cellular_component^cytoplasm`GO:0005576^cellular_component^extracellular region`GO:0045330^molecular_function^aspartyl esterase activity`GO:0030599^molecular_function^pectinesterase activity`GO:0042545^biological_process^cell wall modification`GO:0045490^biological_process^pectin catabolic process
PI A12_386	Coiled-coil domain-containing protein 90B, mitochondrial	5233582	5235762	maker-chr12_pseudo-augustus-gene-52.27-mRNA-1|m.444	1-786[+]	Coiled-coil domain-containing protein 90B, mitochondrial	PF07798.8^DUF1640^Protein of unknown function (DUF1640)^87-246^E:2.6e-63	sigP:1^21^0.487^YES	.	ENOG4111F9W^Coiled-coil domain containing	KEGG:hsa:60492	GO:0016021^cellular_component^integral component of membrane`GO:0005739^cellular_component^mitochondrion
PI A12_384	.	5244986	5246449	snap_masked-chr12_pseudo-processed-gene-52.18-mRNA-1|m.442	1-327[+]	.	.	.	.	.	.	.
PI A12_381	Floral homeotic protein PMADS 1	5309578	5311635	maker-chr12_pseudo-augustus-gene-53.21-mRNA-1|m.439	195-827[+]	Floral homeotic protein PMADS 1	PF00319.15^SRF-TF^SRF-type transcription factor (DNA-binding and dimerisation domain)^10-57^E:2.2e-24`PF01486.14^K-box^K-box region^82-151^E:1.3e-15	.	.	.	.	GO:0005634^cellular_component^nucleus`GO:0003677^molecular_function^DNA binding`GO:0003700^molecular_function^transcription factor activity, sequence-specific DNA binding`GO:0007275^biological_process^multicellular organism development`GO:0006351^biological_process^transcription, DNA-templated
PI A12_379	AAA-ATPase At1g43910	5342113	5343902	maker-chr12_pseudo-augustus-gene-53.22-mRNA-1|m.435	1-1473[+]	AAA-ATPase At1g43910	PF14363.3^AAA_assoc^Domain associated at C-terminal with AAA^36-132^E:4.6e-13`PF00004.26^AAA^ATPase family associated with various cellular activities (AAA)^243-384^E:1.3e-17`PF05496.9^RuvB_N^Holliday junction DNA helicase ruvB N-terminus^243-300^E:1.3e-05	.	.	COG0465^Acts as a processive, ATP-dependent zinc metallopeptidase for both cytoplasmic and membrane proteins. Plays a role in the quality control of integral membrane proteins (By similarity)	KEGG:ath:AT1G43910	GO:0005783^cellular_component^endoplasmic reticulum`GO:0005794^cellular_component^Golgi apparatus`GO:0016021^cellular_component^integral component of membrane`GO:0009506^cellular_component^plasmodesma`GO:0005524^molecular_function^ATP binding`GO:0016887^molecular_function^ATPase activity`GO:0051365^biological_process^cellular response to potassium ion starvation`GO:0009737^biological_process^resp…
PI A12_380	Probable ubiquitin-conjugating enzyme E2 16	5346146	5348817	maker-chr12_pseudo-augustus-gene-53.23-mRNA-1|m.438	3-671[+]	Probable ubiquitin-conjugating enzyme E2 16	PF00179.23^UQ_con^Ubiquitin-conjugating enzyme^80-214^E:2.7e-37	.	ExpAA=22.69^PredHel=1^Topology=i21-43o	COG5078^ubiquitin-conjugating enzyme	KEGG:ath:AT1G75440`KO:K10688	GO:0005737^cellular_component^cytoplasm`GO:0005634^cellular_component^nucleus`GO:0005524^molecular_function^ATP binding`GO:0061630^molecular_function^ubiquitin protein ligase activity`GO:0031625^molecular_function^ubiquitin protein ligase binding`GO:0043161^biological_process^proteasome-mediated ubiquitin-dependent protein catabolic process`GO:0000209^biological_process^protein polyubiquitination
PI A12_383	Retrovirus-related Pol polyprotein from transposon TNT 1-94	5351711	5351973	.	.	.	.	.	.	.	.	.
PI A12_376	.	5358594	5364629	maker-chr12_pseudo-augustus-gene-53.19-mRNA-1|m.432	174-2267[+]	.	.	sigP:1^21^0.591^YES	ExpAA=23.98^PredHel=1^Topology=o660-679i	.	.	.
PI A12_382	bZIP transcription factor 53	5364887	5365384	augustus_masked-chr12_pseudo-processed-gene-53.7-mRNA-1|m.440	1-498[+]	bZIP transcription factor 53	PF07716.12^bZIP_2^Basic region leucine zipper^29-75^E:3.9e-08`PF00170.18^bZIP_1^bZIP transcription factor^31-87^E:1.8e-10	.	.	ENOG410YP2C^Ocs element-binding factor	KEGG:ath:AT3G62420	GO:0005634^cellular_component^nucleus`GO:0045735^molecular_function^nutrient reservoir activity`GO:0046982^molecular_function^protein heterodimerization activity`GO:0043565^molecular_function^sequence-specific DNA binding`GO:0003700^molecular_function^transcription factor activity, sequence-specific DNA binding`GO:0009267^biological_process^cellular response to starvation`GO:0006971^biological_pr…
PI A12_382	bZIP transcription factor 53	5364887	5365384	augustus_masked-chr12_pseudo-processed-gene-53.7-mRNA-1|m.441	109-408[-]	.	.	.	.	.	.	.
PI A12_378	Mitogen-activated protein kinase 7	5367156	5368534	maker-chr12_pseudo-augustus-gene-53.24-mRNA-1|m.434	369-1199[+]	Mitogen-activated protein kinase 7	PF00069.22^Pkinase^Protein kinase domain^9-222^E:1.2e-49`PF07714.14^Pkinase_Tyr^Protein tyrosine kinase^10-131^E:3.5e-20	.	.	ENOG410XNY0^Mitogen-activated protein kinase	KEGG:ath:AT2G18170`KO:K04371	GO:0005622^cellular_component^intracellular`GO:0005524^molecular_function^ATP binding`GO:0004707^molecular_function^MAP kinase activity`GO:0006952^biological_process^defense response`GO:0000165^biological_process^MAPK cascade`GO:0042542^biological_process^response to hydrogen peroxide
PI A12_377	Transcription factor bHLH110	5379163	5381194	maker-chr12_pseudo-augustus-gene-53.20-mRNA-1|m.433	1-1179[+]	Transcription factor bHLH110	.	.	.	ENOG410YI9B^HLH	KEGG:ath:AT1G27660	GO:0005634^cellular_component^nucleus`GO:0003677^molecular_function^DNA binding`GO:0003700^molecular_function^transcription factor activity, sequence-specific DNA binding`GO:0006351^biological_process^transcription, DNA-templated
PI A12_341	Thioredoxin domain-containing protein PLP3B	5387531	5390083	maker-chr12_pseudo-augustus-gene-54.28-mRNA-1|m.394	142-828[+]	Thioredoxin domain-containing protein PLP3B	PF00085.17^Thioredoxin^Thioredoxin^88-172^E:1.3e-06`PF02114.13^Phosducin^Phosducin^99-200^E:0.00018	.	.	COG0526^Thioredoxin	KEGG:ath:AT5G66410	GO:0005737^cellular_component^cytoplasm`GO:0005874^cellular_component^microtubule`GO:0005634^cellular_component^nucleus`GO:0048487^molecular_function^beta-tubulin binding`GO:0051211^biological_process^anisotropic cell growth`GO:0045454^biological_process^cell redox homeostasis`GO:0043622^biological_process^cortical microtubule organization`GO:0000911^biological_process^cytokinesis by cell plate f…
PI A12_342	NADH dehydrogenase [ubiquinone] 1 alpha subcomplex subunit 9, mitochondrial	5420810	5422104	maker-chr12_pseudo-augustus-gene-54.29-mRNA-1|m.396	306-764[+]	NADH dehydrogenase [ubiquinone] 1 alpha subcomplex subunit 9, mitochondrial	.	.	ExpAA=23.17^PredHel=1^Topology=o42-64i	COG0702^epimerase dehydratase	KEGG:ath:AT2G20360`KO:K03953	GO:0016020^cellular_component^membrane`GO:0005759^cellular_component^mitochondrial matrix`GO:0005747^cellular_component^mitochondrial respiratory chain complex I`GO:0005739^cellular_component^mitochondrion`GO:0055114^biological_process^oxidation-reduction process`GO:0009651^biological_process^response to salt stress
PI A12_337	Zinc finger BED domain-containing protein DAYSLEEPER	5434930	5437072	maker-chr12_pseudo-snap-gene-54.30-mRNA-1|m.389	1-2055[+]	Zinc finger BED domain-containing protein DAYSLEEPER	PF02892.12^zf-BED^BED zinc finger^31-77^E:1e-06`PF14372.3^DUF4413^Domain of unknown function (DUF4413)^407-506^E:2.3e-28`PF05699.11^Dimer_Tnp_hAT^hAT family C-terminal dimerisation region^571-652^E:1.2e-22	.	.	ENOG41115TD^zinc finger	KEGG:ath:AT3G42170	GO:0005829^cellular_component^cytosol`GO:0005634^cellular_component^nucleus`GO:0003677^molecular_function^DNA binding`GO:0046872^molecular_function^metal ion binding`GO:0009791^biological_process^post-embryonic development`GO:0006355^biological_process^regulation of transcription, DNA-templated`GO:0006351^biological_process^transcription, DNA-templated
PI A12_339	Salicylate carboxymethyltransferase	5438778	5441658	maker-chr12_pseudo-snap-gene-54.31-mRNA-1|m.391	55-1044[+]	Salicylate carboxymethyltransferase	PF03492.12^Methyltransf_7^SAM dependent carboxyl methyltransferase^39-211^E:2.5e-74`PF03492.12^Methyltransf_7^SAM dependent carboxyl methyltransferase^211-328^E:2.2e-32	.	.	.	.	GO:0046872^molecular_function^metal ion binding`GO:0008168^molecular_function^methyltransferase activity
PI A12_338	Salicylate carboxymethyltransferase	5457828	5459181	augustus_masked-chr12_pseudo-processed-gene-54.7-mRNA-1|m.390	1-1089[+]	Salicylate carboxymethyltransferase	PF03492.12^Methyltransf_7^SAM dependent carboxyl methyltransferase^39-361^E:8.1e-115`PF07453.10^NUMOD1^NUMOD1 domain^92-121^E:0.015	.	.	.	.	GO:0046872^molecular_function^metal ion binding`GO:0008168^molecular_function^methyltransferase activity
PI A12_340	.	5484530	5485294	augustus_masked-chr12_pseudo-processed-gene-54.10-mRNA-1|m.393	1-765[+]	.	PF14364.3^DUF4408^Domain of unknown function (DUF4408)^67-88^E:3.3e-05	.	ExpAA=42.37^PredHel=2^Topology=i29-48o63-85i	.	.	.
PI A12_325	Lipid phosphate phosphatase epsilon 2, chloroplastic	5504214	5505159	maker-chr12_pseudo-snap-gene-55.39-mRNA-1|m.376	1-759[+]	Lipid phosphate phosphatase epsilon 2, chloroplastic	.	.	.	ENOG41128XY^PAP2 superfamily	KEGG:ath:AT5G66450	GO:0009507^cellular_component^chloroplast`GO:0009706^cellular_component^chloroplast inner membrane`GO:0016021^cellular_component^integral component of membrane`GO:0008195^molecular_function^phosphatidate phosphatase activity`GO:0016311^biological_process^dephosphorylation`GO:0006651^biological_process^diacylglycerol biosynthetic process
PI A12_324	.	5550914	5553244	maker-chr12_pseudo-snap-gene-55.40-mRNA-1|m.372	1-1716[+]	.	.	sigP:1^26^0.66^YES	ExpAA=22.97^PredHel=1^Topology=i7-29o	.	.	.
PI A12_327	.	5567636	5569574	snap_masked-chr12_pseudo-processed-gene-55.24-mRNA-1|m.378	1-810[+]	.	.	.	.	.	.	.
PI A12_326	.	5572228	5572827	snap_masked-chr12_pseudo-processed-gene-55.26-mRNA-1|m.377	1-525[+]	.	PF13456.3^RVT_3^Reverse transcriptase-like^52-145^E:7.5e-12	.	.	.	.	.
PI A12_330	.	5575617	5576381	augustus_masked-chr12_pseudo-processed-gene-55.10-mRNA-1|m.382	1-510[+]	.	.	.	.	.	.	.
PI A12_329	.	5580508	5580831	augustus_masked-chr12_pseudo-processed-gene-55.13-mRNA-1|m.381	1-324[+]	.	.	.	.	.	.	.
PI A12_328	GATA transcription factor 18	5581743	5582610	maker-chr12_pseudo-augustus-gene-55.38-mRNA-1|m.379	1-762[+]	GATA transcription factor 18	PF00320.24^GATA^GATA zinc finger^137-173^E:3.7e-15	.	.	COG5641^Transcription factor	KEGG:ath:AT3G50870	GO:0005634^cellular_component^nucleus`GO:0005667^cellular_component^transcription factor complex`GO:0003682^molecular_function^chromatin binding`GO:0000977^molecular_function^RNA polymerase II regulatory region sequence-specific DNA binding`GO:0001085^molecular_function^RNA polymerase II transcription factor binding`GO:0003700^molecular_function^transcription factor activity, sequence-specific DN…
PI A12_309	.	5617274	5620581	.	.	.	.	.	.	.	.	.
PI A12_310	Scarecrow-like protein 4	5650975	5652819	augustus_masked-chr12_pseudo-processed-gene-56.4-mRNA-1|m.355	1-1845[+]	Scarecrow-like protein 4	PF03514.11^GRAS^GRAS domain family^247-614^E:5.3e-109	.	.	ENOG410YBEM^Scarecrow-like protein	KEGG:ath:AT5G66770	GO:0005634^cellular_component^nucleus`GO:0003700^molecular_function^transcription factor activity, sequence-specific DNA binding`GO:0006355^biological_process^regulation of transcription, DNA-templated`GO:0006351^biological_process^transcription, DNA-templated
PI A12_374	.	5714115	5714452	.	.	.	.	.	.	.	.	.
PI A12_375	.	5714545	5714911	.	.	.	.	.	.	.	.	.
PI A12_372	.	5723494	5723960	.	.	.	.	.	.	.	.	.
PI A12_370	Succinate dehydrogenase [ubiquinone] flavoprotein subunit 1, mitochondrial	5752025	5758657	maker-chr12_pseudo-snap-gene-57.27-mRNA-1|m.430	145-2010[+]	Succinate dehydrogenase [ubiquinone] flavoprotein subunit 1, mitochondrial	PF00890.21^FAD_binding_2^FAD binding domain^47-443^E:5.8e-124`PF02910.17^Succ_DH_flav_C^Fumarate reductase flavoprotein C-term^489-621^E:1.3e-43	.	.	COG1053^Succinate DeHydrogenase	KEGG:ath:AT5G66760`KO:K00234	GO:0005618^cellular_component^cell wall`GO:0005749^cellular_component^mitochondrial respiratory chain complex II, succinate dehydrogenase complex (ubiquinone)`GO:0005739^cellular_component^mitochondrion`GO:0045273^cellular_component^respiratory chain complex II`GO:0005524^molecular_function^ATP binding`GO:0050897^molecular_function^cobalt ion binding`GO:0050660^molecular_function^flavin adenine d…
PI A12_373	.	5760779	5762596	.	.	.	.	.	.	.	.	.
PI A12_371	ATP-dependent DNA helicase DDM1	5762955	5768278	snap_masked-chr12_pseudo-processed-gene-57.20-mRNA-1|m.431	259-2454[+]	ATP-dependent DNA helicase DDM1	PF04851.12^ResIII^Type III restriction enzyme, res subunit^185-348^E:3e-07`PF00176.20^SNF2_N^SNF2 family N-terminal domain^195-469^E:3e-59`PF00270.26^DEAD^DEAD/DEAH box helicase^201-336^E:0.00015`PF00271.28^Helicase_C^Helicase conserved C-terminal domain^531-601^E:2.1e-12	.	.	COG0553^helicase	KEGG:ath:AT5G66750`KO:K19001	GO:0000786^cellular_component^nucleosome`GO:0005634^cellular_component^nucleus`GO:0005524^molecular_function^ATP binding`GO:0004003^molecular_function^ATP-dependent DNA helicase activity`GO:0016887^molecular_function^ATPase activity`GO:0003677^molecular_function^DNA binding`GO:0032508^biological_process^DNA duplex unwinding`GO:0009294^biological_process^DNA mediated transformation`GO:0006344^biol…
PI A12_344	F-box protein At5g49610	5813710	5814825	augustus_masked-chr12_pseudo-processed-gene-58.4-mRNA-1|m.398	1-951[+]	F-box protein At5g49610	.	.	.	ENOG410Y9UH^F-box domain	KEGG:ath:AT5G49610	GO:0016567^biological_process^protein ubiquitination
PI A12_343	.	5823390	5824213	maker-chr12_pseudo-augustus-gene-58.26-mRNA-1|m.397	1-738[+]	.	PF04788.9^DUF620^Protein of unknown function (DUF620)^1-239^E:1.1e-111	.	.	.	.	.
PI A12_345	.	5864770	5865273	augustus_masked-chr12_pseudo-processed-gene-58.9-mRNA-1|m.400	127-426[-]	.	.	.	.	.	.	.
PI A12_331	.	5955938	5956318	.	.	.	.	.	.	.	.	.
PI A12_362	.	5998105	5998413	augustus_masked-chr12_pseudo-processed-gene-60.0-mRNA-1|m.416	1-309[+]	.	.	.	.	.	.	.
PI A12_361	Probable GABA transporter 2	5999022	5999636	.	.	.	.	.	.	.	COG0814^amino acid transport	KEGG:ath:AT5G41800
PI A12_364	Serine/threonine-protein phosphatase 7 long form homolog	6030162	6030944	.	.	.	.	.	.	.	ENOG410YHBV^Serine threonine-protein phosphatase 7 long form homolog	KEGG:ath:AT1G48120
PI A12_363	Serine/threonine-protein phosphatase 7 long form homolog	6031026	6031494	maker-chr12_pseudo-augustus-gene-60.31-mRNA-1|m.417	1-369[+]	Serine/threonine-protein phosphatase 7 long form homolog	PF10536.6^PMD^Plant mobile domain^43-109^E:6.2e-20	.	.	ENOG410YHBV^Serine threonine-protein phosphatase 7 long form homolog	KEGG:ath:AT1G48120	GO:0046872^molecular_function^metal ion binding`GO:0004721^molecular_function^phosphoprotein phosphatase activity
PI A12_346	.	6161792	6166338	maker-chr12_pseudo-augustus-gene-61.26-mRNA-1|m.401	1-1941[+]	.	PF14389.3^Lzipper-MIP1^Leucine-zipper of ternary complex factor MIP1^89-150^E:1.9e-17`PF04784.11^DUF547^Protein of unknown function, DUF547^433-567^E:9.3e-36	.	.	.	.	.
PI A12_349	.	6167253	6168064	augustus_masked-chr12_pseudo-processed-gene-61.6-mRNA-1|m.403	1-582[+]	.	PF14009.3^DUF4228^Domain of unknown function (DUF4228)^26-123^E:1.5e-22	.	ExpAA=23.03^PredHel=1^Topology=i166-188o	.	.	.
PI A12_347	.	6177430	6177624	.	.	.	.	.	.	.	.	.
PI A12_348	.	6178114	6178466	.	.	.	.	.	.	.	.	.
PI A12_393	.	6193698	6194171	augustus_masked-chr12_pseudo-processed-gene-62.1-mRNA-1|m.454	1-474[+]	.	PF14009.3^DUF4228^Domain of unknown function (DUF4228)^1-151^E:1.1e-26	.	.	.	.	.
PI A12_390	B3 domain-containing transcription factor VRN1	6199164	6203756	augustus_masked-chr12_pseudo-processed-gene-62.2-mRNA-1|m.450	229-2439[+]	B3 domain-containing transcription factor VRN1	PF02362.18^B3^B3 DNA binding domain^17-100^E:3.3e-13`PF02362.18^B3^B3 DNA binding domain^332-430^E:2.4e-15`PF02362.18^B3^B3 DNA binding domain^493-593^E:8.5e-17	.	.	ENOG410YZ3E^B3 domain-containing transcription factor	KEGG:ath:AT3G18990	GO:0005654^cellular_component^nucleoplasm`GO:0003677^molecular_function^DNA binding`GO:0009909^biological_process^regulation of flower development`GO:0006355^biological_process^regulation of transcription, DNA-templated`GO:0006351^biological_process^transcription, DNA-templated`GO:0010048^biological_process^vernalization response
PI A12_392	.	6257594	6257990	.	.	.	.	.	.	.	.	.
PI A12_391	.	6259537	6259911	augustus_masked-chr12_pseudo-processed-gene-62.4-mRNA-1|m.453	1-375[+]	.	PF06364.9^DUF1068^Protein of unknown function (DUF1068)^29-123^E:1.1e-43	.	.	.	.	.
PI A12_513	B3 domain-containing transcription factor VRN1	6280224	6283717	augustus_masked-chr12_pseudo-processed-gene-63.1-mRNA-1|m.582	1-2229[+]	B3 domain-containing transcription factor VRN1	PF02362.18^B3^B3 DNA binding domain^17-99^E:1.1e-13`PF02362.18^B3^B3 DNA binding domain^225-323^E:3.6e-16`PF02362.18^B3^B3 DNA binding domain^387-485^E:8.3e-16`PF02362.18^B3^B3 DNA binding domain^636-725^E:4.6e-15	.	.	ENOG410YZ3E^B3 domain-containing transcription factor	KEGG:ath:AT3G18990	GO:0005654^cellular_component^nucleoplasm`GO:0003677^molecular_function^DNA binding`GO:0009909^biological_process^regulation of flower development`GO:0006355^biological_process^regulation of transcription, DNA-templated`GO:0006351^biological_process^transcription, DNA-templated`GO:0010048^biological_process^vernalization response
PI A12_514	B3 domain-containing protein REM19	6285095	6291002	maker-chr12_pseudo-snap-gene-63.46-mRNA-1|m.584	1-1995[+]	B3 domain-containing protein REM19	PF02362.18^B3^B3 DNA binding domain^337-412^E:2.2e-11`PF02362.18^B3^B3 DNA binding domain^561-657^E:1.6e-16	.	.	ENOG41106BT^B3	KEGG:ath:AT1G49480	GO:0005634^cellular_component^nucleus`GO:0005886^cellular_component^plasma membrane`GO:0003677^molecular_function^DNA binding`GO:0034613^biological_process^cellular protein localization`GO:0006355^biological_process^regulation of transcription, DNA-templated`GO:0009409^biological_process^response to cold`GO:0006351^biological_process^transcription, DNA-templated
PI A12_515	.	6321230	6322178	maker-chr12_pseudo-augustus-gene-63.43-mRNA-1|m.585	1-594[+]	.	PF02362.18^B3^B3 DNA binding domain^107-187^E:1e-12	sigP:1^22^0.614^YES	.	.	.	.
PI A12_517	.	6322192	6322653	.	.	.	.	.	.	.	.	.
PI A12_518	.	6322874	6323230	.	.	.	.	.	.	.	.	.
PI A12_512	GDSL esterase/lipase At2g23540	6367041	6368493	augustus_masked-chr12_pseudo-processed-gene-63.9-mRNA-1|m.581	1-1122[+]	GDSL esterase/lipase At2g23540	PF00657.19^Lipase_GDSL^GDSL-like Lipase/Acylhydrolase^36-353^E:2.4e-15	.	ExpAA=22.29^PredHel=1^Topology=i7-29o	ENOG410ZH2N^GDSL esterase lipase	KEGG:ath:AT2G23540	GO:0005576^cellular_component^extracellular region`GO:0016788^molecular_function^hydrolase activity, acting on ester bonds`GO:0016042^biological_process^lipid catabolic process
PI A12_516	.	6379859	6382681	augustus_masked-chr12_pseudo-processed-gene-63.13-mRNA-1|m.586	1-1383[+]	.	PF13456.3^RVT_3^Reverse transcriptase-like^298-401^E:7.1e-25	.	.	.	.	.
PI A12_511	Dof zinc finger protein DOF3.4	6387679	6388380	augustus_masked-chr12_pseudo-processed-gene-63.10-mRNA-1|m.579	1-702[+]	Dof zinc finger protein DOF3.4	PF02701.12^zf-Dof^Dof domain, zinc finger^26-82^E:1.4e-32	.	.	ENOG4111CPJ^zinc finger protein	KEGG:ath:AT3G50410	GO:0005634^cellular_component^nucleus`GO:0003677^molecular_function^DNA binding`GO:0046872^molecular_function^metal ion binding`GO:0003700^molecular_function^transcription factor activity, sequence-specific DNA binding`GO:0044212^molecular_function^transcription regulatory region DNA binding`GO:0042545^biological_process^cell wall modification`GO:0045787^biological_process^positive regulation of …
PI A12_422	Serine/threonine-protein phosphatase 7 long form homolog	6416509	6420117	maker-chr12_pseudo-snap-gene-64.45-mRNA-1|m.487	1-369[+]	Serine/threonine-protein phosphatase 7 long form homolog	.	.	.	ENOG410YHBV^Serine threonine-protein phosphatase 7 long form homolog	KEGG:ath:AT1G48120	GO:0046872^molecular_function^metal ion binding`GO:0004721^molecular_function^phosphoprotein phosphatase activity
PI A12_420	.	6442770	6443663	augustus_masked-chr12_pseudo-processed-gene-64.2-mRNA-1|m.485	1-654[+]	.	.	.	.	.	.	.
PI A12_423	.	6454082	6454669	.	.	.	.	.	.	.	.	.
PI A12_421	DNA-directed RNA polymerases I and III subunit RPAC2	6463992	6464898	augustus_masked-chr12_pseudo-processed-gene-64.11-mRNA-1|m.486	1-381[+]	DNA-directed RNA polymerases I and III subunit RPAC2	PF13656.3^RNA_pol_L_2^RNA polymerase Rpb3/Rpb11 dimerisation domain^21-91^E:1.5e-26`PF01193.21^RNA_pol_L^RNA polymerase Rpb3/Rpb11 dimerisation domain^22-87^E:2e-07	.	.	COG1761^DNA-dependent RNA polymerase catalyzes the transcription of DNA into RNA using the four ribonucleoside triphosphates as substrates	KEGG:mmu:20018`KO:K03020	GO:0005736^cellular_component^DNA-directed RNA polymerase I complex`GO:0005666^cellular_component^DNA-directed RNA polymerase III complex`GO:0005654^cellular_component^nucleoplasm`GO:0003677^molecular_function^DNA binding`GO:0003899^molecular_function^DNA-directed RNA polymerase activity`GO:0000183^biological_process^chromatin silencing at rDNA`GO:0006360^biological_process^transcription from RNA…
PI A12_419	.	6473224	6478516	maker-chr12_pseudo-augustus-gene-64.41-mRNA-1|m.484	2235-3215[-]	.	.	.	.	.	.	.
PI A12_419	.	6473224	6478516	maker-chr12_pseudo-augustus-gene-64.41-mRNA-1|m.483	1-3450[+]	.	PF10358.6^NT-C2^N-terminal C2 in EEIG1 and EHBP1 proteins^19-154^E:2.6e-08	.	.	.	.	.
PI A12_438	Nuclear pore complex protein NUP58	6497090	6501979	maker-chr12_pseudo-augustus-gene-65.36-mRNA-1|m.504	1-1617[+]	Nuclear pore complex protein NUP58	.	.	.	ENOG4111HAQ^Hydroxyproline-rich glycoprotein family protein	KEGG:ath:AT4G37130`KO:K14307	GO:0005635^cellular_component^nuclear envelope`GO:0005643^cellular_component^nuclear pore`GO:0051028^biological_process^mRNA transport`GO:0006913^biological_process^nucleocytoplasmic transport`GO:0015031^biological_process^protein transport
PI A12_438	Nuclear pore complex protein NUP58	6497090	6501979	maker-chr12_pseudo-augustus-gene-65.36-mRNA-1|m.505	2013-3053[-]	Pentatricopeptide repeat-containing protein At3g50420	PF01535.17^PPR^PPR repeat^10-34^E:0.0041`PF01535.17^PPR^PPR repeat^38-65^E:4.4e-05`PF01535.17^PPR^PPR repeat^112-138^E:0.57`PF01535.17^PPR^PPR repeat^141-169^E:0.014`PF01535.17^PPR^PPR repeat^196-218^E:0.003	.	.	ENOG410Z7Z7^Pentatricopeptide repeat-containing protein	KEGG:ath:AT3G50420	.
PI A12_440	Pentatricopeptide repeat-containing protein At3g50420	6500589	6502706	augustus_masked-chr12_pseudo-processed-gene-65.7-mRNA-1|m.510	1-2118[+]	Pentatricopeptide repeat-containing protein At3g50420	PF01535.17^PPR^PPR repeat^49-71^E:0.76`PF13041.3^PPR_2^PPR repeat family^76-122^E:1.7e-08`PF01535.17^PPR^PPR repeat^78-90^E:0.87`PF13041.3^PPR_2^PPR repeat family^177-225^E:4.2e-10`PF01535.17^PPR^PPR repeat^180-208^E:0.0011`PF01535.17^PPR^PPR repeat^253-277^E:0.0097`PF01535.17^PPR^PPR repeat^281-308^E:0.00011`PF01535.17^PPR^PPR repeat^355-381^E:1.4`PF01535.17^PPR^PPR repeat^384-412^E:0.035`PF0153…	.	.	ENOG410Z7Z7^Pentatricopeptide repeat-containing protein	KEGG:ath:AT3G50420	.
PI A12_439	.	6503019	6508961	maker-chr12_pseudo-snap-gene-65.43-mRNA-1|m.508	3-1868[+]	.	PF14694.3^LINES_N^Lines N-terminus^456-519^E:3.4e-06`PF14695.3^LINES_C^Lines C-terminus^580-616^E:3.1e-14	.	.	.	.	.
PI A12_442	Methylesterase 3	6510664	6516464	maker-chr12_pseudo-snap-gene-65.44-mRNA-1|m.512	1-501[+]	Methylesterase 3	PF12697.4^Abhydrolase_6^Alpha/beta hydrolase family^8-150^E:3e-06	.	.	ENOG4111IVV^esterase	KEGG:ath:AT2G23610`KO:K08233	GO:0016788^molecular_function^hydrolase activity, acting on ester bonds`GO:0080030^molecular_function^methyl indole-3-acetate esterase activity`GO:0080032^molecular_function^methyl jasmonate esterase activity
PI A12_441	GTP-binding protein YPTM2	6561533	6562783	maker-chr12_pseudo-augustus-gene-65.41-mRNA-1|m.511	1-462[+]	GTP-binding protein YPTM2	PF00025.18^Arf^ADP-ribosylation factor family^4-128^E:1.7e-10`PF00071.19^Ras^Ras family^5-139^E:5.2e-45`PF08477.10^Roc^Ras of Complex, Roc, domain of DAPkinase^5-125^E:1.4e-30	.	.	ENOG410XQN5^member RAS oncogene family	KEGG:zma:542396`KO:K07874	GO:0005622^cellular_component^intracellular`GO:0005886^cellular_component^plasma membrane`GO:0005525^molecular_function^GTP binding`GO:0015031^biological_process^protein transport`GO:0007264^biological_process^small GTPase mediated signal transduction
PI A12_437	Protein LURP-one-related 15	6578896	6579492	maker-chr12_pseudo-snap-gene-65.45-mRNA-1|m.503	1-429[+]	Protein LURP-one-related 15	PF04525.9^LOR^LURP-one-related^25-137^E:8.5e-36	.	.	ENOG4111GT4^Pfam:DUF567	KEGG:ath:AT5G01750	GO:0009507^cellular_component^chloroplast
PI A12_401	Autophagy-related protein 101	6607288	6609916	maker-chr12_pseudo-snap-gene-66.14-mRNA-1|m.463	210-905[+]	Autophagy-related protein 101	PF07855.9^DUF1649^Protein of unknown function (DUF1649)^11-173^E:1.6e-42	.	.	ENOG410XP6A^Chromosome 12 open reading frame 44	.	GO:0005776^cellular_component^autophagosome`GO:0031410^cellular_component^cytoplasmic vesicle`GO:0006914^biological_process^autophagy`GO:0015031^biological_process^protein transport
PI A12_403	Zinc finger BED domain-containing protein RICESLEEPER 1	6622388	6624023	maker-chr12_pseudo-snap-gene-66.15-mRNA-1|m.465	1-549[+]	Zinc finger BED domain-containing protein RICESLEEPER 1	PF14372.3^DUF4413^Domain of unknown function (DUF4413)^79-152^E:2.2e-12	.	.	ENOG410Y37V^transposon protein	KEGG:osa:9267589	GO:0005634^cellular_component^nucleus`GO:0003677^molecular_function^DNA binding`GO:0046872^molecular_function^metal ion binding`GO:0009791^biological_process^post-embryonic development`GO:0006355^biological_process^regulation of transcription, DNA-templated`GO:0006351^biological_process^transcription, DNA-templated
PI A12_400	Dof zinc finger protein DOF5.3	6666391	6667410	augustus_masked-chr12_pseudo-processed-gene-66.1-mRNA-1|m.462	1-1020[+]	Dof zinc finger protein DOF5.7	PF02701.12^zf-Dof^Dof domain, zinc finger^64-120^E:1.7e-32	.	.	ENOG410YK33^zinc finger protein	KEGG:ath:AT5G65590	GO:0005634^cellular_component^nucleus`GO:0046872^molecular_function^metal ion binding`GO:0043565^molecular_function^sequence-specific DNA binding`GO:0003700^molecular_function^transcription factor activity, sequence-specific DNA binding`GO:0010052^biological_process^guard cell differentiation`GO:0045893^biological_process^positive regulation of transcription, DNA-templated`GO:1902066^biological_p…
PI A12_402	L-ascorbate oxidase homolog	6668813	6671176	maker-chr12_pseudo-augustus-gene-66.13-mRNA-1|m.464	1-1614[+]	L-ascorbate oxidase homolog	PF07732.12^Cu-oxidase_3^Multicopper oxidase^35-148^E:3.5e-40`PF00394.19^Cu-oxidase^Multicopper oxidase^161-296^E:8e-34`PF07731.11^Cu-oxidase_2^Multicopper oxidase^386-515^E:1.8e-26	sigP:1^24^0.867^YES	ExpAA=20.97^PredHel=1^Topology=i5-22o	.	.	GO:0005576^cellular_component^extracellular region`GO:0005507^molecular_function^copper ion binding`GO:0016491^molecular_function^oxidoreductase activity
PI A12_432	.	6705868	6707820	snap_masked-chr12_pseudo-processed-gene-67.31-mRNA-1|m.498	1-774[+]	.	.	.	.	.	.	.
PI A12_430	Pentatricopeptide repeat-containing protein At4g37170	6716589	6718583	augustus_masked-chr12_pseudo-processed-gene-67.9-mRNA-1|m.495	1-1995[+]	Pentatricopeptide repeat-containing protein At4g37170	PF01535.17^PPR^PPR repeat^60-89^E:0.0034`PF01535.17^PPR^PPR repeat^97-123^E:0.00043`PF13041.3^PPR_2^PPR repeat family^122-153^E:5e-08`PF12854.4^PPR_1^PPR repeat^123-150^E:1.3e-08`PF01535.17^PPR^PPR repeat^126-153^E:9.1e-10`PF01535.17^PPR^PPR repeat^156-179^E:3.3e-05`PF01535.17^PPR^PPR repeat^227-256^E:1.3e-05`PF13812.3^PPR_3^Pentatricopeptide repeat domain^254-302^E:0.0035`PF13041.3^PPR_2^PPR rep…	.	.	ENOG410Z7Z7^Pentatricopeptide repeat-containing protein	KEGG:ath:AT4G37170	.
PI A12_431	Serine/threonine-protein kinase SAPK10	6748356	6752191	maker-chr12_pseudo-augustus-gene-67.38-mRNA-1|m.496	351-1259[+]	Serine/threonine-protein kinase SRK2D	PF00069.22^Pkinase^Protein kinase domain^59-220^E:1.9e-44`PF07714.14^Pkinase_Tyr^Protein tyrosine kinase^63-216^E:1.8e-17	.	.	COG0515^Serine Threonine protein kinase	.	GO:0005524^molecular_function^ATP binding`GO:0004674^molecular_function^protein serine/threonine kinase activity`GO:0009738^biological_process^abscisic acid-activated signaling pathway
PI A12_396	Amidophosphoribosyltransferase 1, chloroplastic	6805228	6806910	augustus_masked-chr12_pseudo-processed-gene-68.1-mRNA-1|m.457	1-1683[+]	Amidophosphoribosyltransferase 1, chloroplastic	PF13522.3^GATase_6^Glutamine amidotransferase domain^152-284^E:3.7e-18`PF13230.3^GATase_4^Glutamine amidotransferases class-II^152-201^E:1.6e-05`PF13537.3^GATase_7^Glutamine amidotransferase domain^171-288^E:5.7e-23`PF00156.24^Pribosyltran^Phosphoribosyl transferase domain^366-461^E:1.6e-08	.	.	COG0034^glutamine phosphoribosylpyrophosphate amidotransferase	KEGG:ath:AT2G16570`KO:K00764	GO:0005618^cellular_component^cell wall`GO:0009570^cellular_component^chloroplast stroma`GO:0005829^cellular_component^cytosol`GO:0009536^cellular_component^plastid`GO:0009532^cellular_component^plastid stroma`GO:0004044^molecular_function^amidophosphoribosyltransferase activity`GO:0051536^molecular_function^iron-sulfur cluster binding`GO:0046872^molecular_function^metal ion binding`GO:0006189^bi…
PI A12_398	.	6818207	6820297	snap_masked-chr12_pseudo-processed-gene-68.27-mRNA-1|m.460	1-2091[+]	.	.	.	.	.	.	.
PI A12_399	.	6832358	6833347	augustus_masked-chr12_pseudo-processed-gene-68.10-mRNA-1|m.461	1-792[+]	.	.	.	.	.	.	.
PI A12_397	Two-component response regulator ARR1	6841342	6843127	maker-chr12_pseudo-augustus-gene-68.33-mRNA-1|m.459	125-1243[+]	Two-component response regulator ARR1	PF00249.28^Myb_DNA-binding^Myb-like DNA-binding domain^238-289^E:2.6e-08	.	.	COG0745^regulatoR	KEGG:ath:AT3G16857`KO:K14491	GO:0005634^cellular_component^nucleus`GO:0003677^molecular_function^DNA binding`GO:0000156^molecular_function^phosphorelay response regulator activity`GO:0003700^molecular_function^transcription factor activity, sequence-specific DNA binding`GO:0071368^biological_process^cellular response to cytokinin stimulus`GO:0009736^biological_process^cytokinin-activated signaling pathway`GO:0080022^biologic…
PI A12_472	LOB domain-containing protein 36	6901422	6902321	augustus_masked-chr12_pseudo-processed-gene-69.5-mRNA-1|m.539	1-900[+]	LOB domain-containing protein 36	PF03195.11^DUF260^Protein of unknown function DUF260^7-103^E:3.7e-42	.	.	ENOG410YGE6^lob domain-containing protein	KEGG:ath:AT5G66870	GO:0009965^biological_process^leaf morphogenesis`GO:0048441^biological_process^petal development`GO:0009954^biological_process^proximal/distal pattern formation`GO:0006355^biological_process^regulation of transcription, DNA-templated
PI A12_470	.	6923075	6924172	.	.	.	.	.	.	.	.	.
PI A12_471	1,4-alpha-glucan-branching enzyme 2-1, chloroplastic/amyloplastic	6924325	6924765	maker-chr12_pseudo-snap-gene-69.35-mRNA-1|m.538	1-342[+]	1,4-alpha-glucan-branching enzyme 2-1, chloroplastic/amyloplastic	PF00128.21^Alpha-amylase^Alpha amylase, catalytic domain^13-82^E:0.00017	.	.	COG0296^Catalyzes the formation of the alpha-1,6-glucosidic linkages in glycogen by scission of a 1,4-alpha-linked oligosaccharide from growing alpha-1,4-glucan chains and the subsequent attachment of the oligosaccharide to the alpha-1,6 position (By similarity)	KEGG:ath:AT2G36390`KO:K00700	GO:0009501^cellular_component^amyloplast`GO:0009507^cellular_component^chloroplast`GO:0009570^cellular_component^chloroplast stroma`GO:0003844^molecular_function^1,4-alpha-glucan branching enzyme activity`GO:0043169^molecular_function^cation binding`GO:0004553^molecular_function^hydrolase activity, hydrolyzing O-glycosyl compounds`GO:0010021^biological_process^amylopectin biosynthetic process`GO:…
PI A12_478	.	6925489	6926052	maker-chr12_pseudo-snap-gene-69.39-mRNA-1|m.545	1-510[+]	.	.	.	.	.	.	.
PI A12_479	.	6926269	6927128	.	.	.	.	.	.	.	.	.
PI A12_477	.	6928323	6931765	maker-chr12_pseudo-snap-gene-69.37-mRNA-1|m.544	1-579[+]	.	.	.	.	.	.	.
PI A12_473	.	6933882	6934343	snap_masked-chr12_pseudo-processed-gene-69.25-mRNA-1|m.540	1-462[+]	.	PF13456.3^RVT_3^Reverse transcriptase-like^4-125^E:1.8e-26	.	.	.	.	.
PI A12_474	.	6937397	6940098	maker-chr12_pseudo-snap-gene-69.41-mRNA-1|m.541	1-1464[+]	.	PF14111.3^DUF4283^Domain of unknown function (DUF4283)^36-154^E:5.2e-19`PF14392.3^zf-CCHC_4^Zinc knuckle^168-209^E:2.9e-15	.	.	.	.	.
PI A12_475	.	6944998	6945687	augustus_masked-chr12_pseudo-processed-gene-69.10-mRNA-1|m.542	1-690[+]	.	.	.	.	.	.	.
PI A12_476	.	6947606	6948119	snap_masked-chr12_pseudo-processed-gene-69.29-mRNA-1|m.543	1-390[+]	.	.	.	.	.	.	.
PI A12_480	.	6969481	6969769	.	.	.	.	.	.	.	.	.
PI A12_394	50S ribosomal protein L25	7008188	7010062	augustus_masked-chr12_pseudo-processed-gene-70.1-mRNA-1|m.455	1-729[+]	50S ribosomal protein L25	PF01386.16^Ribosomal_L25p^Ribosomal L25p family^35-122^E:0.00014`PF14693.3^Ribosomal_TL5_C^Ribosomal protein TL5, C-terminal domain^148-230^E:1.7e-20	.	.	COG1825^This is one of the proteins that binds to the 5S RNA in the ribosome where it forms part of the central protuberance (By similarity)	KEGG:msl:Msil_1633`KO:K02897	GO:0005840^cellular_component^ribosome`GO:0008097^molecular_function^5S rRNA binding`GO:0003735^molecular_function^structural constituent of ribosome`GO:0006412^biological_process^translation
PI A12_395	Putative ribonuclease H protein At1g65750	7035507	7035890	snap_masked-chr12_pseudo-processed-gene-70.17-mRNA-1|m.456	1-384[+]	Putative ribonuclease H protein At1g65750	PF13456.3^RVT_3^Reverse transcriptase-like^33-111^E:4.1e-10	.	.	.	.	GO:0046872^molecular_function^metal ion binding`GO:0003676^molecular_function^nucleic acid binding`GO:0004523^molecular_function^RNA-DNA hybrid ribonuclease activity
PI A12_405	B3 domain-containing transcription factor VRN1	7114429	7115626	maker-chr12_pseudo-snap-gene-71.30-mRNA-1|m.469	1-885[+]	B3 domain-containing transcription factor VRN1	PF02362.18^B3^B3 DNA binding domain^195-252^E:1.7e-09	.	.	ENOG410YZ3E^B3 domain-containing transcription factor	KEGG:ath:AT3G18990	GO:0005654^cellular_component^nucleoplasm`GO:0003677^molecular_function^DNA binding`GO:0009909^biological_process^regulation of flower development`GO:0006355^biological_process^regulation of transcription, DNA-templated`GO:0006351^biological_process^transcription, DNA-templated`GO:0010048^biological_process^vernalization response
PI A12_404	Mitogen-activated protein kinase kinase kinase YODA	7147441	7151530	maker-chr12_pseudo-snap-gene-71.29-mRNA-1|m.466	1-2175[+]	Mitogen-activated protein kinase kinase kinase YODA	PF00069.22^Pkinase^Protein kinase domain^346-606^E:2.3e-65`PF07714.14^Pkinase_Tyr^Protein tyrosine kinase^347-601^E:3.9e-44`PF14531.3^Kinase-like^Kinase-like^460-560^E:8.6e-07	.	.	ENOG410XQGS^mitogen-activated protein kinase kinase kinase	KEGG:ath:AT1G63700	GO:0005737^cellular_component^cytoplasm`GO:0005524^molecular_function^ATP binding`GO:0004709^molecular_function^MAP kinase kinase kinase activity`GO:0004674^molecular_function^protein serine/threonine kinase activity`GO:0032147^biological_process^activation of protein kinase activity`GO:0010229^biological_process^inflorescence development`GO:0040008^biological_process^regulation of growth`GO:0007…
PI A12_427	.	7195955	7196709	snap_masked-chr12_pseudo-processed-gene-72.10-mRNA-1|m.492	1-444[+]	.	.	.	ExpAA=64.51^PredHel=4^Topology=i3-25o45-67i74-96o100-122i	.	.	.
PI A12_424	.	7196714	7197067	snap_masked-chr12_pseudo-processed-gene-72.11-mRNA-1|m.489	1-354[+]	.	PF14111.3^DUF4283^Domain of unknown function (DUF4283)^4-115^E:1.4e-19	.	.	.	.	.
PI A12_425	.	7197334	7197687	maker-chr12_pseudo-snap-gene-72.32-mRNA-1|m.490	1-309[+]	.	.	.	.	.	.	.
PI A12_428	50S ribosomal protein L2, chloroplastic	7202473	7202892	maker-chr12_pseudo-snap-gene-72.33-mRNA-1|m.494	2-370[+]	.	.	.	.	.	.	.
PI A12_429	.	7203026	7203381	.	.	.	.	.	.	.	.	.
PI A12_426	.	7203612	7204031	maker-chr12_pseudo-snap-gene-72.35-mRNA-1|m.491	1-336[+]	.	.	.	.	.	.	.
PI A12_481	.	7369110	7378702	maker-chr12_pseudo-snap-gene-73.31-mRNA-1|m.546	234-7613[+]	Reticulocyte-binding protein 2 homolog a	.	.	.	.	KEGG:pfa:PF13_0198`KO:K13849	GO:0016021^cellular_component^integral component of membrane`GO:0016020^cellular_component^membrane`GO:0005886^cellular_component^plasma membrane`GO:0008201^molecular_function^heparin binding`GO:0016337^biological_process^single organismal cell-cell adhesion
PI A12_482	.	7379522	7380895	snap_masked-chr12_pseudo-processed-gene-73.18-mRNA-1|m.551	1-1164[+]	.	.	.	.	.	.	.
PI A12_483	.	7381090	7381535	maker-chr12_pseudo-snap-gene-73.32-mRNA-1|m.552	1-408[+]	.	.	.	.	.	.	.
PI A12_434	Protein SUPPRESSOR OF FRI 4	7402348	7405733	maker-chr12_pseudo-augustus-gene-74.33-mRNA-1|m.500	160-1080[+]	Protein SUPPRESSOR OF FRI 4	.	.	.	ENOG410ZJGQ^Zinc finger protein	KEGG:ath:AT1G30970	GO:0005634^cellular_component^nucleus`GO:0003677^molecular_function^DNA binding`GO:0046872^molecular_function^metal ion binding`GO:0003700^molecular_function^transcription factor activity, sequence-specific DNA binding`GO:0030154^biological_process^cell differentiation`GO:0009908^biological_process^flower development`GO:0009910^biological_process^negative regulation of flower development`GO:00063…
PI A12_433	UDP-glucose flavonoid 3-O-glucosyltransferase 6	7407765	7409252	augustus_masked-chr12_pseudo-processed-gene-74.1-mRNA-1|m.499	1-1488[+]	UDP-glucose flavonoid 3-O-glucosyltransferase 6	PF00201.15^UDPGT^UDP-glucoronosyl and UDP-glucosyl transferase^287-428^E:1.3e-21	.	.	.	.	GO:0047893^molecular_function^flavonol 3-O-glucosyltransferase activity
PI A12_435	.	7448396	7450730	snap_masked-chr12_pseudo-processed-gene-74.26-mRNA-1|m.501	1-1656[+]	.	.	.	.	.	.	.
PI A12_436	.	7468923	7469396	augustus_masked-chr12_pseudo-processed-gene-74.9-mRNA-1|m.502	1-474[+]	.	.	.	.	.	.	.
PI A12_448	.	7543385	7543828	augustus_masked-chr12_pseudo-processed-gene-75.13-mRNA-1|m.518	1-444[+]	.	.	.	.	.	.	.
PI A12_450	.	7544026	7544250	.	.	.	.	.	.	.	.	.
PI A12_446	.	7573205	7576095	maker-chr12_pseudo-augustus-gene-75.38-mRNA-1|m.516	258-1523[+]	.	PF03763.10^Remorin_C^Remorin, C-terminal region^318-402^E:9.5e-25	.	.	.	.	.
PI A12_449	Heterogeneous nuclear ribonucleoprotein 27C	7576497	7579419	augustus_masked-chr12_pseudo-processed-gene-75.15-mRNA-1|m.519	1-915[+]	Heterogeneous nuclear ribonucleoprotein 27C	PF00076.19^RRM_1^RNA recognition motif. (a.k.a. RRM, RBD, or RNP domain)^2-39^E:1.5e-06`PF00076.19^RRM_1^RNA recognition motif. (a.k.a. RRM, RBD, or RNP domain)^71-133^E:4.2e-10`PF00076.19^RRM_1^RNA recognition motif. (a.k.a. RRM, RBD, or RNP domain)^195-247^E:7.4e-12	.	.	ENOG410YA8Z^Rna-binding protein	KEGG:dme:Dmel_CG10377`KO:K14411	GO:0005737^cellular_component^cytoplasm`GO:0030529^cellular_component^intracellular ribonucleoprotein complex`GO:0005654^cellular_component^nucleoplasm`GO:0005634^cellular_component^nucleus`GO:0043186^cellular_component^P granule`GO:0043234^cellular_component^protein complex`GO:0003730^molecular_function^mRNA 3'-UTR binding`GO:0048027^molecular_function^mRNA 5'-UTR binding`GO:0003729^molecular_fu…
PI A12_452	.	7583717	7584256	.	.	.	.	.	.	.	.	.
PI A12_451	Serine/threonine-protein phosphatase 7 long form homolog	7584268	7584626	.	.	.	.	.	.	.	ENOG410YHBV^Serine threonine-protein phosphatase 7 long form homolog	KEGG:ath:AT1G48120
PI A12_447	Protein RALF-like 34	7585858	7586256	augustus_masked-chr12_pseudo-processed-gene-75.8-mRNA-1|m.517	1-399[+]	Protein RALF-like 34	PF05498.8^RALF^Rapid ALkalinization Factor (RALF)^71-132^E:2.4e-21	.	.	ENOG410YQ19^Rapid ALkalinization Factor (RALF)	KEGG:ath:AT5G67070	GO:0048046^cellular_component^apoplast`GO:0005622^cellular_component^intracellular`GO:0009506^cellular_component^plasmodesma`GO:0005179^molecular_function^hormone activity`GO:0004871^molecular_function^signal transducer activity`GO:0019722^biological_process^calcium-mediated signaling`GO:0007267^biological_process^cell-cell signaling
PI A12_454	Mitogen-activated protein kinase kinase kinase YODA	7614606	7615658	augustus_masked-chr12_pseudo-processed-gene-76.1-mRNA-1|m.520	1-1053[+]	Mitogen-activated protein kinase kinase kinase YODA	PF00069.22^Pkinase^Protein kinase domain^5-262^E:2.4e-53`PF07714.14^Pkinase_Tyr^Protein tyrosine kinase^7-257^E:7.6e-29	.	.	ENOG410XQGS^mitogen-activated protein kinase kinase kinase	KEGG:ath:AT1G63700	GO:0005737^cellular_component^cytoplasm`GO:0005524^molecular_function^ATP binding`GO:0004709^molecular_function^MAP kinase kinase kinase activity`GO:0004674^molecular_function^protein serine/threonine kinase activity`GO:0032147^biological_process^activation of protein kinase activity`GO:0010229^biological_process^inflorescence development`GO:0040008^biological_process^regulation of growth`GO:0007…
PI A12_456	.	7616882	7618317	maker-chr12_pseudo-snap-gene-76.42-mRNA-1|m.523	1-894[+]	.	PF03168.10^LEA_2^Late embryogenesis abundant protein^171-269^E:4.1e-06	.	ExpAA=24.11^PredHel=1^Topology=i108-130o	.	.	.
PI A12_458	Nicotinate phosphoribosyltransferase 2	7620251	7626051	maker-chr12_pseudo-augustus-gene-76.39-mRNA-1|m.525	1-1416[+]	Nicotinate phosphoribosyltransferase 2	PF04095.13^NAPRTase^Nicotinate phosphoribosyltransferase (NAPRTase) family^240-339^E:6.4e-05	.	.	COG1488^Nicotinate phosphoribosyltransferase	KEGG:ath:AT2G23420`KO:K00763	GO:0016874^molecular_function^ligase activity`GO:0004516^molecular_function^nicotinate phosphoribosyltransferase activity`GO:0004514^molecular_function^nicotinate-nucleotide diphosphorylase (carboxylating) activity`GO:0009435^biological_process^NAD biosynthetic process`GO:0019358^biological_process^nicotinate nucleotide salvage
PI A12_457	Transcription factor SPATULA	7639026	7641061	maker-chr12_pseudo-augustus-gene-76.40-mRNA-1|m.524	1-669[+]	Transcription factor SPATULA	PF00010.23^HLH^Helix-loop-helix DNA-binding domain^81-127^E:1.9e-13	.	.	ENOG410YQY7^Transcription factor	KEGG:ath:AT4G36930	GO:0005634^cellular_component^nucleus`GO:0003677^molecular_function^DNA binding`GO:0003700^molecular_function^transcription factor activity, sequence-specific DNA binding`GO:0048440^biological_process^carpel development`GO:0007623^biological_process^circadian rhythm`GO:0010154^biological_process^fruit development`GO:0010187^biological_process^negative regulation of seed germination`GO:0009409^bio…
PI A12_455	Probable E3 ubiquitin-protein ligase HIP1	7643488	7645646	maker-chr12_pseudo-augustus-gene-76.41-mRNA-1|m.522	1-1719[+]	Probable E3 ubiquitin-protein ligase HIP1	PF12678.4^zf-rbx1^RING-H2 zinc finger domain^523-566^E:1.6e-08`PF13639.3^zf-RING_2^Ring finger domain^525-566^E:2e-12`PF13923.3^zf-C3HC4_2^Zinc finger, C3HC4 type (RING finger)^525-565^E:1.5e-07`PF17123.2^zf-RING_11^RING-like zinc finger^525-552^E:2e-06`PF00097.22^zf-C3HC4^Zinc finger, C3HC4 type (RING finger)^525-565^E:3.5e-06`PF13445.3^zf-RING_UBOX^RING-type zinc-finger^525-563^E:0.0011	.	.	ENOG41121N2^zinc ion binding	KEGG:osa:9272591	GO:0016874^molecular_function^ligase activity`GO:0008270^molecular_function^zinc ion binding`GO:0016567^biological_process^protein ubiquitination`GO:0040008^biological_process^regulation of growth
PI A12_460	F-box protein At5g67140	7695813	7696909	maker-chr12_pseudo-augustus-gene-77.38-mRNA-1|m.526	1-687[+]	F-box protein At5g67140	PF12937.4^F-box-like^F-box-like^7-42^E:8.7e-06`PF00646.30^F-box^F-box domain^7-40^E:0.0054`PF13516.3^LRR_6^Leucine Rich repeat^129-150^E:0.22	.	.	ENOG410XQ54^F-box and leucine-rich repeat protein	KEGG:ath:AT5G67140	.
PI A12_463	PI-PLC X domain-containing protein At5g67130	7696920	7701100	maker-chr12_pseudo-snap-gene-77.45-mRNA-1|m.529	1-1281[+]	PI-PLC X domain-containing protein At5g67130	.	.	ExpAA=20.21^PredHel=1^Topology=i13-32o	ENOG410Y3PH^PI-PLC X domain-containing protein	KEGG:ath:AT5G67130	GO:0046658^cellular_component^anchored component of plasma membrane`GO:0005886^cellular_component^plasma membrane`GO:0008081^molecular_function^phosphoric diester hydrolase activity`GO:0006629^biological_process^lipid metabolic process
PI A12_461	OTU domain-containing protein 3	7703757	7707673	maker-chr12_pseudo-snap-gene-77.44-mRNA-1|m.527	165-1310[+]	OTU domain-containing protein 3	PF02338.16^OTU^OTU-like cysteine protease^50-154^E:3.3e-10`PF02810.12^SEC-C^SEC-C motif^310-327^E:8.3e-07	.	.	ENOG4110S6T^OTU domain containing 3	KEGG:hsa:23252`KO:K13717	GO:0004843^molecular_function^thiol-dependent ubiquitin-specific protease activity`GO:0035871^biological_process^protein K11-linked deubiquitination`GO:0044313^biological_process^protein K6-linked deubiquitination
PI A12_464	Floral homeotic protein APETALA 2	7723340	7724869	maker-chr12_pseudo-snap-gene-77.46-mRNA-1|m.530	2-952[+]	Floral homeotic protein APETALA 2	PF00847.17^AP2^AP2 domain^54-104^E:4.7e-10	.	.	ENOG410YBZ8^floral homeotic protein APETALA	KEGG:ath:AT4G36920`KO:K09284	GO:0005634^cellular_component^nucleus`GO:0003677^molecular_function^DNA binding`GO:0003700^molecular_function^transcription factor activity, sequence-specific DNA binding`GO:0030154^biological_process^cell differentiation`GO:0009908^biological_process^flower development`GO:0010073^biological_process^meristem maintenance`GO:0048481^biological_process^plant ovule development`GO:0048316^biological_p…
PI A12_462	Serine/threonine-protein phosphatase 7 long form homolog	7726071	7726508	.	.	.	.	.	.	.	ENOG410YHBV^Serine threonine-protein phosphatase 7 long form homolog	KEGG:ath:AT1G48120
PI A12_469	.	7818358	7820629	maker-chr12_pseudo-snap-gene-78.38-mRNA-1|m.537	1-1830[+]	.	PF04937.12^DUF659^Protein of unknown function (DUF 659)^3-40^E:1.2e-08`PF05699.11^Dimer_Tnp_hAT^hAT family C-terminal dimerisation region^242-315^E:2.1e-09	.	.	.	.	.
PI A12_468	.	7820851	7821785	augustus_masked-chr12_pseudo-processed-gene-78.6-mRNA-1|m.536	1-663[+]	.	PF02892.12^zf-BED^BED zinc finger^22-58^E:3.6e-07	.	.	.	.	.
PI A12_467	SUMO-conjugating enzyme SCE1	7854094	7854778	maker-chr12_pseudo-augustus-gene-78.37-mRNA-1|m.534	1-339[+]	SUMO-conjugating enzyme SCE1	PF00179.23^UQ_con^Ubiquitin-conjugating enzyme^3-103^E:5.4e-34	.	.	COG5078^ubiquitin-conjugating enzyme	KEGG:ath:AT3G57870`KO:K10577	GO:0005737^cellular_component^cytoplasm`GO:0005634^cellular_component^nucleus`GO:0005524^molecular_function^ATP binding`GO:0016874^molecular_function^ligase activity`GO:0019789^molecular_function^SUMO transferase activity`GO:0009793^biological_process^embryo development ending in seed dormancy`GO:0016925^biological_process^protein sumoylation`GO:0009737^biological_process^response to abscisic acid
PI A12_466	Protein IRX15-LIKE	7857862	7858812	augustus_masked-chr12_pseudo-processed-gene-78.1-mRNA-1|m.533	1-951[+]	Protein IRX15-LIKE	PF04669.10^Polysacc_synt_4^Polysaccharide biosynthesis^99-287^E:4.8e-70	.	ExpAA=20.89^PredHel=1^Topology=i26-45o	ENOG410YAEW^Plant-specific domain TIGR01627 family protein	KEGG:ath:AT5G67210	GO:0005794^cellular_component^Golgi apparatus`GO:0000139^cellular_component^Golgi membrane`GO:0016021^cellular_component^integral component of membrane`GO:0009834^biological_process^plant-type secondary cell wall biogenesis`GO:0045492^biological_process^xylan biosynthetic process
PI A12_495	Branched-chain-amino-acid aminotransferase 3, chloroplastic	7897463	7899185	maker-chr12_pseudo-snap-gene-79.34-mRNA-1|m.563	1-588[+]	Branched-chain-amino-acid aminotransferase 3, chloroplastic	.	.	.	COG0115^brancheD-chain amino acid aminotransferase	.	GO:0009507^cellular_component^chloroplast`GO:0009570^cellular_component^chloroplast stroma`GO:0052656^molecular_function^L-isoleucine transaminase activity`GO:0052654^molecular_function^L-leucine transaminase activity`GO:0052655^molecular_function^L-valine transaminase activity`GO:0009097^biological_process^isoleucine biosynthetic process`GO:0009098^biological_process^leucine biosynthetic process…
PI A12_498	.	7921717	7928157	maker-chr12_pseudo-snap-gene-79.30-mRNA-1|m.567	1-342[+]	.	.	.	.	.	.	.
PI A12_497	.	7928547	7928987	maker-chr12_pseudo-snap-gene-79.31-mRNA-1|m.566	1-387[+]	.	.	.	.	.	.	.
PI A12_494	Uncharacterized mitochondrial protein AtMg00310	7930864	7931639	snap_masked-chr12_pseudo-processed-gene-79.13-mRNA-1|m.562	1-558[+]	Uncharacterized mitochondrial protein AtMg00310	.	.	.	ENOG410Y65V^Retrotransposon protein	KEGG:ath:ArthMp029	GO:0005739^cellular_component^mitochondrion
PI A12_496	.	7931726	7932374	maker-chr12_pseudo-snap-gene-79.33-mRNA-1|m.564	1-609[+]	.	PF13456.3^RVT_3^Reverse transcriptase-like^89-173^E:3e-09	.	.	.	.	.
PI A12_493	.	7986642	7986979	.	.	.	.	.	.	.	.	.
PI A12_443	.	8114778	8115671	snap_masked-chr12_pseudo-processed-gene-81.14-mRNA-1|m.513	1-858[+]	.	.	.	.	.	.	.
PI A12_444	.	8130792	8131493	augustus_masked-chr12_pseudo-processed-gene-81.4-mRNA-1|m.514	1-702[+]	.	.	.	.	.	.	.
PI A12_445	.	8131660	8132342	augustus_masked-chr12_pseudo-processed-gene-81.5-mRNA-1|m.515	1-537[+]	.	.	.	.	.	.	.
PI A12_499	Probable xyloglucan endotransglucosylase/hydrolase protein B	8283521	8284118	maker-chr12_pseudo-snap-gene-82.20-mRNA-1|m.568	1-423[+]	Probable xyloglucan endotransglucosylase/hydrolase protein B	PF00722.18^Glyco_hydro_16^Glycosyl hydrolases family 16^39-132^E:6.5e-25	.	.	.	.	GO:0048046^cellular_component^apoplast`GO:0005618^cellular_component^cell wall`GO:0004553^molecular_function^hydrolase activity, hydrolyzing O-glycosyl compounds`GO:0016762^molecular_function^xyloglucan:xyloglucosyl transferase activity`GO:0042546^biological_process^cell wall biogenesis`GO:0071555^biological_process^cell wall organization`GO:0010411^biological_process^xyloglucan metabolic process
PI A12_453	.	8319702	8320618	.	.	.	.	.	.	.	.	.
PI A12_459	Putative EG45-like domain containing protein 1	8430850	8431041	.	.	.	.	.	.	.	ENOG41123UD^EG45-like domain containing	KEGG:ath:AT4G30380
PI A12_465	.	8568352	8569769	snap_masked-chr12_pseudo-processed-gene-85.18-mRNA-1|m.531	2-784[+]	.	PF03004.11^Transposase_24^Plant transposase (Ptta/En/Spm family)^139-252^E:1.6e-12	.	.	.	.	.
PI A12_487	Formin-like protein 6	8633476	8638580	maker-chr12_pseudo-augustus-gene-86.34-mRNA-1|m.555	349-3045[+]	Formin-like protein 6	PF02181.20^FH2^Formin Homology 2 Domain^463-847^E:3.5e-120	sigP:1^23^0.83^YES	ExpAA=35.89^PredHel=1^Topology=i111-133o	ENOG410XQR0^inverted formin, FH2 and WH2 domain containing	KEGG:ath:AT5G67470	GO:0005618^cellular_component^cell wall`GO:0005737^cellular_component^cytoplasm`GO:0016021^cellular_component^integral component of membrane`GO:0005730^cellular_component^nucleolus`GO:0005634^cellular_component^nucleus`GO:0009524^cellular_component^phragmoplast`GO:0005886^cellular_component^plasma membrane`GO:0005819^cellular_component^spindle`GO:0003779^molecular_function^actin binding
PI A12_490	.	8639803	8640009	.	.	.	.	.	.	.	.	.
PI A12_491	.	8661598	8663789	maker-chr12_pseudo-snap-gene-86.40-mRNA-1|m.560	1-1023[+]	.	.	.	.	.	.	.
PI A12_489	Protein argonaute 4	8671868	8672268	maker-chr12_pseudo-snap-gene-86.39-mRNA-1|m.559	1-330[+]	Protein argonaute 4	.	.	.	ENOG410XP07^eukaryotic translation initiation factor 2c	KEGG:ath:AT2G27040`KO:K11593	GO:0015030^cellular_component^Cajal body`GO:0030529^cellular_component^intracellular ribonucleoprotein complex`GO:0005719^cellular_component^nuclear euchromatin`GO:0005730^cellular_component^nucleolus`GO:0005654^cellular_component^nucleoplasm`GO:0003682^molecular_function^chromatin binding`GO:0035197^molecular_function^siRNA binding`GO:0006342^biological_process^chromatin silencing`GO:0031048^bio…
PI A12_488	Protein argonaute 4	8674142	8675003	snap_masked-chr12_pseudo-processed-gene-86.23-mRNA-1|m.558	1-735[+]	Protein argonaute 4	PF02171.14^Piwi^Piwi domain^53-92^E:4.8e-07`PF02171.14^Piwi^Piwi domain^115-161^E:4.4e-07	.	.	ENOG410XP07^eukaryotic translation initiation factor 2c	KEGG:ath:AT2G27040`KO:K11593	GO:0015030^cellular_component^Cajal body`GO:0030529^cellular_component^intracellular ribonucleoprotein complex`GO:0005719^cellular_component^nuclear euchromatin`GO:0005730^cellular_component^nucleolus`GO:0005654^cellular_component^nucleoplasm`GO:0003682^molecular_function^chromatin binding`GO:0035197^molecular_function^siRNA binding`GO:0006342^biological_process^chromatin silencing`GO:0031048^bio…
PI A12_484	.	8779021	8779428	augustus_masked-chr12_pseudo-processed-gene-87.3-mRNA-1|m.553	1-408[+]	.	.	.	.	.	.	.
PI A12_486	.	8779475	8779762	.	.	.	.	.	.	.	.	.
PI A12_485	.	8779783	8780673	maker-chr12_pseudo-snap-gene-87.29-mRNA-1|m.554	1-846[+]	.	.	.	.	.	.	.
PI A12_506	Protein LURP-one-related 15	8808135	8810503	snap_masked-chr12_pseudo-processed-gene-88.24-mRNA-1|m.574	390-695[+]	Protein LURP-one-related 10	PF04525.9^LOR^LURP-one-related^55-91^E:7.8e-07	.	.	ENOG4111GT4^Pfam:DUF567	KEGG:ath:AT3G11740	.
PI A12_503	.	8859485	8859682	.	.	.	.	.	.	.	.	.
PI A12_505	Adenylyl-sulfate kinase, chloroplastic	8861081	8864107	maker-chr12_pseudo-snap-gene-88.36-mRNA-1|m.573	169-1035[+]	Adenylyl-sulfate kinase, chloroplastic	PF01583.17^APS_kinase^Adenylylsulphate kinase^110-262^E:1.2e-69	.	.	.	.	GO:0009507^cellular_component^chloroplast`GO:0004020^molecular_function^adenylylsulfate kinase activity`GO:0005524^molecular_function^ATP binding`GO:0019344^biological_process^cysteine biosynthetic process`GO:0070814^biological_process^hydrogen sulfide biosynthetic process`GO:0000103^biological_process^sulfate assimilation
PI A12_504	.	8887672	8887872	.	.	.	.	.	.	.	.	.
PI A12_492	Nucleolar complex protein 2 homolog	8963676	8971447	maker-chr12_pseudo-augustus-gene-89.25-mRNA-1|m.561	350-2590[+]	Nucleolar complex protein 2 homolog	PF03715.10^Noc2^Noc2p family^377-669^E:7.1e-93	.	.	COG5604^nucleolar complex protein 2	KEGG:ath:AT2G18220`KO:K14833	GO:0005634^cellular_component^nucleus
PI A12_508	Serine carboxypeptidase-like 18	9090043	9091273	maker-chr12_pseudo-snap-gene-91.26-mRNA-1|m.576	1-672[+]	Serine carboxypeptidase-like 18	PF00450.19^Peptidase_S10^Serine carboxypeptidase^5-208^E:4.2e-40	.	.	COG2939^carboxy-peptidase	KEGG:ath:AT1G33540`KO:K16296	GO:0005576^cellular_component^extracellular region`GO:0004185^molecular_function^serine-type carboxypeptidase activity
PI A12_507	Serine carboxypeptidase-like 3	9091970	9094400	maker-chr12_pseudo-augustus-gene-91.25-mRNA-1|m.575	1-1131[+]	Serine carboxypeptidase-like 3	PF00450.19^Peptidase_S10^Serine carboxypeptidase^19-102^E:5.3e-27`PF00450.19^Peptidase_S10^Serine carboxypeptidase^99-370^E:4.1e-54	.	.	COG2939^carboxy-peptidase	KEGG:ath:AT1G73280`KO:K16296	GO:0005576^cellular_component^extracellular region`GO:0004180^molecular_function^carboxypeptidase activity`GO:0016747^molecular_function^transferase activity, transferring acyl groups other than amino-acyl groups`GO:0019748^biological_process^secondary metabolic process
PI A12_500	Elongator complex protein 4	9284393	9287749	maker-chr12_pseudo-augustus-gene-92.15-mRNA-1|m.569	172-1254[+]	Elongator complex protein 4	PF05625.8^PAXNEB^PAXNEB protein^23-360^E:7e-79	.	.	.	KEGG:ath:AT3G11220`KO:K11375	GO:0005737^cellular_component^cytoplasm`GO:0033588^cellular_component^Elongator holoenzyme complex`GO:0005634^cellular_component^nucleus`GO:0016746^molecular_function^transferase activity, transferring acyl groups`GO:0009738^biological_process^abscisic acid-activated signaling pathway`GO:0009734^biological_process^auxin-activated signaling pathway`GO:0071329^biological_process^cellular response t…
PI A12_524	.	9311079	9311478	.	.	.	.	.	.	.	.	.
PI A12_522	.	9320710	9321183	maker-chr12_pseudo-augustus-gene-93.21-mRNA-1|m.590	1-405[+]	.	.	.	.	.	.	.
PI A12_525	.	9321555	9323106	maker-chr12_pseudo-snap-gene-93.25-mRNA-1|m.592	1-381[+]	.	.	.	.	.	.	.
PI A12_523	Phytosulfokines	9331802	9332140	.	.	.	.	.	.	.	.	.
PI A12_502	Serine/threonine-protein phosphatase 7 long form homolog	9480819	9482377	augustus_masked-chr12_pseudo-processed-gene-94.13-mRNA-1|m.572	1-978[+]	Serine/threonine-protein phosphatase 7 long form homolog	PF10536.6^PMD^Plant mobile domain^28-98^E:1.2e-20`PF10536.6^PMD^Plant mobile domain^106-204^E:2.9e-14	.	.	ENOG410YHBV^Serine threonine-protein phosphatase 7 long form homolog	KEGG:ath:AT1G48120	GO:0046872^molecular_function^metal ion binding`GO:0004721^molecular_function^phosphoprotein phosphatase activity
PI A12_501	Homeobox-leucine zipper protein HAT22	9610842	9612161	maker-chr12_pseudo-augustus-gene-96.9-mRNA-1|m.571	1-825[+]	Homeobox-leucine zipper protein HAT22	PF00046.26^Homeobox^Homeobox domain^129-183^E:3.7e-17`PF05920.8^Homeobox_KN^Homeobox KN domain^155-181^E:0.00017`PF02183.15^HALZ^Homeobox associated leucine zipper^185-219^E:5.2e-10	.	.	ENOG410Z2UE^homeobox-leucine zipper protein	KEGG:ath:AT4G37790`KO:K09338	GO:0005634^cellular_component^nucleus`GO:0043565^molecular_function^sequence-specific DNA binding`GO:0003700^molecular_function^transcription factor activity, sequence-specific DNA binding`GO:0009735^biological_process^response to cytokinin`GO:0006351^biological_process^transcription, DNA-templated
PI A12_521	.	9731179	9731556	snap_masked-chr12_pseudo-processed-gene-97.23-mRNA-1|m.589	1-324[+]	.	.	.	.	.	.	.
PI A12_519	.	9731572	9732264	maker-chr12_pseudo-snap-gene-97.31-mRNA-1|m.587	1-579[+]	.	.	.	ExpAA=58.47^PredHel=1^Topology=i34-56o	.	.	.
PI A12_520	.	9742593	9744691	maker-chr12_pseudo-snap-gene-97.32-mRNA-1|m.588	1-1761[+]	.	.	.	.	.	.	.
PI A12_526	Tubulin alpha chain	9855545	9857808	maker-chr12_pseudo-snap-gene-98.27-mRNA-1|m.593	1-1320[+]	Tubulin alpha chain	PF00091.22^Tubulin^Tubulin/FtsZ family, GTPase domain^3-201^E:5.7e-60`PF03953.14^Tubulin_C^Tubulin C-terminal domain^251-379^E:1.7e-47	.	.	.	.	GO:0005737^cellular_component^cytoplasm`GO:0005874^cellular_component^microtubule`GO:0005525^molecular_function^GTP binding`GO:0003924^molecular_function^GTPase activity`GO:0005200^molecular_function^structural constituent of cytoskeleton`GO:0007017^biological_process^microtubule-based process
PI A12_537	Probable sphingolipid transporter spinster homolog 3	9972593	9979428	maker-chr12_pseudo-snap-gene-99.28-mRNA-1|m.604	1-1611[+]	Probable sphingolipid transporter spinster homolog 3	PF07690.13^MFS_1^Major Facilitator Superfamily^84-389^E:1.1e-24`PF00083.21^Sugar_tr^Sugar (and other) transporter^92-238^E:1.7e-06`PF03137.17^OATP^Organic Anion Transporter Polypeptide (OATP) family^153-387^E:1.5e-16	.	ExpAA=173.34^PredHel=7^Topology=i104-123o133-155i190-212o222-239i319-341o356-377i440-462o	COG0477^major facilitator Superfamily	KEGG:ath:AT2G22730	GO:0016021^cellular_component^integral component of membrane`GO:0005743^cellular_component^mitochondrial inner membrane`GO:0006869^biological_process^lipid transport`GO:0055085^biological_process^transmembrane transport
PI A12_536	Phosphoenolpyruvate carboxykinase [ATP]	9979751	9983222	maker-chr12_pseudo-augustus-gene-99.27-mRNA-1|m.602	201-2180[+]	Phosphoenolpyruvate carboxykinase [ATP]	PF01293.17^PEPCK_ATP^Phosphoenolpyruvate carboxykinase^138-605^E:2.6e-212	.	.	COG1866^Phosphoenolpyruvate Carboxylase	KEGG:ath:AT4G37870`KO:K01610	GO:0005829^cellular_component^cytosol`GO:0016020^cellular_component^membrane`GO:0005730^cellular_component^nucleolus`GO:0005634^cellular_component^nucleus`GO:0005524^molecular_function^ATP binding`GO:0004612^molecular_function^phosphoenolpyruvate carboxykinase (ATP) activity`GO:0016036^biological_process^cellular response to phosphate starvation`GO:0009817^biological_process^defense response to f…
PI A12_510	DNA-directed RNA polymerases I and III subunit RPAC2	10047835	10049018	augustus_masked-chr12_pseudo-processed-gene-100.3-mRNA-1|m.578	1-348[+]	DNA-directed RNA polymerases I and III subunit RPAC2	PF13656.3^RNA_pol_L_2^RNA polymerase Rpb3/Rpb11 dimerisation domain^12-65^E:2e-21`PF01193.21^RNA_pol_L^RNA polymerase Rpb3/Rpb11 dimerisation domain^13-61^E:5.9e-06	.	.	.	KEGG:sce:YNL113W`KO:K03020	GO:0005736^cellular_component^DNA-directed RNA polymerase I complex`GO:0005666^cellular_component^DNA-directed RNA polymerase III complex`GO:0005654^cellular_component^nucleoplasm`GO:0003677^molecular_function^DNA binding`GO:0001054^molecular_function^RNA polymerase I activity`GO:0042254^biological_process^ribosome biogenesis`GO:0006360^biological_process^transcription from RNA polymerase I promo…
PI A12_509	Uncharacterized protein At5g65660	10066235	10067483	.	.	.	.	.	.	.	ENOG410XWC4^hydroxyproline-rich glycoprotein	KEGG:ath:AT5G65660
PI A12_528	Probable protein phosphatase 2C 10	10093327	10093853	maker-chr12_pseudo-snap-gene-101.20-mRNA-1|m.598	1-330[+]	Probable protein phosphatase 2C 10	PF00481.18^PP2C^Protein phosphatase 2C^19-100^E:1.7e-09	.	.	COG0631^Phosphatase	KEGG:ath:AT1G34750	GO:0005886^cellular_component^plasma membrane`GO:0046872^molecular_function^metal ion binding`GO:0004722^molecular_function^protein serine/threonine phosphatase activity
PI A12_529	.	10157073	10157608	maker-chr12_pseudo-snap-gene-101.21-mRNA-1|m.599	1-321[+]	.	PF12776.4^Myb_DNA-bind_3^Myb/SANT-like DNA-binding domain^31-80^E:2.5e-09	.	.	.	.	.
PI A12_527	Nodulation receptor kinase	10183686	10189296	maker-chr12_pseudo-augustus-gene-101.17-mRNA-1|m.596	251-2401[+]	Nodulation receptor kinase	PF12819.4^Malectin_like^Carbohydrate-binding protein of the ER^41-340^E:1.2e-48`PF11721.5^Malectin^Di-glucose binding within endoplasmic reticulum^198-323^E:8.3e-11`PF07714.14^Pkinase_Tyr^Protein tyrosine kinase^591-703^E:7.1e-16`PF00069.22^Pkinase^Protein kinase domain^592-674^E:3.2e-11	sigP:1^29^0.624^YES	ExpAA=44.53^PredHel=2^Topology=i5-24o515-537i	.	.	GO:0016021^cellular_component^integral component of membrane`GO:0005524^molecular_function^ATP binding`GO:0004674^molecular_function^protein serine/threonine kinase activity`GO:0009877^biological_process^nodulation
PI A12_527	Nodulation receptor kinase	10183686	10189296	maker-chr12_pseudo-augustus-gene-101.17-mRNA-1|m.597	2424-3017[+]	Nodulation receptor kinase	PF07714.14^Pkinase_Tyr^Protein tyrosine kinase^3-134^E:2.6e-12`PF00069.22^Pkinase^Protein kinase domain^3-71^E:6.1e-12	.	.	.	KEGG:mtr:MTR_5g030920	GO:0016021^cellular_component^integral component of membrane`GO:0005524^molecular_function^ATP binding`GO:0004674^molecular_function^protein serine/threonine kinase activity`GO:0009877^biological_process^nodulation
PI A12_549	Organellar oligopeptidase A, chloroplastic/mitochondrial	10189543	10194883	maker-chr12_pseudo-snap-gene-102.35-mRNA-1|m.616	1-1227[+]	Organellar oligopeptidase A, chloroplastic/mitochondrial	PF01432.17^Peptidase_M3^Peptidase family M3^15-391^E:3.1e-114	.	.	COG0339^oligopeptidase a	KEGG:ath:AT5G65620`KO:K01414	GO:0009507^cellular_component^chloroplast`GO:0009570^cellular_component^chloroplast stroma`GO:0005829^cellular_component^cytosol`GO:0005759^cellular_component^mitochondrial matrix`GO:0046872^molecular_function^metal ion binding`GO:0004222^molecular_function^metalloendopeptidase activity`GO:0006518^biological_process^peptide metabolic process
PI A12_548	Organellar oligopeptidase A, chloroplastic/mitochondrial	10205850	10208612	maker-chr12_pseudo-augustus-gene-102.34-mRNA-1|m.615	1-1386[+]	Organellar oligopeptidase A, chloroplastic/mitochondrial	PF01432.17^Peptidase_M3^Peptidase family M3^345-422^E:2.3e-14	.	ExpAA=22.31^PredHel=1^Topology=i13-35o	COG0339^oligopeptidase a	KEGG:ath:AT5G65620`KO:K01414	GO:0009507^cellular_component^chloroplast`GO:0009570^cellular_component^chloroplast stroma`GO:0005829^cellular_component^cytosol`GO:0005759^cellular_component^mitochondrial matrix`GO:0046872^molecular_function^metal ion binding`GO:0004222^molecular_function^metalloendopeptidase activity`GO:0006518^biological_process^peptide metabolic process
PI A12_546	Protein argonaute 4	10347458	10348565	maker-chr12_pseudo-snap-gene-103.35-mRNA-1|m.614	1-429[+]	Protein argonaute 4	PF02171.14^Piwi^Piwi domain^4-36^E:2.5e-07`PF02171.14^Piwi^Piwi domain^59-125^E:2.4e-20	.	.	ENOG410XP07^eukaryotic translation initiation factor 2c	KEGG:ath:AT2G27040`KO:K11593	GO:0015030^cellular_component^Cajal body`GO:0030529^cellular_component^intracellular ribonucleoprotein complex`GO:0005719^cellular_component^nuclear euchromatin`GO:0005730^cellular_component^nucleolus`GO:0005654^cellular_component^nucleoplasm`GO:0003682^molecular_function^chromatin binding`GO:0035197^molecular_function^siRNA binding`GO:0006342^biological_process^chromatin silencing`GO:0031048^bio…
PI A12_547	.	10354468	10354761	.	.	.	.	.	.	.	.	.
PI A12_544	.	10354789	10356387	maker-chr12_pseudo-snap-gene-103.36-mRNA-1|m.612	1-801[+]	.	.	.	.	.	.	.
PI A12_545	Protein argonaute 4B	10356989	10357540	maker-chr12_pseudo-snap-gene-103.37-mRNA-1|m.613	1-504[+]	Protein argonaute 4	PF02171.14^Piwi^Piwi domain^1-67^E:5.1e-09	.	.	ENOG410XP07^eukaryotic translation initiation factor 2c	KEGG:ath:AT2G27040`KO:K11593	GO:0015030^cellular_component^Cajal body`GO:0030529^cellular_component^intracellular ribonucleoprotein complex`GO:0005719^cellular_component^nuclear euchromatin`GO:0005730^cellular_component^nucleolus`GO:0005654^cellular_component^nucleoplasm`GO:0003682^molecular_function^chromatin binding`GO:0035197^molecular_function^siRNA binding`GO:0006342^biological_process^chromatin silencing`GO:0031048^bio…
PI A12_586	.	10423524	10425105	maker-chr12_pseudo-snap-gene-104.38-mRNA-1|m.656	1-849[+]	.	PF01442.15^Apolipoprotein^Apolipoprotein A1/A4/E domain^25-89^E:0.043`PF13975.3^gag-asp_proteas^gag-polyprotein putative aspartyl protease^171-235^E:4.6e-07`PF13650.3^Asp_protease_2^Aspartyl protease^175-250^E:3.1e-08	.	.	.	.	.
PI A12_585	.	10426830	10431770	maker-chr12_pseudo-snap-gene-104.39-mRNA-1|m.655	1-501[+]	.	PF01442.15^Apolipoprotein^Apolipoprotein A1/A4/E domain^25-90^E:0.011	.	.	.	.	.
PI A12_531	.	10505482	10505667	.	.	.	.	.	.	.	.	.
PI A12_530	Protein RALF-like 30	10508086	10508322	.	.	.	.	.	.	.	ENOG41108F5^Rapid ALkalinization Factor (RALF)	KEGG:ath:AT4G13075
PI A12_532	.	10509988	10510170	.	.	.	.	.	.	.	.	.
PI A12_534	.	10542379	10543066	maker-chr12_pseudo-snap-gene-105.58-mRNA-1|m.600	1-579[+]	.	PF13456.3^RVT_3^Reverse transcriptase-like^27-148^E:3.3e-09	.	.	.	.	.
PI A12_535	.	10543076	10543505	maker-chr12_pseudo-snap-gene-105.57-mRNA-1|m.601	1-408[+]	.	.	.	.	.	.	.
PI A12_533	.	10575102	10575365	.	.	.	.	.	.	.	.	.
PI A12_710	.	10586620	10589060	maker-chr12_pseudo-snap-gene-106.89-mRNA-1|m.773	1-711[+]	.	PF14111.3^DUF4283^Domain of unknown function (DUF4283)^65-203^E:7.5e-27	.	.	.	.	.
PI A12_713	Uncharacterized mitochondrial protein AtMg00310	10590879	10591660	maker-chr12_pseudo-snap-gene-106.91-mRNA-1|m.779	1-603[+]	Uncharacterized mitochondrial protein AtMg00310	PF13966.3^zf-RVT^zinc-binding in reverse transcriptase^113-180^E:1.9e-11	.	.	ENOG410Y65V^Retrotransposon protein	KEGG:ath:ArthMp029	GO:0005739^cellular_component^mitochondrion
PI A12_711	.	10591668	10592551	maker-chr12_pseudo-snap-gene-106.90-mRNA-1|m.774	1-462[+]	.	.	.	.	.	.	.
PI A12_715	.	10604831	10614629	maker-chr12_pseudo-snap-gene-106.93-mRNA-1|m.780	1-2148[+]	.	PF13966.3^zf-RVT^zinc-binding in reverse transcriptase^27-91^E:5e-11`PF13456.3^RVT_3^Reverse transcriptase-like^133-228^E:3e-09`PF13456.3^RVT_3^Reverse transcriptase-like^436-544^E:1.2e-15`PF13966.3^zf-RVT^zinc-binding in reverse transcriptase^565-652^E:1.9e-11	.	ExpAA=22.39^PredHel=1^Topology=i229-251o	.	.	.
PI A12_709	Putative ribonuclease H protein At1g65750	10614687	10622586	maker-chr12_pseudo-snap-gene-106.94-mRNA-1|m.772	1-1758[+]	Putative ribonuclease H protein At1g65750	PF13966.3^zf-RVT^zinc-binding in reverse transcriptase^108-195^E:7.6e-15`PF13456.3^RVT_3^Reverse transcriptase-like^325-401^E:7.3e-11`PF13966.3^zf-RVT^zinc-binding in reverse transcriptase^437-524^E:1.3e-13	.	.	.	.	GO:0046872^molecular_function^metal ion binding`GO:0003676^molecular_function^nucleic acid binding`GO:0004523^molecular_function^RNA-DNA hybrid ribonuclease activity
PI A12_718	.	10622719	10622984	.	.	.	.	.	.	.	.	.
PI A12_714	.	10625977	10626192	.	.	.	.	.	.	.	.	.
PI A12_712	Putative ribonuclease H protein At1g65750	10630806	10632184	snap_masked-chr12_pseudo-processed-gene-106.52-mRNA-1|m.775	1-1173[+]	Putative ribonuclease H protein At1g65750	PF13966.3^zf-RVT^zinc-binding in reverse transcriptase^147-234^E:1.3e-12`PF13456.3^RVT_3^Reverse transcriptase-like^319-390^E:7.7e-08	.	.	.	.	GO:0046872^molecular_function^metal ion binding`GO:0003676^molecular_function^nucleic acid binding`GO:0004523^molecular_function^RNA-DNA hybrid ribonuclease activity
PI A12_716	.	10639564	10642026	maker-chr12_pseudo-snap-gene-106.95-mRNA-1|m.782	1-1158[+]	.	PF13456.3^RVT_3^Reverse transcriptase-like^5-39^E:3.7e-05`PF14111.3^DUF4283^Domain of unknown function (DUF4283)^109-246^E:7.4e-21`PF14392.3^zf-CCHC_4^Zinc knuckle^249-295^E:3.8e-12	.	.	.	.	.
PI A12_717	Putative ribonuclease H protein At1g65750	10642035	10646168	maker-chr12_pseudo-snap-gene-106.92-mRNA-1|m.784	1-960[+]	Putative ribonuclease H protein At1g65750	PF13966.3^zf-RVT^zinc-binding in reverse transcriptase^25-111^E:7.7e-11`PF13456.3^RVT_3^Reverse transcriptase-like^224-316^E:2.6e-11	.	.	.	.	GO:0046872^molecular_function^metal ion binding`GO:0003676^molecular_function^nucleic acid binding`GO:0004523^molecular_function^RNA-DNA hybrid ribonuclease activity
PI A12_708	SKP1-like protein 1B	10656443	10657244	maker-chr12_pseudo-snap-gene-106.97-mRNA-1|m.771	1-648[+]	SKP1-like protein 1B	PF03931.12^Skp1_POZ^Skp1 family, tetramerisation domain^6-55^E:2.8e-13`PF01466.16^Skp1^Skp1 family, dimerisation domain^92-130^E:2.3e-19	.	.	COG5201^ubiquitin-dependent protein catabolic process	KEGG:ath:AT5G42190`KO:K03094	GO:0005634^cellular_component^nucleus`GO:0009734^biological_process^auxin-activated signaling pathway`GO:0007059^biological_process^chromosome segregation`GO:0009793^biological_process^embryo development ending in seed dormancy`GO:0009873^biological_process^ethylene-activated signaling pathway`GO:0016567^biological_process^protein ubiquitination`GO:0006511^biological_process^ubiquitin-dependent p…
PI A12_542	Calmodulin-binding transcription activator 3	10707924	10716753	maker-chr12_pseudo-snap-gene-107.30-mRNA-1|m.608	454-3666[+]	Calmodulin-binding transcription activator 3	PF03859.13^CG-1^CG-1 domain^21-135^E:1.5e-49`PF01833.21^TIG^IPT/TIG domain^496-581^E:1.8e-05`PF12796.4^Ank_2^Ankyrin repeats (3 copies)^703-792^E:4.5e-06`PF00023.27^Ank^Ankyrin repeat^730-761^E:0.0056`PF13637.3^Ank_4^Ankyrin repeats (many copies)^732-787^E:4.2e-05`PF00612.24^IQ^IQ calmodulin-binding motif^906-925^E:0.0021`PF00612.24^IQ^IQ calmodulin-binding motif^930-949^E:0.00022	.	.	ENOG4112848^calmodulin-binding transcription activator	KEGG:ath:AT2G22300	GO:0005634^cellular_component^nucleus`GO:0043565^molecular_function^sequence-specific DNA binding`GO:0001077^molecular_function^transcriptional activator activity, RNA polymerase II core promoter proximal region sequence-specific binding`GO:0042742^biological_process^defense response to bacterium`GO:0050832^biological_process^defense response to fungus`GO:0010150^biological_process^leaf senescenc…
PI A12_543	.	10740482	10741140	maker-chr12_pseudo-snap-gene-107.29-mRNA-1|m.611	2-514[+]	.	PF14111.3^DUF4283^Domain of unknown function (DUF4283)^14-67^E:2.1e-08`PF14392.3^zf-CCHC_4^Zinc knuckle^118-142^E:0.0012`PF00098.20^zf-CCHC^Zinc knuckle^128-142^E:0.0015	.	.	.	.	.
PI A12_540	.	10833971	10837396	maker-chr12_pseudo-snap-gene-108.22-mRNA-1|m.606	1-648[+]	.	.	.	.	.	.	.
PI A12_541	Peptidyl-prolyl cis-trans isomerase CYP65	10883019	10888294	maker-chr12_pseudo-augustus-gene-108.21-mRNA-1|m.607	137-1927[+]	Peptidyl-prolyl cis-trans isomerase CYP65	PF00160.18^Pro_isomerase^Cyclophilin type peptidyl-prolyl cis-trans isomerase/CLD^350-501^E:8.5e-49	.	.	COG0652^peptidyl-prolyl cis-trans isomerase activity	KEGG:ath:AT5G67530`KO:K10598	GO:0005634^cellular_component^nucleus`GO:0016874^molecular_function^ligase activity`GO:0003755^molecular_function^peptidyl-prolyl cis-trans isomerase activity`GO:0034450^molecular_function^ubiquitin-ubiquitin ligase activity`GO:0006457^biological_process^protein folding`GO:0000209^biological_process^protein polyubiquitination
PI A12_551	.	10898640	10899187	maker-chr12_pseudo-augustus-gene-109.35-mRNA-1|m.618	1-489[+]	.	PF08284.8^RVP_2^Retroviral aspartyl protease^14-134^E:1.2e-16`PF16451.2^Spike_NTD^Spike glycoprotein N-terminal domain^65-97^E:0.0033	.	.	.	.	.
PI A12_550	LanC-like protein GCL1	10962505	10965357	maker-chr12_pseudo-augustus-gene-109.36-mRNA-1|m.617	2-1417[+]	LanC-like protein GCL1	PF05147.10^LANC_like^Lanthionine synthetase C-like protein^116-471^E:3.2e-82	sigP:1^26^0.614^YES	.	ENOG410XQIA^glutathione binding	KEGG:ath:AT5G65280	GO:0019898^cellular_component^extrinsic component of membrane
PI A12_539	.	11014989	11016703	maker-chr12_pseudo-snap-gene-110.27-mRNA-1|m.605	2-565[+]	.	.	.	.	.	.	.
PI A12_538	.	11019065	11019544	.	.	.	.	.	.	.	.	.
PI A12_552	.	11138002	11138433	.	.	.	.	.	.	.	.	.
PI A12_553	Receptor-like cytosolic serine/threonine-protein kinase RBK1	11453880	11456384	maker-chr12_pseudo-augustus-gene-114.26-mRNA-1|m.619	1-1428[+]	Receptor-like cytosolic serine/threonine-protein kinase RBK1	PF07714.14^Pkinase_Tyr^Protein tyrosine kinase^164-428^E:1.3e-40`PF00069.22^Pkinase^Protein kinase domain^164-425^E:4.6e-39	.	.	COG0515^Serine Threonine protein kinase	KEGG:ath:AT5G10520	GO:0005737^cellular_component^cytoplasm`GO:0005829^cellular_component^cytosol`GO:0012505^cellular_component^endomembrane system`GO:0016020^cellular_component^membrane`GO:0005634^cellular_component^nucleus`GO:0005524^molecular_function^ATP binding`GO:0051020^molecular_function^GTPase binding`GO:0004674^molecular_function^protein serine/threonine kinase activity`GO:0071369^biological_process^cellul…
PI A12_575	Dynein light chain 1, cytoplasmic	11503055	11503533	maker-chr12_pseudo-snap-gene-115.34-mRNA-1|m.646	1-324[+]	Dynein light chain 1, cytoplasmic	PF01221.15^Dynein_light^Dynein light chain type 1^36-94^E:1.1e-22	.	.	ENOG4111NK2^dynein, light chain	KEGG:cel:CELE_T26A5.9`KO:K10418	GO:0005737^cellular_component^cytoplasm`GO:0030286^cellular_component^dynein complex`GO:0005874^cellular_component^microtubule`GO:0003774^molecular_function^motor activity`GO:0007017^biological_process^microtubule-based process
PI A12_574	.	11515144	11518367	augustus_masked-chr12_pseudo-processed-gene-115.2-mRNA-1|m.645	2-1828[+]	.	PF07524.10^Bromo_TP^Bromodomain associated^337-404^E:1.2e-06	.	.	.	.	.
PI A12_579	.	11563516	11564818	snap_masked-chr12_pseudo-processed-gene-115.27-mRNA-1|m.651	1-1068[+]	.	.	.	.	.	.	.
PI A12_577	.	11565003	11565581	snap_masked-chr12_pseudo-processed-gene-115.28-mRNA-1|m.650	1-579[+]	.	.	.	.	.	.	.
PI A12_578	.	11565861	11566016	.	.	.	.	.	.	.	.	.
PI A12_580	.	11570651	11571037	.	.	.	.	.	.	.	.	.
PI A12_576	Pentatricopeptide repeat-containing protein At5g65560	11572024	11574783	augustus_masked-chr12_pseudo-processed-gene-115.12-mRNA-1|m.649	1-2760[+]	Pentatricopeptide repeat-containing protein At5g65560	PF13041.3^PPR_2^PPR repeat family^182-227^E:1.8e-07`PF01535.17^PPR^PPR repeat^182-209^E:0.047`PF12854.4^PPR_1^PPR repeat^211-236^E:2.7e-08`PF13041.3^PPR_2^PPR repeat family^213-262^E:1.3e-12`PF01535.17^PPR^PPR repeat^216-245^E:3.6e-05`PF13812.3^PPR_3^Pentatricopeptide repeat domain^239-288^E:1.3e-05`PF12854.4^PPR_1^PPR repeat^245-276^E:8.9e-11`PF13041.3^PPR_2^PPR repeat family^248-296^E:1.5e-14`P…	.	.	ENOG410Z7Z7^Pentatricopeptide repeat-containing protein	KEGG:ath:AT5G65560	.
PI A12_588	.	11601151	11605299	maker-chr12_pseudo-augustus-gene-116.37-mRNA-1|m.659	150-2186[+]	KH domain-containing protein At4g18375	PF00013.26^KH_1^KH domain^27-79^E:0.00022`PF00013.26^KH_1^KH domain^109-166^E:1.1e-10`PF00013.26^KH_1^KH domain^247-296^E:5.3e-09`PF00013.26^KH_1^KH domain^338-403^E:3e-06`PF00013.26^KH_1^KH domain^607-669^E:2e-07	.	.	ENOG410XNN8^mRNA transport	KEGG:ath:AT4G18375`KO:K13162	GO:0005634^cellular_component^nucleus`GO:0003723^molecular_function^RNA binding
PI A12_594	.	11608783	11609232	maker-chr12_pseudo-snap-gene-116.41-mRNA-1|m.664	1-414[+]	.	PF14392.3^zf-CCHC_4^Zinc knuckle^25-43^E:0.001	.	.	.	.	.
PI A12_593	.	11621245	11621580	.	.	.	.	.	.	.	.	.
PI A12_591	Serine/threonine-protein phosphatase 7 long form homolog	11622058	11622717	.	.	.	.	.	.	.	ENOG410YHBV^Serine threonine-protein phosphatase 7 long form homolog	KEGG:ath:AT1G48120
PI A12_592	Serine/threonine-protein phosphatase 7 long form homolog	11622875	11623123	.	.	.	.	.	.	.	ENOG410YHBV^Serine threonine-protein phosphatase 7 long form homolog	KEGG:ath:AT1G48120
PI A12_590	Probable 1-deoxy-D-xylulose-5-phosphate synthase 2, chloroplastic	11624419	11627474	maker-chr12_pseudo-augustus-gene-116.39-mRNA-1|m.661	1-2124[+]	Probable 1-deoxy-D-xylulose-5-phosphate synthase 2, chloroplastic	PF13292.3^DXP_synthase_N^1-deoxy-D-xylulose-5-phosphate synthase^65-350^E:4.6e-113`PF00676.17^E1_dh^Dehydrogenase E1 component^164-236^E:1.2e-05`PF02779.21^Transket_pyr^Transketolase, pyrimidine binding domain^387-548^E:9.9e-43`PF02780.17^Transketolase_C^Transketolase, C-terminal domain^566-689^E:2.7e-32	.	.	COG1154^Catalyzes the acyloin condensation reaction between C atoms 2 and 3 of pyruvate and glyceraldehyde 3-phosphate to yield 1-deoxy-D-xylulose-5-phosphate (DXP) (By similarity)	KEGG:osa:4342614`KO:K01662	GO:0009507^cellular_component^chloroplast`GO:0008661^molecular_function^1-deoxy-D-xylulose-5-phosphate synthase activity`GO:0046872^molecular_function^metal ion binding`GO:0052865^biological_process^1-deoxy-D-xylulose 5-phosphate biosynthetic process`GO:0016114^biological_process^terpenoid biosynthetic process`GO:0009228^biological_process^thiamine biosynthetic process
PI A12_589	Kinesin-like protein KIFC3	11666033	11671754	maker-chr12_pseudo-augustus-gene-116.38-mRNA-1|m.660	3-3305[+]	Kinesin-like protein KIFC3	PF11721.5^Malectin^Di-glucose binding within endoplasmic reticulum^113-249^E:7.6e-17`PF16796.2^Microtub_bd^Microtubule binding^425-588^E:3.5e-47`PF00225.20^Kinesin^Kinesin motor domain^453-768^E:1.4e-110	.	.	COG5059^Kinesin family member	KEGG:mmu:16582`KO:K10406	GO:0005813^cellular_component^centrosome`GO:0030659^cellular_component^cytoplasmic vesicle membrane`GO:0070062^cellular_component^extracellular exosome`GO:0005794^cellular_component^Golgi apparatus`GO:0005871^cellular_component^kinesin complex`GO:0005874^cellular_component^microtubule`GO:0005915^cellular_component^zonula adherens`GO:0005524^molecular_function^ATP binding`GO:0008569^molecular_func…
PI A12_555	.	11709221	11709938	maker-chr12_pseudo-snap-gene-117.24-mRNA-1|m.620	1-660[+]	.	.	.	.	.	.	.
PI A12_557	.	11709978	11713409	maker-chr12_pseudo-snap-gene-117.25-mRNA-1|m.621	1-600[+]	.	.	.	.	.	.	.
PI A12_556	.	11713826	11714338	.	.	.	.	.	.	.	.	.
PI A12_554	.	12074066	12074373	.	.	.	.	.	.	.	.	.
PI A12_570	.	12111316	12111672	.	.	.	.	.	.	.	.	.
PI A12_566	Probable methyltransferase PMT26	12127947	12132316	maker-chr12_pseudo-snap-gene-121.23-mRNA-1|m.634	335-2575[+]	Probable methyltransferase PMT26	PF03141.13^Methyltransf_29^Putative S-adenosyl-L-methionine-dependent methyltransferase^291-747^E:1.7e-206`PF08241.9^Methyltransf_11^Methyltransferase domain^410-504^E:1.1e-05	.	ExpAA=22.90^PredHel=1^Topology=i21-43o	ENOG410Y2C5^Methyltransferase	KEGG:ath:AT5G64030	GO:0005768^cellular_component^endosome`GO:0005794^cellular_component^Golgi apparatus`GO:0000139^cellular_component^Golgi membrane`GO:0016021^cellular_component^integral component of membrane`GO:0005802^cellular_component^trans-Golgi network`GO:0008168^molecular_function^methyltransferase activity
PI A12_567	Serine/threonine-protein phosphatase 7 long form homolog	12152822	12153163	snap_masked-chr12_pseudo-processed-gene-121.10-mRNA-1|m.636	1-342[+]	Serine/threonine-protein phosphatase 7 long form homolog	PF10536.6^PMD^Plant mobile domain^8-82^E:1.3e-16	.	.	ENOG410YHBV^Serine threonine-protein phosphatase 7 long form homolog	KEGG:ath:AT1G48120	GO:0046872^molecular_function^metal ion binding`GO:0004721^molecular_function^phosphoprotein phosphatase activity
PI A12_569	Serine/threonine-protein phosphatase 7 long form homolog	12153184	12153582	.	.	.	.	.	.	.	ENOG410YHBV^Serine threonine-protein phosphatase 7 long form homolog	KEGG:ath:AT1G48120
PI A12_568	Serine/threonine-protein phosphatase 7 long form homolog	12153605	12154221	maker-chr12_pseudo-snap-gene-121.25-mRNA-1|m.637	1-384[+]	Serine/threonine-protein phosphatase 7 long form homolog	.	.	.	ENOG410YHBV^Serine threonine-protein phosphatase 7 long form homolog	KEGG:ath:AT1G48120	GO:0046872^molecular_function^metal ion binding`GO:0004721^molecular_function^phosphoprotein phosphatase activity
PI A12_558	WD repeat-containing protein 26	12477389	12484910	maker-chr12_pseudo-snap-gene-124.33-mRNA-1|m.622	1-1641[+]	WD repeat-containing protein 26	PF00400.29^WD40^WD domain, G-beta repeat^274-310^E:0.00046`PF00400.29^WD40^WD domain, G-beta repeat^328-351^E:0.0013`PF00400.29^WD40^WD domain, G-beta repeat^440-479^E:0.053`PF00400.29^WD40^WD domain, G-beta repeat^487-522^E:9.3e-08	.	.	ENOG410XQ2U^WD repeat domain 26	KEGG:xtr:733878	GO:0005737^cellular_component^cytoplasm
PI A12_572	Phosphoenolpyruvate carboxylase	12503844	12506842	maker-chr12_pseudo-snap-gene-125.41-mRNA-1|m.640	1106-1750[+]	Phosphoenolpyruvate carboxylase 2	PF00311.14^PEPcase^Phosphoenolpyruvate carboxylase^2-209^E:1.2e-81	.	.	COG2352^phosphoenolpyruvate carboxylase activity	KEGG:zma:542393`KO:K01595	GO:0005737^cellular_component^cytoplasm`GO:0008964^molecular_function^phosphoenolpyruvate carboxylase activity`GO:0015977^biological_process^carbon fixation`GO:0015979^biological_process^photosynthesis`GO:0006099^biological_process^tricarboxylic acid cycle
PI A12_572	Phosphoenolpyruvate carboxylase	12503844	12506842	maker-chr12_pseudo-snap-gene-125.41-mRNA-1|m.641	599-1087[+]	Phosphoenolpyruvate carboxylase	PF00311.14^PEPcase^Phosphoenolpyruvate carboxylase^2-162^E:7.7e-37	.	.	COG2352^phosphoenolpyruvate carboxylase activity	KEGG:sot:102603323`KO:K01595	GO:0005737^cellular_component^cytoplasm`GO:0008964^molecular_function^phosphoenolpyruvate carboxylase activity`GO:0015977^biological_process^carbon fixation`GO:0015979^biological_process^photosynthesis`GO:0006099^biological_process^tricarboxylic acid cycle
PI A12_573	Protein TPX2	12581907	12584701	maker-chr12_pseudo-augustus-gene-125.39-mRNA-1|m.642	1-1542[+]	Protein TPX2	PF06886.8^TPX2^Targeting protein for Xklp2 (TPX2)^403-459^E:3.9e-21	.	.	ENOG410ZTMD^Cell cycle regulated microtubule associated protein	KEGG:ath:AT1G03780`KO:K16812	GO:0005874^cellular_component^microtubule`GO:0005654^cellular_component^nucleoplasm`GO:0009524^cellular_component^phragmoplast`GO:0005819^cellular_component^spindle`GO:0032147^biological_process^activation of protein kinase activity`GO:0051301^biological_process^cell division`GO:0007067^biological_process^mitotic nuclear division`GO:0060236^biological_process^regulation of mitotic spindle organiz…
PI A12_571	Ribosomal RNA small subunit methyltransferase nep-1	12674028	12676722	augustus_masked-chr12_pseudo-processed-gene-126.2-mRNA-1|m.639	1-924[+]	Ribosomal RNA small subunit methyltransferase nep-1	PF03587.11^EMG1^EMG1/NEP1 methyltransferase^108-299^E:6.1e-56	.	ExpAA=20.57^PredHel=1^Topology=i275-297o	COG1756^Methyltransferase involved in ribosomal biogenesis. Specifically catalyzes the N1-methylation of the pseudouridine corresponding to position 914 in M.jannaschii 16S rRNA (By similarity)	KEGG:cel:CELE_Y39A1A.14`KO:K14568	GO:0005730^cellular_component^nucleolus`GO:0032040^cellular_component^small-subunit processome`GO:0070037^molecular_function^rRNA (pseudouridine) methyltransferase activity`GO:0019843^molecular_function^rRNA binding`GO:0070475^biological_process^rRNA base methylation
PI A12_583	UDP-glucose 6-dehydrogenase 2	12690010	12691452	augustus_masked-chr12_pseudo-processed-gene-127.0-mRNA-1|m.653	1-1443[+]	UDP-glucose 6-dehydrogenase 2	PF03721.11^UDPG_MGDP_dh_N^UDP-glucose/GDP-mannose dehydrogenase family, NAD binding domain^3-186^E:8.6e-67`PF00984.16^UDPG_MGDP_dh^UDP-glucose/GDP-mannose dehydrogenase family, central domain^210-304^E:6.1e-32`PF03720.12^UDPG_MGDP_dh_C^UDP-glucose/GDP-mannose dehydrogenase family, UDP binding domain^328-451^E:2.3e-35	.	.	COG1004^UDP-glucose 6-dehydrogenase	KEGG:ath:AT3G29360`KO:K00012	GO:0005829^cellular_component^cytosol`GO:0005634^cellular_component^nucleus`GO:0051287^molecular_function^NAD binding`GO:0003979^molecular_function^UDP-glucose 6-dehydrogenase activity`GO:0005975^biological_process^carbohydrate metabolic process`GO:0052546^biological_process^cell wall pectin metabolic process`GO:0006024^biological_process^glycosaminoglycan biosynthetic process`GO:0006065^biologic…
PI A12_584	Membrane-associated progesterone-binding protein 4	12731561	12744148	maker-chr12_pseudo-snap-gene-127.40-mRNA-1|m.654	105-824[+]	Membrane-associated progesterone-binding protein 4	PF00173.25^Cyt-b5^Cytochrome b5-like Heme/Steroid binding domain^37-99^E:2.4e-10	.	ExpAA=25.09^PredHel=1^Topology=i7-26o	ENOG4111JSU^cytochrome b5 domain containing 2	KEGG:ath:AT4G14965	GO:0012505^cellular_component^endomembrane system`GO:0016021^cellular_component^integral component of membrane`GO:0016020^cellular_component^membrane`GO:0020037^molecular_function^heme binding`GO:0005496^molecular_function^steroid binding
PI A12_604	ABC transporter D family member 1	12814910	12831611	maker-chr12_pseudo-augustus-gene-128.41-mRNA-1|m.673	405-4358[+]	ABC transporter D family member 1	PF06472.12^ABC_membrane_2^ABC transporter transmembrane region 2^83-359^E:8.1e-86`PF00005.24^ABC_tran^ABC transporter^464-609^E:8.8e-19`PF06472.12^ABC_membrane_2^ABC transporter transmembrane region 2^739-1012^E:4.1e-81`PF00005.24^ABC_tran^ABC transporter^1120-1285^E:1.3e-14	.	.	COG4178^(ABC) transporter	.	GO:0046861^cellular_component^glyoxysomal membrane`GO:0009514^cellular_component^glyoxysome`GO:0016021^cellular_component^integral component of membrane`GO:0005524^molecular_function^ATP binding`GO:0042626^molecular_function^ATPase activity, coupled to transmembrane movement of substances`GO:0005325^molecular_function^peroxisomal fatty-acyl-CoA transporter activity`GO:0016042^biological_process^l…
PI A12_603	Oxidation resistance protein 1	12874740	12878550	maker-chr12_pseudo-augustus-gene-128.43-mRNA-1|m.672	760-1548[+]	Oxidation resistance protein 1	PF07534.13^TLD^TLD^103-239^E:2.2e-30	.	.	ENOG4111QBZ^oxidation resistance 1	KEGG:xtr:100127645	GO:0005739^cellular_component^mitochondrion
PI A12_605	Asparagine synthetase [glutamine-hydrolyzing] 3	12879037	12885638	maker-chr12_pseudo-augustus-gene-128.44-mRNA-1|m.674	186-1937[+]	Asparagine synthetase [glutamine-hydrolyzing] 3	PF13522.3^GATase_6^Glutamine amidotransferase domain^33-160^E:1.1e-34`PF13537.3^GATase_7^Glutamine amidotransferase domain^48-165^E:2.6e-43`PF12481.5^DUF3700^Aluminium induced protein^113-194^E:1.3e-09`PF00733.18^Asn_synthase^Asparagine synthase^232-376^E:1.2e-56`PF00733.18^Asn_synthase^Asparagine synthase^376-526^E:8.4e-39	.	.	COG0367^asparagine synthetase	.	GO:0005829^cellular_component^cytosol`GO:0004066^molecular_function^asparagine synthase (glutamine-hydrolyzing) activity`GO:0005524^molecular_function^ATP binding`GO:0042803^molecular_function^protein homodimerization activity`GO:0006541^biological_process^glutamine metabolic process`GO:0070981^biological_process^L-asparagine biosynthetic process
PI A12_601	Auxin response factor 25	13023815	13034004	maker-chr12_pseudo-augustus-gene-130.26-mRNA-1|m.669	552-3248[+]	Auxin response factor 6	PF06507.10^Auxin_resp^Auxin response factor^271-354^E:5.5e-34`PF02309.13^AUX_IAA^AUX/IAA family^788-874^E:1.5e-05	.	.	ENOG410YA3R^auxin response factor	KEGG:osa:4328406	GO:0005634^cellular_component^nucleus`GO:0003677^molecular_function^DNA binding`GO:0009734^biological_process^auxin-activated signaling pathway`GO:0006355^biological_process^regulation of transcription, DNA-templated`GO:0006351^biological_process^transcription, DNA-templated
PI A12_602	CBL-interacting serine/threonine-protein kinase 9	13043268	13047900	augustus_masked-chr12_pseudo-processed-gene-130.6-mRNA-1|m.671	1-1317[+]	CBL-interacting serine/threonine-protein kinase 9	PF06364.9^DUF1068^Protein of unknown function (DUF1068)^249-307^E:1.4e-28`PF00069.22^Pkinase^Protein kinase domain^310-411^E:2.3e-18	.	.	COG0515^Serine Threonine protein kinase	KEGG:ath:AT1G01140	GO:0005737^cellular_component^cytoplasm`GO:0005634^cellular_component^nucleus`GO:0005524^molecular_function^ATP binding`GO:0004674^molecular_function^protein serine/threonine kinase activity`GO:0051365^biological_process^cellular response to potassium ion starvation`GO:0055075^biological_process^potassium ion homeostasis`GO:0043266^biological_process^regulation of potassium ion transport`GO:00094…
PI A12_654	.	13117817	13119174	.	.	.	.	.	.	.	.	.
PI A12_651	Phosphatidylinositol-3-phosphatase myotubularin-1	13134301	13136787	maker-chr12_pseudo-augustus-gene-131.45-mRNA-1|m.716	1-414[+]	Phosphatidylinositol-3-phosphatase myotubularin-1	PF02893.17^GRAM^GRAM domain^70-109^E:4.8e-05	.	.	ENOG410XPTU^Myotubularin related protein	KEGG:ath:AT3G10550`KO:K18081	GO:0031410^cellular_component^cytoplasmic vesicle`GO:0010008^cellular_component^endosome membrane`GO:0052629^molecular_function^phosphatidylinositol-3,5-bisphosphate 3-phosphatase activity`GO:0004438^molecular_function^phosphatidylinositol-3-phosphatase activity`GO:0004725^molecular_function^protein tyrosine phosphatase activity`GO:0042631^biological_process^cellular response to water deprivation…
PI A12_653	.	13142087	13142374	.	.	.	.	.	.	.	.	.
PI A12_650	Phosphatidylinositol-3-phosphatase myotubularin-1	13143512	13157595	maker-chr12_pseudo-snap-gene-131.51-mRNA-1|m.714	1-2256[+]	Phosphatidylinositol-3-phosphatase myotubularin-1	PF06602.11^Myotub-related^Myotubularin-like phosphatase domain^47-466^E:1.2e-125	.	.	ENOG410XPTU^Myotubularin related protein	KEGG:ath:AT3G10550`KO:K18081	GO:0031410^cellular_component^cytoplasmic vesicle`GO:0010008^cellular_component^endosome membrane`GO:0052629^molecular_function^phosphatidylinositol-3,5-bisphosphate 3-phosphatase activity`GO:0004438^molecular_function^phosphatidylinositol-3-phosphatase activity`GO:0004725^molecular_function^protein tyrosine phosphatase activity`GO:0042631^biological_process^cellular response to water deprivation…
PI A12_659	Protein Ycf2	13160028	13160285	.	.	.	.	.	.	.	.	.
PI A12_656	Protein Ycf2	13160367	13161721	maker-chr12_pseudo-snap-gene-131.55-mRNA-1|m.718	1-1326[+]	Protein Ycf2	PF05695.9^DUF825^Plant protein of unknown function (DUF825)^1-440^E:2.1e-276	.	ExpAA=22.13^PredHel=1^Topology=i34-56o	.	.	GO:0009570^cellular_component^chloroplast stroma`GO:0005524^molecular_function^ATP binding
PI A12_655	Protein Ycf2	13163293	13163724	snap_masked-chr12_pseudo-processed-gene-131.38-mRNA-1|m.717	1-432[+]	Protein Ycf2	PF05695.9^DUF825^Plant protein of unknown function (DUF825)^1-143^E:1.1e-90	.	.	.	.	GO:0009570^cellular_component^chloroplast stroma`GO:0005524^molecular_function^ATP binding
PI A12_652	50S ribosomal protein L23, chloroplastic	13164401	13164842	.	.	.	.	.	.	.	.	.
PI A12_660	.	13165447	13165913	.	.	.	.	.	.	.	.	.
PI A12_649	50S ribosomal protein L2, chloroplastic	13165950	13166354	augustus_masked-chr12_pseudo-processed-gene-131.7-mRNA-1|m.712	1-405[+]	50S ribosomal protein L2, chloroplastic	PF03947.15^Ribosomal_L2_C^Ribosomal Proteins L2, C-terminal domain^1-103^E:1.4e-39	.	.	.	.	GO:0009507^cellular_component^chloroplast`GO:0015934^cellular_component^large ribosomal subunit`GO:0003723^molecular_function^RNA binding`GO:0003735^molecular_function^structural constituent of ribosome`GO:0016740^molecular_function^transferase activity`GO:0006412^biological_process^translation
PI A12_658	30S ribosomal protein S19, chloroplastic	13166568	13166896	.	.	.	.	.	.	.	.	.
PI A12_657	30S ribosomal protein S8, chloroplastic	13167176	13169055	maker-chr12_pseudo-snap-gene-131.58-mRNA-1|m.719	1-1242[+]	30S ribosomal protein S8, chloroplastic	PF00252.15^Ribosomal_L16^Ribosomal protein L16p/L10e^2-108^E:1.8e-35`PF00238.16^Ribosomal_L14^Ribosomal protein L14p/L23e^119-237^E:4.8e-45`PF00410.16^Ribosomal_S8^Ribosomal protein S8^242-368^E:4.2e-34	.	.	.	.	GO:0009507^cellular_component^chloroplast`GO:0005840^cellular_component^ribosome`GO:0019843^molecular_function^rRNA binding`GO:0003735^molecular_function^structural constituent of ribosome`GO:0006412^biological_process^translation
PI A12_600	Protease Do-like 10, mitochondrial	13206257	13216719	maker-chr12_pseudo-snap-gene-132.39-mRNA-1|m.668	131-1840[+]	Protease Do-like 10, mitochondrial	PF00089.23^Trypsin^Trypsin^93-289^E:3.5e-12`PF13365.3^Trypsin_2^Trypsin-like peptidase domain^110-257^E:1.8e-17`PF13180.3^PDZ_2^PDZ domain^319-404^E:1.6e-06	.	.	COG0265^Serine protease	KEGG:ath:AT5G36950	GO:0005759^cellular_component^mitochondrial matrix`GO:0004252^molecular_function^serine-type endopeptidase activity
PI A12_582	.	13502424	13502906	maker-chr12_pseudo-snap-gene-135.39-mRNA-1|m.652	3-353[+]	.	PF14111.3^DUF4283^Domain of unknown function (DUF4283)^26-101^E:8.6e-21	.	.	.	.	.
PI A12_581	.	13503474	13504307	.	.	.	.	.	.	.	.	.
PI A12_587	.	13588130	13589646	maker-chr12_pseudo-snap-gene-136.36-mRNA-1|m.658	2-733[+]	.	PF03004.11^Transposase_24^Plant transposase (Ptta/En/Spm family)^148-233^E:5.5e-10	.	.	.	.	.
PI A12_595	.	13746870	13747910	maker-chr12_pseudo-augustus-gene-137.44-mRNA-1|m.665	1-915[+]	.	PF14111.3^DUF4283^Domain of unknown function (DUF4283)^26-166^E:5.7e-35	.	.	.	.	.
PI A12_598	.	13752203	13752906	maker-chr12_pseudo-snap-gene-137.53-mRNA-1|m.667	1-663[+]	.	PF13966.3^zf-RVT^zinc-binding in reverse transcriptase^63-159^E:6.3e-14	.	.	.	.	.
PI A12_596	.	13752975	13753418	maker-chr12_pseudo-augustus-gene-137.46-mRNA-1|m.666	1-375[+]	.	PF13456.3^RVT_3^Reverse transcriptase-like^17-103^E:2.3e-16	.	.	.	.	.
PI A12_597	.	13763867	13764540	.	.	.	.	.	.	.	.	.
PI A12_599	.	13788652	13789309	.	.	.	.	.	.	.	.	.
PI A12_618	.	13811351	13811953	.	.	.	.	.	.	.	.	.
PI A12_616	Probable sodium/metabolite cotransporter BASS4, chloroplastic	13820295	13822884	maker-chr12_pseudo-augustus-gene-138.34-mRNA-1|m.683	1-375[+]	Probable sodium/metabolite cotransporter BASS4, chloroplastic	PF13593.3^SBF_like^SBF-like CPA transporter family (DUF4137)^13-117^E:1.8e-11	sigP:1^20^0.486^YES	ExpAA=72.44^PredHel=4^Topology=o4-26i38-60o65-87i94-116o	COG0385^bile acid	KEGG:ath:AT3G56160`KO:K14347	GO:0009507^cellular_component^chloroplast`GO:0009941^cellular_component^chloroplast envelope`GO:0016021^cellular_component^integral component of membrane`GO:0006810^biological_process^transport
PI A12_614	Probable sodium/metabolite cotransporter BASS4, chloroplastic	13822939	13824837	.	.	.	.	.	.	.	COG0385^bile acid	KEGG:osa:4329548`KO:K14347
PI A12_617	.	13826872	13827305	.	.	.	.	.	.	.	.	.
PI A12_613	Probable sodium/metabolite cotransporter BASS4, chloroplastic	13839737	13841085	maker-chr12_pseudo-augustus-gene-138.37-mRNA-1|m.681	49-432[+]	Probable sodium/metabolite cotransporter BASS4, chloroplastic	PF13593.3^SBF_like^SBF-like CPA transporter family (DUF4137)^9-115^E:2.4e-10	.	ExpAA=39.15^PredHel=1^Topology=o15-37i	COG0385^bile acid	KEGG:ath:AT3G56160`KO:K14347	GO:0009507^cellular_component^chloroplast`GO:0009941^cellular_component^chloroplast envelope`GO:0016021^cellular_component^integral component of membrane`GO:0006810^biological_process^transport
PI A12_615	Serine/threonine-protein phosphatase 7 long form homolog	13874647	13875009	snap_masked-chr12_pseudo-processed-gene-138.24-mRNA-1|m.682	1-363[+]	Serine/threonine-protein phosphatase 7 long form homolog	PF10536.6^PMD^Plant mobile domain^3-112^E:4.6e-18	.	.	ENOG410YHBV^Serine threonine-protein phosphatase 7 long form homolog	KEGG:ath:AT1G48120	GO:0046872^molecular_function^metal ion binding`GO:0004721^molecular_function^phosphoprotein phosphatase activity
PI A12_619	.	13875834	13876089	.	.	.	.	.	.	.	.	.
PI A12_609	.	13890761	13891909	maker-chr12_pseudo-snap-gene-139.34-mRNA-1|m.677	1-468[+]	.	.	.	ExpAA=53.64^PredHel=3^Topology=o10-27i39-61o106-125i	.	.	.
PI A12_608	.	13971909	13972949	.	.	.	.	.	.	.	.	.
PI A12_629	.	14074564	14074893	snap_masked-chr12_pseudo-processed-gene-140.32-mRNA-1|m.696	1-330[+]	.	.	.	.	.	.	.
PI A12_630	Serine/threonine-protein phosphatase 7 long form homolog	14077104	14077699	.	.	.	.	.	.	.	ENOG410YHBV^Serine threonine-protein phosphatase 7 long form homolog	KEGG:ath:AT1G48120
PI A12_606	E3 ubiquitin-protein ligase UPL6	14362229	14364631	augustus_masked-chr12_pseudo-processed-gene-143.11-mRNA-1|m.675	1-714[+]	E3 ubiquitin-protein ligase UPL6	PF03469.11^XH^XH domain^203-237^E:1.5e-05	.	.	COG5021^ubiquitin protein ligase	.	GO:0016874^molecular_function^ligase activity`GO:0004842^molecular_function^ubiquitin-protein transferase activity`GO:0042787^biological_process^protein ubiquitination involved in ubiquitin-dependent protein catabolic process
PI A12_620	Ribonuclease P protein subunit p25-like protein	14428630	14433209	maker-chr12_pseudo-augustus-gene-144.21-mRNA-1|m.685	288-1058[+]	Ribonuclease P protein subunit p25-like protein	PF01918.18^Alba^Alba^19-83^E:5.6e-19`PF12328.5^Rpp20^Rpp20 subunit of nuclear RNase MRP and P^36-110^E:4.1e-06	.	.	ENOG4111WGZ^ribonuclease P MRP 25kDa	KEGG:mmu:69961`KO:K14525	GO:0005634^cellular_component^nucleus`GO:0044822^molecular_function^poly(A) RNA binding
PI A12_607	Ethylene-responsive transcription factor ABR1	14550028	14551193	maker-chr12_pseudo-augustus-gene-145.17-mRNA-1|m.676	1-1074[+]	Ethylene-responsive transcription factor ABR1	PF00847.17^AP2^AP2 domain^161-210^E:3.1e-14	.	.	ENOG410YYVP^AP2	KEGG:ath:AT5G64750	GO:0005634^cellular_component^nucleus`GO:0003677^molecular_function^DNA binding`GO:0003700^molecular_function^transcription factor activity, sequence-specific DNA binding`GO:0009738^biological_process^abscisic acid-activated signaling pathway`GO:0050832^biological_process^defense response to fungus`GO:0009873^biological_process^ethylene-activated signaling pathway`GO:0009788^biological_process^ne…
PI A12_612	TSL-kinase interacting protein 1	14634475	14638228	maker-chr12_pseudo-augustus-gene-146.33-mRNA-1|m.680	1-1473[+]	TSL-kinase interacting protein 1	.	.	.	ENOG4111TCZ^tsl-kinase interacting protein	.	GO:0005634^cellular_component^nucleus`GO:0003677^molecular_function^DNA binding`GO:0006355^biological_process^regulation of transcription, DNA-templated`GO:0006351^biological_process^transcription, DNA-templated
PI A12_610	Polypyrimidine tract-binding protein homolog 3	14643645	14645865	maker-chr12_pseudo-snap-gene-146.34-mRNA-1|m.678	3-1622[+]	Polypyrimidine tract-binding protein homolog 3	.	.	.	ENOG410XPMZ^polypyrimidine tract binding protein	KEGG:ath:AT1G43190`KO:K14948	GO:0005737^cellular_component^cytoplasm`GO:0000932^cellular_component^cytoplasmic mRNA processing body`GO:0005634^cellular_component^nucleus`GO:0000166^molecular_function^nucleotide binding`GO:0003723^molecular_function^RNA binding`GO:0006397^biological_process^mRNA processing`GO:0043484^biological_process^regulation of RNA splicing`GO:0006417^biological_process^regulation of translation`GO:00083…
PI A12_611	.	14646196	14646897	maker-chr12_pseudo-snap-gene-146.35-mRNA-1|m.679	1-417[+]	.	.	.	.	.	.	.
PI A12_622	Probable serine/threonine-protein kinase At1g54610	14732965	14741110	augustus_masked-chr12_pseudo-processed-gene-147.1-mRNA-1|m.689	1-1875[+]	Probable serine/threonine-protein kinase At1g54610	PF00069.22^Pkinase^Protein kinase domain^105-387^E:2.6e-69`PF07714.14^Pkinase_Tyr^Protein tyrosine kinase^109-318^E:1.8e-32	.	.	ENOG410XPIR^Cyclin-Dependent Kinase	.	GO:0005524^molecular_function^ATP binding`GO:0004674^molecular_function^protein serine/threonine kinase activity
PI A12_631	Ras-related protein Rab7	14851416	14853705	maker-chr12_pseudo-augustus-gene-148.12-mRNA-1|m.698	126-752[+]	Ras-related protein Rab7	PF00025.18^Arf^ADP-ribosylation factor family^9-171^E:2e-13`PF00071.19^Ras^Ras family^12-178^E:5.5e-56`PF08477.10^Roc^Ras of Complex, Roc, domain of DAPkinase^12-130^E:2.4e-34`PF01926.20^MMR_HSR1^50S ribosome-binding GTPase^12-126^E:2.7e-07`PF04670.9^Gtr1_RagA^Gtr1/RagA G protein conserved region^12-130^E:1.2e-06	.	.	ENOG410XNZV^member RAS oncogene family	KEGG:gmx:100785104`KO:K07897	GO:0005622^cellular_component^intracellular`GO:0005886^cellular_component^plasma membrane`GO:0005525^molecular_function^GTP binding`GO:0015031^biological_process^protein transport`GO:0007264^biological_process^small GTPase mediated signal transduction
PI A12_625	AP-3 complex subunit sigma	14888385	14890989	snap_masked-chr12_pseudo-processed-gene-149.14-mRNA-1|m.692	22-594[+]	AP-3 complex subunit sigma	PF01217.17^Clat_adaptor_s^Clathrin adaptor complex small chain^1-149^E:3.5e-45	.	.	COG5030^Adaptor-related protein complex	KEGG:ath:AT3G50860`KO:K12399	GO:0030123^cellular_component^AP-3 adaptor complex`GO:0030659^cellular_component^cytoplasmic vesicle membrane`GO:0005794^cellular_component^Golgi apparatus`GO:0008565^molecular_function^protein transporter activity`GO:0006886^biological_process^intracellular protein transport`GO:0016192^biological_process^vesicle-mediated transport
PI A12_624	Cell division cycle 20.1, cofactor of APC complex	14892779	14895316	maker-chr12_pseudo-augustus-gene-149.30-mRNA-1|m.691	1304-1609[+]	Cell division cycle 20.1, cofactor of APC complex	PF00400.29^WD40^WD domain, G-beta repeat^14-33^E:0.095	.	.	ENOG410XQ8I^Cell division cycle 20	KEGG:ath:AT4G33270`KO:K03363	GO:0033597^cellular_component^mitotic checkpoint complex`GO:0005634^cellular_component^nucleus`GO:0019900^molecular_function^kinase binding`GO:0051301^biological_process^cell division`GO:0007067^biological_process^mitotic nuclear division`GO:0016567^biological_process^protein ubiquitination
PI A12_626	Cytochrome P450 81D1	14984769	14989026	maker-chr12_pseudo-snap-gene-149.34-mRNA-1|m.693	101-466[+]	Cytochrome P450 81F3	PF00067.19^p450^Cytochrome P450^49-109^E:5.8e-13	.	.	COG2124^Cytochrome p450	KEGG:ath:AT4G37400`KO:K00517	GO:0016020^cellular_component^membrane`GO:0020037^molecular_function^heme binding`GO:0005506^molecular_function^iron ion binding`GO:0004497^molecular_function^monooxygenase activity`GO:0016709^molecular_function^oxidoreductase activity, acting on paired donors, with incorporation or reduction of molecular oxygen, NAD(P)H as one donor, and incorporation of one atom of oxygen`GO:0098542^biological_…
PI A12_632	Transcription factor TGA4	15027928	15037972	maker-chr12_pseudo-snap-gene-150.31-mRNA-1|m.699	325-810[+]	Transcription factor TGA1	PF00170.18^bZIP_1^bZIP transcription factor^78-119^E:6.6e-09`PF07716.12^bZIP_2^Basic region leucine zipper^78-125^E:1.2e-07	.	.	ENOG410YEGW^Transcription factor	KEGG:ath:AT5G65210`KO:K14431	GO:0005634^cellular_component^nucleus`GO:0043565^molecular_function^sequence-specific DNA binding`GO:0003700^molecular_function^transcription factor activity, sequence-specific DNA binding`GO:0044212^molecular_function^transcription regulatory region DNA binding`GO:0042742^biological_process^defense response to bacterium`GO:0006351^biological_process^transcription, DNA-templated
PI A12_621	Aspartic proteinase-like protein 1	15276011	15280695	maker-chr12_pseudo-augustus-gene-152.33-mRNA-1|m.687	1-1707[+]	Aspartic proteinase-like protein 1	PF14543.3^TAXi_N^Xylanase inhibitor N-terminal^105-310^E:2.9e-39`PF00026.20^Asp^Eukaryotic aspartyl protease^105-471^E:2.8e-22`PF14541.3^TAXi_C^Xylanase inhibitor C-terminal^346-472^E:1.5e-17	sigP:1^24^0.772^YES	ExpAA=43.53^PredHel=1^Topology=i7-29o	ENOG410XNV7^aspartic	KEGG:ath:AT5G10080	GO:0031225^cellular_component^anchored component of membrane`GO:0046658^cellular_component^anchored component of plasma membrane`GO:0004190^molecular_function^aspartic-type endopeptidase activity
PI A12_623	.	15430311	15430777	.	.	.	.	.	.	.	.	.
PI A12_638	Histone H3.2	15507968	15508700	.	.	.	.	.	.	.	.	.
PI A12_637	Pentatricopeptide repeat-containing protein At4g18975, chloroplastic	15529791	15530937	maker-chr12_pseudo-snap-gene-155.27-mRNA-1|m.704	1-324[+]	Pentatricopeptide repeat-containing protein At4g18975, chloroplastic	.	.	.	ENOG410YABS^Pentatricopeptide repeat-containing protein	KEGG:ath:AT4G18975	GO:0009507^cellular_component^chloroplast
PI A12_636	.	15531583	15532986	maker-chr12_pseudo-augustus-gene-155.23-mRNA-1|m.703	1-444[+]	.	.	.	.	.	.	.
PI A12_634	Protein argonaute 4	15545215	15545958	snap_masked-chr12_pseudo-processed-gene-155.18-mRNA-1|m.701	1-636[+]	Protein argonaute 4	PF02171.14^Piwi^Piwi domain^8-128^E:3.7e-12`PF02171.14^Piwi^Piwi domain^132-207^E:1.1e-19	.	ExpAA=20.93^PredHel=1^Topology=o187-209i	ENOG410XP07^eukaryotic translation initiation factor 2c	KEGG:ath:AT2G27040`KO:K11593	GO:0015030^cellular_component^Cajal body`GO:0030529^cellular_component^intracellular ribonucleoprotein complex`GO:0005719^cellular_component^nuclear euchromatin`GO:0005730^cellular_component^nucleolus`GO:0005654^cellular_component^nucleoplasm`GO:0003682^molecular_function^chromatin binding`GO:0035197^molecular_function^siRNA binding`GO:0006342^biological_process^chromatin silencing`GO:0031048^bio…
PI A12_635	Protein argonaute 4A	15546342	15548024	maker-chr12_pseudo-augustus-gene-155.25-mRNA-1|m.702	1-336[+]	Protein argonaute 4A	.	.	.	ENOG410XP07^eukaryotic translation initiation factor 2c	KEGG:osa:4324438`KO:K11593	GO:0003676^molecular_function^nucleic acid binding`GO:0031047^biological_process^gene silencing by RNA
PI A12_633	.	15581859	15583567	snap_masked-chr12_pseudo-processed-gene-155.15-mRNA-1|m.700	1-1107[+]	.	PF03004.11^Transposase_24^Plant transposase (Ptta/En/Spm family)^194-280^E:1.7e-11	.	.	.	.	.
PI A12_628	.	15600788	15601367	maker-chr12_pseudo-snap-gene-156.31-mRNA-1|m.695	1-321[+]	.	.	.	.	.	.	.
PI A12_627	.	15653421	15654887	maker-chr12_pseudo-augustus-gene-156.30-mRNA-1|m.694	1-918[+]	.	.	.	.	.	.	.
PI A12_641	.	15739415	15740022	.	.	.	.	.	.	.	.	.
PI A12_639	.	15740116	15740840	maker-chr12_pseudo-snap-gene-157.30-mRNA-1|m.707	1-657[+]	.	.	.	.	.	.	.
PI A12_640	.	15764883	15765184	.	.	.	.	.	.	.	.	.
PI A12_686	Cysteine-rich receptor-like protein kinase 2	15785990	15788871	maker-chr12_pseudo-augustus-gene-158.24-mRNA-1|m.745	118-2064[+]	Cysteine-rich receptor-like protein kinase 2	PF01657.14^Stress-antifung^Salt stress response/antifungal^46-132^E:9.4e-12`PF01657.14^Stress-antifung^Salt stress response/antifungal^151-240^E:3.4e-09`PF00069.22^Pkinase^Protein kinase domain^324-532^E:1.5e-41`PF07714.14^Pkinase_Tyr^Protein tyrosine kinase^327-594^E:4.5e-41	sigP:1^29^0.643^YES	ExpAA=44.89^PredHel=2^Topology=o5-27i260-282o	COG0515^Serine Threonine protein kinase	KEGG:ath:AT1G70520	GO:0016021^cellular_component^integral component of membrane`GO:0005886^cellular_component^plasma membrane`GO:0009506^cellular_component^plasmodesma`GO:0005524^molecular_function^ATP binding`GO:0004674^molecular_function^protein serine/threonine kinase activity`GO:0006952^biological_process^defense response`GO:0046777^biological_process^protein autophosphorylation`GO:0010193^biological_process^re…
PI A12_685	Cysteine-rich receptor-like protein kinase 3	15796280	15799721	snap_masked-chr12_pseudo-processed-gene-158.9-mRNA-1|m.743	397-2022[+]	Cysteine-rich receptor-like protein kinase 3	PF01657.14^Stress-antifung^Salt stress response/antifungal^30-128^E:4.2e-12`PF01657.14^Stress-antifung^Salt stress response/antifungal^150-238^E:8e-15`PF00069.22^Pkinase^Protein kinase domain^324-519^E:3.8e-37`PF07714.14^Pkinase_Tyr^Protein tyrosine kinase^342-518^E:1.3e-34	.	ExpAA=24.14^PredHel=1^Topology=o261-283i	COG0515^Serine Threonine protein kinase	KEGG:ath:AT1G70530	GO:0016021^cellular_component^integral component of membrane`GO:0005886^cellular_component^plasma membrane`GO:0005524^molecular_function^ATP binding`GO:0004674^molecular_function^protein serine/threonine kinase activity
PI A12_687	.	15807544	15808184	maker-chr12_pseudo-snap-gene-158.26-mRNA-1|m.746	1-504[+]	.	.	.	.	.	.	.
PI A12_684	.	15856231	15857106	.	.	.	.	.	.	.	.	.
PI A12_672	AP-1 complex subunit gamma-2	15997199	16004740	maker-chr12_pseudo-augustus-gene-160.23-mRNA-1|m.729	1-1320[+]	AP-1 complex subunit gamma-2	PF01602.17^Adaptin_N^Adaptin N terminal region^21-347^E:2.8e-69	.	.	ENOG410XPKK^Adaptor-related protein complex	.	GO:0030131^cellular_component^clathrin adaptor complex`GO:0030665^cellular_component^clathrin-coated vesicle membrane`GO:0005794^cellular_component^Golgi apparatus`GO:0008565^molecular_function^protein transporter activity`GO:0006886^biological_process^intracellular protein transport`GO:0016192^biological_process^vesicle-mediated transport
PI A12_671	AP-1 complex subunit gamma-2	16011972	16017252	maker-chr12_pseudo-snap-gene-160.25-mRNA-1|m.728	523-1383[+]	AP-1 complex subunit gamma-2	PF01602.17^Adaptin_N^Adaptin N terminal region^27-282^E:9.3e-66	.	.	ENOG410XPKK^Adaptor-related protein complex	.	GO:0030131^cellular_component^clathrin adaptor complex`GO:0030665^cellular_component^clathrin-coated vesicle membrane`GO:0005794^cellular_component^Golgi apparatus`GO:0008565^molecular_function^protein transporter activity`GO:0006886^biological_process^intracellular protein transport`GO:0016192^biological_process^vesicle-mediated transport
PI A12_645	.	16107681	16108127	.	.	.	.	.	.	.	.	.
PI A12_643	.	16133582	16133857	.	.	.	.	.	.	.	.	.
PI A12_646	.	16133869	16134352	maker-chr12_pseudo-snap-gene-161.37-mRNA-1|m.709	1-390[+]	.	.	.	.	.	.	.
PI A12_648	.	16135356	16135835	.	.	.	.	.	.	.	.	.
PI A12_642	.	16139743	16139961	.	.	.	.	.	.	.	.	.
PI A12_647	.	16152878	16153330	maker-chr12_pseudo-augustus-gene-161.35-mRNA-1|m.710	1-372[+]	.	PF13456.3^RVT_3^Reverse transcriptase-like^49-112^E:5.8e-08	.	.	.	.	.
PI A12_644	Cytochrome P450 703A2	16176997	16178989	maker-chr12_pseudo-augustus-gene-161.36-mRNA-1|m.708	1-1575[+]	Cytochrome P450 703A2	PF00067.19^p450^Cytochrome P450^37-503^E:5.4e-90	.	ExpAA=35.19^PredHel=2^Topology=o4-21i217-236o	COG2124^Cytochrome p450	KEGG:ath:AT1G01280	GO:0016021^cellular_component^integral component of membrane`GO:0016020^cellular_component^membrane`GO:0020037^molecular_function^heme binding`GO:0005506^molecular_function^iron ion binding`GO:0016709^molecular_function^oxidoreductase activity, acting on paired donors, with incorporation or reduction of molecular oxygen, NAD(P)H as one donor, and incorporation of one atom of oxygen`GO:0051792^bio…
PI A12_668	Spindle and kinetochore-associated protein 1 homolog	16197129	16199527	augustus_masked-chr12_pseudo-processed-gene-162.0-mRNA-1|m.727	86-823[+]	Spindle and kinetochore-associated protein 1 homolog	PF07160.9^DUF1395^Protein of unknown function (DUF1395)^20-235^E:6e-70	.	.	ENOG4111IBI^Spindle and kinetochore associated complex subunit 1	KEGG:ath:AT3G60660	.
PI A12_669	.	16202176	16202553	.	.	.	.	.	.	.	.	.
PI A12_680	.	16298430	16299903	maker-chr12_pseudo-augustus-gene-163.33-mRNA-1|m.739	1-1419[+]	.	.	.	.	.	.	.
PI A12_678	Homeobox-leucine zipper protein HAT3	16332246	16334529	augustus_masked-chr12_pseudo-processed-gene-163.5-mRNA-1|m.737	1-876[+]	Homeobox-leucine zipper protein HAT3	PF04618.9^HD-ZIP_N^HD-ZIP protein N terminus^1-101^E:1.2e-29`PF00046.26^Homeobox^Homeobox domain^134-188^E:3.5e-16`PF02183.15^HALZ^Homeobox associated leucine zipper^190-224^E:1.8e-11	.	.	ENOG410Z2UE^homeobox-leucine zipper protein	KEGG:ath:AT3G60390`KO:K09338	GO:0005634^cellular_component^nucleus`GO:0043565^molecular_function^sequence-specific DNA binding`GO:0003700^molecular_function^transcription factor activity, sequence-specific DNA binding`GO:0006351^biological_process^transcription, DNA-templated
PI A12_679	Uncharacterized protein At2g29880	16341466	16342508	maker-chr12_pseudo-augustus-gene-163.36-mRNA-1|m.738	1-969[+]	Uncharacterized protein At2g29880	PF12776.4^Myb_DNA-bind_3^Myb/SANT-like DNA-binding domain^18-118^E:7.1e-11	.	.	ENOG41116NG^at2g29880 (e	KEGG:ath:AT2G29880	.
PI A12_681	Actin-related protein 2/3 complex subunit 5A	16345047	16346440	maker-chr12_pseudo-augustus-gene-163.38-mRNA-1|m.740	44-454[+]	Actin-related protein 2/3 complex subunit 5A	PF04699.11^P16-Arc^ARP2/3 complex 16 kDa subunit (p16-Arc)^12-132^E:3.6e-21	.	.	ENOG4111FGV^Functions as component of the Arp2 3 complex which is involved in regulation of actin polymerization and together with an activating nucleation-promoting factor (NPF) mediates the formation of branched actin networks (By similarity)	KEGG:ath:AT4G01710`KO:K05754	GO:0005885^cellular_component^Arp2/3 protein complex`GO:0042995^cellular_component^cell projection`GO:0005737^cellular_component^cytoplasm`GO:0034314^biological_process^Arp2/3 complex-mediated actin nucleation
PI A12_683	Tetraspanin-8	16348251	16350650	maker-chr12_pseudo-snap-gene-163.45-mRNA-1|m.742	1-660[+]	Tetraspanin-8	.	.	ExpAA=73.89^PredHel=3^Topology=i9-31o46-77i187-209o	ENOG410XRN9^senescence-associated protein	KEGG:ath:AT2G23810	GO:0005794^cellular_component^Golgi apparatus`GO:0016021^cellular_component^integral component of membrane`GO:0016020^cellular_component^membrane`GO:0005886^cellular_component^plasma membrane`GO:0009506^cellular_component^plasmodesma
PI A12_677	Protein ARABIDILLO 1	16352967	16356336	maker-chr12_pseudo-augustus-gene-163.37-mRNA-1|m.734	1-2619[+]	Protein ARABIDILLO 1	PF12937.4^F-box-like^F-box-like^22-68^E:5.9e-08`PF00646.30^F-box^F-box domain^22-63^E:6.2e-05`PF00514.20^Arm^Armadillo/beta-catenin-like repeat^374-412^E:5.9e-08`PF00514.20^Arm^Armadillo/beta-catenin-like repeat^455-497^E:4.9e-05`PF00514.20^Arm^Armadillo/beta-catenin-like repeat^549-580^E:2.9e-06`PF00514.20^Arm^Armadillo/beta-catenin-like repeat^628-665^E:8.5e-08	.	.	ENOG410ZZ0B^Armadillo beta-catenin repeat family protein	KEGG:ath:AT2G44900	GO:0005634^cellular_component^nucleus`GO:0048527^biological_process^lateral root development
PI A12_682	Palmitoyl-protein thioesterase 1	16356572	16359806	maker-chr12_pseudo-snap-gene-163.46-mRNA-1|m.741	133-1101[+]	Palmitoyl-protein thioesterase 1	PF02089.12^Palm_thioest^Palmitoyl protein thioesterase^27-277^E:2.4e-30	sigP:1^26^0.88^YES	ExpAA=27.49^PredHel=1^Topology=o10-32i	COG1075^Triacylglycerol Lipase	KEGG:cel:CELE_F44C4.5`KO:K01074	GO:0005764^cellular_component^lysosome`GO:0008474^molecular_function^palmitoyl-(protein) hydrolase activity`GO:0044257^biological_process^cellular protein catabolic process`GO:0007005^biological_process^mitochondrion organization`GO:0018991^biological_process^oviposition`GO:0009791^biological_process^post-embryonic development`GO:0002084^biological_process^protein depalmitoylation`GO:0006898^biol…
PI A12_690	Ethylene-responsive transcription factor 13	16402234	16406924	maker-chr12_pseudo-snap-gene-164.39-mRNA-1|m.749	1-1395[+]	Ethylene-responsive transcription factor 13	PF00847.17^AP2^AP2 domain^130-179^E:2.3e-13`PF00847.17^AP2^AP2 domain^338-388^E:3.1e-13	.	.	ENOG41116MW^Transcription factor	KEGG:ath:AT2G44840	GO:0005634^cellular_component^nucleus`GO:0003677^molecular_function^DNA binding`GO:0003700^molecular_function^transcription factor activity, sequence-specific DNA binding`GO:0006952^biological_process^defense response`GO:0009873^biological_process^ethylene-activated signaling pathway`GO:0010200^biological_process^response to chitin`GO:0006351^biological_process^transcription, DNA-templated
PI A12_689	COP9 signalosome complex subunit 7	16419865	16424456	maker-chr12_pseudo-snap-gene-164.41-mRNA-1|m.748	279-1058[+]	COP9 signalosome complex subunit 7	PF01399.24^PCI^PCI domain^79-154^E:7e-05	.	.	ENOG410XP7W^COP9 (constitutive photomorphogenic) homolog, subunit	KEGG:ath:AT1G02090`KO:K12180	GO:0008180^cellular_component^COP9 signalosome`GO:0005829^cellular_component^cytosol`GO:0010387^biological_process^COP9 signalosome assembly`GO:0010388^biological_process^cullin deneddylation`GO:0007275^biological_process^multicellular organism development`GO:0009585^biological_process^red, far-red light phototransduction
PI A12_688	Protein VASCULAR ASSOCIATED DEATH 1, chloroplastic	16433809	16445152	maker-chr12_pseudo-snap-gene-164.40-mRNA-1|m.747	1-1362[+]	Protein VASCULAR ASSOCIATED DEATH 1, chloroplastic	PF02893.17^GRAM^GRAM domain^18-52^E:3.1e-05`PF16016.2^DUF4782^Domain of unknown function (DUF4782)^221-312^E:1.5e-11	.	ExpAA=40.37^PredHel=2^Topology=o43-60i362-384o	ENOG41100KT^NA	KEGG:ath:AT1G02120	GO:0009507^cellular_component^chloroplast`GO:0005783^cellular_component^endoplasmic reticulum`GO:0016021^cellular_component^integral component of membrane`GO:0042742^biological_process^defense response to bacterium`GO:0009873^biological_process^ethylene-activated signaling pathway`GO:0043069^biological_process^negative regulation of programmed cell death`GO:0009626^biological_process^plant-type h…
PI A12_666	.	16498512	16500186	maker-chr12_pseudo-snap-gene-165.35-mRNA-1|m.726	1-306[+]	.	.	.	.	.	.	.
PI A12_662	Nucleoside diphosphate kinase B	16509625	16511098	maker-chr12_pseudo-augustus-gene-165.31-mRNA-1|m.721	1-504[+]	Nucleoside diphosphate kinase B	PF00334.16^NDK^Nucleoside diphosphate kinase^21-153^E:1.9e-55	.	.	.	.	GO:0005524^molecular_function^ATP binding`GO:0046872^molecular_function^metal ion binding`GO:0004550^molecular_function^nucleoside diphosphate kinase activity`GO:0006241^biological_process^CTP biosynthetic process`GO:0006183^biological_process^GTP biosynthetic process`GO:0006228^biological_process^UTP biosynthetic process
PI A12_663	.	16511694	16514192	maker-chr12_pseudo-augustus-gene-165.32-mRNA-1|m.723	3-1544[+]	.	.	.	.	.	.	.
PI A12_664	Probable WRKY transcription factor 12	16520537	16522634	maker-chr12_pseudo-augustus-gene-165.33-mRNA-1|m.724	1-633[+]	Probable WRKY transcription factor 12	PF03106.12^WRKY^WRKY DNA -binding domain^137-193^E:3.4e-25	.	.	ENOG410YIWN^Transcription factor	KEGG:ath:AT2G44745	GO:0005634^cellular_component^nucleus`GO:0043565^molecular_function^sequence-specific DNA binding`GO:0003700^molecular_function^transcription factor activity, sequence-specific DNA binding`GO:0006351^biological_process^transcription, DNA-templated
PI A12_661	Cyclin-U4-1	16527660	16528648	maker-chr12_pseudo-augustus-gene-165.34-mRNA-1|m.720	3-638[+]	Cyclin-U4-1	PF08613.8^Cyclin^Cyclin^26-153^E:1.5e-40`PF00134.20^Cyclin_N^Cyclin, N-terminal domain^58-154^E:8.1e-11	.	.	ENOG4111TTK^Cyclin-dependent protein kinase	KEGG:ath:AT2G44740	GO:0007049^biological_process^cell cycle`GO:0051301^biological_process^cell division`GO:0000079^biological_process^regulation of cyclin-dependent protein serine/threonine kinase activity
PI A12_665	.	16539247	16542686	maker-chr12_pseudo-snap-gene-165.40-mRNA-1|m.725	1-345[+]	.	.	.	.	.	.	.
PI A12_667	.	16542759	16543018	.	.	.	.	.	.	.	.	.
PI A12_755	.	16591431	16591913	augustus_masked-chr12_pseudo-processed-gene-166.1-mRNA-1|m.834	1-483[+]	.	PF13962.3^PGG^Domain of unknown function^26-119^E:1.3e-20	.	ExpAA=88.84^PredHel=4^Topology=i31-53o73-95i102-124o134-156i	.	.	.
PI A12_754	.	16596576	16597100	augustus_masked-chr12_pseudo-processed-gene-166.2-mRNA-1|m.833	1-525[+]	.	PF13962.3^PGG^Domain of unknown function^26-122^E:1.3e-22	.	ExpAA=76.79^PredHel=3^Topology=i74-96o106-125i132-154o	.	.	.
PI A12_750	Uncharacterized protein At1g28695	16605331	16606786	maker-chr12_pseudo-augustus-gene-166.43-mRNA-1|m.826	1-1050[+]	Uncharacterized protein At1g28695	PF03407.13^Nucleotid_trans^Nucleotide-diphospho-sugar transferase^108-308^E:1.9e-58	.	ExpAA=22.29^PredHel=1^Topology=i7-29o	ENOG410YCT3^Nucleotide-diphospho-sugar transferase	KEGG:ath:AT1G28695	.
PI A12_748	.	16607980	16613603	.	.	.	.	.	.	.	.	.
PI A12_751	Cytochrome P450 714C2	16613865	16615755	maker-chr12_pseudo-augustus-gene-166.44-mRNA-1|m.827	1-1569[+]	Cytochrome P450 714C2	PF00067.19^p450^Cytochrome P450^92-498^E:9.6e-74	.	ExpAA=23.10^PredHel=1^Topology=i7-29o	COG2124^Cytochrome p450	KEGG:osa:4351346	GO:0016021^cellular_component^integral component of membrane`GO:0020037^molecular_function^heme binding`GO:0005506^molecular_function^iron ion binding`GO:0004497^molecular_function^monooxygenase activity`GO:0016705^molecular_function^oxidoreductase activity, acting on paired donors, with incorporation or reduction of molecular oxygen
PI A12_749	Putative casein kinase II subunit beta-4	16616325	16619531	maker-chr12_pseudo-snap-gene-166.46-mRNA-1|m.825	1-837[+]	Putative casein kinase II subunit beta-4	PF01214.15^CK_II_beta^Casein kinase II regulatory subunit^91-274^E:1.9e-80	.	.	COG5041^casein kinase ii	KEGG:ath:AT2G44680`KO:K03115	GO:0005737^cellular_component^cytoplasm`GO:0005634^cellular_component^nucleus`GO:0005956^cellular_component^protein kinase CK2 complex`GO:0019887^molecular_function^protein kinase regulator activity`GO:0004674^molecular_function^protein serine/threonine kinase activity`GO:0007623^biological_process^circadian rhythm`GO:0048573^biological_process^photoperiodism, flowering`GO:0042753^biological_proc…
PI A12_747	Phosphatidylinositol 4-phosphate 5-kinase 8	16621109	16623952	maker-chr12_pseudo-augustus-gene-166.42-mRNA-1|m.822	1-1554[+]	Phosphatidylinositol 4-phosphate 5-kinase 1	PF02493.17^MORN^MORN repeat^264-283^E:0.00098`PF02493.17^MORN^MORN repeat^287-309^E:1e-05`PF02493.17^MORN^MORN repeat^310-332^E:7.6e-06`PF02493.17^MORN^MORN repeat^333-355^E:3.3e-05`PF02493.17^MORN^MORN repeat^356-378^E:3.9e-06`PF02493.17^MORN^MORN repeat^379-401^E:6.5e-06`PF02493.17^MORN^MORN repeat^402-423^E:1.7e-05	.	ExpAA=40.44^PredHel=2^Topology=i158-177o182-204i	COG4642^whole genome shotgun sequence`COG5253^phosphatidylinositol-4-phosphate 5-kinase	KEGG:ath:AT1G21980`KO:K00889	GO:0005886^cellular_component^plasma membrane`GO:0016308^molecular_function^1-phosphatidylinositol-4-phosphate 5-kinase activity`GO:0051015^molecular_function^actin filament binding`GO:0003785^molecular_function^actin monomer binding`GO:0005524^molecular_function^ATP binding`GO:0016307^molecular_function^phosphatidylinositol phosphate kinase activity`GO:0046854^biological_process^phosphatidylinos…
PI A12_753	.	16624071	16625296	maker-chr12_pseudo-snap-gene-166.51-mRNA-1|m.832	1-924[+]	.	.	.	ExpAA=32.40^PredHel=2^Topology=o10-27i34-56o	.	.	.
PI A12_746	Uncharacterized mitochondrial protein AtMg00310	16634761	16636514	maker-chr12_pseudo-snap-gene-166.48-mRNA-1|m.821	1316-1663[-]	Uncharacterized mitochondrial protein AtMg00310	.	.	.	ENOG410Y65V^Retrotransposon protein	KEGG:ath:ArthMp029	GO:0005739^cellular_component^mitochondrion
PI A12_752	Eukaryotic translation initiation factor 4G	16646835	16654315	maker-chr12_pseudo-augustus-gene-166.45-mRNA-1|m.828	156-5876[+]	Eukaryotic translation initiation factor 4G	PF02854.16^MIF4G^MIF4G domain^1253-1476^E:2.2e-53`PF02847.14^MA3^MA3 domain^1717-1825^E:6.6e-14	.	.	ENOG410ZIZB^Eukaryotic translation initiation factor 4 gamma	.	GO:0003743^molecular_function^translation initiation factor activity`GO:0006417^biological_process^regulation of translation`GO:0009737^biological_process^response to abscisic acid`GO:0009615^biological_process^response to virus
PI A12_740	Eukaryotic translation initiation factor 4G	16714228	16720475	maker-chr12_pseudo-snap-gene-167.50-mRNA-1|m.808	133-3903[+]	Eukaryotic translation initiation factor 4G	.	.	.	ENOG410ZIZB^Eukaryotic translation initiation factor 4 gamma	.	GO:0003743^molecular_function^translation initiation factor activity`GO:0006417^biological_process^regulation of translation`GO:0009737^biological_process^response to abscisic acid`GO:0009615^biological_process^response to virus
PI A12_739	Protein TRIGALACTOSYLDIACYLGLYCEROL 4, chloroplastic	16727189	16730511	maker-chr12_pseudo-snap-gene-167.51-mRNA-1|m.807	143-1480[+]	Protein TRIGALACTOSYLDIACYLGLYCEROL 4, chloroplastic	PF12600.5^DUF3769^Protein of unknown function (DUF3769)^322-445^E:5.5e-07	.	.	ENOG4111J7E^NA	KEGG:ath:AT3G06960	GO:0009507^cellular_component^chloroplast`GO:0009941^cellular_component^chloroplast envelope`GO:0009707^cellular_component^chloroplast outer membrane`GO:0005783^cellular_component^endoplasmic reticulum`GO:0016021^cellular_component^integral component of membrane`GO:0016020^cellular_component^membrane`GO:0009536^cellular_component^plastid`GO:0070300^molecular_function^phosphatidic acid binding`GO:…
PI A12_737	Ras-related protein RABH1b	16731901	16733667	maker-chr12_pseudo-augustus-gene-167.38-mRNA-1|m.804	1-657[+]	Ras-related protein RABH1b	PF00025.18^Arf^ADP-ribosylation factor family^18-175^E:7.2e-15`PF00071.19^Ras^Ras family^21-179^E:2.1e-57`PF08477.10^Roc^Ras of Complex, Roc, domain of DAPkinase^21-135^E:4.9e-37`PF04670.9^Gtr1_RagA^Gtr1/RagA G protein conserved region^21-145^E:1.4e-05`PF09439.7^SRPRB^Signal recognition particle receptor beta subunit^21-141^E:0.00012	.	.	ENOG410XPBI^member RAS oncogene family	KEGG:ath:AT2G44610`KO:K07893	GO:0005829^cellular_component^cytosol`GO:0005768^cellular_component^endosome`GO:0005794^cellular_component^Golgi apparatus`GO:0000139^cellular_component^Golgi membrane`GO:0016020^cellular_component^membrane`GO:0005886^cellular_component^plasma membrane`GO:0009506^cellular_component^plasmodesma`GO:0005802^cellular_component^trans-Golgi network`GO:0005774^cellular_component^vacuolar membrane`GO:000…
PI A12_734	Probable purine permease 11	16734975	16736990	maker-chr12_pseudo-snap-gene-167.46-mRNA-1|m.798	55-1149[+]	Probable purine permease 11	PF16913.2^PUNUT^Purine nucleobase transmembrane transport^32-349^E:2.8e-126	.	ExpAA=211.02^PredHel=10^Topology=i29-51o66-83i103-125o130-149i156-175o190-212i225-247o267-289i296-318o323-345i	ENOG410YEZY^purine permease	KEGG:ath:AT1G44750	GO:0016021^cellular_component^integral component of membrane`GO:0016020^cellular_component^membrane`GO:0005345^molecular_function^purine nucleobase transmembrane transporter activity`GO:1904823^biological_process^purine nucleobase transmembrane transport`GO:0006863^biological_process^purine nucleobase transport
PI A12_738	.	16750960	16752020	maker-chr12_pseudo-snap-gene-167.47-mRNA-1|m.806	1-354[+]	.	.	.	.	.	.	.
PI A12_735	Cation/H(+) antiporter 15	16761230	16763976	augustus_masked-chr12_pseudo-processed-gene-167.8-mRNA-1|m.800	1-2439[+]	Cation/H(+) antiporter 15	PF00999.18^Na_H_Exchanger^Sodium/hydrogen exchanger family^58-439^E:2.2e-53	.	ExpAA=256.26^PredHel=12^Topology=o50-72i77-99o109-128i141-160o175-197i210-232o237-259i280-302o328-350i357-379o389-406i419-441o	COG0475^Sodium hydrogen exchanger	KEGG:ath:AT2G13620	GO:0012505^cellular_component^endomembrane system`GO:0016021^cellular_component^integral component of membrane`GO:0005451^molecular_function^monovalent cation:proton antiporter activity`GO:1902600^biological_process^hydrogen ion transmembrane transport`GO:0006813^biological_process^potassium ion transport`GO:0006885^biological_process^regulation of pH
PI A12_736	Pheophytinase, chloroplastic	16765115	16767690	maker-chr12_pseudo-snap-gene-167.49-mRNA-1|m.803	2-919[+]	Pheophytinase, chloroplastic	PF00561.17^Abhydrolase_1^alpha/beta hydrolase fold^168-273^E:5.6e-08`PF12697.4^Abhydrolase_6^Alpha/beta hydrolase family^169-283^E:2.1e-07	.	.	COG0596^Alpha beta hydrolase	KEGG:ath:AT5G13800	GO:0009507^cellular_component^chloroplast`GO:0009570^cellular_component^chloroplast stroma`GO:0009535^cellular_component^chloroplast thylakoid membrane`GO:0080124^molecular_function^pheophytinase activity`GO:0015996^biological_process^chlorophyll catabolic process
PI A12_741	Protein transport protein SEC31 homolog B	16768939	16781647	maker-chr12_pseudo-snap-gene-167.52-mRNA-1|m.810	352-3405[+]	Protein transport protein SEC31 homolog B	PF00400.29^WD40^WD domain, G-beta repeat^103-137^E:0.00086	.	.	ENOG410XQ1D^Component of the coat protein complex II (COPII) which promotes the formation of transport vesicles from the endoplasmic reticulum (ER). The coat has two main functions, the physical deformation of the endoplasmic reticulum membrane into vesicles and the selection of cargo molecules	.	GO:0005829^cellular_component^cytosol`GO:0005783^cellular_component^endoplasmic reticulum`GO:0005794^cellular_component^Golgi apparatus`GO:0016020^cellular_component^membrane`GO:0009506^cellular_component^plasmodesma`GO:0015031^biological_process^protein transport`GO:0016192^biological_process^vesicle-mediated transport
PI A12_701	Lactoylglutathione lyase	16798057	16798696	maker-chr12_pseudo-augustus-gene-168.38-mRNA-1|m.765	1-537[+]	Lactoylglutathione lyase	PF00903.22^Glyoxalase^Glyoxalase/Bleomycin resistance protein/Dioxygenase superfamily^18-138^E:3.4e-12	.	.	ENOG4111FDV^Lactoylglutathione lyase	KEGG:rno:294320`KO:K01759	GO:0070062^cellular_component^extracellular exosome`GO:0004462^molecular_function^lactoylglutathione lyase activity`GO:0008270^molecular_function^zinc ion binding`GO:0005975^biological_process^carbohydrate metabolic process`GO:0006749^biological_process^glutathione metabolic process`GO:0009438^biological_process^methylglyoxal metabolic process`GO:0043066^biological_process^negative regulation of …
PI A12_700	Agamous-like MADS-box protein AGL15	16800080	16803961	maker-chr12_pseudo-snap-gene-168.43-mRNA-1|m.763	2-877[+]	Agamous-like MADS-box protein AGL15	PF00319.15^SRF-TF^SRF-type transcription factor (DNA-binding and dimerisation domain)^43-90^E:9.1e-26`PF01486.14^K-box^K-box region^116-203^E:2.7e-16	.	.	COG5068^Transcription factor	KEGG:ath:AT5G13790	GO:0005737^cellular_component^cytoplasm`GO:0005634^cellular_component^nucleus`GO:0003677^molecular_function^DNA binding`GO:0042803^molecular_function^protein homodimerization activity`GO:0003700^molecular_function^transcription factor activity, sequence-specific DNA binding`GO:0071365^biological_process^cellular response to auxin stimulus`GO:0009793^biological_process^embryo development ending in…
PI A12_706	.	16804640	16804996	augustus_masked-chr12_pseudo-processed-gene-168.6-mRNA-1|m.769	1-357[+]	.	.	.	.	.	.	.
PI A12_707	.	16805025	16805489	augustus_masked-chr12_pseudo-processed-gene-168.7-mRNA-1|m.770	1-465[+]	Protein BPS1, chloroplastic	.	.	.	ENOG410YDX5^protein BPS1, chloroplastic-like	KEGG:ath:AT1G01550	GO:0009507^cellular_component^chloroplast`GO:0005886^cellular_component^plasma membrane`GO:0009793^biological_process^embryo development ending in seed dormancy`GO:0048364^biological_process^root development`GO:0048367^biological_process^shoot system development
PI A12_699	Serine carboxypeptidase-like 40	16807578	16810575	maker-chr12_pseudo-augustus-gene-168.37-mRNA-1|m.762	1-1509[+]	Serine carboxypeptidase-like 40	PF00450.19^Peptidase_S10^Serine carboxypeptidase^81-491^E:1.1e-142	sigP:1^27^0.735^YES	ExpAA=21.36^PredHel=1^Topology=i5-27o	COG2939^carboxy-peptidase	KEGG:ath:AT3G63470`KO:K16297	GO:0005576^cellular_component^extracellular region`GO:0004185^molecular_function^serine-type carboxypeptidase activity`GO:0051603^biological_process^proteolysis involved in cellular protein catabolic process
PI A12_703	Putative disease resistance RPP13-like protein 1	16811530	16815872	maker-chr12_pseudo-snap-gene-168.46-mRNA-1|m.766	1-3504[+]	Putative disease resistance RPP13-like protein 1	PF00931.19^NB-ARC^NB-ARC domain^201-335^E:2.3e-31	.	.	COG4886^leucine Rich Repeat	KEGG:ath:AT3G14470	GO:0043531^molecular_function^ADP binding`GO:0005524^molecular_function^ATP binding`GO:0006952^biological_process^defense response
PI A12_702	.	16818329	16819786	.	.	.	.	.	.	.	.	.
PI A12_704	Glutamine--fructose-6-phosphate aminotransferase [isomerizing] 2	16851994	16856296	maker-chr12_pseudo-augustus-gene-168.41-mRNA-1|m.767	219-2282[+]	Glutamine--fructose-6-phosphate aminotransferase [isomerizing] 2	PF13522.3^GATase_6^Glutamine amidotransferase domain^92-206^E:7.7e-15`PF13537.3^GATase_7^Glutamine amidotransferase domain^107-197^E:5.7e-10`PF01380.19^SIS^SIS domain^365-492^E:1.7e-32`PF01380.19^SIS^SIS domain^536-669^E:2.8e-22	.	.	COG0449^Catalyzes the first step in hexosamine metabolism, converting fructose-6P into glucosamine-6P using glutamine as a nitrogen source (By similarity)	KEGG:hsa:9945`KO:K00820	GO:0005829^cellular_component^cytosol`GO:0030246^molecular_function^carbohydrate binding`GO:0004360^molecular_function^glutamine-fructose-6-phosphate transaminase (isomerizing) activity`GO:0044267^biological_process^cellular protein metabolic process`GO:0006488^biological_process^dolichol-linked oligosaccharide biosynthetic process`GO:0006112^biological_process^energy reserve metabolic process`GO…
PI A12_705	Vesicle-associated protein 1-3	16883140	16886461	maker-chr12_pseudo-augustus-gene-168.42-mRNA-1|m.768	100-804[+]	Vesicle-associated protein 1-3	PF00635.23^Motile_Sperm^MSP (Major sperm protein) domain^7-109^E:1.4e-34	.	ExpAA=21.18^PredHel=1^Topology=o209-231i	COG5066^Central component in molecular interactions underlying sperm crawling. Forms an extensive filament system that extends from sperm villipoda, along the leading edge of the pseudopod (By similarity)	KEGG:ath:AT4G00170	GO:0005783^cellular_component^endoplasmic reticulum`GO:0005789^cellular_component^endoplasmic reticulum membrane`GO:0016021^cellular_component^integral component of membrane
PI A12_691	Probable pectinesterase/pectinesterase inhibitor 36	16943813	16946211	maker-chr12_pseudo-augustus-gene-169.37-mRNA-1|m.751	1-1500[+]	Probable pectinesterase/pectinesterase inhibitor 36	PF04043.12^PMEI^Plant invertase/pectin methylesterase inhibitor^16-149^E:2.7e-11`PF01095.16^Pectinesterase^Pectinesterase^185-485^E:5.3e-139	sigP:1^33^0.687^YES	.	COG4677^pectinesterase	KEGG:ath:AT3G60730	GO:0005618^cellular_component^cell wall`GO:0005576^cellular_component^extracellular region`GO:0045330^molecular_function^aspartyl esterase activity`GO:0004857^molecular_function^enzyme inhibitor activity`GO:0030599^molecular_function^pectinesterase activity`GO:0042545^biological_process^cell wall modification`GO:0045490^biological_process^pectin catabolic process
PI A12_692	Methionine aminopeptidase 1A	16947413	16952336	maker-chr12_pseudo-augustus-gene-169.38-mRNA-1|m.753	306-1511[+]	Methionine aminopeptidase 1A	PF15801.2^zf-C6H2^zf-MYND-like zinc finger, mRNA-binding^14-57^E:7.9e-15`PF00557.21^Peptidase_M24^Metallopeptidase family M24^151-379^E:5.1e-53	.	.	COG0024^Removes the N-terminal methionine from nascent proteins (By similarity)	KEGG:ath:AT2G45240`KO:K01265	GO:0005737^cellular_component^cytoplasm`GO:0005829^cellular_component^cytosol`GO:0004177^molecular_function^aminopeptidase activity`GO:0046872^molecular_function^metal ion binding`GO:0008235^molecular_function^metalloexopeptidase activity`GO:0031365^biological_process^N-terminal protein amino acid modification`GO:0016485^biological_process^protein processing
PI A12_694	Transketolase, chloroplastic	16956297	16964175	maker-chr12_pseudo-snap-gene-169.45-mRNA-1|m.757	1-855[+]	Transketolase-1, chloroplastic	PF00456.18^Transketolase_N^Transketolase, thiamine diphosphate binding domain^81-192^E:4.2e-49`PF00456.18^Transketolase_N^Transketolase, thiamine diphosphate binding domain^194-266^E:2.8e-19	.	.	COG0021^Transketolase	.	GO:0009507^cellular_component^chloroplast`GO:0009941^cellular_component^chloroplast envelope`GO:0009570^cellular_component^chloroplast stroma`GO:0009535^cellular_component^chloroplast thylakoid membrane`GO:0009536^cellular_component^plastid`GO:0046872^molecular_function^metal ion binding`GO:0004802^molecular_function^transketolase activity`GO:0019253^biological_process^reductive pentose-phosphate…
PI A12_696	Transketolase, chloroplastic	16978128	16978623	maker-chr12_pseudo-snap-gene-169.46-mRNA-1|m.759	1-372[+]	Transketolase, chloroplastic	PF02779.21^Transket_pyr^Transketolase, pyrimidine binding domain^26-119^E:9.6e-15	.	.	COG0021^Transketolase	KEGG:sot:102591899`KO:K00615	GO:0009535^cellular_component^chloroplast thylakoid membrane`GO:0046872^molecular_function^metal ion binding`GO:0004802^molecular_function^transketolase activity`GO:0019253^biological_process^reductive pentose-phosphate cycle
PI A12_695	Transketolase, chloroplastic	16978642	16979259	maker-chr12_pseudo-snap-gene-169.47-mRNA-1|m.758	1-474[+]	Transketolase, chloroplastic	PF02779.21^Transket_pyr^Transketolase, pyrimidine binding domain^1-64^E:2.1e-13	.	.	.	.	GO:0009507^cellular_component^chloroplast`GO:0046872^molecular_function^metal ion binding`GO:0004802^molecular_function^transketolase activity
PI A12_693	Transketolase-2, chloroplastic	16981393	16985250	maker-chr12_pseudo-augustus-gene-169.42-mRNA-1|m.754	73-2301[+]	Transketolase-2, chloroplastic	PF00456.18^Transketolase_N^Transketolase, thiamine diphosphate binding domain^81-412^E:3.4e-150`PF02779.21^Transket_pyr^Transketolase, pyrimidine binding domain^430-600^E:3e-44`PF02780.17^Transketolase_C^Transketolase, C-terminal domain^625-731^E:8.2e-11	.	.	COG0021^Transketolase	KEGG:ath:AT2G45290`KO:K00615	GO:0009507^cellular_component^chloroplast`GO:0009570^cellular_component^chloroplast stroma`GO:0009535^cellular_component^chloroplast thylakoid membrane`GO:0009536^cellular_component^plastid`GO:0046872^molecular_function^metal ion binding`GO:0004802^molecular_function^transketolase activity`GO:0019253^biological_process^reductive pentose-phosphate cycle`GO:0046686^biological_process^response to ca…
PI A12_674	3-phosphoshikimate 1-carboxyvinyltransferase, chloroplastic	16986209	16989836	maker-chr12_pseudo-augustus-gene-170.39-mRNA-1|m.731	199-1764[+]	3-phosphoshikimate 1-carboxyvinyltransferase, chloroplastic	PF00275.17^EPSP_synthase^EPSP synthase (3-phosphoshikimate 1-carboxyvinyltransferase)^85-515^E:1.5e-147	.	.	COG0128^5-enolpyruvylshikimate-3-phosphate synthase	KEGG:ath:AT2G45300`KO:K00800	GO:0009507^cellular_component^chloroplast`GO:0009570^cellular_component^chloroplast stroma`GO:0003866^molecular_function^3-phosphoshikimate 1-carboxyvinyltransferase activity`GO:0009073^biological_process^aromatic amino acid family biosynthetic process`GO:0009423^biological_process^chorismate biosynthetic process
PI A12_675	3-phosphoshikimate 1-carboxyvinyltransferase, chloroplastic	16991338	16992041	snap_masked-chr12_pseudo-processed-gene-170.17-mRNA-1|m.732	1-486[+]	3-phosphoshikimate 1-carboxyvinyltransferase, chloroplastic	PF00275.17^EPSP_synthase^EPSP synthase (3-phosphoshikimate 1-carboxyvinyltransferase)^1-157^E:3.5e-22	.	ExpAA=42.77^PredHel=2^Topology=o47-69i90-112o	COG0128^5-enolpyruvylshikimate-3-phosphate synthase	KEGG:ath:AT2G45300`KO:K00800	GO:0009507^cellular_component^chloroplast`GO:0009570^cellular_component^chloroplast stroma`GO:0003866^molecular_function^3-phosphoshikimate 1-carboxyvinyltransferase activity`GO:0009073^biological_process^aromatic amino acid family biosynthetic process`GO:0009423^biological_process^chorismate biosynthetic process
PI A12_676	Methylesterase 3	17047773	17048781	maker-chr12_pseudo-augustus-gene-170.41-mRNA-1|m.733	1-627[+]	Methylesterase 3	.	.	.	ENOG4111IVV^esterase	KEGG:ath:AT2G23610`KO:K08233	GO:0016788^molecular_function^hydrolase activity, acting on ester bonds`GO:0080030^molecular_function^methyl indole-3-acetate esterase activity`GO:0080032^molecular_function^methyl jasmonate esterase activity
[truncated: 639 more rows]
