# Supplementary material for: Sub genome anchored physical frameworks of the allotetraploid Upland cotton (Gossypium hirsutum L.) genome, and an approach toward reference-grade assemblies of polyploids
Source: Sci Rep. 2017 Nov 10;7:15274. doi: 10.1038/s41598-017-14885-w (PMC5681701; doi:10.1038/s41598-017-14885-w)
Supplement: Supplementary file 11 — Supplementary Dataset 11 [file 41598_2017_14885_MOESM11_ESM.xlsx]

## Sheet: Sheet1
Table S11. Functional gene annotation for G. hirsutum chromosome D12.
Gene id	sprot_Top_BLASTX_hit	gene start	gene stop	prot_coords	sprot_Top_BLASTP_hit	Pfam	SignalP	TmHMM	eggnog	Kegg	gene_ontology_blast	gene_ontology_pfam
PI D12_1	.	1785	2564	.	.	.	.	.	.	.	.	.
PI D12_2	.	5509	7599	1-2091[+]	.	.	.	.	.	.	.	.
PI D12_3	.	696	1247	1-552[+]	.	.	.	.	.	.	.	.
PI D12_4	.	1305	2846	1-1506[+]	.	.	.	.	.	.	.	.
PI D12_5	.	2858	3686	1-684[+]	.	.	.	.	.	.	.	.
PI D12_6	.	2248	2544	.	.	.	.	.	.	.	.	.
PI D12_7	.	1878	3968	1-2091[+]	.	.	.	.	.	.	.	.
PI D12_8	Cytochrome P450 78A5	1	1152	1-1068[+]	Cytochrome P450 78A5	PF00067.19^p450^Cytochrome P450^30-356^E:1e-43	sigP:1^17^0.506^YES	.	COG2124^Cytochrome p450	KEGG:ath:AT1G13710`KO:K00517	GO:0005783^cellular_component^endoplasmic reticulum`GO:0016021^cellular_component^integral component of membrane`GO:0016020^cellular_component^membrane`GO:0020037^molecular_function^heme binding`GO:0005506^molecular_function^iron ion binding`GO:0016709^molecular_function^oxidoreductase activity, acting on paired donors, with incorporation or reduction of molecular oxygen, NAD(P)H as one donor, an…	GO:0005506^molecular_function^iron ion binding`GO:0016705^molecular_function^oxidoreductase activity, acting on paired donors, with incorporation or reduction of molecular oxygen`GO:0020037^molecular_function^heme binding`GO:0055114^biological_process^oxidation-reduction process
PI D12_9	.	665	1021	.	.	.	.	.	.	.	.	.
PI D12_10	.	31	2988	1-1140[+]	.	.	.	ExpAA=20.86^PredHel=1^Topology=i23-42o	.	.	.	.
PI D12_11	.	13216	15735	1-2226[+]	.	.	.	.	.	.	.	.
PI D12_12	Soluble inorganic pyrophosphatase PPA1 {ECO:0000303|PubMed:10092174}	1012	8936	1-432[+]	Soluble inorganic pyrophosphatase	PF00719.16^Pyrophosphatase^Inorganic pyrophosphatase^66-136^E:2e-23	.	.	COG0221^Pyrophosphate phospho-hydrolase	KEGG:zma:541666`KO:K01507	GO:0005737^cellular_component^cytoplasm`GO:0004427^molecular_function^inorganic diphosphatase activity`GO:0000287^molecular_function^magnesium ion binding`GO:0006796^biological_process^phosphate-containing compound metabolic process	GO:0000287^molecular_function^magnesium ion binding`GO:0004427^molecular_function^inorganic diphosphatase activity`GO:0006796^biological_process^phosphate-containing compound metabolic process`GO:0005737^cellular_component^cytoplasm
PI D12_13	.	10707	11732	1-855[+]	.	.	.	.	.	.	.	.
PI D12_14	.	10452	10652	.	.	.	.	.	.	.	.	.
PI D12_15	BON1-associated protein 2	2238	2780	1-543[+]	BON1-associated protein 2	PF00168.27^C2^C2 domain^7-94^E:6.8e-10	.	.	ENOG410ZCTQ^bon association protein	KEGG:ath:AT2G45760	GO:0016020^cellular_component^membrane`GO:0006952^biological_process^defense response	GO:0005515^molecular_function^protein binding
PI D12_16	.	1601	2650	1-1050[+]	.	.	.	.	.	.	.	.
PI D12_17	.	934	2904	101-1492[+]	.	PF03004.11^Transposase_24^Plant transposase (Ptta/En/Spm family)^180-311^E:6.1e-24	.	.	.	.	.	.
PI D12_18	.	2207	4337	134-502[+]	.	.	.	.	.	.	.	.
PI D12_19	ATP-dependent Clp protease proteolytic subunit {ECO:0000255|HAMAP-Rule:MF_00444}	618	3220	.	.	.	.	.	.	.	.	GO:0009570^cellular_component^chloroplast stroma`GO:0004252^molecular_function^serine-type endopeptidase activity
PI D12_20	Ubiquitin carboxyl-terminal hydrolase 14	328	2501	1-561[+]	Ubiquitin carboxyl-terminal hydrolase 14	.	.	.	COG5207^ubiquitin carboxyl-terminal hydrolase	KEGG:ath:AT3G20630`KO:K11836	GO:0005829^cellular_component^cytosol`GO:0008242^molecular_function^omega peptidase activity`GO:0004843^molecular_function^thiol-dependent ubiquitin-specific protease activity`GO:0008270^molecular_function^zinc ion binding`GO:0009793^biological_process^embryo development ending in seed dormancy`GO:0016579^biological_process^protein deubiquitination`GO:0048767^biological_process^root hair elongati…	.
PI D12_21	Phosphatidylinositol 3,4,5-trisphosphate 3-phosphatase and protein-tyrosine-phosphatase PTEN2A {ECO:0000305}	1025	6311	1610-1969[+]	.	.	sigP:1^27^0.892^YES	.	.	.	.	.
PI D12_21	Phosphatidylinositol 3,4,5-trisphosphate 3-phosphatase and protein-tyrosine-phosphatase PTEN2A {ECO:0000305}	1025	6311	1-1770[+]	Phosphatidylinositol 3,4,5-trisphosphate 3-phosphatase and protein-tyrosine-phosphatase PTEN2A {ECO:0000305}	.	.	.	COG2453^dual specificity phosphatase	KEGG:ath:AT3G19420`KO:K01110	GO:0005829^cellular_component^cytosol`GO:0070300^molecular_function^phosphatidic acid binding`GO:0052866^molecular_function^phosphatidylinositol phosphate phosphatase activity`GO:0016314^molecular_function^phosphatidylinositol-3,4,5-trisphosphate 3-phosphatase activity`GO:0004725^molecular_function^protein tyrosine phosphatase activity`GO:0008138^molecular_function^protein tyrosine/serine/threoni…	.
PI D12_22	.	1627	3756	1-2130[+]	.	.	.	.	.	.	.	.
PI D12_23	Alpha-L-fucosidase 2	1873	3187	1-495[+]	Alpha-L-fucosidase 2	PF14498.3^Glyco_hyd_65N_2^Glycosyl hydrolase family 65, N-terminal domain^6-61^E:8e-07	.	.	ENOG410XPGV^alpha-l-fucosidase	KEGG:ath:AT4G34260`KO:K15923	GO:0048046^cellular_component^apoplast`GO:0047513^molecular_function^1,2-alpha-L-fucosidase activity	.
PI D12_24	.	3435	3717	.	.	.	.	.	.	.	.	.
PI D12_25	.	4806	5256	.	.	.	.	.	.	.	.	.
PI D12_26	Alpha-L-fucosidase 2	7305	8030	.	.	.	.	.	.	ENOG410XPGV^alpha-l-fucosidase	KEGG:ath:AT4G34260`KO:K15923	GO:0048046^cellular_component^apoplast`GO:0047513^molecular_function^1,2-alpha-L-fucosidase activity
PI D12_27	.	1	1340	261-1055[+]	.	PF03732.14^Retrotrans_gag^Retrotransposon gag protein^136-230^E:1.1e-15	.	.	.	.	.	.
PI D12_28	.	2	2083	1-2082[+]	.	.	.	.	.	.	.	.
PI D12_29	Small nuclear ribonucleoprotein SmD3b {ECO:0000305}	331	1995	3-485[+]	Small nuclear ribonucleoprotein SmD3b {ECO:0000305}	PF01423.19^LSM^LSM domain^39-102^E:1.1e-15	.	.	COG1958^small nuclear ribonucleoprotein	KEGG:ath:AT1G20580`KO:K11088	GO:0005829^cellular_component^cytosol`GO:0005730^cellular_component^nucleolus`GO:0005681^cellular_component^spliceosomal complex`GO:0003723^molecular_function^RNA binding`GO:0048589^biological_process^developmental growth`GO:0000398^biological_process^mRNA splicing, via spliceosome	.
PI D12_30	Casein kinase II subunit beta'	19056	21070	1-642[+]	Casein kinase II subunit beta	PF01214.15^CK_II_beta^Casein kinase II regulatory subunit^45-189^E:3.6e-62	.	.	COG5041^casein kinase ii	.	GO:0005956^cellular_component^protein kinase CK2 complex`GO:0019887^molecular_function^protein kinase regulator activity`GO:0006468^biological_process^protein phosphorylation`GO:0071900^biological_process^regulation of protein serine/threonine kinase activity	GO:0019887^molecular_function^protein kinase regulator activity`GO:0005956^cellular_component^protein kinase CK2 complex
PI D12_31	.	4273	4944	1-327[+]	.	PF14368.3^LTP_2^Probable lipid transfer^15-102^E:1.1e-11	sigP:1^25^0.635^YES	.	.	.	.	.
PI D12_32	Leucoanthocyanidin dioxygenase	5257	7838	1-1404[+]	Leucoanthocyanidin dioxygenase	PF14226.3^DIOX_N^non-haem dioxygenase in morphine synthesis N-terminal^219-282^E:4.7e-08`PF03171.17^2OG-FeII_Oxy^2OG-Fe(II) oxygenase superfamily^333-429^E:1.6e-21	.	.	.	.	GO:0031418^molecular_function^L-ascorbic acid binding`GO:0050589^molecular_function^leucocyanidin oxygenase activity`GO:0046872^molecular_function^metal ion binding`GO:0009718^biological_process^anthocyanin-containing compound biosynthetic process	GO:0016491^molecular_function^oxidoreductase activity`GO:0055114^biological_process^oxidation-reduction process
PI D12_33	Leucoanthocyanidin dioxygenase	51	653	1-318[+]	Leucoanthocyanidin dioxygenase	.	.	.	COG3491^2OGFe(II) oxygenase	.	GO:0031418^molecular_function^L-ascorbic acid binding`GO:0050589^molecular_function^leucocyanidin oxygenase activity`GO:0046872^molecular_function^metal ion binding`GO:0009718^biological_process^anthocyanin-containing compound biosynthetic process	.
PI D12_34	Leucoanthocyanidin dioxygenase	782	1015	.	.	.	.	.	.	COG3491^2OGFe(II) oxygenase	.	GO:0031418^molecular_function^L-ascorbic acid binding`GO:0050589^molecular_function^leucocyanidin oxygenase activity`GO:0046872^molecular_function^metal ion binding`GO:0009718^biological_process^anthocyanin-containing compound biosynthetic process
PI D12_35	.	1300	2027	1-654[+]	.	PF12776.4^Myb_DNA-bind_3^Myb/SANT-like DNA-binding domain^22-88^E:1e-08	.	.	.	.	.	.
PI D12_36	Protein MICRORCHIDIA 7 {ECO:0000303|PubMed:24799676}	22	1485	1-900[+]	Protein MICRORCHIDIA 4 {ECO:0000303|PubMed:24799676}	.	.	.	.	KEGG:ath:AT5G50780	GO:0005634^cellular_component^nucleus`GO:0005524^molecular_function^ATP binding`GO:0016887^molecular_function^ATPase activity`GO:0003677^molecular_function^DNA binding`GO:0004519^molecular_function^endonuclease activity`GO:0016301^molecular_function^kinase activity`GO:0003723^molecular_function^RNA binding`GO:0016568^biological_process^chromatin modification`GO:0006281^biological_process^DNA repa…	.
PI D12_37	Protein MICRORCHIDIA 7 {ECO:0000303|PubMed:24799676}	23	2203	1-825[+]	Protein MICRORCHIDIA 7 {ECO:0000303|PubMed:24799676}	.	.	.	.	KEGG:ath:AT4G24970	GO:0016020^cellular_component^membrane`GO:0005634^cellular_component^nucleus`GO:0005524^molecular_function^ATP binding`GO:0016887^molecular_function^ATPase activity`GO:0003677^molecular_function^DNA binding`GO:0004519^molecular_function^endonuclease activity`GO:0016301^molecular_function^kinase activity`GO:0003723^molecular_function^RNA binding`GO:0016568^biological_process^chromatin modification…	.
PI D12_38	.	753	1033	.	.	.	.	.	.	.	.	.
PI D12_39	Serine/threonine-protein phosphatase 7 long form homolog	1034	2020	.	.	.	.	.	.	ENOG410YHBV^Serine threonine-protein phosphatase 7 long form homolog	KEGG:ath:AT1G48120	GO:0046872^molecular_function^metal ion binding`GO:0004721^molecular_function^phosphoprotein phosphatase activity
PI D12_40	.	8434	10145	1-1347[+]	.	.	.	.	.	.	.	.
PI D12_41	.	7796	8142	.	.	.	.	.	.	.	.	.
PI D12_42	.	12990	14435	1-1071[+]	.	.	.	.	.	.	.	.
PI D12_43	Transcription factor BEE 2	37939	40175	294-1499[+]	Transcription factor BEE 2	PF00010.23^HLH^Helix-loop-helix DNA-binding domain^190-237^E:3.2e-07	.	.	ENOG41106KK^Helix-loop-helix DNA-binding domain	KEGG:ath:AT4G36540	GO:0005634^cellular_component^nucleus`GO:0003677^molecular_function^DNA binding`GO:0003700^molecular_function^transcription factor activity, sequence-specific DNA binding`GO:0006355^biological_process^regulation of transcription, DNA-templated`GO:0006351^biological_process^transcription, DNA-templated	GO:0046983^molecular_function^protein dimerization activity
PI D12_44	Uncharacterized protein At4g28440	3554	4555	.	.	.	.	.	.	ENOG4111IKT^DNA-binding protein-related	KEGG:ath:AT4G28440`KO:K07466	GO:0005829^cellular_component^cytosol
PI D12_45	Probable protein phosphatase 2C 58	437	2515	109-954[+]	Probable protein phosphatase 2C 58	PF00481.18^PP2C^Protein phosphatase 2C^43-273^E:4.7e-59	.	.	COG0631^Phosphatase	KEGG:ath:AT4G28400	GO:0046872^molecular_function^metal ion binding`GO:0004722^molecular_function^protein serine/threonine phosphatase activity	GO:0003824^molecular_function^catalytic activity
PI D12_46	.	6679	7216	1-504[+]	.	PF14111.3^DUF4283^Domain of unknown function (DUF4283)^104-166^E:9.8e-09	.	.	.	.	.	.
PI D12_47	.	7234	7871	1-543[+]	.	PF14392.3^zf-CCHC_4^Zinc knuckle^39-65^E:1.5e-06	.	.	.	.	.	.
PI D12_48	.	1618	3304	1-1245[+]	.	.	.	.	.	.	.	.
PI D12_49	Phototropin-2	4727	6064	1-450[+]	Phototropin-2	PF00069.22^Pkinase^Protein kinase domain^32-139^E:9.8e-25`PF07714.14^Pkinase_Tyr^Protein tyrosine kinase^42-123^E:1.6e-07	.	.	COG2202^Histidine kinase	.	GO:0005794^cellular_component^Golgi apparatus`GO:0016020^cellular_component^membrane`GO:0005886^cellular_component^plasma membrane`GO:0005524^molecular_function^ATP binding`GO:0009882^molecular_function^blue light photoreceptor activity`GO:0010181^molecular_function^FMN binding`GO:0042802^molecular_function^identical protein binding`GO:0016301^molecular_function^kinase activity`GO:0000155^molecul…	GO:0004672^molecular_function^protein kinase activity`GO:0005524^molecular_function^ATP binding`GO:0006468^biological_process^protein phosphorylation
PI D12_50	PI-PLC X domain-containing protein At5g67130	14172	17929	2-1228[+]	PI-PLC X domain-containing protein At5g67130	.	sigP:1^26^0.858^YES	.	ENOG410Y3PH^PI-PLC X domain-containing protein	KEGG:ath:AT5G67130	GO:0046658^cellular_component^anchored component of plasma membrane`GO:0005886^cellular_component^plasma membrane`GO:0008081^molecular_function^phosphoric diester hydrolase activity`GO:0006629^biological_process^lipid metabolic process	.
PI D12_50	PI-PLC X domain-containing protein At5g67130	14172	17929	1-396[-]	.	.	.	.	.	.	.	.
PI D12_51	.	26118	26936	1-819[+]	.	PF03087.11^DUF241^Arabidopsis protein of unknown function^45-269^E:2.1e-65	.	.	.	.	.	.
PI D12_52	.	2655	3092	1-438[+]	.	PF03087.11^DUF241^Arabidopsis protein of unknown function^1-142^E:8.4e-35	.	.	.	.	.	.
PI D12_53	Transcription activator GLK1	1500	3632	1-1320[+]	Transcription activator GLK1	PF00249.28^Myb_DNA-binding^Myb-like DNA-binding domain^162-211^E:4.7e-08	.	.	ENOG4111SK7^Transcription factor	.	GO:0005634^cellular_component^nucleus`GO:0003677^molecular_function^DNA binding`GO:1900056^biological_process^negative regulation of leaf senescence`GO:0006355^biological_process^regulation of transcription, DNA-templated`GO:0006351^biological_process^transcription, DNA-templated	.
PI D12_54	.	3061	3373	.	.	.	.	.	.	.	.	.
PI D12_55	Transmembrane protein 97	48	639	1-507[+]	Transmembrane protein 97	PF10914.5^DUF2781^Protein of unknown function (DUF2781)^9-143^E:3.9e-24	sigP:1^28^0.544^YES	ExpAA=84.96^PredHel=4^Topology=i11-33o62-84i91-113o128-145i	ENOG4111RR6^Transmembrane protein 97	KEGG:xtr:448515	GO:0016021^cellular_component^integral component of membrane`GO:0005764^cellular_component^lysosome`GO:0031965^cellular_component^nuclear membrane`GO:0005886^cellular_component^plasma membrane`GO:0005791^cellular_component^rough endoplasmic reticulum`GO:0042632^biological_process^cholesterol homeostasis	.
PI D12_56	.	474	2564	1-1731[+]	.	.	.	.	.	.	.	.
PI D12_57	Phototropin-2	1099	2757	3-653[+]	Phototropin-2	PF00069.22^Pkinase^Protein kinase domain^1-167^E:7.2e-34`PF07714.14^Pkinase_Tyr^Protein tyrosine kinase^70-151^E:4e-07	.	.	COG2202^Histidine kinase	.	GO:0005794^cellular_component^Golgi apparatus`GO:0016020^cellular_component^membrane`GO:0005886^cellular_component^plasma membrane`GO:0005524^molecular_function^ATP binding`GO:0009882^molecular_function^blue light photoreceptor activity`GO:0010181^molecular_function^FMN binding`GO:0042802^molecular_function^identical protein binding`GO:0016301^molecular_function^kinase activity`GO:0000155^molecul…	GO:0004672^molecular_function^protein kinase activity`GO:0005524^molecular_function^ATP binding`GO:0006468^biological_process^protein phosphorylation
PI D12_58	.	15928	16536	1-393[+]	.	.	.	.	.	.	.	.
PI D12_59	.	15314	15798	1-438[+]	.	.	.	.	.	.	.	.
PI D12_60	Protein IQ-DOMAIN 14	3550	5365	1-921[+]	Protein IQ-DOMAIN 14	PF00612.24^IQ^IQ calmodulin-binding motif^14-30^E:0.032`PF13178.3^DUF4005^Protein of unknown function (DUF4005)^230-305^E:8.8e-15	.	.	ENOG4111DSA^IQ calmodulin-binding motif	KEGG:ath:AT2G43680	.	GO:0005515^molecular_function^protein binding
PI D12_61	.	5414	5747	.	.	.	.	.	.	.	.	.
PI D12_62	Pyruvate dehydrogenase E1 component subunit alpha-3, chloroplastic	261	1882	1-1143[+]	Pyruvate dehydrogenase E1 component subunit alpha-3, chloroplastic	PF00676.17^E1_dh^Dehydrogenase E1 component^75-296^E:1.3e-57	.	.	COG1071^Dehydrogenase	KEGG:ath:AT1G01090`KO:K00161	GO:0009507^cellular_component^chloroplast`GO:0009941^cellular_component^chloroplast envelope`GO:0009570^cellular_component^chloroplast stroma`GO:0004739^molecular_function^pyruvate dehydrogenase (acetyl-transferring) activity`GO:0006086^biological_process^acetyl-CoA biosynthetic process from pyruvate`GO:0006096^biological_process^glycolytic process	GO:0016624^molecular_function^oxidoreductase activity, acting on the aldehyde or oxo group of donors, disulfide as acceptor`GO:0008152^biological_process^metabolic process
PI D12_63	Pyruvate dehydrogenase E1 component subunit alpha-3, chloroplastic	674	1614	1-627[+]	Pyruvate dehydrogenase E1 component subunit alpha-3, chloroplastic	PF00676.17^E1_dh^Dehydrogenase E1 component^94-205^E:3.3e-17	.	.	COG1071^Dehydrogenase	KEGG:ath:AT1G01090`KO:K00161	GO:0009507^cellular_component^chloroplast`GO:0009941^cellular_component^chloroplast envelope`GO:0009570^cellular_component^chloroplast stroma`GO:0004739^molecular_function^pyruvate dehydrogenase (acetyl-transferring) activity`GO:0006086^biological_process^acetyl-CoA biosynthetic process from pyruvate`GO:0006096^biological_process^glycolytic process	GO:0016624^molecular_function^oxidoreductase activity, acting on the aldehyde or oxo group of donors, disulfide as acceptor`GO:0008152^biological_process^metabolic process
PI D12_64	Pyruvate dehydrogenase E1 component subunit alpha-3, chloroplastic	11006	11393	.	.	.	.	.	.	COG1071^Dehydrogenase	KEGG:ath:AT1G01090`KO:K00161	GO:0009507^cellular_component^chloroplast`GO:0009941^cellular_component^chloroplast envelope`GO:0009570^cellular_component^chloroplast stroma`GO:0004739^molecular_function^pyruvate dehydrogenase (acetyl-transferring) activity`GO:0006086^biological_process^acetyl-CoA biosynthetic process from pyruvate`GO:0006096^biological_process^glycolytic process
PI D12_65	.	42537	44627	1-1524[+]	.	.	sigP:1^26^0.66^YES	ExpAA=22.97^PredHel=1^Topology=i7-29o	.	.	.	.
PI D12_66	.	60728	61032	.	.	.	.	.	.	.	.	.
PI D12_67	GATA transcription factor 18	74182	75049	1-762[+]	GATA transcription factor 18	PF00320.24^GATA^GATA zinc finger^137-173^E:3.7e-15	.	.	COG5641^Transcription factor	KEGG:ath:AT3G50870	GO:0005634^cellular_component^nucleus`GO:0005667^cellular_component^transcription factor complex`GO:0003682^molecular_function^chromatin binding`GO:0000977^molecular_function^RNA polymerase II regulatory region sequence-specific DNA binding`GO:0001085^molecular_function^RNA polymerase II transcription factor binding`GO:0003700^molecular_function^transcription factor activity, sequence-specific DN…	GO:0003700^molecular_function^transcription factor activity, sequence-specific DNA binding`GO:0008270^molecular_function^zinc ion binding`GO:0043565^molecular_function^sequence-specific DNA binding`GO:0006355^biological_process^regulation of transcription, DNA-templated
PI D12_68	.	72947	73270	1-324[+]	.	.	.	.	.	.	.	.
PI D12_69	.	68056	68820	1-510[+]	.	.	.	.	.	.	.	.
PI D12_70	Microtubule-associated protein TORTIFOLIA1	386	3132	1280-1615[-]	.	.	sigP:1^20^0.455^YES	.	.	.	.	.
PI D12_70	Microtubule-associated protein TORTIFOLIA1	386	3132	1-1473[+]	Microtubule-associated protein TORTIFOLIA1	.	.	.	ENOG410ZR3M^Microtubule-associated protein	KEGG:ath:AT4G27060	GO:0010005^cellular_component^cortical microtubule, transverse to long axis`GO:0008017^molecular_function^microtubule binding`GO:0010031^biological_process^circumnutation`GO:0007275^biological_process^multicellular organism development`GO:0009826^biological_process^unidimensional cell growth	.
PI D12_71	.	2	2083	1-1752[+]	.	.	.	.	.	.	.	.
PI D12_72	Pentatricopeptide repeat-containing protein At4g01400, mitochondrial	3	1061	1-1059[+]	Pentatricopeptide repeat-containing protein At4g01400, mitochondrial	PF17177.1^PPR_long^Pentacotripeptide-repeat region of PROPR^17-141^E:1.9e-06`PF01535.17^PPR^PPR repeat^26-54^E:0.0006`PF13812.3^PPR_3^Pentatricopeptide repeat domain^82-137^E:7.6e-05`PF12854.4^PPR_1^PPR repeat^89-120^E:4.3e-09`PF13041.3^PPR_2^PPR repeat family^92-141^E:7.1e-15`PF01535.17^PPR^PPR repeat^96-124^E:1.5e-06`PF12854.4^PPR_1^PPR repeat^124-153^E:1.1e-05`PF13041.3^PPR_2^PPR repeat family…	.	.	.	.	GO:0005739^cellular_component^mitochondrion	.
PI D12_73	Pyruvate dehydrogenase E1 component subunit alpha-3, chloroplastic	2826	5750	1-1596[+]	Pyruvate dehydrogenase E1 component subunit alpha-3, chloroplastic	PF00676.17^E1_dh^Dehydrogenase E1 component^147-306^E:1.1e-20`PF00676.17^E1_dh^Dehydrogenase E1 component^309-362^E:1.8e-17`PF00676.17^E1_dh^Dehydrogenase E1 component^413-530^E:2.6e-14	.	.	COG1071^Dehydrogenase	KEGG:ath:AT1G01090`KO:K00161	GO:0009507^cellular_component^chloroplast`GO:0009941^cellular_component^chloroplast envelope`GO:0009570^cellular_component^chloroplast stroma`GO:0004739^molecular_function^pyruvate dehydrogenase (acetyl-transferring) activity`GO:0006086^biological_process^acetyl-CoA biosynthetic process from pyruvate`GO:0006096^biological_process^glycolytic process	GO:0016624^molecular_function^oxidoreductase activity, acting on the aldehyde or oxo group of donors, disulfide as acceptor`GO:0008152^biological_process^metabolic process
PI D12_74	.	1175	1435	.	.	.	.	.	.	.	.	.
PI D12_75	.	6646	7221	1-576[+]	.	.	.	.	.	.	.	.
PI D12_76	.	1519	2216	.	.	.	.	.	.	.	.	.
PI D12_77	.	2373	4796	.	.	.	.	.	.	.	.	.
PI D12_78	.	3	2098	1-780[+]	.	.	.	.	.	.	.	.
PI D12_79	Probable LRR receptor-like serine/threonine-protein kinase RFK1	40419	46609	92-3049[+]	Probable LRR receptor-like serine/threonine-protein kinase RFK1	PF11721.5^Malectin^Di-glucose binding within endoplasmic reticulum^388-572^E:3.5e-38`PF00069.22^Pkinase^Protein kinase domain^649-914^E:2.1e-44`PF07714.14^Pkinase_Tyr^Protein tyrosine kinase^650-916^E:1.1e-43	sigP:1^27^0.644^YES	ExpAA=28.91^PredHel=1^Topology=o593-615i	COG0515^Serine Threonine protein kinase	KEGG:ath:AT1G29750	GO:0016021^cellular_component^integral component of membrane`GO:0005886^cellular_component^plasma membrane`GO:0005524^molecular_function^ATP binding`GO:0004674^molecular_function^protein serine/threonine kinase activity`GO:0004702^molecular_function^receptor signaling protein serine/threonine kinase activity`GO:0023014^biological_process^signal transduction by protein phosphorylation	GO:0004672^molecular_function^protein kinase activity`GO:0005524^molecular_function^ATP binding`GO:0006468^biological_process^protein phosphorylation
PI D12_80	Probable LRR receptor-like serine/threonine-protein kinase At1g07650	27184	34359	1346-2941[+]	Probable LRR receptor-like serine/threonine-protein kinase At1g07650	PF11721.5^Malectin^Di-glucose binding within endoplasmic reticulum^9-132^E:2.6e-36`PF00069.22^Pkinase^Protein kinase domain^212-463^E:2.2e-40`PF07714.14^Pkinase_Tyr^Protein tyrosine kinase^213-465^E:9.7e-38	.	ExpAA=24.06^PredHel=1^Topology=i151-173o	COG4886^leucine Rich Repeat	.	GO:0016021^cellular_component^integral component of membrane`GO:0005524^molecular_function^ATP binding`GO:0004674^molecular_function^protein serine/threonine kinase activity	GO:0004672^molecular_function^protein kinase activity`GO:0005524^molecular_function^ATP binding`GO:0006468^biological_process^protein phosphorylation
PI D12_80	Probable LRR receptor-like serine/threonine-protein kinase At1g07650	27184	34359	2-1105[+]	Probable LRR receptor-like serine/threonine-protein kinase At1g07650	PF00560.30^LRR_1^Leucine Rich Repeat^200-220^E:0.76`PF13516.3^LRR_6^Leucine Rich repeat^245-260^E:0.91`PF00560.30^LRR_1^Leucine Rich Repeat^247-267^E:0.43	.	ExpAA=21.68^PredHel=1^Topology=i12-34o	COG4886^leucine Rich Repeat	.	GO:0016021^cellular_component^integral component of membrane`GO:0005524^molecular_function^ATP binding`GO:0004674^molecular_function^protein serine/threonine kinase activity	GO:0005515^molecular_function^protein binding
PI D12_81	.	10209	11792	1-1563[+]	.	PF11180.5^DUF2968^Protein of unknown function (DUF2968)^237-349^E:6.5e-06	.	ExpAA=21.36^PredHel=1^Topology=i40-62o	.	.	.	.
PI D12_82	Probable leucine-rich repeat receptor-like serine/threonine-protein kinase At3g14840	16801	23047	1-1701[+]	Probable leucine-rich repeat receptor-like serine/threonine-protein kinase At3g14840	PF13855.3^LRR_8^Leucine rich repeat^128-187^E:1.5e-06`PF00560.30^LRR_1^Leucine Rich Repeat^152-174^E:0.65`PF13516.3^LRR_6^Leucine Rich repeat^247-261^E:1.1`PF11721.5^Malectin^Di-glucose binding within endoplasmic reticulum^264-439^E:3.8e-35`PF07714.14^Pkinase_Tyr^Protein tyrosine kinase^487-553^E:2.8e-09`PF00069.22^Pkinase^Protein kinase domain^487-553^E:6.9e-08	sigP:1^35^0.67^YES	ExpAA=18.72^PredHel=1^Topology=i13-35o	COG4886^leucine Rich Repeat	KEGG:ath:AT3G14840	GO:0016021^cellular_component^integral component of membrane`GO:0005886^cellular_component^plasma membrane`GO:0005524^molecular_function^ATP binding`GO:0004674^molecular_function^protein serine/threonine kinase activity	GO:0005515^molecular_function^protein binding`GO:0004672^molecular_function^protein kinase activity`GO:0006468^biological_process^protein phosphorylation`GO:0005524^molecular_function^ATP binding
PI D12_83	Probable LRR receptor-like serine/threonine-protein kinase RFK1	47943	48445	1-327[+]	Probable LRR receptor-like serine/threonine-protein kinase RFK1	PF13516.3^LRR_6^Leucine Rich repeat^30-44^E:0.35`PF00560.30^LRR_1^Leucine Rich Repeat^31-47^E:0.45	.	.	COG0515^Serine Threonine protein kinase	KEGG:ath:AT1G29750	GO:0016021^cellular_component^integral component of membrane`GO:0005886^cellular_component^plasma membrane`GO:0005524^molecular_function^ATP binding`GO:0004674^molecular_function^protein serine/threonine kinase activity`GO:0004702^molecular_function^receptor signaling protein serine/threonine kinase activity`GO:0023014^biological_process^signal transduction by protein phosphorylation	GO:0005515^molecular_function^protein binding
PI D12_84	Receptor protein kinase-like protein At4g34220	2	1219	1-1218[+]	Receptor protein kinase-like protein At4g34220	PF08263.9^LRRNT_2^Leucine rich repeat N-terminal domain^27-66^E:1.5e-11`PF13855.3^LRR_8^Leucine rich repeat^80-138^E:2.2e-06`PF13516.3^LRR_6^Leucine Rich repeat^102-115^E:0.06`PF13855.3^LRR_8^Leucine rich repeat^103-162^E:1.6e-10`PF00560.30^LRR_1^Leucine Rich Repeat^103-122^E:0.11`PF13516.3^LRR_6^Leucine Rich repeat^219-232^E:0.21`PF08263.9^LRRNT_2^Leucine rich repeat N-terminal domain^369-378^E:…	sigP:1^25^0.931^YES	ExpAA=44.57^PredHel=2^Topology=i13-35o341-363i	ENOG410YAQD^LRR receptor-like serine threonine-protein kinase	KEGG:ath:AT4G34220	GO:0016021^cellular_component^integral component of membrane`GO:0005524^molecular_function^ATP binding`GO:0004672^molecular_function^protein kinase activity	GO:0005515^molecular_function^protein binding
PI D12_85	.	16671	17144	1-474[+]	.	.	.	.	.	.	.	.
PI D12_86	DEAD-box ATP-dependent RNA helicase 32	8367	9737	1-324[+]	DEAD-box ATP-dependent RNA helicase 32	.	.	.	COG0513^purine NTP-dependent helicase activity	KEGG:ath:AT5G54910`KO:K14776	GO:0005730^cellular_component^nucleolus`GO:0005524^molecular_function^ATP binding`GO:0004386^molecular_function^helicase activity`GO:0003723^molecular_function^RNA binding	.
PI D12_87	Methylthioribose kinase 2	3	1411	1-396[+]	Methylthioribose kinase 2	.	.	.	COG4857^Catalyzes the phosphorylation of methylthioribose into methylthioribose-1-phosphate (By similarity)	.	GO:0005524^molecular_function^ATP binding`GO:0046522^molecular_function^S-methyl-5-thioribose kinase activity`GO:0019509^biological_process^L-methionine biosynthetic process from methylthioadenosine	.
PI D12_88	.	616	930	1-315[+]	.	.	sigP:1^21^0.924^YES	ExpAA=41.86^PredHel=2^Topology=i5-27o81-103i	.	.	.	.
PI D12_89	.	4262	4769	.	.	.	.	.	.	.	.	.
PI D12_90	Transcription factor TCP1	312	1599	1-1044[+]	Transcription factor TCP1	PF03634.10^TCP^TCP family transcription factor^102-256^E:5.3e-44	.	.	ENOG410ZNX9^Transcription factor	KEGG:ath:AT1G67260	GO:0005634^cellular_component^nucleus`GO:0003677^molecular_function^DNA binding`GO:0003700^molecular_function^transcription factor activity, sequence-specific DNA binding`GO:0009908^biological_process^flower development`GO:0006351^biological_process^transcription, DNA-templated	.
PI D12_91	.	473	1000	1-390[+]	.	PF13456.3^RVT_3^Reverse transcriptase-like^23-73^E:6.6e-06	.	.	.	.	.	.
PI D12_92	Piezo-type mechanosensitive ion channel homolog	214	1545	.	.	.	.	.	.	ENOG410YVF6^Piezo-type mechanosensitive ion channel component	KEGG:ath:AT2G48060	GO:0016021^cellular_component^integral component of membrane`GO:0008381^molecular_function^mechanically-gated ion channel activity
PI D12_93	Microtubule-associated protein TORTIFOLIA1	2	1788	1-1359[+]	Microtubule-associated protein SPIRAL2-like	PF12765.4^Cohesin_HEAT^HEAT repeat associated with sister chromatid cohesion^96-120^E:4e-05	.	.	ENOG410ZR3M^Microtubule-associated protein	KEGG:ath:AT1G50890	GO:0005737^cellular_component^cytoplasm`GO:0005874^cellular_component^microtubule	.
PI D12_94	Lipid phosphate phosphatase epsilon 2, chloroplastic	14	733	1-621[+]	Lipid phosphate phosphatase epsilon 2, chloroplastic	.	.	.	ENOG41128XY^PAP2 superfamily	KEGG:ath:AT5G66450	GO:0009507^cellular_component^chloroplast`GO:0009706^cellular_component^chloroplast inner membrane`GO:0016021^cellular_component^integral component of membrane`GO:0008195^molecular_function^phosphatidate phosphatase activity`GO:0016311^biological_process^dephosphorylation`GO:0006651^biological_process^diacylglycerol biosynthetic process	.
PI D12_95	.	1153	2436	1-1035[+]	.	.	.	ExpAA=21.92^PredHel=1^Topology=i107-129o	.	.	.	.
PI D12_96	Putative E3 ubiquitin-protein ligase RING1a	354	2260	1-942[+]	Putative E3 ubiquitin-protein ligase RING1a	.	.	.	.	.	GO:0005634^cellular_component^nucleus`GO:0035102^cellular_component^PRC1 complex`GO:0016874^molecular_function^ligase activity`GO:0008270^molecular_function^zinc ion binding`GO:0001709^biological_process^cell fate determination`GO:0016568^biological_process^chromatin modification`GO:0010076^biological_process^maintenance of floral meristem identity`GO:0010077^biological_process^maintenance of inf…	.
PI D12_97	.	951	4455	1-1446[+]	.	PF14389.3^Lzipper-MIP1^Leucine-zipper of ternary complex factor MIP1^119-198^E:1e-20	.	.	.	.	.	.
PI D12_98	.	2089	4092	348-1553[+]	.	PF03732.14^Retrotrans_gag^Retrotransposon gag protein^136-230^E:1.4e-14`PF00098.20^zf-CCHC^Zinc knuckle^306-322^E:7.7e-05`PF13917.3^zf-CCHC_3^Zinc knuckle^307-336^E:0.055	.	.	.	.	.	GO:0003676^molecular_function^nucleic acid binding`GO:0008270^molecular_function^zinc ion binding
PI D12_99	.	11162	12229	1-936[+]	.	.	.	ExpAA=20.70^PredHel=1^Topology=o283-305i	.	.	.	.
PI D12_100	.	30235	30618	.	.	.	.	.	.	.	.	.
PI D12_101	Tubby-like F-box protein 2	64	1136	1-483[+]	Tubby-like F-box protein 2	PF00646.30^F-box^F-box domain^54-107^E:2.2e-09`PF12937.4^F-box-like^F-box-like^55-97^E:6.2e-07`PF01167.15^Tub^Tub family^119-161^E:3.4e-06	.	.	ENOG410XQFT^tubby like protein	KEGG:ath:AT2G18280	GO:0005829^cellular_component^cytosol`GO:0005634^cellular_component^nucleus`GO:0005886^cellular_component^plasma membrane`GO:0009536^cellular_component^plastid`GO:0035091^molecular_function^phosphatidylinositol binding`GO:0003700^molecular_function^transcription factor activity, sequence-specific DNA binding`GO:0006355^biological_process^regulation of transcription, DNA-templated`GO:0009620^biolo…	GO:0005515^molecular_function^protein binding
PI D12_102	Tubulin alpha-1 chain	49277	50081	1-702[+]	Tubulin alpha chain	PF03953.14^Tubulin_C^Tubulin C-terminal domain^46-174^E:3.3e-50	.	.	.	.	GO:0005737^cellular_component^cytoplasm`GO:0005874^cellular_component^microtubule`GO:0005525^molecular_function^GTP binding`GO:0003924^molecular_function^GTPase activity`GO:0005200^molecular_function^structural constituent of cytoskeleton`GO:0007017^biological_process^microtubule-based process	.
PI D12_103	.	29687	30219	1-411[+]	.	.	.	.	.	.	.	.
PI D12_104	.	4731	5489	1-702[+]	.	.	.	.	.	.	.	.
PI D12_105	.	695	1015	.	.	.	.	.	.	.	.	.
PI D12_106	.	2055	4242	1-552[+]	.	PF12776.4^Myb_DNA-bind_3^Myb/SANT-like DNA-binding domain^62-119^E:6.4e-07	.	.	.	.	.	.
PI D12_107	.	1616	2034	1-321[+]	.	.	.	.	.	.	.	.
PI D12_108	ABSCISIC ACID-INSENSITIVE 5-like protein 4	5424	9750	228-1508[+]	ABSCISIC ACID-INSENSITIVE 5-like protein 6	PF07716.12^bZIP_2^Basic region leucine zipper^346-393^E:1.7e-08`PF00170.18^bZIP_1^bZIP transcription factor^347-399^E:1.1e-12	.	.	ENOG410YB2M^Transcription factor	KEGG:ath:AT4G34000`KO:K14432	GO:0005634^cellular_component^nucleus`GO:0043565^molecular_function^sequence-specific DNA binding`GO:0003700^molecular_function^transcription factor activity, sequence-specific DNA binding`GO:0009738^biological_process^abscisic acid-activated signaling pathway`GO:0009737^biological_process^response to abscisic acid`GO:0009651^biological_process^response to salt stress`GO:0009414^biological_proces…	GO:0003700^molecular_function^transcription factor activity, sequence-specific DNA binding`GO:0043565^molecular_function^sequence-specific DNA binding`GO:0006355^biological_process^regulation of transcription, DNA-templated
PI D12_109	Cytochrome P450 76A2	3564	5291	172-1572[+]	Cytochrome P450 76A2	PF00067.19^p450^Cytochrome P450^5-450^E:8.4e-100	.	.	.	.	GO:0020037^molecular_function^heme binding`GO:0005506^molecular_function^iron ion binding`GO:0004497^molecular_function^monooxygenase activity`GO:0016705^molecular_function^oxidoreductase activity, acting on paired donors, with incorporation or reduction of molecular oxygen	GO:0005506^molecular_function^iron ion binding`GO:0016705^molecular_function^oxidoreductase activity, acting on paired donors, with incorporation or reduction of molecular oxygen`GO:0020037^molecular_function^heme binding`GO:0055114^biological_process^oxidation-reduction process
PI D12_110	Ribose-phosphate pyrophosphokinase 1	58	1344	1-594[+]	Ribose-phosphate pyrophosphokinase 1	PF13793.3^Pribosyltran_N^N-terminal domain of ribose phosphate pyrophosphokinase^38-154^E:4.3e-49	.	.	.	.	GO:0005524^molecular_function^ATP binding`GO:0016301^molecular_function^kinase activity`GO:0000287^molecular_function^magnesium ion binding`GO:0004749^molecular_function^ribose phosphate diphosphokinase activity`GO:0009165^biological_process^nucleotide biosynthetic process`GO:0009156^biological_process^ribonucleoside monophosphate biosynthetic process	.
PI D12_111	Probable calcium-binding protein CML41	861	1466	1-606[+]	Probable calcium-binding protein CML41	PF13499.3^EF-hand_7^EF-hand domain pair^61-124^E:1.1e-09`PF13405.3^EF-hand_6^EF-hand domain^62-88^E:6.9e-06`PF13202.3^EF-hand_5^EF hand^64-85^E:1.7e-05`PF13833.3^EF-hand_8^EF-hand domain pair^152-200^E:6.6e-11`PF00036.29^EF-hand_1^EF hand^176-200^E:7.7e-07`PF13202.3^EF-hand_5^EF hand^179-200^E:0.02	.	.	COG5126^Calcium-binding protein	KEGG:ath:AT3G50770`KO:K13448	GO:0005509^molecular_function^calcium ion binding	GO:0005509^molecular_function^calcium ion binding
PI D12_112	Internal alternative NAD(P)H-ubiquinone oxidoreductase A2, mitochondrial	135	3520	3-1499[+]	Internal alternative NAD(P)H-ubiquinone oxidoreductase A2, mitochondrial	PF07992.11^Pyr_redox_2^Pyridine nucleotide-disulphide oxidoreductase^63-394^E:2.1e-61`PF00070.24^Pyr_redox^Pyridine nucleotide-disulphide oxidoreductase^231-302^E:1.5e-06	.	.	COG1252^Nadh dehydrogenase	KEGG:ath:AT2G29990`KO:K17871	GO:0031304^cellular_component^intrinsic component of mitochondrial inner membrane`GO:0005759^cellular_component^mitochondrial matrix`GO:0005739^cellular_component^mitochondrion`GO:0005777^cellular_component^peroxisome`GO:0003959^molecular_function^NADPH dehydrogenase activity`GO:0055114^biological_process^oxidation-reduction process	GO:0016491^molecular_function^oxidoreductase activity`GO:0055114^biological_process^oxidation-reduction process
PI D12_113	D-3-phosphoglycerate dehydrogenase 1, chloroplastic	2	2134	1-882[+]	D-3-phosphoglycerate dehydrogenase 1, chloroplastic	PF00389.27^2-Hacid_dh^D-isomer specific 2-hydroxyacid dehydrogenase, catalytic domain^2-285^E:7.2e-32`PF02826.16^2-Hacid_dh_C^D-isomer specific 2-hydroxyacid dehydrogenase, NAD binding domain^78-253^E:7.6e-63`PF00670.18^AdoHcyase_NAD^S-adenosyl-L-homocysteine hydrolase, NAD binding domain^108-202^E:1.2e-05`PF07991.9^IlvN^Acetohydroxy acid isomeroreductase, NADPH-binding domain^110-211^E:3.2e-07	.	.	COG0111^Dehydrogenase	KEGG:ath:AT4G34200`KO:K00058	GO:0009507^cellular_component^chloroplast`GO:0009570^cellular_component^chloroplast stroma`GO:0016020^cellular_component^membrane`GO:0005739^cellular_component^mitochondrion`GO:0009536^cellular_component^plastid`GO:0016597^molecular_function^amino acid binding`GO:0005524^molecular_function^ATP binding`GO:0051287^molecular_function^NAD binding`GO:0004617^molecular_function^phosphoglycerate dehydro…	GO:0016616^molecular_function^oxidoreductase activity, acting on the CH-OH group of donors, NAD or NADP as acceptor`GO:0051287^molecular_function^NAD binding`GO:0008152^biological_process^metabolic process`GO:0055114^biological_process^oxidation-reduction process
PI D12_114	.	2	1579	1-1578[+]	.	.	.	.	.	.	.	.
PI D12_115	Polyadenylate-binding protein-interacting protein 6	446	3116	514-1065[+]	Polyadenylate-binding protein-interacting protein 6	PF02845.13^CUE^CUE domain^92-127^E:5.3e-06	.	.	ENOG41114K2^NA	KEGG:ath:AT5G25540	.	GO:0005515^molecular_function^protein binding
PI D12_116	Protein MICRORCHIDIA 4 {ECO:0000303|PubMed:24799676}	29	2104	1-1182[+]	Protein MICRORCHIDIA 4 {ECO:0000303|PubMed:24799676}	PF13589.3^HATPase_c_3^Histidine kinase-, DNA gyrase B-, and HSP90-like ATPase^182-278^E:1.9e-17`PF02518.23^HATPase_c^Histidine kinase-, DNA gyrase B-, and HSP90-like ATPase^184-259^E:1.1e-07	.	.	.	KEGG:ath:AT5G50780	GO:0005634^cellular_component^nucleus`GO:0005524^molecular_function^ATP binding`GO:0016887^molecular_function^ATPase activity`GO:0003677^molecular_function^DNA binding`GO:0004519^molecular_function^endonuclease activity`GO:0016301^molecular_function^kinase activity`GO:0003723^molecular_function^RNA binding`GO:0016568^biological_process^chromatin modification`GO:0006281^biological_process^DNA repa…	.
PI D12_117	ER lumen protein-retaining receptor	396	2153	1-507[+]	ER lumen protein-retaining receptor	PF00810.15^ER_lumen_recept^ER lumen protein retaining receptor^60-121^E:9.2e-16`PF04099.9^Sybindin^Sybindin-like family^123-160^E:5.2e-14	.	ExpAA=37.10^PredHel=1^Topology=i13-30o	.	KEGG:spo:SPBP8B7.22`KO:K10949	GO:0005783^cellular_component^endoplasmic reticulum`GO:0005794^cellular_component^Golgi apparatus`GO:0030176^cellular_component^integral component of endoplasmic reticulum membrane`GO:0045015^molecular_function^HDEL sequence binding`GO:0006888^biological_process^ER to Golgi vesicle-mediated transport`GO:0006886^biological_process^intracellular protein transport`GO:0006621^biological_process^prote…	GO:0046923^molecular_function^ER retention sequence binding`GO:0006621^biological_process^protein retention in ER lumen`GO:0016021^cellular_component^integral component of membrane`GO:0006888^biological_process^ER to Golgi vesicle-mediated transport`GO:0005801^cellular_component^cis-Golgi network
PI D12_118	.	431	2039	1-558[+]	.	.	.	.	.	.	.	.
PI D12_119	.	1066	1794	1-447[+]	.	.	.	.	.	.	.	.
PI D12_120	.	11926	13069	1-1098[+]	.	.	.	.	.	.	.	.
PI D12_121	.	11497	11925	1-429[+]	.	.	.	.	.	.	.	.
PI D12_122	.	8089	8535	1-417[+]	.	.	.	.	.	.	.	.
PI D12_123	Lipid phosphate phosphatase epsilon 2, chloroplastic	1	1424	1-873[+]	Lipid phosphate phosphatase epsilon 2, chloroplastic	PF01569.18^PAP2^PAP2 superfamily^167-247^E:4.9e-07	.	ExpAA=97.55^PredHel=3^Topology=o196-218i230-252o262-284i	ENOG41128XY^PAP2 superfamily	KEGG:ath:AT5G66450	GO:0009507^cellular_component^chloroplast`GO:0009706^cellular_component^chloroplast inner membrane`GO:0016021^cellular_component^integral component of membrane`GO:0008195^molecular_function^phosphatidate phosphatase activity`GO:0016311^biological_process^dephosphorylation`GO:0006651^biological_process^diacylglycerol biosynthetic process	.
PI D12_124	.	2970	6571	336-1742[+]	.	.	.	ExpAA=21.40^PredHel=1^Topology=i425-447o	.	.	.	.
PI D12_125	.	398	1135	.	.	.	.	.	.	.	.	.
PI D12_126	.	1491	2202	1-369[+]	.	.	.	.	.	.	.	.
PI D12_127	.	347	761	.	.	.	.	.	.	.	.	.
PI D12_128	Peptidyl-prolyl cis-trans isomerase CYP21-4	2660	4818	.	.	.	.	.	.	ENOG410XQB4^peptidylprolyl isomerase domain and WD	KEGG:ath:AT3G66654	GO:0005768^cellular_component^endosome`GO:0005794^cellular_component^Golgi apparatus`GO:0016021^cellular_component^integral component of membrane`GO:0005886^cellular_component^plasma membrane`GO:0005802^cellular_component^trans-Golgi network`GO:0042277^molecular_function^peptide binding`GO:0003755^molecular_function^peptidyl-prolyl cis-trans isomerase activity`GO:0006457^biological_process^protei…
PI D12_129	Shikimate O-hydroxycinnamoyltransferase	15079	16464	1-1386[+]	Shikimate O-hydroxycinnamoyltransferase	PF02458.12^Transferase^Transferase family^28-444^E:2.6e-68	.	.	.	.	GO:0047172^molecular_function^shikimate O-hydroxycinnamoyltransferase activity	GO:0016747^molecular_function^transferase activity, transferring acyl groups other than amino-acyl groups
PI D12_130	Carbon catabolite repressor protein 4 homolog 4	9993	14031	40-1299[+]	Carbon catabolite repressor protein 4 homolog 4	PF03372.20^Exo_endo_phos^Endonuclease/Exonuclease/phosphatase family^80-407^E:1e-17	sigP:1^11^0.47^YES	.	COG5239^Ccr4-NOT transcription complex, subunit	KEGG:ath:AT1G31500`KO:K12603	GO:0005737^cellular_component^cytoplasm`GO:0005634^cellular_component^nucleus`GO:0046872^molecular_function^metal ion binding`GO:0004535^molecular_function^poly(A)-specific ribonuclease activity`GO:0003723^molecular_function^RNA binding`GO:0006355^biological_process^regulation of transcription, DNA-templated`GO:0006351^biological_process^transcription, DNA-templated	.
PI D12_131	Pentatricopeptide repeat-containing protein At4g19440, chloroplastic	16687	20337	1-2400[+]	Pentatricopeptide repeat-containing protein At4g19440, chloroplastic	PF17177.1^PPR_long^Pentacotripeptide-repeat region of PROPR^231-322^E:2.4e-06`PF13812.3^PPR_3^Pentatricopeptide repeat domain^248-295^E:9.7e-10`PF12854.4^PPR_1^PPR repeat^249-279^E:9.6e-10`PF13041.3^PPR_2^PPR repeat family^251-290^E:2.4e-11`PF01535.17^PPR^PPR repeat^255-283^E:1.4e-07`PF17177.1^PPR_long^Pentacotripeptide-repeat region of PROPR^264-409^E:1.6e-12`PF13812.3^PPR_3^Pentatricopeptide re…	.	ExpAA=20.11^PredHel=1^Topology=i121-143o	ENOG410Z7Z7^Pentatricopeptide repeat-containing protein	KEGG:ath:AT4G19440	GO:0009507^cellular_component^chloroplast	.
PI D12_132	Equilibrative nucleotide transporter 1	704	2351	2-1456[+]	Equilibrative nucleotide transporter 1	PF01733.15^Nucleoside_tran^Nucleoside transporter^96-145^E:8.5e-09`PF02536.11^mTERF^mTERF^167-330^E:3.4e-21`PF02536.11^mTERF^mTERF^355-462^E:5.3e-18	.	ExpAA=86.77^PredHel=4^Topology=o23-45i57-79o89-111i124-143o	ENOG410Y3MT^solute carrier family 29 (nucleoside transporters), member	KEGG:ath:AT1G70330`KO:K15014	GO:0016021^cellular_component^integral component of membrane`GO:0005774^cellular_component^vacuolar membrane`GO:0005337^molecular_function^nucleoside transmembrane transporter activity	GO:0005337^molecular_function^nucleoside transmembrane transporter activity`GO:0006810^biological_process^transport`GO:0016021^cellular_component^integral component of membrane`GO:0003690^molecular_function^double-stranded DNA binding`GO:0006355^biological_process^regulation of transcription, DNA-templated`GO:0005739^cellular_component^mitochondrion
PI D12_133	Equilibrative nucleotide transporter 1	3076	3312	.	.	.	.	.	.	ENOG410Y3MT^solute carrier family 29 (nucleoside transporters), member	KEGG:ath:AT1G70330`KO:K15014	GO:0016021^cellular_component^integral component of membrane`GO:0005774^cellular_component^vacuolar membrane`GO:0005337^molecular_function^nucleoside transmembrane transporter activity
PI D12_134	.	1485	2462	1-879[+]	.	PF04720.9^PDDEXK_6^PDDEXK-like family of unknown function^26-250^E:1.4e-68	.	.	.	.	.	.
PI D12_135	.	516	848	.	.	.	.	.	.	.	.	.
PI D12_136	.	900	1744	1-645[+]	.	.	.	.	.	.	.	.
PI D12_137	.	108	500	.	.	.	.	.	.	.	.	.
PI D12_138	Protein LEO1 homolog {ECO:0000305}	1054	4288	1-1113[+]	Protein LEO1 homolog {ECO:0000305}	PF04004.10^Leo1^Leo1-like protein^265-365^E:6.5e-32	.	.	ENOG410XRI0^positive regulation of transcription elongation from RNA polymerase II promoter	.	GO:0016593^cellular_component^Cdc73/Paf1 complex`GO:0005829^cellular_component^cytosol`GO:0005634^cellular_component^nucleus`GO:1990269^molecular_function^RNA polymerase II C-terminal domain phosphoserine binding`GO:0009908^biological_process^flower development`GO:0016570^biological_process^histone modification`GO:0009910^biological_process^negative regulation of flower development`GO:0032968^bio…	GO:0006368^biological_process^transcription elongation from RNA polymerase II promoter`GO:0016570^biological_process^histone modification`GO:0016593^cellular_component^Cdc73/Paf1 complex
PI D12_139	.	6003	6302	1-300[+]	.	PF14111.3^DUF4283^Domain of unknown function (DUF4283)^38-99^E:2e-10	.	.	.	.	.	.
PI D12_140	.	2950	5879	1-375[+]	.	PF14392.3^zf-CCHC_4^Zinc knuckle^29-77^E:2.1e-14	.	.	.	.	.	.
PI D12_141	.	1363	5100	1-1257[+]	.	.	.	.	.	.	.	.
PI D12_142	Protein EDS1L {ECO:0000305}	5454	8561	1-1848[+]	Protein EDS1L {ECO:0000305}	PF01764.22^Lipase_3^Lipase (class 3)^73-198^E:4.4e-20	.	.	ENOG410YEK6^enhanced disease susceptibility 1	.	GO:0005783^cellular_component^endoplasmic reticulum`GO:0005634^cellular_component^nucleus`GO:0016787^molecular_function^hydrolase activity`GO:0006952^biological_process^defense response`GO:0006629^biological_process^lipid metabolic process	GO:0006629^biological_process^lipid metabolic process
PI D12_143	Alkylated DNA repair protein alkB homolog 8	6553	10084	3-1073[+]	Alkylated DNA repair protein alkB homolog 8	PF13532.3^2OG-FeII_Oxy_2^2OG-Fe(II) oxygenase superfamily^172-335^E:6e-17	.	.	COG0500^Methyltransferase`COG3145^Alkylated DNA repair protein	KEGG:xtr:550051`KO:K10770	GO:0005829^cellular_component^cytosol`GO:0005634^cellular_component^nucleus`GO:0005506^molecular_function^iron ion binding`GO:0000166^molecular_function^nucleotide binding`GO:0016706^molecular_function^oxidoreductase activity, acting on paired donors, with incorporation or reduction of molecular oxygen, 2-oxoglutarate as one donor, and incorporation of one atom each of oxygen into both donors`GO:…	.
PI D12_144	Beta-amylase 8	10673	16351	1-2013[+]	Beta-amylase 8	PF05687.10^BES1_N^BES1/BZR1 plant transcription factor, N-terminal^50-200^E:4.8e-51`PF01373.14^Glyco_hydro_14^Glycosyl hydrolase family 14^245-615^E:1.1e-81	.	.	ENOG410YA7C^beta-amylase	KEGG:ath:AT5G45300	GO:0005737^cellular_component^cytoplasm`GO:0005634^cellular_component^nucleus`GO:0016161^molecular_function^beta-amylase activity`GO:0003700^molecular_function^transcription factor activity, sequence-specific DNA binding`GO:0000272^biological_process^polysaccharide catabolic process`GO:0048831^biological_process^regulation of shoot system development`GO:0006355^biological_process^regulation of tr…	GO:0016161^molecular_function^beta-amylase activity`GO:0000272^biological_process^polysaccharide catabolic process
PI D12_145	.	4641	5032	.	.	.	.	.	.	.	.	.
PI D12_146	Thioredoxin-like protein AAED1, chloroplastic	113	1494	1-690[+]	Thioredoxin-like protein AAED1, chloroplastic	PF00578.18^AhpC-TSA^AhpC/TSA family^43-147^E:1.1e-05`PF13911.3^AhpC-TSA_2^AhpC/TSA antioxidant enzyme^93-210^E:1.8e-21	.	.	ENOG410XVW9^AhpC/TSA family	KEGG:ath:AT2G37240	GO:0009507^cellular_component^chloroplast	GO:0016209^molecular_function^antioxidant activity`GO:0016491^molecular_function^oxidoreductase activity`GO:0055114^biological_process^oxidation-reduction process
PI D12_147	DNA-directed RNA polymerase subunit beta {ECO:0000255|HAMAP-Rule:MF_01321}	2034	2247	.	.	.	.	.	.	.	.	GO:0009507^cellular_component^chloroplast`GO:0003677^molecular_function^DNA binding`GO:0003899^molecular_function^DNA-directed RNA polymerase activity`GO:0032549^molecular_function^ribonucleoside binding`GO:0006351^biological_process^transcription, DNA-templated
PI D12_148	Expansin-A20	40	774	1-642[+]	Expansin-A20	PF03330.15^DPBB_1^Lytic transglycolase^24-110^E:2.6e-17`PF01357.18^Pollen_allerg_1^Pollen allergen^121-198^E:8.4e-23	.	.	ENOG410YAZE^plant-type cell wall organization	KEGG:ath:AT4G38210	GO:0005618^cellular_component^cell wall`GO:0005576^cellular_component^extracellular region`GO:0016020^cellular_component^membrane`GO:0009664^biological_process^plant-type cell wall organization`GO:0080167^biological_process^response to karrikin`GO:0006949^biological_process^syncytium formation	.
PI D12_149	RINT1-like protein MAG2L {ECO:0000305}	2823	6695	101-2281[+]	RINT1-like protein MAG2L {ECO:0000305}	PF04437.10^RINT1_TIP1^RINT-1 / TIP-1 family^301-592^E:4.8e-17	.	.	ENOG410XZD1^RAD50 interactor 1	KEGG:ath:AT1G08400	GO:0005783^cellular_component^endoplasmic reticulum`GO:0005789^cellular_component^endoplasmic reticulum membrane`GO:0030134^cellular_component^ER to Golgi transport vesicle`GO:0030142^cellular_component^Golgi to ER transport vesicle`GO:0048193^biological_process^Golgi vesicle transport`GO:0015031^biological_process^protein transport	GO:0048193^biological_process^Golgi vesicle transport`GO:0005783^cellular_component^endoplasmic reticulum
PI D12_150	Basic 7S globulin 2	81680	82990	1-1311[+]	Basic 7S globulin	PF14543.3^TAXi_N^Xylanase inhibitor N-terminal^44-218^E:5e-44`PF14541.3^TAXi_C^Xylanase inhibitor C-terminal^257-417^E:2.5e-54	sigP:1^22^0.913^YES	.	ENOG410XNV7^aspartic	KEGG:gmx:547908	GO:0004190^molecular_function^aspartic-type endopeptidase activity`GO:0042802^molecular_function^identical protein binding`GO:0045735^molecular_function^nutrient reservoir activity`GO:0030163^biological_process^protein catabolic process`GO:0006508^biological_process^proteolysis	.
PI D12_151	Protein FANTASTIC FOUR 1	72256	73410	1-1155[+]	Protein FANTASTIC FOUR 1	PF11250.5^FAF^Fantastic Four meristem regulator^201-253^E:2.3e-20	.	.	ENOG41115QF^Protein of unknown function (DUF3049)	KEGG:ath:AT4G02810	.	.
PI D12_152	Probable inactive patatin-like protein 9	30708	32373	85-1230[+]	Probable inactive patatin-like protein 9	PF01734.19^Patatin^Patatin-like phospholipase^31-232^E:1e-21	.	.	COG3621^Patatin group	KEGG:ath:AT3G63200	GO:0016787^molecular_function^hydrolase activity`GO:0016042^biological_process^lipid catabolic process	GO:0006629^biological_process^lipid metabolic process
PI D12_153	Small nuclear ribonucleoprotein Sm D1	84898	86813	93-437[+]	Probable small nuclear ribonucleoprotein Sm D1	PF01423.19^LSM^LSM domain^5-69^E:4.9e-19	.	.	COG1958^small nuclear ribonucleoprotein	KEGG:dme:Dmel_CG10753`KO:K11087	GO:0071013^cellular_component^catalytic step 2 spliceosome`GO:0000243^cellular_component^commitment complex`GO:0005829^cellular_component^cytosol`GO:0005634^cellular_component^nucleus`GO:0034715^cellular_component^pICln-Sm protein complex`GO:0071011^cellular_component^precatalytic spliceosome`GO:0071010^cellular_component^prespliceosome`GO:0030532^cellular_component^small nuclear ribonucleoprotei…	.
PI D12_154	.	550	1074	.	.	.	.	.	.	.	.	.
PI D12_155	Serine/threonine-protein phosphatase 7 long form homolog	40	522	.	.	.	.	.	.	ENOG410YHBV^Serine threonine-protein phosphatase 7 long form homolog	KEGG:ath:AT1G48120	GO:0046872^molecular_function^metal ion binding`GO:0004721^molecular_function^phosphoprotein phosphatase activity
PI D12_156	ARM REPEAT PROTEIN INTERACTING WITH ABF2	52333	56765	52-2370[+]	ARM REPEAT PROTEIN INTERACTING WITH ABF2	PF00514.20^Arm^Armadillo/beta-catenin-like repeat^135-180^E:0.00021`PF00514.20^Arm^Armadillo/beta-catenin-like repeat^191-222^E:5.4e-06`PF00514.20^Arm^Armadillo/beta-catenin-like repeat^225-264^E:3.2e-08`PF00514.20^Arm^Armadillo/beta-catenin-like repeat^309-348^E:0.00027`PF00651.28^BTB^BTB/POZ domain^584-688^E:3.9e-14	.	.	ENOG410XRTN^U-box domain-containing protein	.	GO:0005634^cellular_component^nucleus`GO:0005886^cellular_component^plasma membrane`GO:0010187^biological_process^negative regulation of seed germination`GO:0016567^biological_process^protein ubiquitination`GO:0009737^biological_process^response to abscisic acid`GO:0009651^biological_process^response to salt stress	GO:0005515^molecular_function^protein binding
PI D12_157	.	7214	7931	1-576[+]	.	.	.	.	.	.	.	.
PI D12_158	.	867849	868654	1-738[+]	.	.	.	.	.	.	.	.
PI D12_159	.	867584	867829	.	.	.	.	.	.	.	.	.
PI D12_160	.	856367	856852	.	.	.	.	.	.	.	.	.
PI D12_161	RING-H2 finger protein ATL54	846565	847737	1-1173[+]	RING-H2 finger protein ATL54	PF13639.3^zf-RING_2^Ring finger domain^162-205^E:1.1e-13`PF17123.2^zf-RING_11^RING-like zinc finger^162-191^E:1.8e-11`PF13923.3^zf-C3HC4_2^Zinc finger, C3HC4 type (RING finger)^163-204^E:2.1e-08`PF00097.22^zf-C3HC4^Zinc finger, C3HC4 type (RING finger)^163-204^E:2.5e-07`PF12861.4^zf-ANAPC11^Anaphase-promoting complex subunit 11 RING-H2 finger^163-206^E:6.8e-06`PF13445.3^zf-RING_UBOX^RING-type zin…	.	ExpAA=23.08^PredHel=1^Topology=o70-92i	ENOG41121N2^zinc ion binding	KEGG:ath:AT1G72220	GO:0016021^cellular_component^integral component of membrane`GO:0008270^molecular_function^zinc ion binding`GO:0016567^biological_process^protein ubiquitination	GO:0005515^molecular_function^protein binding`GO:0008270^molecular_function^zinc ion binding`GO:0046872^molecular_function^metal ion binding`GO:0004842^molecular_function^ubiquitin-protein transferase activity`GO:0005680^cellular_component^anaphase-promoting complex
PI D12_162	Splicing factor 3B subunit 1	821633	825442	1-3810[+]	Splicing factor 3B subunit 1	PF08920.7^SF3b1^Splicing factor 3B subunit 1^283-410^E:8.2e-43	.	.	.	KEGG:xla:399336`KO:K12828	GO:0005681^cellular_component^spliceosomal complex`GO:0006397^biological_process^mRNA processing`GO:0008380^biological_process^RNA splicing	.
PI D12_163	.	884092	884445	.	.	.	.	.	.	.	.	.
PI D12_164	Serine/threonine-protein kinase PEPKR2	838685	842538	3-302[+]	.	.	sigP:1^19^0.759^YES	.	.	.	.	.
PI D12_164	Serine/threonine-protein kinase PEPKR2	838685	842538	603-2072[+]	Serine/threonine-protein kinase PEPKR2	PF00069.22^Pkinase^Protein kinase domain^105-369^E:3.1e-65`PF07714.14^Pkinase_Tyr^Protein tyrosine kinase^106-325^E:1.3e-28`PF14531.3^Kinase-like^Kinase-like^183-356^E:1.8e-08	.	.	ENOG410XRMJ^calcium-dependent protein kinase	KEGG:ath:AT1G12680	GO:0005737^cellular_component^cytoplasm`GO:0005886^cellular_component^plasma membrane`GO:0005524^molecular_function^ATP binding`GO:0009931^molecular_function^calcium-dependent protein serine/threonine kinase activity`GO:0005516^molecular_function^calmodulin binding`GO:0004683^molecular_function^calmodulin-dependent protein kinase activity`GO:0009738^biological_process^abscisic acid-activated sign…	GO:0004672^molecular_function^protein kinase activity`GO:0005524^molecular_function^ATP binding`GO:0006468^biological_process^protein phosphorylation
PI D12_165	F-box/kelch-repeat protein At1g22040	788518	791365	58-1443[+]	F-box/kelch-repeat protein At1g22040	PF00646.30^F-box^F-box domain^65-102^E:9.7e-07`PF01344.22^Kelch_1^Kelch motif^194-236^E:2.5e-10`PF13964.3^Kelch_6^Kelch motif^197-240^E:3.8e-07`PF01344.22^Kelch_1^Kelch motif^239-288^E:6.1e-11	.	.	ENOG4110X8D^Kelch repeat-containing F-box family protein	KEGG:ath:AT1G22040	.	GO:0005515^molecular_function^protein binding
PI D12_166	LMBR1 domain-containing protein 2 homolog B	813365	820391	1-2175[+]	LMBR1 domain-containing protein 2 homolog B	PF04791.13^LMBR1^LMBR1-like membrane protein^2-498^E:5.5e-87	.	ExpAA=194.05^PredHel=9^Topology=o4-26i33-52o67-89i110-132o142-164i346-367o387-409i416-438o482-499i	ENOG410XR8P^LMBR1 domain containing 2	KEGG:ddi:DDB_G0281669	GO:0071944^cellular_component^cell periphery`GO:0016021^cellular_component^integral component of membrane`GO:0005886^cellular_component^plasma membrane`GO:0001726^cellular_component^ruffle`GO:0016477^biological_process^cell migration`GO:0006935^biological_process^chemotaxis`GO:0006897^biological_process^endocytosis`GO:0031268^biological_process^pseudopodium organization	.
PI D12_167	Probable DNA helicase MCM9	804351	809054	1-1215[+]	Probable DNA helicase MCM9	PF00493.20^MCM^MCM2/3/5 family^307-401^E:3.6e-35`PF07728.11^AAA_5^AAA domain (dynein-related subfamily)^330-401^E:0.00012	.	.	COG1241^dna replication licensing factor	KEGG:ath:AT2G14050`KO:K10738	GO:0005634^cellular_component^nucleus`GO:0005524^molecular_function^ATP binding`GO:0003677^molecular_function^DNA binding`GO:0004386^molecular_function^helicase activity`GO:0046872^molecular_function^metal ion binding`GO:0006281^biological_process^DNA repair`GO:0006260^biological_process^DNA replication`GO:0051321^biological_process^meiotic cell cycle	GO:0003677^molecular_function^DNA binding`GO:0005524^molecular_function^ATP binding`GO:0006260^biological_process^DNA replication`GO:0016887^molecular_function^ATPase activity
PI D12_168	Probable DNA helicase MCM9	859821	862937	2-1030[+]	Probable DNA helicase MCM9	PF00493.20^MCM^MCM2/3/5 family^1-192^E:3.9e-54	.	.	COG1241^dna replication licensing factor	KEGG:ath:AT2G14050`KO:K10738	GO:0005634^cellular_component^nucleus`GO:0005524^molecular_function^ATP binding`GO:0003677^molecular_function^DNA binding`GO:0004386^molecular_function^helicase activity`GO:0046872^molecular_function^metal ion binding`GO:0006281^biological_process^DNA repair`GO:0006260^biological_process^DNA replication`GO:0051321^biological_process^meiotic cell cycle	GO:0003677^molecular_function^DNA binding`GO:0005524^molecular_function^ATP binding`GO:0006260^biological_process^DNA replication
PI D12_169	.	880301	883426	1-666[+]	.	.	sigP:1^25^0.679^YES	ExpAA=39.85^PredHel=2^Topology=i7-29o122-144i	.	.	.	.
PI D12_170	.	867235	867568	.	.	.	.	.	.	.	.	.
PI D12_171	Heat shock 70 kDa protein, mitochondrial	1041077	1045645	2203-2502[-]	.	.	.	.	.	.	.	.
PI D12_171	Heat shock 70 kDa protein, mitochondrial	1041077	1045645	177-2354[+]	Heat shock 70 kDa protein, mitochondrial	PF00012.17^HSP70^Hsp70 protein^54-646^E:2.4e-268`PF06723.10^MreB_Mbl^MreB/Mbl protein^185-420^E:9.9e-10	.	.	.	.	GO:0005739^cellular_component^mitochondrion`GO:0005524^molecular_function^ATP binding`GO:0006457^biological_process^protein folding	GO:0000902^biological_process^cell morphogenesis
PI D12_172	MADS-box transcription factor 27	1015056	1016753	1-570[+]	MADS-box transcription factor 27	PF01486.14^K-box^K-box region^20-97^E:2.4e-22	.	.	COG5068^Transcription factor	KEGG:osa:4329771`KO:K09264	GO:0005634^cellular_component^nucleus`GO:0003677^molecular_function^DNA binding`GO:0003700^molecular_function^transcription factor activity, sequence-specific DNA binding`GO:0006351^biological_process^transcription, DNA-templated	GO:0003700^molecular_function^transcription factor activity, sequence-specific DNA binding`GO:0006355^biological_process^regulation of transcription, DNA-templated`GO:0005634^cellular_component^nucleus
PI D12_173	.	1020023	1021578	1-1116[+]	.	PF08284.8^RVP_2^Retroviral aspartyl protease^278-357^E:1.8e-06	.	.	.	.	.	.
PI D12_174	.	1027476	1027751	.	.	.	.	.	.	.	.	.
PI D12_175	.	1028823	1029179	1-357[+]	.	PF14111.3^DUF4283^Domain of unknown function (DUF4283)^1-100^E:2.4e-23	.	.	.	.	.	.
PI D12_176	.	1047299	1049230	1-567[+]	.	PF13966.3^zf-RVT^zinc-binding in reverse transcriptase^137-187^E:7e-09	.	.	.	.	.	.
PI D12_177	.	1046851	1047285	.	.	.	.	.	.	.	.	.
PI D12_178	.	1024791	1025478	1-570[+]	.	.	.	.	.	.	.	.
PI D12_179	.	1046473	1046777	.	.	.	.	.	.	.	.	.
PI D12_180	MADS-box transcription factor ANR1	1001293	1001742	.	.	.	.	.	.	COG5068^Transcription factor	KEGG:ath:AT2G14210`KO:K09264	GO:0005634^cellular_component^nucleus`GO:0003677^molecular_function^DNA binding`GO:0003700^molecular_function^transcription factor activity, sequence-specific DNA binding`GO:0008134^molecular_function^transcription factor binding`GO:0071249^biological_process^cellular response to nitrate`GO:0048527^biological_process^lateral root development`GO:0010167^biological_process^response to nitrate`GO:00…
PI D12_181	Phosphopantetheine adenylyltransferase	1061616	1061958	.	.	.	.	.	.	COG1019^Reversibly transfers an adenylyl group from ATP to 4'- phosphopantetheine, yielding dephospho-CoA (dPCoA) and pyrophosphate (By similarity)	KEGG:ath:AT2G18250`KO:K02201	GO:0005829^cellular_component^cytosol`GO:0005524^molecular_function^ATP binding`GO:0004140^molecular_function^dephospho-CoA kinase activity`GO:0004595^molecular_function^pantetheine-phosphate adenylyltransferase activity`GO:0015937^biological_process^coenzyme A biosynthetic process`GO:0040007^biological_process^growth`GO:0006629^biological_process^lipid metabolic process`GO:0019915^biological_pro…
PI D12_182	Zinc finger protein ZAT10	1361813	1362514	1-702[+]	Zinc finger protein ZAT10	PF13912.3^zf-C2H2_6^C2H2-type zinc finger^85-109^E:2.6e-14`PF13894.3^zf-C2H2_4^C2H2-type zinc finger^85-107^E:0.00065`PF12874.4^zf-met^Zinc-finger of C2H2 type^85-108^E:0.027`PF13912.3^zf-C2H2_6^C2H2-type zinc finger^134-158^E:4.1e-13	.	.	COG5048^Zinc finger protein	KEGG:ath:AT1G27730	GO:0005634^cellular_component^nucleus`GO:0046872^molecular_function^metal ion binding`GO:0043565^molecular_function^sequence-specific DNA binding`GO:0003700^molecular_function^transcription factor activity, sequence-specific DNA binding`GO:0035264^biological_process^multicellular organism growth`GO:0045892^biological_process^negative regulation of transcription, DNA-templated`GO:0010117^biologica…	GO:0046872^molecular_function^metal ion binding
PI D12_183	.	1295276	1295548	.	.	.	.	.	.	.	.	.
PI D12_184	Somatic embryogenesis receptor kinase 1	1374221	1376857	1-834[+]	Somatic embryogenesis receptor kinase 1	PF08263.9^LRRNT_2^Leucine rich repeat N-terminal domain^88-127^E:1.4e-09`PF13855.3^LRR_8^Leucine rich repeat^179-238^E:2.6e-07`PF00560.30^LRR_1^Leucine Rich Repeat^179-201^E:1.1`PF00560.30^LRR_1^Leucine Rich Repeat^203-222^E:1.1	.	ExpAA=44.75^PredHel=2^Topology=o27-49i54-76o	ENOG410ZNK7^Somatic embryogenesis receptor kinase	KEGG:ath:AT1G71830`KO:K13418	GO:0005789^cellular_component^endoplasmic reticulum membrane`GO:0016021^cellular_component^integral component of membrane`GO:0005886^cellular_component^plasma membrane`GO:0005524^molecular_function^ATP binding`GO:0042802^molecular_function^identical protein binding`GO:0033612^molecular_function^receptor serine/threonine kinase binding`GO:0004675^molecular_function^transmembrane receptor protein s…	GO:0005515^molecular_function^protein binding
PI D12_185	Endo-1,4-beta-xylanase C	1330017	1332353	1-1740[+]	Endo-1,4-beta-xylanase C	PF02018.14^CBM_4_9^Carbohydrate binding domain^51-166^E:4.9e-06`PF00331.17^Glyco_hydro_10^Glycosyl hydrolase family 10^225-459^E:3.1e-36	sigP:1^27^0.802^YES	.	.	KEGG:afm:AFUA_4G09480`KO:K01181	GO:0005576^cellular_component^extracellular region`GO:0031176^molecular_function^endo-1,4-beta-xylanase activity`GO:0045493^biological_process^xylan catabolic process	GO:0016798^molecular_function^hydrolase activity, acting on glycosyl bonds`GO:0004553^molecular_function^hydrolase activity, hydrolyzing O-glycosyl compounds`GO:0005975^biological_process^carbohydrate metabolic process
PI D12_186	Protein MITOFERRINLIKE 1, chloroplastic	1386920	1387736	1-582[+]	Protein MITOFERRINLIKE 1, chloroplastic	PF00153.24^Mito_carr^Mitochondrial carrier protein^81-173^E:3.4e-19	.	ExpAA=46.76^PredHel=2^Topology=o4-26i33-52o	ENOG4110BII^mitochondrial carrier protein	KEGG:ath:AT5G42130	GO:0009507^cellular_component^chloroplast`GO:0009941^cellular_component^chloroplast envelope`GO:0009706^cellular_component^chloroplast inner membrane`GO:0016021^cellular_component^integral component of membrane`GO:0009536^cellular_component^plastid`GO:0003735^molecular_function^structural constituent of ribosome`GO:0006826^biological_process^iron ion transport`GO:0010039^biological_process^respon…	.
PI D12_187	.	1363493	1363788	.	.	.	.	.	.	.	.	.
PI D12_188	RING-H2 finger protein ATL47	1379213	1382283	330-1118[+]	RING-H2 finger protein ATL47	PF13639.3^zf-RING_2^Ring finger domain^216-258^E:9.6e-12`PF17123.2^zf-RING_11^RING-like zinc finger^216-244^E:2.1e-09`PF13923.3^zf-C3HC4_2^Zinc finger, C3HC4 type (RING finger)^217-257^E:7.6e-07`PF00097.22^zf-C3HC4^Zinc finger, C3HC4 type (RING finger)^217-257^E:2.4e-05	.	.	ENOG41121N2^zinc ion binding	KEGG:ath:AT1G23980	GO:0016021^cellular_component^integral component of membrane`GO:0008270^molecular_function^zinc ion binding`GO:0016567^biological_process^protein ubiquitination	GO:0005515^molecular_function^protein binding`GO:0008270^molecular_function^zinc ion binding`GO:0046872^molecular_function^metal ion binding
PI D12_189	.	1336355	1337579	.	.	.	.	.	.	.	.	.
PI D12_190	.	1307105	1309618	166-1170[+]	.	PF09405.7^Btz^CASC3/Barentsz eIF4AIII binding^84-190^E:0.00014	.	.	.	.	.	.
PI D12_191	Zinc finger protein-like 1 homolog	1343995	1348614	2-1231[+]	Zinc finger protein-like 1 homolog	.	.	ExpAA=44.83^PredHel=2^Topology=o23-45i370-392o	ENOG410ZR2P^Zinc finger protein-like 1	KEGG:cel:CELE_Y45G12B.2	GO:0016021^cellular_component^integral component of membrane`GO:0008270^molecular_function^zinc ion binding	.
PI D12_192	40S ribosomal protein S29	1364883	1365833	.	.	.	.	.	.	COG0199^Binds 16S rRNA, required for the assembly of 30S particles and may also be responsible for determining the conformation of the 16S rRNA at the A site (By similarity)	KEGG:ath:AT3G43980`KEGG:ath:AT3G44010`KEGG:ath:AT4G33865`KO:K02980	GO:0022627^cellular_component^cytosolic small ribosomal subunit`GO:0046872^molecular_function^metal ion binding`GO:0003735^molecular_function^structural constituent of ribosome`GO:0006412^biological_process^translation
PI D12_193	.	1312201	1313257	1-846[+]	.	.	.	.	.	.	.	.
PI D12_194	.	1382710	1382907	.	.	.	.	.	.	.	.	.
PI D12_195	.	1351549	1353239	1-540[+]	.	.	.	ExpAA=39.28^PredHel=2^Topology=o24-46i59-78o	.	.	.	.
PI D12_196	.	1320773	1321219	.	.	.	.	.	.	.	.	.
PI D12_197	.	1320388	1320695	.	.	.	.	.	.	.	.	.
PI D12_198	.	1313974	1315892	.	.	.	.	.	.	.	.	.
PI D12_199	Translocator protein homolog	370976	371545	1-570[+]	Translocator protein homolog	PF03073.12^TspO_MBR^TspO/MBR family^47-187^E:1.3e-21	.	ExpAA=94.01^PredHel=4^Topology=i43-65o80-102i114-136o166-188i	ENOG410YY8X^TspO/MBR family	KEGG:ath:AT2G47770	GO:0031969^cellular_component^chloroplast membrane`GO:0005783^cellular_component^endoplasmic reticulum`GO:0005789^cellular_component^endoplasmic reticulum membrane`GO:0005794^cellular_component^Golgi apparatus`GO:0000139^cellular_component^Golgi membrane`GO:0005795^cellular_component^Golgi stack`GO:0016021^cellular_component^integral component of membrane`GO:0016020^cellular_component^membrane`GO…	GO:0016021^cellular_component^integral component of membrane
PI D12_200	.	378512	378799	.	.	.	.	.	.	.	.	.
PI D12_201	Peroxidase 3	302292	313955	1-1908[+]	Peroxidase 3	PF00141.20^peroxidase^Peroxidase^42-286^E:3.1e-72`PF00141.20^peroxidase^Peroxidase^381-598^E:8.2e-65	sigP:1^22^0.826^YES	ExpAA=18.43^PredHel=1^Topology=i5-25o	ENOG410Y9ME^peroxidase	KEGG:ath:AT1G05260`KO:K00430	GO:0005783^cellular_component^endoplasmic reticulum`GO:0005576^cellular_component^extracellular region`GO:0009505^cellular_component^plant-type cell wall`GO:0020037^molecular_function^heme binding`GO:0046872^molecular_function^metal ion binding`GO:0004601^molecular_function^peroxidase activity`GO:0098869^biological_process^cellular oxidant detoxification`GO:0042744^biological_process^hydrogen per…	GO:0004601^molecular_function^peroxidase activity`GO:0020037^molecular_function^heme binding`GO:0006979^biological_process^response to oxidative stress`GO:0055114^biological_process^oxidation-reduction process
PI D12_202	Cationic amino acid transporter 5	317868	319625	1-1758[+]	Cationic amino acid transporter 5	PF13520.3^AA_permease_2^Amino acid permease^75-441^E:1.5e-47`PF00324.18^AA_permease^Amino acid permease^80-452^E:6.4e-30`PF13906.3^AA_permease_C^C-terminus of AA_permease^509-558^E:1.3e-14	.	ExpAA=303.98^PredHel=13^Topology=o75-97i110-132o152-174i195-217o227-249i262-284o294-316i345-367o415-437i454-474o479-501i508-530o536-558i	COG0531^amino acid	KEGG:ath:AT2G34960	GO:0016021^cellular_component^integral component of membrane`GO:0005886^cellular_component^plasma membrane`GO:0015171^molecular_function^amino acid transmembrane transporter activity`GO:0015297^molecular_function^antiporter activity	GO:0015171^molecular_function^amino acid transmembrane transporter activity`GO:0003333^biological_process^amino acid transmembrane transport`GO:0016020^cellular_component^membrane`GO:0006810^biological_process^transport`GO:0055085^biological_process^transmembrane transport
PI D12_203	UDP-glucose flavonoid 3-O-glucosyltransferase 6 {ECO:0000303|PubMed:18487633}	323134	324255	1-1122[+]	UDP-glucose flavonoid 3-O-glucosyltransferase 6 {ECO:0000303|PubMed:18487633}	PF00201.15^UDPGT^UDP-glucoronosyl and UDP-glucosyl transferase^165-310^E:8.6e-21	.	ExpAA=20.31^PredHel=1^Topology=i13-35o	.	.	GO:0047893^molecular_function^flavonol 3-O-glucosyltransferase activity	GO:0016758^molecular_function^transferase activity, transferring hexosyl groups`GO:0008152^biological_process^metabolic process
PI D12_204	Uncharacterized protein P8A3.02c	372215	373844	1-741[+]	Uncharacterized protein P8A3.02c	PF13532.3^2OG-FeII_Oxy_2^2OG-Fe(II) oxygenase superfamily^128-240^E:2e-11	.	.	.	KEGG:spo:SPAP8A3.02c	GO:0005829^cellular_component^cytosol`GO:0000790^cellular_component^nuclear chromatin`GO:0005634^cellular_component^nucleus`GO:0008198^molecular_function^ferrous iron binding`GO:0042393^molecular_function^histone binding`GO:0031418^molecular_function^L-ascorbic acid binding`GO:0016706^molecular_function^oxidoreductase activity, acting on paired donors, with incorporation or reduction of molecular…	.
PI D12_205	Desiccation-related protein PCC13-62	352060	353177	1-906[+]	Desiccation-related protein PCC13-62	PF13668.3^Ferritin_2^Ferritin-like domain^70-195^E:3.3e-06	sigP:1^21^0.792^YES	.	.	.	.	.
PI D12_206	Dol-P-Man:Man(5)GlcNAc(2)-PP-Dol alpha-1,3-mannosyltransferase	366655	370240	1-1296[+]	Dol-P-Man:Man(5)GlcNAc(2)-PP-Dol alpha-1,3-mannosyltransferase	PF05208.10^ALG3^ALG3 protein^39-397^E:5.9e-135	.	ExpAA=222.52^PredHel=10^Topology=o35-57i87-106o111-133i160-182o187-209i216-238o271-293i333-355o365-387i394-416o	ENOG410XSN8^asparagine-linked glycosylation 3, alpha-1,3- mannosyltransferase homolog (S. cerevisiae)	KEGG:ath:AT2G47760`KO:K03845	GO:0005783^cellular_component^endoplasmic reticulum`GO:0005789^cellular_component^endoplasmic reticulum membrane`GO:0016021^cellular_component^integral component of membrane`GO:0000033^molecular_function^alpha-1,3-mannosyltransferase activity`GO:0052925^molecular_function^dol-P-Man:Man(5)GlcNAc(2)-PP-Dol alpha-1,3-mannosyltransferase activity`GO:0097502^biological_process^mannosylation`GO:0006486…	GO:0016758^molecular_function^transferase activity, transferring hexosyl groups`GO:0005783^cellular_component^endoplasmic reticulum`GO:0016021^cellular_component^integral component of membrane
PI D12_207	Heat shock factor-binding protein 1	364047	365350	.	.	.	.	.	.	ENOG41122JH^heat shock factor binding protein	KEGG:hsa:3281	GO:0005856^cellular_component^cytoskeleton`GO:0005654^cellular_component^nucleoplasm`GO:0005634^cellular_component^nucleus`GO:0003714^molecular_function^transcription corepressor activity`GO:0034605^biological_process^cellular response to heat`GO:0035987^biological_process^endodermal cell differentiation`GO:0006936^biological_process^muscle contraction`GO:0000122^biological_process^negative regul…
PI D12_208	.	497004	497732	1-729[+]	.	PF03107.13^C1_2^C1 domain^10-54^E:1.8e-11`PF07649.9^C1_3^C1-like domain^26-54^E:8.8e-07`PF03107.13^C1_2^C1 domain^72-110^E:6.6e-07`PF07649.9^C1_3^C1-like domain^84-110^E:2.1e-05	.	ExpAA=21.19^PredHel=1^Topology=i213-235o	.	.	.	GO:0047134^molecular_function^protein-disulfide reductase activity`GO:0055114^biological_process^oxidation-reduction process
PI D12_209	3-hydroxy-3-methylglutaryl-coenzyme A reductase 1	518007	520136	1-1758[+]	3-hydroxy-3-methylglutaryl-coenzyme A reductase 1	PF00368.15^HMG-CoA_red^Hydroxymethylglutaryl-coenzyme A reductase^199-575^E:1.9e-148	.	ExpAA=62.53^PredHel=2^Topology=o36-58i70-92o	.	.	GO:0005789^cellular_component^endoplasmic reticulum membrane`GO:0016021^cellular_component^integral component of membrane`GO:0031966^cellular_component^mitochondrial membrane`GO:0042170^cellular_component^plastid membrane`GO:0004420^molecular_function^hydroxymethylglutaryl-CoA reductase (NADPH) activity`GO:0050661^molecular_function^NADP binding`GO:0015936^biological_process^coenzyme A metabolic …	GO:0004420^molecular_function^hydroxymethylglutaryl-CoA reductase (NADPH) activity`GO:0050662^molecular_function^coenzyme binding`GO:0015936^biological_process^coenzyme A metabolic process`GO:0055114^biological_process^oxidation-reduction process
PI D12_210	Brefeldin A-inhibited guanine nucleotide-exchange protein 1	549841	558951	1-5169[+]	Brefeldin A-inhibited guanine nucleotide-exchange protein 1	PF16213.2^DCB^Dimerisation and cyclophilin-binding domain of Mon2^16-201^E:1e-23`PF12783.4^Sec7_N^Guanine nucleotide exchange factor in Golgi transport N-terminal^298-449^E:5.3e-36`PF01369.17^Sec7^Sec7 domain^560-741^E:1.9e-67`PF09324.7^DUF1981^Domain of unknown function (DUF1981)^1109-1191^E:4.4e-32	.	.	COG5307^and Sec7 domain	KEGG:ath:AT4G38200`KO:K18442	GO:0005829^cellular_component^cytosol`GO:0016020^cellular_component^membrane`GO:0005086^molecular_function^ARF guanyl-nucleotide exchange factor activity`GO:0015031^biological_process^protein transport`GO:0032012^biological_process^regulation of ARF protein signal transduction	GO:0005086^molecular_function^ARF guanyl-nucleotide exchange factor activity`GO:0032012^biological_process^regulation of ARF protein signal transduction
PI D12_211	Expansin-A20	537604	543799	201-824[+]	Expansin-A20	PF03330.15^DPBB_1^Lytic transglycolase^64-150^E:1.8e-16`PF01357.18^Pollen_allerg_1^Pollen allergen^161-207^E:2.4e-10	sigP:1^19^0.724^YES	.	ENOG410YAZE^plant-type cell wall organization	KEGG:ath:AT4G38210	GO:0005618^cellular_component^cell wall`GO:0005576^cellular_component^extracellular region`GO:0016020^cellular_component^membrane`GO:0009664^biological_process^plant-type cell wall organization`GO:0080167^biological_process^response to karrikin`GO:0006949^biological_process^syncytium formation	.
PI D12_212	.	499280	500242	1-468[+]	.	.	.	.	.	.	.	.
PI D12_213	.	516750	517148	1-399[+]	.	.	.	.	.	.	.	.
PI D12_214	.	1141057	1142211	1-1155[+]	.	PF02536.11^mTERF^mTERF^85-302^E:2.3e-26`PF02536.11^mTERF^mTERF^251-360^E:2.3e-16	.	.	.	.	.	GO:0003690^molecular_function^double-stranded DNA binding`GO:0006355^biological_process^regulation of transcription, DNA-templated`GO:0005739^cellular_component^mitochondrion
PI D12_215	Heat shock 70 kDa protein, mitochondrial	1105773	1106867	2-886[+]	Heat shock 70 kDa protein, mitochondrial	PF00012.17^HSP70^Hsp70 protein^7-263^E:6.8e-100	.	.	.	.	GO:0005739^cellular_component^mitochondrion`GO:0005524^molecular_function^ATP binding`GO:0006457^biological_process^protein folding	.
PI D12_216	Fatty acid amide hydrolase	1129208	1136000	161-1987[+]	Fatty acid amide hydrolase	PF01425.18^Amidase^Amidase^170-581^E:5.6e-84	.	.	COG0154^Allows the formation of correctly charged Gln-tRNA(Gln) through the transamidation of misacylated Glu-tRNA(Gln) in organisms which lack glutaminyl-tRNA synthetase. The reaction takes place in the presence of glutamine and ATP through an activated gamma-phospho-Glu-tRNA(Gln) (By similarity)	KEGG:ath:AT5G64440	GO:0005783^cellular_component^endoplasmic reticulum`GO:0005789^cellular_component^endoplasmic reticulum membrane`GO:0005794^cellular_component^Golgi apparatus`GO:0016021^cellular_component^integral component of membrane`GO:0005886^cellular_component^plasma membrane`GO:0005774^cellular_component^vacuolar membrane`GO:0005773^cellular_component^vacuole`GO:0016884^molecular_function^carbon-nitrogen l…	.
PI D12_217	4-hydroxy-3-methylbut-2-enyl diphosphate reductase, chloroplastic	1158108	1160346	1-933[+]	4-hydroxy-3-methylbut-2-enyl diphosphate reductase, chloroplastic	PF02401.15^LYTB^LytB protein^1-295^E:2.1e-64	.	.	COG0761^Converts 1-hydroxy-2-methyl-2-(E)-butenyl 4-diphosphate into isopentenyl diphosphate (IPP) and dimethylallyl diphosphate (DMAPP) (By similarity)	KEGG:ath:AT4G34350`KO:K03527	GO:0009507^cellular_component^chloroplast`GO:0009570^cellular_component^chloroplast stroma`GO:0051538^molecular_function^3 iron, 4 sulfur cluster binding`GO:0051745^molecular_function^4-hydroxy-3-methylbut-2-en-1-yl diphosphate reductase activity`GO:0046429^molecular_function^4-hydroxy-3-methylbut-2-en-1-yl diphosphate synthase activity`GO:0046872^molecular_function^metal ion binding`GO:0050992^b…	GO:0046872^molecular_function^metal ion binding`GO:0051745^molecular_function^4-hydroxy-3-methylbut-2-en-1-yl diphosphate reductase activity`GO:0019288^biological_process^isopentenyl diphosphate biosynthetic process, methylerythritol 4-phosphate pathway`GO:0050992^biological_process^dimethylallyl diphosphate biosynthetic process
PI D12_218	.	1149663	1150862	1-744[+]	.	.	.	.	.	.	.	.
PI D12_219	DeSI-like protein At4g17486	1161346	1163041	1-741[+]	DeSI-like protein At4g17486	PF05903.11^Peptidase_C97^PPPDE putative peptidase domain^42-177^E:2.1e-44	.	.	ENOG4111H3Z^Desumoylating isopeptidase	.	GO:0008233^molecular_function^peptidase activity	.
PI D12_220	Dehydrodolichyl diphosphate syntase complex subunit NUS1 {ECO:0000305}	1136112	1139343	1-837[+]	Dehydrodolichyl diphosphate syntase complex subunit NUS1 {ECO:0000305}	.	.	.	COG0020^Catalyzes the condensation of isopentenyl diphosphate (IPP) with allylic pyrophosphates generating different type of terpenoids (By similarity)	KEGG:hsa:116150`KO:K19177	GO:0005789^cellular_component^endoplasmic reticulum membrane`GO:0016021^cellular_component^integral component of membrane`GO:0016765^molecular_function^transferase activity, transferring alkyl or aryl (other than methyl) groups`GO:0001525^biological_process^angiogenesis`GO:0030154^biological_process^cell differentiation`GO:0042632^biological_process^cholesterol homeostasis`GO:0019408^biological_p…	.
PI D12_221	.	1100249	1100863	1-579[+]	.	.	.	.	.	.	.	.
PI D12_222	Mediator of RNA polymerase II transcription subunit 32	1145009	1145446	1-438[+]	Mediator of RNA polymerase II transcription subunit 32	.	.	.	ENOG4111V2K^NA	KEGG:ath:AT1G11760	GO:0016592^cellular_component^mediator complex`GO:0009631^biological_process^cold acclimation`GO:0006355^biological_process^regulation of transcription, DNA-templated`GO:0042542^biological_process^response to hydrogen peroxide`GO:0048364^biological_process^root development`GO:0006351^biological_process^transcription, DNA-templated	.
PI D12_223	Receptor-like cytosolic serine/threonine-protein kinase RBK2	203724	204403	1-597[+]	Receptor-like cytosolic serine/threonine-protein kinase RBK2	PF00069.22^Pkinase^Protein kinase domain^112-196^E:9.7e-10`PF07714.14^Pkinase_Tyr^Protein tyrosine kinase^114-196^E:1.5e-11	.	.	COG0515^Serine Threonine protein kinase	KEGG:ath:AT3G05140	GO:0005737^cellular_component^cytoplasm`GO:0005634^cellular_component^nucleus`GO:0005524^molecular_function^ATP binding`GO:0051020^molecular_function^GTPase binding`GO:0004674^molecular_function^protein serine/threonine kinase activity	GO:0004672^molecular_function^protein kinase activity`GO:0005524^molecular_function^ATP binding`GO:0006468^biological_process^protein phosphorylation
PI D12_224	NPL4-like protein 1	263396	265767	1-1239[+]	NPL4-like protein 1	PF11543.5^UN_NPL4^Nuclear pore localisation protein NPL4^1-84^E:0.0001`PF05021.12^NPL4^NPL4 family^168-282^E:4.4e-12`PF05021.12^NPL4^NPL4 family^332-392^E:1.2e-05	.	.	COG5100^Nuclear protein localization	KEGG:ath:AT3G63000`KO:K14015	GO:0005829^cellular_component^cytosol`GO:0005634^cellular_component^nucleus`GO:0043130^molecular_function^ubiquitin binding`GO:0031625^molecular_function^ubiquitin protein ligase binding`GO:0043161^biological_process^proteasome-mediated ubiquitin-dependent protein catabolic process`GO:0006511^biological_process^ubiquitin-dependent protein catabolic process	.
PI D12_225	Gibberellin receptor GID1B	211300	212731	1-1035[+]	Gibberellin receptor GID1B	PF00135.25^COesterase^Carboxylesterase family^79-198^E:7.2e-08`PF07859.10^Abhydrolase_3^alpha/beta hydrolase fold^108-321^E:2.6e-61	.	.	COG0657^alpha beta hydrolase fold-3 domain protein	KEGG:ath:AT3G63010`KO:K14493	GO:0005634^cellular_component^nucleus`GO:0016787^molecular_function^hydrolase activity`GO:0048444^biological_process^floral organ morphogenesis`GO:0009740^biological_process^gibberellic acid mediated signaling pathway`GO:0010476^biological_process^gibberellin mediated signaling pathway`GO:0009939^biological_process^positive regulation of gibberellic acid mediated signaling pathway`GO:0009739^biol…	GO:0016787^molecular_function^hydrolase activity`GO:0008152^biological_process^metabolic process
PI D12_226	Gibberellin receptor GID1B	276612	278043	1-1035[+]	Gibberellin receptor GID1B	PF00135.25^COesterase^Carboxylesterase family^79-198^E:7.2e-08`PF07859.10^Abhydrolase_3^alpha/beta hydrolase fold^108-321^E:2.6e-61	.	.	COG0657^alpha beta hydrolase fold-3 domain protein	KEGG:ath:AT3G63010`KO:K14493	GO:0005634^cellular_component^nucleus`GO:0016787^molecular_function^hydrolase activity`GO:0048444^biological_process^floral organ morphogenesis`GO:0009740^biological_process^gibberellic acid mediated signaling pathway`GO:0010476^biological_process^gibberellin mediated signaling pathway`GO:0009939^biological_process^positive regulation of gibberellic acid mediated signaling pathway`GO:0009739^biol…	GO:0016787^molecular_function^hydrolase activity`GO:0008152^biological_process^metabolic process
PI D12_227	LEC14B protein	228011	231538	1-1467[+]	LEC14B protein	PF00400.29^WD40^WD domain, G-beta repeat^227-253^E:0.041`PF00400.29^WD40^WD domain, G-beta repeat^265-296^E:0.0067`PF00400.29^WD40^WD domain, G-beta repeat^307-342^E:0.00091`PF00400.29^WD40^WD domain, G-beta repeat^383-424^E:0.19`PF00400.29^WD40^WD domain, G-beta repeat^430-465^E:0.00054	.	.	.	.	.	GO:0005515^molecular_function^protein binding
PI D12_228	Peroxidase 39	259573	260789	1-834[+]	Peroxidase 39	PF00141.20^peroxidase^Peroxidase^83-240^E:5.5e-39	sigP:1^22^0.826^YES	ExpAA=19.78^PredHel=1^Topology=i5-25o	ENOG410Y9ME^peroxidase	KEGG:ath:AT4G11290`KO:K00430	GO:0005576^cellular_component^extracellular region`GO:0020037^molecular_function^heme binding`GO:0046872^molecular_function^metal ion binding`GO:0004601^molecular_function^peroxidase activity`GO:0042744^biological_process^hydrogen peroxide catabolic process`GO:0006979^biological_process^response to oxidative stress	GO:0004601^molecular_function^peroxidase activity`GO:0020037^molecular_function^heme binding`GO:0006979^biological_process^response to oxidative stress`GO:0055114^biological_process^oxidation-reduction process
PI D12_229	LRR receptor-like serine/threonine-protein kinase ERL1 {ECO:0000303|PubMed:14985254}	238163	239341	1-1179[+]	Probably inactive leucine-rich repeat receptor-like protein kinase IMK2	PF08263.9^LRRNT_2^Leucine rich repeat N-terminal domain^28-65^E:6.1e-09`PF13855.3^LRR_8^Leucine rich repeat^122-181^E:1.5e-06`PF13516.3^LRR_6^Leucine Rich repeat^145-159^E:0.093`PF00560.30^LRR_1^Leucine Rich Repeat^146-165^E:0.016`PF13516.3^LRR_6^Leucine Rich repeat^214-228^E:0.94`PF08263.9^LRRNT_2^Leucine rich repeat N-terminal domain^220-225^E:9900`PF13516.3^LRR_6^Leucine Rich repeat^238-252^E:…	.	.	COG0515^Serine Threonine protein kinase`COG4886^leucine Rich Repeat	KEGG:ath:AT3G51740	GO:0005618^cellular_component^cell wall`GO:0016021^cellular_component^integral component of membrane`GO:0009505^cellular_component^plant-type cell wall`GO:0005886^cellular_component^plasma membrane`GO:0009506^cellular_component^plasmodesma`GO:0005524^molecular_function^ATP binding`GO:0004672^molecular_function^protein kinase activity	GO:0005515^molecular_function^protein binding
PI D12_230	Autophagy-related protein 18g	244358	251582	1-3291[+]	Autophagy-related protein 18g	PF00400.29^WD40^WD domain, G-beta repeat^406-434^E:0.027`PF12490.5^BCAS3^Breast carcinoma amplified sequence 3^549-793^E:2.3e-80	.	.	ENOG410XSW7^Breast carcinoma amplified sequence	KEGG:ath:AT1G03380	GO:0005737^cellular_component^cytoplasm`GO:0034045^cellular_component^pre-autophagosomal structure membrane`GO:0005774^cellular_component^vacuolar membrane`GO:0006914^biological_process^autophagy`GO:0015031^biological_process^protein transport`GO:0042594^biological_process^response to starvation	GO:0005515^molecular_function^protein binding
PI D12_230	Autophagy-related protein 18g	244358	251582	3207-3626[-]	.	.	.	ExpAA=37.05^PredHel=2^Topology=i7-29o62-81i	.	.	.	.
PI D12_231	Probable LRR receptor-like serine/threonine-protein kinase RKF3	189640	191512	1-1386[+]	Probable LRR receptor-like serine/threonine-protein kinase RKF3	PF00069.22^Pkinase^Protein kinase domain^291-434^E:1.8e-23`PF07714.14^Pkinase_Tyr^Protein tyrosine kinase^292-434^E:4.9e-22	sigP:1^18^0.929^YES	ExpAA=45.63^PredHel=1^Topology=o215-237i	COG0515^Serine Threonine protein kinase	KEGG:ath:AT2G48010	GO:0016021^cellular_component^integral component of membrane`GO:0005886^cellular_component^plasma membrane`GO:0005524^molecular_function^ATP binding`GO:0004674^molecular_function^protein serine/threonine kinase activity`GO:0004702^molecular_function^receptor signaling protein serine/threonine kinase activity`GO:0023014^biological_process^signal transduction by protein phosphorylation	GO:0004672^molecular_function^protein kinase activity`GO:0005524^molecular_function^ATP binding`GO:0006468^biological_process^protein phosphorylation
PI D12_232	Histidine-containing phosphotransfer protein 5	241112	242323	1-462[+]	Histidine-containing phosphotransfer protein 5	PF01627.20^Hpt^Hpt domain^46-128^E:3e-11	.	.	COG2198^Histidine kinase	KEGG:ath:AT1G03430`KO:K14490	GO:0005737^cellular_component^cytoplasm`GO:0005829^cellular_component^cytosol`GO:0005634^cellular_component^nucleus`GO:0009927^molecular_function^histidine phosphotransfer kinase activity`GO:0043424^molecular_function^protein histidine kinase binding`GO:0009736^biological_process^cytokinin-activated signaling pathway`GO:0000160^biological_process^phosphorelay signal transduction system`GO:0016310…	GO:0004871^molecular_function^signal transducer activity`GO:0000160^biological_process^phosphorelay signal transduction system
PI D12_233	Receptor-like cytosolic serine/threonine-protein kinase RBK2	256755	259761	1-885[+]	Receptor-like cytosolic serine/threonine-protein kinase RBK2	PF07714.14^Pkinase_Tyr^Protein tyrosine kinase^92-229^E:8.5e-20`PF00069.22^Pkinase^Protein kinase domain^103-290^E:1.7e-22	.	.	COG0515^Serine Threonine protein kinase	KEGG:ath:AT3G05140	GO:0005737^cellular_component^cytoplasm`GO:0005634^cellular_component^nucleus`GO:0005524^molecular_function^ATP binding`GO:0051020^molecular_function^GTPase binding`GO:0004674^molecular_function^protein serine/threonine kinase activity	GO:0004672^molecular_function^protein kinase activity`GO:0006468^biological_process^protein phosphorylation`GO:0005524^molecular_function^ATP binding
PI D12_234	SOSS complex subunit B homolog	266488	267520	1-597[+]	SOSS complex subunit B homolog	.	.	.	ENOG4111MBP^nucleic acid binding protein	KEGG:ddi:DDB_G0279223	GO:0003677^molecular_function^DNA binding	.
PI D12_235	Pentatricopeptide repeat-containing protein At2g17210	747874	750105	1-2232[+]	Pentatricopeptide repeat-containing protein At2g17210	PF01535.17^PPR^PPR repeat^87-112^E:0.033`PF01535.17^PPR^PPR repeat^115-139^E:0.76`PF13812.3^PPR_3^Pentatricopeptide repeat domain^206-261^E:0.0041`PF13041.3^PPR_2^PPR repeat family^212-260^E:6.7e-11`PF01535.17^PPR^PPR repeat^215-243^E:0.00016`PF01535.17^PPR^PPR repeat^289-315^E:0.017`PF13041.3^PPR_2^PPR repeat family^314-359^E:2.4e-08`PF01535.17^PPR^PPR repeat^317-347^E:1.5e-05`PF01535.17^PPR^PPR…	.	.	ENOG410Z7Z7^Pentatricopeptide repeat-containing protein	KEGG:ath:AT2G17210	.	.
PI D12_236	Putative ribonuclease H protein At1g65750	764999	765226	.	.	.	.	.	.	.	.	GO:0046872^molecular_function^metal ion binding`GO:0003676^molecular_function^nucleic acid binding`GO:0004523^molecular_function^RNA-DNA hybrid ribonuclease activity
PI D12_237	Bromodomain and PHD finger-containing protein 3	735080	740337	3-2309[+]	Bromodomain and PHD finger-containing protein 3	PF00439.22^Bromodomain^Bromodomain^190-269^E:2.1e-25	.	.	COG5076^bromodomain`COG5141^phd finger	KEGG:hsa:27154`KO:K11350	GO:0005829^cellular_component^cytosol`GO:0005576^cellular_component^extracellular region`GO:0070776^cellular_component^MOZ/MORF histone acetyltransferase complex`GO:0008270^molecular_function^zinc ion binding`GO:0007596^biological_process^blood coagulation`GO:0043966^biological_process^histone H3 acetylation`GO:0030168^biological_process^platelet activation`GO:0002576^biological_process^platelet …	GO:0005515^molecular_function^protein binding
PI D12_238	Probable serine/threonine-protein kinase Cx32, chloroplastic	743295	746123	467-1666[+]	Probable serine/threonine-protein kinase Cx32, chloroplastic	PF00069.22^Pkinase^Protein kinase domain^83-358^E:1.3e-42`PF07714.14^Pkinase_Tyr^Protein tyrosine kinase^85-360^E:5.7e-48	.	.	COG0515^Serine Threonine protein kinase	.	GO:0009507^cellular_component^chloroplast`GO:0005524^molecular_function^ATP binding`GO:0004674^molecular_function^protein serine/threonine kinase activity	GO:0004672^molecular_function^protein kinase activity`GO:0005524^molecular_function^ATP binding`GO:0006468^biological_process^protein phosphorylation
PI D12_239	Glutamate receptor 3.2	686419	690952	1-2817[+]	Glutamate receptor 3.2	PF13458.3^Peripla_BP_6^Periplasmic binding protein^56-345^E:3e-12`PF01094.25^ANF_receptor^Receptor family ligand binding region^61-419^E:3.6e-82`PF00497.17^SBP_bac_3^Bacterial extracellular solute-binding proteins, family 3^500-817^E:4.1e-20`PF00060.23^Lig_chan^Ligand-gated ion channel^602-849^E:1.2e-36	.	ExpAA=118.41^PredHel=5^Topology=i9-31o598-620i632-649o664-686i838-860o	ENOG410XPSH^Glutamate receptor, ionotropic	KEGG:ath:AT4G35290	GO:0016021^cellular_component^integral component of membrane`GO:0005622^cellular_component^intracellular`GO:0005886^cellular_component^plasma membrane`GO:0005262^molecular_function^calcium channel activity`GO:0008066^molecular_function^glutamate receptor activity`GO:0004970^molecular_function^ionotropic glutamate receptor activity`GO:0070588^biological_process^calcium ion transmembrane transport`…	GO:0004970^molecular_function^ionotropic glutamate receptor activity`GO:0016020^cellular_component^membrane
PI D12_240	Phosphatidylserine decarboxylase proenzyme 3	766883	775320	47-1996[+]	Phosphatidylserine decarboxylase proenzyme 3	PF00168.27^C2^C2 domain^75-139^E:3e-06`PF13202.3^EF-hand_5^EF hand^188-207^E:0.011`PF13499.3^EF-hand_7^EF-hand domain pair^189-243^E:1e-07`PF13833.3^EF-hand_8^EF-hand domain pair^195-246^E:2.7e-07`PF13202.3^EF-hand_5^EF hand^222-243^E:5.3e-06`PF02666.12^PS_Dcarbxylase^Phosphatidylserine decarboxylase^419-609^E:5.2e-58	.	.	COG0688^Phosphatidylserine decarboxylase	KEGG:ath:AT4G25970`KO:K01613	GO:0005783^cellular_component^endoplasmic reticulum`GO:0005789^cellular_component^endoplasmic reticulum membrane`GO:0005509^molecular_function^calcium ion binding`GO:0004609^molecular_function^phosphatidylserine decarboxylase activity`GO:0006646^biological_process^phosphatidylethanolamine biosynthetic process	GO:0005515^molecular_function^protein binding`GO:0005509^molecular_function^calcium ion binding`GO:0004609^molecular_function^phosphatidylserine decarboxylase activity`GO:0008654^biological_process^phospholipid biosynthetic process
PI D12_241	NAC transcription factor 25	781047	781873	2-634[+]	NAC transcription factor 25	PF02365.12^NAM^No apical meristem (NAM) protein^23-140^E:1.1e-23	sigP:1^17^0.624^YES	.	ENOG4111FG3^nac domain	KEGG:ath:AT1G61110	GO:0005634^cellular_component^nucleus`GO:0003677^molecular_function^DNA binding`GO:0003700^molecular_function^transcription factor activity, sequence-specific DNA binding`GO:0006351^biological_process^transcription, DNA-templated	GO:0003677^molecular_function^DNA binding`GO:0006355^biological_process^regulation of transcription, DNA-templated
PI D12_242	Putative clathrin assembly protein At1g03050	762187	764425	1-1635[+]	Putative clathrin assembly protein At1g03050	PF01417.17^ENTH^ENTH domain^61-138^E:8.9e-10`PF07651.13^ANTH^ANTH domain^62-169^E:1.8e-39`PF07651.13^ANTH^ANTH domain^170-281^E:9.8e-35	.	.	ENOG410XQ90^Clathrin assembly protein	KEGG:ath:AT1G03050	GO:0030136^cellular_component^clathrin-coated vesicle`GO:0005905^cellular_component^coated pit`GO:0005794^cellular_component^Golgi apparatus`GO:0005545^molecular_function^1-phosphatidylinositol binding`GO:0048268^biological_process^clathrin coat assembly`GO:0006897^biological_process^endocytosis	GO:0005543^molecular_function^phospholipid binding
PI D12_243	Alpha-1,3-mannosyl-glycoprotein 2-beta-N-acetylglucosaminyltransferase	720821	726458	1117-1497[+]	Alpha-1,3-mannosyl-glycoprotein 2-beta-N-acetylglucosaminyltransferase	PF03071.12^GNT-I^GNT-I family^2-124^E:1.7e-47	.	.	ENOG410XQD8^mannosyl (alpha-1,3-)-glycoprotein beta-1,2-N-acetylglucosaminyltransferase	.	GO:0005768^cellular_component^endosome`GO:0005794^cellular_component^Golgi apparatus`GO:0000139^cellular_component^Golgi membrane`GO:0016021^cellular_component^integral component of membrane`GO:0005802^cellular_component^trans-Golgi network`GO:0003827^molecular_function^alpha-1,3-mannosylglycoprotein 2-beta-N-acetylglucosaminyltransferase activity`GO:0046872^molecular_function^metal ion binding`G…	GO:0008375^molecular_function^acetylglucosaminyltransferase activity`GO:0006486^biological_process^protein glycosylation
PI D12_243	Alpha-1,3-mannosyl-glycoprotein 2-beta-N-acetylglucosaminyltransferase	720821	726458	178-1044[+]	Alpha-1,3-mannosyl-glycoprotein 2-beta-N-acetylglucosaminyltransferase	PF03071.12^GNT-I^GNT-I family^14-285^E:3.3e-122`PF13641.3^Glyco_tranf_2_3^Glycosyltransferase like family 2^106-239^E:2e-07	.	ExpAA=15.48^PredHel=1^Topology=o10-27i	ENOG410XQD8^mannosyl (alpha-1,3-)-glycoprotein beta-1,2-N-acetylglucosaminyltransferase	.	GO:0005768^cellular_component^endosome`GO:0005794^cellular_component^Golgi apparatus`GO:0000139^cellular_component^Golgi membrane`GO:0016021^cellular_component^integral component of membrane`GO:0005802^cellular_component^trans-Golgi network`GO:0003827^molecular_function^alpha-1,3-mannosylglycoprotein 2-beta-N-acetylglucosaminyltransferase activity`GO:0046872^molecular_function^metal ion binding`G…	GO:0008375^molecular_function^acetylglucosaminyltransferase activity`GO:0006486^biological_process^protein glycosylation
PI D12_244	Exopolygalacturonase	646443	648684	1-1731[+]	Exopolygalacturonase	PF00295.14^Glyco_hydro_28^Glycosyl hydrolases family 28^96-212^E:2.7e-14`PF00295.14^Glyco_hydro_28^Glycosyl hydrolases family 28^234-344^E:3.4e-34`PF00295.14^Glyco_hydro_28^Glycosyl hydrolases family 28^343-565^E:1.2e-68	sigP:1^23^0.582^YES	.	.	.	GO:0005618^cellular_component^cell wall`GO:0005576^cellular_component^extracellular region`GO:0047911^molecular_function^galacturan 1,4-alpha-galacturonidase activity`GO:0019863^molecular_function^IgE binding`GO:0004650^molecular_function^polygalacturonase activity`GO:0071555^biological_process^cell wall organization`GO:0045490^biological_process^pectin catabolic process	GO:0004650^molecular_function^polygalacturonase activity`GO:0005975^biological_process^carbohydrate metabolic process
PI D12_245	Mitochondrial phosphate carrier protein 1, mitochondrial	675886	678694	1-927[+]	Mitochondrial phosphate carrier protein 1, mitochondrial	PF00153.24^Mito_carr^Mitochondrial carrier protein^22-101^E:1.2e-17`PF00153.24^Mito_carr^Mitochondrial carrier protein^113-194^E:6.6e-17	.	ExpAA=36.27^PredHel=1^Topology=i13-35o	ENOG410XPST^Phosphate carrier protein	KEGG:ath:AT2G17270	GO:0016021^cellular_component^integral component of membrane`GO:0005743^cellular_component^mitochondrial inner membrane`GO:0003735^molecular_function^structural constituent of ribosome`GO:0009651^biological_process^response to salt stress`GO:0006412^biological_process^translation`GO:0006810^biological_process^transport	.
PI D12_246	TPR and ankyrin repeat-containing protein 1	580051	591972	1-7926[+]	TPR and ankyrin repeat-containing protein 1	PF13086.3^AAA_11^AAA domain^233-611^E:9.1e-37`PF13087.3^AAA_12^AAA domain^620-814^E:3.2e-56`PF00580.18^UvrD-helicase^UvrD/REP helicase N-terminal domain^1330-1419^E:5.7e-07	.	.	ENOG410XUX5^Tetratricopeptide repeat and ankyrin repeat containing 1	KEGG:mmu:320429	.	GO:0005524^molecular_function^ATP binding
PI D12_247	Calcium-dependent protein kinase 4	669062	671876	1-2001[+]	Calcium-dependent protein kinase 4	PF00069.22^Pkinase^Protein kinase domain^112-367^E:4.6e-69`PF07714.14^Pkinase_Tyr^Protein tyrosine kinase^113-366^E:1.8e-24`PF13833.3^EF-hand_8^EF-hand domain pair^429-475^E:3.9e-06`PF00036.29^EF-hand_1^EF hand^449-475^E:7.4e-07`PF13405.3^EF-hand_6^EF-hand domain^449-475^E:3.2e-06`PF13202.3^EF-hand_5^EF hand^449-471^E:0.0002`PF13499.3^EF-hand_7^EF-hand domain pair^539-593^E:8.2e-08`PF13833.3^EF-h…	.	.	ENOG410XRMJ^calcium-dependent protein kinase	KEGG:sot:102604043`KO:K13412	GO:0016020^cellular_component^membrane`GO:0005524^molecular_function^ATP binding`GO:0005509^molecular_function^calcium ion binding`GO:0004674^molecular_function^protein serine/threonine kinase activity	GO:0004672^molecular_function^protein kinase activity`GO:0005524^molecular_function^ATP binding`GO:0006468^biological_process^protein phosphorylation`GO:0005509^molecular_function^calcium ion binding
PI D12_248	Exopolygalacturonase	597926	598966	2-787[+]	Exopolygalacturonase	PF00295.14^Glyco_hydro_28^Glycosyl hydrolases family 28^108-233^E:2e-19	sigP:1^31^0.583^YES	ExpAA=23.29^PredHel=1^Topology=i21-43o	COG5434^Glycoside hydrolase family 28	.	GO:0005618^cellular_component^cell wall`GO:0005576^cellular_component^extracellular region`GO:0047911^molecular_function^galacturan 1,4-alpha-galacturonidase activity`GO:0004650^molecular_function^polygalacturonase activity`GO:0005975^biological_process^carbohydrate metabolic process`GO:0071555^biological_process^cell wall organization	GO:0004650^molecular_function^polygalacturonase activity`GO:0005975^biological_process^carbohydrate metabolic process
PI D12_249	Xylem cysteine proteinase 1	648896	650492	1-1239[+]	Xylem cysteine proteinase 1	PF08246.9^Inhibitor_I29^Cathepsin propeptide inhibitor domain (I29)^108-164^E:8.3e-16`PF00112.20^Peptidase_C1^Papain family cysteine protease^194-409^E:4e-83	.	ExpAA=16.48^PredHel=1^Topology=i62-84o	COG4870^cathepsin	KEGG:ath:AT4G35350`KO:K16290	GO:0005615^cellular_component^extracellular space`GO:0005764^cellular_component^lysosome`GO:0005634^cellular_component^nucleus`GO:0000325^cellular_component^plant-type vacuole`GO:0005886^cellular_component^plasma membrane`GO:0004197^molecular_function^cysteine-type endopeptidase activity`GO:0010623^biological_process^developmental programmed cell death`GO:0051603^biological_process^proteolysis in…	GO:0008234^molecular_function^cysteine-type peptidase activity`GO:0006508^biological_process^proteolysis
PI D12_250	Xylem cysteine proteinase 1	652760	653244	1-390[+]	Xylem cysteine proteinase 1	.	.	.	COG4870^cathepsin	KEGG:ath:AT4G35350`KO:K16290	GO:0005615^cellular_component^extracellular space`GO:0005764^cellular_component^lysosome`GO:0005634^cellular_component^nucleus`GO:0000325^cellular_component^plant-type vacuole`GO:0005886^cellular_component^plasma membrane`GO:0004197^molecular_function^cysteine-type endopeptidase activity`GO:0010623^biological_process^developmental programmed cell death`GO:0051603^biological_process^proteolysis in…	.
PI D12_251	.	620997	627202	3-788[+]	.	PF12776.4^Myb_DNA-bind_3^Myb/SANT-like DNA-binding domain^35-131^E:8e-08	.	.	.	.	.	.
PI D12_252	Nicotinamidase 1 {ECO:0000305}	939226	940993	169-900[+]	Nicotinamidase 1 {ECO:0000305}	PF00857.17^Isochorismatase^Isochorismatase family^28-202^E:1.7e-28	.	.	ENOG4111HN4^Isochorismatase family	KEGG:ath:AT2G22570	GO:0008936^molecular_function^nicotinamidase activity`GO:0019365^biological_process^pyridine nucleotide salvage`GO:0009737^biological_process^response to abscisic acid	GO:0003824^molecular_function^catalytic activity`GO:0008152^biological_process^metabolic process
PI D12_253	Dynamin-related protein 3A	906964	914583	1-2604[+]	Dynamin-related protein 3A	PF01926.20^MMR_HSR1^50S ribosome-binding GTPase^46-169^E:0.00014`PF00350.20^Dynamin_N^Dynamin family^47-226^E:1.4e-54`PF01031.17^Dynamin_M^Dynamin central region^236-524^E:1.8e-99`PF02212.15^GED^Dynamin GTPase effector domain^648-736^E:8.7e-27	.	.	COG0699^Dynamin family	.	GO:0005739^cellular_component^mitochondrion`GO:0005777^cellular_component^peroxisome`GO:0005525^molecular_function^GTP binding`GO:0003924^molecular_function^GTPase activity`GO:0042802^molecular_function^identical protein binding`GO:0007049^biological_process^cell cycle`GO:0051301^biological_process^cell division`GO:0007031^biological_process^peroxisome organization	GO:0005525^molecular_function^GTP binding`GO:0003924^molecular_function^GTPase activity
PI D12_254	Fructose-1,6-bisphosphatase, chloroplastic	927375	929889	95-1318[+]	Fructose-1,6-bisphosphatase, chloroplastic	PF00316.17^FBPase^Fructose-1-6-bisphosphatase, N-terminal domain^86-267^E:4.1e-41	.	.	.	.	GO:0009570^cellular_component^chloroplast stroma`GO:0042132^molecular_function^fructose 1,6-bisphosphate 1-phosphatase activity`GO:0046872^molecular_function^metal ion binding`GO:0019253^biological_process^reductive pentose-phosphate cycle	GO:0042132^molecular_function^fructose 1,6-bisphosphate 1-phosphatase activity`GO:0042578^molecular_function^phosphoric ester hydrolase activity`GO:0005975^biological_process^carbohydrate metabolic process
PI D12_255	Beta-ureidopropionase {ECO:0000303|PubMed:11161056}	941191	944366	385-1635[+]	Beta-ureidopropionase {ECO:0000303|PubMed:11161056}	PF00795.19^CN_hydrolase^Carbon-nitrogen hydrolase^107-375^E:3.6e-50	.	.	COG0388^nitrilase cyanide hydratase and apolipoprotein n-acyltransferase	KEGG:ath:AT5G64370`KO:K01431	GO:0005829^cellular_component^cytosol`GO:0003837^molecular_function^beta-ureidopropionase activity`GO:0019483^biological_process^beta-alanine biosynthetic process`GO:0043562^biological_process^cellular response to nitrogen levels`GO:0006212^biological_process^uracil catabolic process	GO:0016810^molecular_function^hydrolase activity, acting on carbon-nitrogen (but not peptide) bonds`GO:0006807^biological_process^nitrogen compound metabolic process
PI D12_256	GATA transcription factor 28	915776	918844	272-1216[+]	GATA transcription factor 28	PF06200.11^tify^tify domain^88-118^E:1.9e-12`PF06203.11^CCT^CCT motif^151-193^E:8.7e-16`PF09425.7^CCT_2^Divergent CCT motif^151-173^E:1.6e-06`PF00320.24^GATA^GATA zinc finger^224-260^E:4.1e-14	.	.	COG5641^Transcription factor	KEGG:ath:AT1G51600	GO:0005634^cellular_component^nucleus`GO:0005667^cellular_component^transcription factor complex`GO:0003682^molecular_function^chromatin binding`GO:0000977^molecular_function^RNA polymerase II regulatory region sequence-specific DNA binding`GO:0001085^molecular_function^RNA polymerase II transcription factor binding`GO:0001228^molecular_function^transcriptional activator activity, RNA polymerase …	GO:0005515^molecular_function^protein binding`GO:0003700^molecular_function^transcription factor activity, sequence-specific DNA binding`GO:0008270^molecular_function^zinc ion binding`GO:0043565^molecular_function^sequence-specific DNA binding`GO:0006355^biological_process^regulation of transcription, DNA-templated
PI D12_257	MADS-box protein SVP	954014	960152	321-974[+]	MADS-box protein SVP	PF00319.15^SRF-TF^SRF-type transcription factor (DNA-binding and dimerisation domain)^10-57^E:5.2e-25`PF01486.14^K-box^K-box region^92-171^E:1.7e-13	.	.	COG5068^Transcription factor	KEGG:ath:AT2G22540	GO:0005634^cellular_component^nucleus`GO:0003677^molecular_function^DNA binding`GO:0003700^molecular_function^transcription factor activity, sequence-specific DNA binding`GO:0000900^molecular_function^translation repressor activity, nucleic acid binding`GO:0030154^biological_process^cell differentiation`GO:0048438^biological_process^floral whorl development`GO:0009910^biological_process^negative …	GO:0003677^molecular_function^DNA binding`GO:0046983^molecular_function^protein dimerization activity`GO:0003700^molecular_function^transcription factor activity, sequence-specific DNA binding`GO:0006355^biological_process^regulation of transcription, DNA-templated`GO:0005634^cellular_component^nucleus
PI D12_258	Magnesium-dependent phosphatase 1	946729	948208	1-480[+]	Magnesium-dependent phosphatase 1	PF13419.3^HAD_2^Haloacid dehalogenase-like hydrolase^16-130^E:9.9e-10`PF12689.4^Acid_PPase^Acid Phosphatase^31-148^E:5.7e-28`PF13242.3^Hydrolase_like^HAD-hyrolase-like^91-138^E:0.00017	.	.	ENOG4111PHW^Magnesium-dependent phosphatase	KEGG:hsa:145553`KO:K17619	GO:0070062^cellular_component^extracellular exosome`GO:0046872^molecular_function^metal ion binding`GO:0004725^molecular_function^protein tyrosine phosphatase activity	GO:0016791^molecular_function^phosphatase activity
PI D12_259	Anthocyanidin 3-O-glucosyltransferase 2	905271	905501	.	.	.	.	.	.	.	.	GO:0047213^molecular_function^anthocyanidin 3-O-glucosyltransferase activity`GO:0009718^biological_process^anthocyanin-containing compound biosynthetic process
PI D12_260	.	926039	926457	.	.	.	.	.	.	.	.	.
PI D12_261	UDP-glycosyltransferase 78D2	905535	906500	1-855[+]	UDP-glycosyltransferase 78D3	.	.	.	COG1819^Transferase	KEGG:ath:AT5G17030	GO:0043231^cellular_component^intracellular membrane-bounded organelle`GO:0080059^molecular_function^flavonol 3-O-arabinosyltransferase activity`GO:0080043^molecular_function^quercetin 3-O-glucosyltransferase activity`GO:0080044^molecular_function^quercetin 7-O-glucosyltransferase activity`GO:0009813^biological_process^flavonoid biosynthetic process`GO:0052696^biological_process^flavonoid glucuro…	.
PI D12_262	.	1257336	1258481	2-616[+]	.	.	.	.	.	.	.	.
PI D12_263	Ribosomal RNA small subunit methyltransferase E	1222084	1224540	1-873[+]	Ribosomal RNA small subunit methyltransferase E	PF04452.11^Methyltrans_RNA^RNA methyltransferase^64-278^E:1.5e-53	.	.	COG1385^Specifically methylates the N3 position of the uracil ring of uridine 1498 (m3U1498) in 16S rRNA. Acts on the fully assembled 30S ribosomal subunit (By similarity)	KEGG:bsu:BSU25440`KO:K09761	GO:0005737^cellular_component^cytoplasm`GO:0008168^molecular_function^methyltransferase activity`GO:0006364^biological_process^rRNA processing	GO:0008168^molecular_function^methyltransferase activity`GO:0006364^biological_process^rRNA processing
PI D12_264	Serine/threonine-protein kinase TOR	1174526	1196670	279-7568[+]	Serine/threonine-protein kinase TOR	PF11865.5^DUF3385^Domain of unknown function (DUF3385)^764-921^E:3e-41`PF02259.20^FAT^FAT domain^1431-1797^E:4.4e-101`PF08771.8^Rapamycin_bind^Rapamycin binding domain^1904-1992^E:1.8e-30`PF00454.24^PI3_PI4_kinase^Phosphatidylinositol 3- and 4-kinase^2050-2287^E:5.2e-62`PF02260.17^FATC^FATC domain^2399-2429^E:2.8e-14	.	.	COG5032^phosphatidylinositol kinase activity	.	GO:0005737^cellular_component^cytoplasm`GO:0005634^cellular_component^nucleus`GO:0016303^molecular_function^1-phosphatidylinositol-3-kinase activity`GO:0005524^molecular_function^ATP binding`GO:0008144^molecular_function^drug binding`GO:0042802^molecular_function^identical protein binding`GO:0016301^molecular_function^kinase activity`GO:0043621^molecular_function^protein self-association`GO:00046…	GO:0005515^molecular_function^protein binding`GO:0008144^molecular_function^drug binding`GO:0016773^molecular_function^phosphotransferase activity, alcohol group as acceptor
PI D12_265	Pyruvate kinase isozyme A, chloroplastic	1197725	1203693	518-2866[+]	Pyruvate kinase isozyme A, chloroplastic	PF00224.18^PK^Pyruvate kinase, barrel domain^90-426^E:1.1e-82`PF02887.13^PK_C^Pyruvate kinase, alpha/beta domain^455-555^E:1.4e-20	.	ExpAA=22.98^PredHel=1^Topology=o723-745i	.	KEGG:rcu:RCOM_0910580`KO:K00873	GO:0009507^cellular_component^chloroplast`GO:0005524^molecular_function^ATP binding`GO:0016301^molecular_function^kinase activity`GO:0000287^molecular_function^magnesium ion binding`GO:0030955^molecular_function^potassium ion binding`GO:0004743^molecular_function^pyruvate kinase activity	GO:0000287^molecular_function^magnesium ion binding`GO:0004743^molecular_function^pyruvate kinase activity`GO:0030955^molecular_function^potassium ion binding`GO:0006096^biological_process^glycolytic process
PI D12_266	Phytosulfokines	1209853	1210227	.	.	.	.	.	.	.	.	GO:0005576^cellular_component^extracellular region`GO:0030154^biological_process^cell differentiation`GO:0008283^biological_process^cell proliferation`GO:0007275^biological_process^multicellular organism development
PI D12_267	.	1224746	1225234	1-489[+]	.	.	.	.	.	.	.	.
PI D12_268	Thylakoid lumenal 17.4 kDa protein, chloroplastic {ECO:0000303|PubMed:9654141}	1227813	1231196	99-1112[+]	Thylakoid lumenal 17.4 kDa protein, chloroplastic {ECO:0000303|PubMed:9654141}	PF00805.19^Pentapeptide^Pentapeptide repeats (8 copies)^225-264^E:2.2e-05`PF00805.19^Pentapeptide^Pentapeptide repeats (8 copies)^236-272^E:8.6e-07`PF00805.19^Pentapeptide^Pentapeptide repeats (8 copies)^252-289^E:2e-08`PF13599.3^Pentapeptide_4^Pentapeptide repeats (9 copies)^260-318^E:7.2e-08`PF13576.3^Pentapeptide_3^Pentapeptide repeats (9 copies)^267-310^E:1.3e-06`PF00805.19^Pentapeptide^Penta…	.	.	.	.	GO:0009543^cellular_component^chloroplast thylakoid lumen	.
PI D12_269	Nucleobase-ascorbate transporter 4	1269550	1274153	121-1710[+]	Nucleobase-ascorbate transporter 4	PF00860.17^Xan_ur_permease^Permease family^36-439^E:2.3e-66	.	ExpAA=272.73^PredHel=11^Topology=o43-65i72-91o96-113i134-156o160-182i220-242o285-307i363-385o389-411i423-445o460-482i	COG2233^permease	KEGG:ath:AT1G49960	GO:0016021^cellular_component^integral component of membrane`GO:0005215^molecular_function^transporter activity`GO:0055085^biological_process^transmembrane transport	GO:0005215^molecular_function^transporter activity`GO:0006810^biological_process^transport`GO:0055085^biological_process^transmembrane transport`GO:0016020^cellular_component^membrane
PI D12_270	Protein TRI1	1430645	1432282	76-483[+]	Protein TRI1	PF02201.15^SWIB^SWIB/MDM2 domain^61-134^E:1.2e-29	.	.	.	KEGG:sce:YMR233W`KO:K15223	GO:0005737^cellular_component^cytoplasm`GO:0005730^cellular_component^nucleolus`GO:0003677^molecular_function^DNA binding`GO:0006355^biological_process^regulation of transcription, DNA-templated`GO:0006351^biological_process^transcription, DNA-templated	GO:0005515^molecular_function^protein binding
PI D12_271	.	1421944	1424750	1-1437[+]	.	PF04788.9^DUF620^Protein of unknown function (DUF620)^184-425^E:1.1e-119	.	.	.	.	.	.
PI D12_272	.	1390806	1393998	66-2339[+]	.	.	.	.	.	.	.	.
PI D12_273	Probable indole-3-acetic acid-amido synthetase GH3.1	1404839	1406919	3-1895[+]	Probable indole-3-acetic acid-amido synthetase GH3.1	PF03321.10^GH3^GH3 auxin-responsive promoter^58-601^E:1.3e-206	.	.	ENOG410XQH0^Indole-3-acetic acid-amido synthetase	KEGG:ath:AT2G14960`KO:K14487	GO:0016874^molecular_function^ligase activity`GO:0009733^biological_process^response to auxin	.
PI D12_274	Zinc finger protein 4	1480234	1480842	1-609[+]	Zinc finger protein 4	PF13912.3^zf-C2H2_6^C2H2-type zinc finger^68-93^E:0.02	.	.	ENOG410ZCT7^Zinc finger protein	KEGG:ath:AT1G66140	GO:0046872^molecular_function^metal ion binding`GO:0003700^molecular_function^transcription factor activity, sequence-specific DNA binding`GO:0044212^molecular_function^transcription regulatory region DNA binding`GO:0006355^biological_process^regulation of transcription, DNA-templated	GO:0046872^molecular_function^metal ion binding
PI D12_275	TIP41-like protein	1458206	1459414	1-639[+]	TIP41-like protein	PF04176.10^TIP41^TIP41-like family^60-213^E:3.9e-44	.	.	ENOG410XT96^TIP41, TOR signaling pathway regulator-like (S. cerevisiae)	KEGG:ddi:DDB_G0285919`KO:K17607	.	.
PI D12_276	Cyclin-A3-4	1455024	1457372	1-1065[+]	Cyclin-A3-4	PF00134.20^Cyclin_N^Cyclin, N-terminal domain^126-249^E:1.2e-43`PF02984.16^Cyclin_C^Cyclin, C-terminal domain^238-339^E:2.7e-25	.	.	COG5024^g2 mitotic-specific	KEGG:ath:AT1G47230`KO:K06627	GO:0005634^cellular_component^nucleus`GO:0007049^biological_process^cell cycle`GO:0051301^biological_process^cell division	GO:0005634^cellular_component^nucleus
PI D12_277	Homeobox protein HAT3.1	1441625	1445139	101-2689[+]	Homeobox protein HAT3.1	PF00628.26^PHD^PHD-finger^438-493^E:4.5e-11`PF00046.26^Homeobox^Homeobox domain^794-832^E:2.4e-09`PF05920.8^Homeobox_KN^Homeobox KN domain^802-832^E:9.1e-05	.	.	ENOG410XQQA^PHD finger protein	KEGG:ath:AT3G19510	GO:0005634^cellular_component^nucleus`GO:0003677^molecular_function^DNA binding`GO:0043565^molecular_function^sequence-specific DNA binding`GO:0003700^molecular_function^transcription factor activity, sequence-specific DNA binding`GO:0008270^molecular_function^zinc ion binding`GO:0045893^biological_process^positive regulation of transcription, DNA-templated`GO:0006351^biological_process^transcrip…	GO:0005515^molecular_function^protein binding`GO:0003677^molecular_function^DNA binding`GO:0006355^biological_process^regulation of transcription, DNA-templated
PI D12_278	TIP41-like protein	1481530	1483587	1-642[+]	TIP41-like protein	PF04176.10^TIP41^TIP41-like family^4-145^E:4.3e-46	.	.	ENOG410XT96^TIP41, TOR signaling pathway regulator-like (S. cerevisiae)	KEGG:xtr:548453`KO:K17607	GO:0005737^cellular_component^cytoplasm`GO:0043009^biological_process^chordate embryonic development`GO:0043066^biological_process^negative regulation of apoptotic process	.
PI D12_279	Serine/threonine-protein phosphatase 7 long form homolog	1451480	1452237	.	.	.	.	.	.	ENOG410YHBV^Serine threonine-protein phosphatase 7 long form homolog	KEGG:ath:AT1G48120	GO:0046872^molecular_function^metal ion binding`GO:0004721^molecular_function^phosphoprotein phosphatase activity
PI D12_280	.	1450679	1451143	.	.	.	.	.	.	.	.	.
PI D12_281	Triacylglycerol lipase 1	1650473	1656581	108-1490[+]	Triacylglycerol lipase 1	PF04083.13^Abhydro_lipase^Partial alpha/beta-hydrolase lipase region^44-95^E:5.3e-14`PF04083.13^Abhydro_lipase^Partial alpha/beta-hydrolase lipase region^95-139^E:2.3e-11`PF00561.17^Abhydrolase_1^alpha/beta hydrolase fold^123-246^E:8.1e-13	sigP:1^24^0.757^YES	.	COG0596^Alpha beta hydrolase	KEGG:ath:AT2G15230	GO:0005615^cellular_component^extracellular space`GO:0004806^molecular_function^triglyceride lipase activity`GO:0016042^biological_process^lipid catabolic process	GO:0006629^biological_process^lipid metabolic process
PI D12_282	.	1604327	1605079	296-685[-]	.	.	.	.	.	.	.	.
PI D12_283	Methylthioribose kinase	1607563	1612454	244-1476[+]	Methylthioribose kinase	PF01636.20^APH^Phosphotransferase enzyme family^36-261^E:2e-09	.	.	COG4857^Catalyzes the phosphorylation of methylthioribose into methylthioribose-1-phosphate (By similarity)	KEGG:ath:AT1G49820`KO:K00899	GO:0005829^cellular_component^cytosol`GO:0005524^molecular_function^ATP binding`GO:0042802^molecular_function^identical protein binding`GO:0046522^molecular_function^S-methyl-5-thioribose kinase activity`GO:0071369^biological_process^cellular response to ethylene stimulus`GO:0071281^biological_process^cellular response to iron ion`GO:0071732^biological_process^cellular response to nitric oxide`GO…	.
PI D12_284	Methylthioribose kinase	1591223	1592650	1-543[+]	Methylthioribose kinase	.	.	.	COG4857^Catalyzes the phosphorylation of methylthioribose into methylthioribose-1-phosphate (By similarity)	KEGG:ath:AT1G49820`KO:K00899	GO:0005829^cellular_component^cytosol`GO:0005524^molecular_function^ATP binding`GO:0042802^molecular_function^identical protein binding`GO:0046522^molecular_function^S-methyl-5-thioribose kinase activity`GO:0071369^biological_process^cellular response to ethylene stimulus`GO:0071281^biological_process^cellular response to iron ion`GO:0071732^biological_process^cellular response to nitric oxide`GO…	.
PI D12_285	.	1658566	1658781	.	.	.	.	.	.	.	.	.
PI D12_286	Cinnamyl alcohol dehydrogenase 1	1680601	1682634	1-1326[+]	Cinnamyl alcohol dehydrogenase 1	PF08240.9^ADH_N^Alcohol dehydrogenase GroES-like domain^119-233^E:2e-26`PF00107.23^ADH_zinc_N^Zinc-binding dehydrogenase^275-397^E:1.7e-21	.	.	.	.	GO:0045551^molecular_function^cinnamyl-alcohol dehydrogenase activity`GO:0052747^molecular_function^sinapyl alcohol dehydrogenase activity`GO:0008270^molecular_function^zinc ion binding`GO:0009699^biological_process^phenylpropanoid biosynthetic process	GO:0055114^biological_process^oxidation-reduction process
PI D12_287	.	1623148	1623561	.	.	.	.	.	.	.	.	.
PI D12_288	.	1633977	1634431	1-396[+]	.	.	.	.	.	.	.	.
PI D12_289	Putative E3 ubiquitin-protein ligase RF298	171955	174978	1-2490[+]	Putative E3 ubiquitin-protein ligase RF298	PF13920.3^zf-C3HC4_3^Zinc finger, C3HC4 type (RING finger)^775-822^E:5.9e-11	.	.	ENOG410Y2TA^e3 ubiquitin-protein ligase	KEGG:ath:AT4G03000	GO:0016874^molecular_function^ligase activity`GO:0008270^molecular_function^zinc ion binding`GO:0016567^biological_process^protein ubiquitination	.
PI D12_290	.	150517	153496	249-1529[+]	.	.	.	.	.	.	.	.
PI D12_291	.	124811	125245	.	.	.	.	.	.	.	.	.
PI D12_292	EID1-like F-box protein 3	134574	135500	1-927[+]	EID1-like F-box protein 3	.	.	.	ENOG410YC43^EID1-like F-box protein	KEGG:ath:AT3G63060	GO:0005634^cellular_component^nucleus`GO:0009738^biological_process^abscisic acid-activated signaling pathway`GO:0010029^biological_process^regulation of seed germination`GO:0009737^biological_process^response to abscisic acid`GO:0006970^biological_process^response to osmotic stress`GO:0009651^biological_process^response to salt stress`GO:0009414^biological_process^response to water deprivation`G…	.
PI D12_293	Protein trichome birefringence-like 11	88970	90545	1-651[+]	Protein trichome birefringence-like 11	PF13839.3^PC-Esterase^GDSL/SGNH-like Acyl-Esterase family found in Pmr5 and Cas1p^14-203^E:1.8e-44	.	.	ENOG410YIU5^Pfam:DUF231	KEGG:ath:AT5G19160	GO:0005794^cellular_component^Golgi apparatus`GO:0016021^cellular_component^integral component of membrane`GO:0016413^molecular_function^O-acetyltransferase activity`GO:0071554^biological_process^cell wall organization or biogenesis	.
PI D12_294	Pentatricopeptide repeat-containing protein At4g02820, mitochondrial	97511	99453	1-1545[+]	Pentatricopeptide repeat-containing protein At4g02820, mitochondrial	PF01535.17^PPR^PPR repeat^154-183^E:0.00091`PF13812.3^PPR_3^Pentatricopeptide repeat domain^174-231^E:1.1e-07`PF01535.17^PPR^PPR repeat^190-216^E:0.023`PF17177.1^PPR_long^Pentacotripeptide-repeat region of PROPR^215-327^E:1.2e-06`PF13812.3^PPR_3^Pentatricopeptide repeat domain^217-266^E:2.8e-09`PF13041.3^PPR_2^PPR repeat family^219-262^E:9.8e-10`PF01535.17^PPR^PPR repeat^222-251^E:0.0089`PF01535.…	.	.	ENOG410Z7Z7^Pentatricopeptide repeat-containing protein	KEGG:ath:AT4G02820	GO:0005739^cellular_component^mitochondrion	.
PI D12_295	.	144024	144867	1-522[+]	.	PF00403.23^HMA^Heavy-metal-associated domain^19-70^E:3.2e-09	.	.	.	.	.	GO:0046872^molecular_function^metal ion binding`GO:0030001^biological_process^metal ion transport
PI D12_296	Mediator of RNA polymerase II transcription subunit 33B	136701	143231	1-3960[+]	Mediator of RNA polymerase II transcription subunit 33B	.	.	ExpAA=59.25^PredHel=1^Topology=o1192-1214i	ENOG410XPER^Component of the Mediator complex, a coactivator involved in the regulated transcription of nearly all RNA polymerase II-dependent genes. Mediator functions as a bridge to convey information from gene-specific regulatory proteins to the basal RNA polymerase II transcription machinery. The Mediator complex, having a compact conformation in its free form, is recruited to promoters by di…	KEGG:ath:AT2G48110	GO:0016592^cellular_component^mediator complex`GO:0016020^cellular_component^membrane`GO:0009698^biological_process^phenylpropanoid metabolic process`GO:2000762^biological_process^regulation of phenylpropanoid metabolic process`GO:0006355^biological_process^regulation of transcription, DNA-templated`GO:0006351^biological_process^transcription, DNA-templated	.
PI D12_297	.	114267	117934	1488-1925[-]	.	.	.	.	.	.	.	.
PI D12_297	.	114267	117934	1-1830[+]	.	.	.	.	.	.	.	.
PI D12_298	Elongation factor Tu, mitochondrial	154649	158944	118-1416[+]	Elongation factor Tu, mitochondrial	PF00009.24^GTP_EFTU^Elongation factor Tu GTP binding domain^66-259^E:2.1e-57`PF01926.20^MMR_HSR1^50S ribosome-binding GTPase^71-176^E:0.00011`PF03143.14^GTP_EFTU_D3^Elongation factor Tu C-terminal domain^336-430^E:1.8e-29	.	.	COG0050^This protein promotes the GTP-dependent binding of aminoacyl-tRNA to the A-site of ribosomes during protein biosynthesis (By similarity)	KEGG:ath:AT4G02930`KO:K02358	GO:0005618^cellular_component^cell wall`GO:0005739^cellular_component^mitochondrion`GO:0005524^molecular_function^ATP binding`GO:0050897^molecular_function^cobalt ion binding`GO:0005525^molecular_function^GTP binding`GO:0003924^molecular_function^GTPase activity`GO:0003746^molecular_function^translation elongation factor activity`GO:0008270^molecular_function^zinc ion binding`GO:0046686^biologica…	GO:0005525^molecular_function^GTP binding
PI D12_299	Preprotein translocase subunit SCY2, chloroplastic	90611	96719	1-1761[+]	Preprotein translocase subunit SCY2, chloroplastic	PF00344.17^SecY^SecY translocase^211-557^E:7.1e-69	.	ExpAA=205.72^PredHel=10^Topology=i159-181o212-234i255-277o290-307i314-333o348-370i418-440o455-477i513-530o540-557i	COG0201^The central subunit of the protein translocation channel SecYEG. Consists of two halves formed by TMs 1-5 and 6-10. These two domains form a lateral gate at the front which open onto the bilayer between TMs 2 and 7, and are clamped together by SecE at the back. The channel is closed by both a pore ring composed of hydrophobic SecY resides and a short helix (helix 2A) on the extracellular …	KEGG:ath:AT2G31530	GO:0033097^cellular_component^amyloplast membrane`GO:0031969^cellular_component^chloroplast membrane`GO:0009535^cellular_component^chloroplast thylakoid membrane`GO:0016021^cellular_component^integral component of membrane`GO:0009526^cellular_component^plastid envelope`GO:0015031^biological_process^protein transport	GO:0015031^biological_process^protein transport`GO:0016020^cellular_component^membrane
PI D12_300	Sugar transporter ERD6-like 7	180312	185428	242-1540[+]	Sugar transporter ERD6-like 7	PF00083.21^Sugar_tr^Sugar (and other) transporter^131-428^E:1.2e-64	.	ExpAA=219.84^PredHel=10^Topology=i47-69o89-111i124-146o150-169i229-251o266-288i295-317o332-354i361-383o393-415i	ENOG410XNQK^Transporter	KEGG:ath:AT2G48020	GO:0009507^cellular_component^chloroplast`GO:0005887^cellular_component^integral component of plasma membrane`GO:0009705^cellular_component^plant-type vacuole membrane`GO:0005774^cellular_component^vacuolar membrane`GO:0005773^cellular_component^vacuole`GO:0005355^molecular_function^glucose transmembrane transporter activity`GO:0005351^molecular_function^sugar:proton symporter activity`GO:0046323…	GO:0022857^molecular_function^transmembrane transporter activity`GO:0055085^biological_process^transmembrane transport`GO:0016021^cellular_component^integral component of membrane
PI D12_301	BSD domain-containing protein 1	164211	165611	1-1401[+]	BSD domain-containing protein 1	PF03909.14^BSD^BSD domain^174-232^E:8.6e-14	.	.	ENOG4110FD4^BSD domain containing 1	KEGG:dre:794882	.	.
PI D12_302	Auxin-binding protein 1 {ECO:0000303|PubMed:7517789}	166082	168627	16-381[+]	Auxin-binding protein T92	PF02041.13^Auxin_BP^Auxin binding protein^24-118^E:1.7e-51	sigP:1^24^0.799^YES	.	.	.	GO:0005788^cellular_component^endoplasmic reticulum lumen`GO:0010011^molecular_function^auxin binding`GO:0004872^molecular_function^receptor activity`GO:0008270^molecular_function^zinc ion binding`GO:0009734^biological_process^auxin-activated signaling pathway	GO:0004872^molecular_function^receptor activity
PI D12_303	Protein CHROMATIN REMODELING 35 {ECO:0000303|PubMed:16547115, ECO:0000303|PubMed:23770592}	2110054	2117018	1-2712[+]	Protein CHROMATIN REMODELING 35 {ECO:0000303|PubMed:16547115, ECO:0000303|PubMed:23770592}	PF04851.12^ResIII^Type III restriction enzyme, res subunit^365-542^E:3.6e-08`PF00176.20^SNF2_N^SNF2 family N-terminal domain^383-564^E:3.8e-20`PF00271.28^Helicase_C^Helicase conserved C-terminal domain^714-826^E:9.5e-11	.	.	COG0553^helicase	KEGG:ath:AT2G16390`KO:K10875	GO:0000419^cellular_component^DNA-directed RNA polymerase V complex`GO:0031618^cellular_component^nuclear pericentric heterochromatin`GO:0005634^cellular_component^nucleus`GO:0090577^cellular_component^RNA polymerase IV transcription factor complex`GO:0005524^molecular_function^ATP binding`GO:0003677^molecular_function^DNA binding`GO:0004386^molecular_function^helicase activity`GO:0071360^biologi…	GO:0003677^molecular_function^DNA binding`GO:0005524^molecular_function^ATP binding`GO:0016787^molecular_function^hydrolase activity
PI D12_304	Coatomer subunit alpha-1	2163037	2168423	215-3865[+]	Coatomer subunit alpha-1	PF00400.29^WD40^WD domain, G-beta repeat^46-79^E:0.00037`PF00400.29^WD40^WD domain, G-beta repeat^84-121^E:6e-08`PF00400.29^WD40^WD domain, G-beta repeat^126-163^E:1.6e-07`PF00400.29^WD40^WD domain, G-beta repeat^198-231^E:0.00056`PF12894.4^ANAPC4_WD40^Anaphase-promoting complex subunit 4 WD40 domain^211-291^E:0.00016`PF00400.29^WD40^WD domain, G-beta repeat^241-276^E:3.2e-05`PF04053.11^Coatomer_…	.	.	ENOG410XPZS^Coatomer protein complex subunit alpha	KEGG:ath:AT1G62020`KO:K05236	GO:0030126^cellular_component^COPI vesicle coat`GO:0005829^cellular_component^cytosol`GO:0016020^cellular_component^membrane`GO:0005886^cellular_component^plasma membrane`GO:0005198^molecular_function^structural molecule activity`GO:0006886^biological_process^intracellular protein transport`GO:0016192^biological_process^vesicle-mediated transport	GO:0005515^molecular_function^protein binding`GO:0005198^molecular_function^structural molecule activity`GO:0006886^biological_process^intracellular protein transport`GO:0016192^biological_process^vesicle-mediated transport`GO:0030117^cellular_component^membrane coat`GO:0030126^cellular_component^COPI vesicle coat
PI D12_305	Coatomer subunit alpha-1	2144193	2149918	114-3770[+]	Coatomer subunit alpha-1	PF00400.29^WD40^WD domain, G-beta repeat^46-79^E:0.00037`PF00400.29^WD40^WD domain, G-beta repeat^84-121^E:6e-08`PF00400.29^WD40^WD domain, G-beta repeat^126-163^E:1.6e-07`PF00400.29^WD40^WD domain, G-beta repeat^198-231^E:0.00056`PF12894.4^ANAPC4_WD40^Anaphase-promoting complex subunit 4 WD40 domain^211-291^E:0.00013`PF00400.29^WD40^WD domain, G-beta repeat^241-276^E:3.5e-05`PF04053.11^Coatomer_…	.	.	ENOG410XPZS^Coatomer protein complex subunit alpha	KEGG:ath:AT1G62020`KO:K05236	GO:0030126^cellular_component^COPI vesicle coat`GO:0005829^cellular_component^cytosol`GO:0016020^cellular_component^membrane`GO:0005886^cellular_component^plasma membrane`GO:0005198^molecular_function^structural molecule activity`GO:0006886^biological_process^intracellular protein transport`GO:0016192^biological_process^vesicle-mediated transport	GO:0005515^molecular_function^protein binding`GO:0005198^molecular_function^structural molecule activity`GO:0006886^biological_process^intracellular protein transport`GO:0016192^biological_process^vesicle-mediated transport`GO:0030117^cellular_component^membrane coat`GO:0030126^cellular_component^COPI vesicle coat
PI D12_306	BEL1-like homeodomain protein 6	2117335	2121551	377-2416[+]	BEL1-like homeodomain protein 6	PF07526.8^POX^Associated with HOX^211-349^E:6.6e-52`PF05920.8^Homeobox_KN^Homeobox KN domain^418-457^E:1.3e-17`PF00046.26^Homeobox^Homeobox domain^420-457^E:1.1e-06	.	.	ENOG410XPMQ^homeobox	KEGG:ath:AT4G34610	GO:0005634^cellular_component^nucleus`GO:0003700^molecular_function^transcription factor activity, sequence-specific DNA binding`GO:0044212^molecular_function^transcription regulatory region DNA binding`GO:0006351^biological_process^transcription, DNA-templated	GO:0003677^molecular_function^DNA binding`GO:0006355^biological_process^regulation of transcription, DNA-templated
PI D12_307	.	2142870	2143307	1-438[+]	.	.	.	.	.	.	.	.
PI D12_308	.	2171961	2175655	67-1137[+]	.	.	.	.	.	.	.	.
PI D12_309	.	1981328	1982315	331-675[+]	.	.	.	.	.	.	.	.
PI D12_310	.	1913677	1919102	68-889[+]	.	.	.	.	.	.	.	.
PI D12_311	Methylcrotonoyl-CoA carboxylase beta chain, mitochondrial	1894880	1898313	83-1822[+]	Methylcrotonoyl-CoA carboxylase beta chain, mitochondrial	PF01039.19^Carboxyl_trans^Carboxyl transferase domain^86-569^E:2.4e-158	.	.	COG4799^carboxylase	KEGG:ath:AT4G34030`KO:K01969	GO:0005759^cellular_component^mitochondrial matrix`GO:0005739^cellular_component^mitochondrion`GO:0005524^molecular_function^ATP binding`GO:0050897^molecular_function^cobalt ion binding`GO:0004485^molecular_function^methylcrotonoyl-CoA carboxylase activity`GO:0008270^molecular_function^zinc ion binding`GO:0006552^biological_process^leucine catabolic process	.
PI D12_312	Probable aspartyl aminopeptidase	1978554	1979578	1-471[+]	Probable aspartyl aminopeptidase	PF02127.12^Peptidase_M18^Aminopeptidase I zinc metalloprotease (M18)^65-143^E:1.2e-24	.	.	.	KEGG:rcu:RCOM_1506700`KO:K01267	GO:0005737^cellular_component^cytoplasm`GO:0004177^molecular_function^aminopeptidase activity`GO:0008237^molecular_function^metallopeptidase activity`GO:0008270^molecular_function^zinc ion binding	GO:0004177^molecular_function^aminopeptidase activity`GO:0008270^molecular_function^zinc ion binding`GO:0006508^biological_process^proteolysis
PI D12_313	Ethylene-responsive transcription factor ERF109	1952371	1953207	1-837[+]	Ethylene-responsive transcription factor ERF109	PF00847.17^AP2^AP2 domain^121-170^E:2.2e-14	.	.	ENOG410YN6X^transcription factor	KEGG:ath:AT4G34410	GO:0005634^cellular_component^nucleus`GO:0003677^molecular_function^DNA binding`GO:0003700^molecular_function^transcription factor activity, sequence-specific DNA binding`GO:0051301^biological_process^cell division`GO:0050832^biological_process^defense response to fungus`GO:0009873^biological_process^ethylene-activated signaling pathway`GO:0010200^biological_process^response to chitin`GO:0006351^…	GO:0003700^molecular_function^transcription factor activity, sequence-specific DNA binding`GO:0006355^biological_process^regulation of transcription, DNA-templated
PI D12_314	Glycoprotein 3-alpha-L-fucosyltransferase A	1936130	1940666	155-1705[+]	Glycoprotein 3-alpha-L-fucosyltransferase A	PF00852.16^Glyco_transf_10^Glycosyltransferase family 10 (fucosyltransferase) C-term^227-390^E:1.8e-34	.	.	ENOG410ZIMX^(Alpha (1,3) fucosyltransferase	KEGG:ath:AT3G19280`KO:K00753	GO:0005794^cellular_component^Golgi apparatus`GO:0032580^cellular_component^Golgi cisterna membrane`GO:0016021^cellular_component^integral component of membrane`GO:0046920^molecular_function^alpha-(1->3)-fucosyltransferase activity`GO:0008417^molecular_function^fucosyltransferase activity`GO:0018392^molecular_function^glycoprotein 3-alpha-L-fucosyltransferase activity`GO:0071555^biological_proces…	GO:0008417^molecular_function^fucosyltransferase activity`GO:0006486^biological_process^protein glycosylation`GO:0016020^cellular_component^membrane
PI D12_315	LAG1 longevity assurance homolog 2	1963909	1967905	1-873[+]	LAG1 longevity assurance homolog 2	PF03798.13^TRAM_LAG1_CLN8^TLC domain^66-264^E:2e-39	.	ExpAA=110.68^PredHel=5^Topology=o15-34i112-134o149-171i198-220o240-262i	COG5058^ceramide synthase	KEGG:ath:AT3G19260	GO:0005783^cellular_component^endoplasmic reticulum`GO:0005789^cellular_component^endoplasmic reticulum membrane`GO:0005794^cellular_component^Golgi apparatus`GO:0016021^cellular_component^integral component of membrane`GO:0005886^cellular_component^plasma membrane`GO:0050291^molecular_function^sphingosine N-acyltransferase activity`GO:0046513^biological_process^ceramide biosynthetic process`GO:0…	GO:0016021^cellular_component^integral component of membrane
PI D12_316	.	1975762	1976594	1-696[+]	.	.	.	.	.	.	.	.
PI D12_317	Subtilisin-like protease SBT1.7 {ECO:0000303|PubMed:16193095}	1903417	1904229	1-813[+]	Subtilisin-like protease SBT1.7 {ECO:0000303|PubMed:16193095}	PF00082.19^Peptidase_S8^Subtilase family^2-191^E:3.4e-21	.	.	COG1404^peptidase (S8 and S53, subtilisin, kexin, sedolisin	KEGG:ath:AT5G67360	GO:0048046^cellular_component^apoplast`GO:0005618^cellular_component^cell wall`GO:0005576^cellular_component^extracellular region`GO:0009505^cellular_component^plant-type cell wall`GO:0004252^molecular_function^serine-type endopeptidase activity`GO:0080001^biological_process^mucilage extrusion from seed coat`GO:0048359^biological_process^mucilage metabolic process involved in seed coat developmen…	GO:0004252^molecular_function^serine-type endopeptidase activity`GO:0006508^biological_process^proteolysis
PI D12_318	Subtilisin-like protease SBT1.8 {ECO:0000303|PubMed:16193095}	1902498	1903367	1-870[+]	Subtilisin-like protease SBT1.8 {ECO:0000303|PubMed:16193095}	PF00082.19^Peptidase_S8^Subtilase family^62-166^E:1e-21	.	.	.	KEGG:ath:AT2G05920	GO:0005618^cellular_component^cell wall`GO:0005794^cellular_component^Golgi apparatus`GO:0009505^cellular_component^plant-type cell wall`GO:0009506^cellular_component^plasmodesma`GO:0004252^molecular_function^serine-type endopeptidase activity	GO:0004252^molecular_function^serine-type endopeptidase activity`GO:0006508^biological_process^proteolysis
PI D12_319	Thioredoxin M3, chloroplastic	1898884	1900712	1-561[+]	Thioredoxin M3, chloroplastic	PF00085.17^Thioredoxin^Thioredoxin^82-181^E:7.5e-24	.	.	COG0526^Thioredoxin	.	GO:0009507^cellular_component^chloroplast`GO:0009570^cellular_component^chloroplast stroma`GO:0015035^molecular_function^protein disulfide oxidoreductase activity`GO:0045454^biological_process^cell redox homeostasis`GO:0006662^biological_process^glycerol ether metabolic process`GO:0010497^biological_process^plasmodesmata-mediated intercellular transport`GO:0010647^biological_process^positive regu…	GO:0045454^biological_process^cell redox homeostasis
PI D12_320	Auxin-induced protein 15A	2341184	2341498	1-315[+]	Auxin-induced protein 15A	PF02519.11^Auxin_inducible^Auxin responsive protein^34-103^E:2e-28	.	.	ENOG410Z28U^auxin-induced protein	.	GO:0009734^biological_process^auxin-activated signaling pathway	GO:0009733^biological_process^response to auxin
PI D12_321	Auxin-responsive protein SAUR71 {ECO:0000305}	2307046	2307531	1-486[+]	Auxin-responsive protein SAUR71 {ECO:0000305}	PF02519.11^Auxin_inducible^Auxin responsive protein^16-111^E:5.3e-30	.	.	ENOG410YUJ0^Auxin responsive protein	KEGG:ath:AT1G56150`KO:K14488	GO:0005737^cellular_component^cytoplasm`GO:0009734^biological_process^auxin-activated signaling pathway`GO:0007275^biological_process^multicellular organism development`GO:0040008^biological_process^regulation of growth	GO:0009733^biological_process^response to auxin
PI D12_322	.	2376159	2377582	1-900[+]	.	.	.	.	.	.	.	.
PI D12_323	Transcription initiation factor TFIID subunit 14b {ECO:0000303|PubMed:15527982}	2364401	2366917	122-925[+]	Transcription initiation factor TFIID subunit 14b {ECO:0000303|PubMed:15527982}	PF03366.13^YEATS^YEATS family^69-148^E:1.5e-31	.	.	COG5033^myeloid lymphoid or mixed-lineage leukemia (trithorax homolog, Drosophila)	KEGG:ath:AT5G45600`KO:K11341	GO:0005737^cellular_component^cytoplasm`GO:0035267^cellular_component^NuA4 histone acetyltransferase complex`GO:0005634^cellular_component^nucleus`GO:0030154^biological_process^cell differentiation`GO:0006281^biological_process^DNA repair`GO:0009908^biological_process^flower development`GO:0043981^biological_process^histone H4-K5 acetylation`GO:0009909^biological_process^regulation of flower deve…	GO:0006355^biological_process^regulation of transcription, DNA-templated
PI D12_324	.	2291558	2292019	.	.	.	.	.	.	.	.	.
PI D12_325	Pentatricopeptide repeat-containing protein At3g12770	2362731	2363887	1-1068[+]	Pentatricopeptide repeat-containing protein At3g12770	PF01535.17^PPR^PPR repeat^61-88^E:0.54`PF01535.17^PPR^PPR repeat^135-155^E:0.13`PF13812.3^PPR_3^Pentatricopeptide repeat domain^167-216^E:6e-05`PF13041.3^PPR_2^PPR repeat family^168-214^E:6.2e-10`PF01535.17^PPR^PPR repeat^170-200^E:3.9e-06`PF01535.17^PPR^PPR repeat^205-230^E:0.062`PF01535.17^PPR^PPR repeat^242-267^E:0.00013`PF12854.4^PPR_1^PPR repeat^243-266^E:1.9e-06	.	.	ENOG410Z7Z7^Pentatricopeptide repeat-containing protein	KEGG:ath:AT3G12770	.	.
PI D12_326	.	2356304	2358081	1-648[+]	.	PF01442.15^Apolipoprotein^Apolipoprotein A1/A4/E domain^11-94^E:0.0017	.	.	.	.	.	GO:0008289^molecular_function^lipid binding`GO:0006869^biological_process^lipid transport`GO:0042157^biological_process^lipoprotein metabolic process`GO:0005576^cellular_component^extracellular region
PI D12_327	Probable aquaporin PIP2-6	2377843	2378679	1-837[+]	Probable aquaporin PIP2-6	PF00230.17^MIP^Major intrinsic protein^2-223^E:3.5e-30	.	ExpAA=132.66^PredHel=6^Topology=i5-27o37-59i80-102o129-151i158-180o213-230i	.	KEGG:osa:4335226`KO:K09872	GO:0016021^cellular_component^integral component of membrane`GO:0005886^cellular_component^plasma membrane`GO:0009506^cellular_component^plasmodesma`GO:0005773^cellular_component^vacuole`GO:0015254^molecular_function^glycerol channel activity`GO:0015250^molecular_function^water channel activity`GO:0015793^biological_process^glycerol transport`GO:0034220^biological_process^ion transmembrane transp…	GO:0005215^molecular_function^transporter activity`GO:0006810^biological_process^transport`GO:0016020^cellular_component^membrane
PI D12_328	60S ribosomal protein L44	2386846	2387190	.	.	.	.	.	.	.	.	GO:0005840^cellular_component^ribosome`GO:0003735^molecular_function^structural constituent of ribosome`GO:0006412^biological_process^translation
PI D12_329	Signal peptidase complex catalytic subunit SEC11A	2314247	2316829	1-603[+]	Signal peptidase complex catalytic subunit SEC11A	.	.	.	COG0681^Signal peptidase i	KEGG:mmu:56529`KO:K13280	GO:0005789^cellular_component^endoplasmic reticulum membrane`GO:0070062^cellular_component^extracellular exosome`GO:0016021^cellular_component^integral component of membrane`GO:0008236^molecular_function^serine-type peptidase activity`GO:0006465^biological_process^signal peptide processing	.
PI D12_330	.	2388167	2388718	1-417[+]	.	.	.	.	.	.	.	.
PI D12_331	.	2295089	2295871	.	.	.	.	.	.	.	.	.
PI D12_332	E3 ubiquitin-protein ligase MBR2	1842410	1847727	1-2748[+]	E3 ubiquitin-protein ligase MBR1	PF12678.4^zf-rbx1^RING-H2 zinc finger domain^866-909^E:7.5e-08`PF13639.3^zf-RING_2^Ring finger domain^868-909^E:5.8e-11`PF13923.3^zf-C3HC4_2^Zinc finger, C3HC4 type (RING finger)^868-908^E:4.3e-08`PF00097.22^zf-C3HC4^Zinc finger, C3HC4 type (RING finger)^868-908^E:4.2e-06`PF13445.3^zf-RING_UBOX^RING-type zinc-finger^868-906^E:7.7e-05	.	.	ENOG41121N2^zinc ion binding	KEGG:ath:AT2G15530	GO:0016874^molecular_function^ligase activity`GO:0008270^molecular_function^zinc ion binding`GO:0009908^biological_process^flower development`GO:0043161^biological_process^proteasome-mediated ubiquitin-dependent protein catabolic process`GO:0016567^biological_process^protein ubiquitination`GO:0010228^biological_process^vegetative to reproductive phase transition of meristem	GO:0008270^molecular_function^zinc ion binding`GO:0005515^molecular_function^protein binding`GO:0046872^molecular_function^metal ion binding
PI D12_333	Oryzain alpha chain	1794043	1795442	1-510[+]	Oryzain alpha chain	PF00112.20^Peptidase_C1^Papain family cysteine protease^46-122^E:2.4e-20	.	.	COG4870^cathepsin	.	GO:0005615^cellular_component^extracellular space`GO:0005764^cellular_component^lysosome`GO:0004197^molecular_function^cysteine-type endopeptidase activity`GO:0051603^biological_process^proteolysis involved in cellular protein catabolic process	GO:0008234^molecular_function^cysteine-type peptidase activity`GO:0006508^biological_process^proteolysis
PI D12_334	Subtilisin-like protease SBT1.6 {ECO:0000303|PubMed:16193095}	1859194	1861497	1-2304[+]	Subtilisin-like protease SBT1.6 {ECO:0000303|PubMed:16193095}	PF05922.13^Inhibitor_I9^Peptidase inhibitor I9^31-94^E:7.4e-08`PF00082.19^Peptidase_S8^Subtilase family^133-583^E:1.4e-45	sigP:1^22^0.815^YES	ExpAA=17.85^PredHel=1^Topology=i7-26o	COG1404^peptidase (S8 and S53, subtilisin, kexin, sedolisin	KEGG:ath:AT4G34980	GO:0005618^cellular_component^cell wall`GO:0016020^cellular_component^membrane`GO:0004252^molecular_function^serine-type endopeptidase activity`GO:0008236^molecular_function^serine-type peptidase activity`GO:0009827^biological_process^plant-type cell wall modification	GO:0004252^molecular_function^serine-type endopeptidase activity`GO:0006508^biological_process^proteolysis
PI D12_335	Probable receptor-like protein kinase At1g49730	1862317	1866663	1-2022[+]	Probable receptor-like protein kinase At1g49730	PF07714.14^Pkinase_Tyr^Protein tyrosine kinase^327-592^E:1.7e-47`PF00069.22^Pkinase^Protein kinase domain^329-591^E:5.3e-51`PF01636.20^APH^Phosphotransferase enzyme family^358-473^E:2.5e-05	sigP:1^24^0.868^YES	ExpAA=37.85^PredHel=1^Topology=i252-274o	COG0515^Serine Threonine protein kinase	KEGG:ath:AT1G49730	GO:0016021^cellular_component^integral component of membrane`GO:0005886^cellular_component^plasma membrane`GO:0005524^molecular_function^ATP binding`GO:0004674^molecular_function^protein serine/threonine kinase activity	GO:0004672^molecular_function^protein kinase activity`GO:0006468^biological_process^protein phosphorylation`GO:0005524^molecular_function^ATP binding
PI D12_336	Caffeoyl-CoA O-methyltransferase 1	1835004	1836755	1-957[+]	Caffeoyl-CoA O-methyltransferase 1	PF01596.14^Methyltransf_3^O-methyltransferase^106-316^E:1.3e-103`PF13578.3^Methyltransf_24^Methyltransferase domain^155-261^E:2.4e-08	.	.	COG4122^O-methyltransferase	KEGG:pop:POPTR_0009s10270g`KO:K00588	GO:0042409^molecular_function^caffeoyl-CoA O-methyltransferase activity`GO:0046872^molecular_function^metal ion binding`GO:0009809^biological_process^lignin biosynthetic process	GO:0008171^molecular_function^O-methyltransferase activity
PI D12_337	Scopoletin glucosyltransferase	1807099	1808169	1-1071[+]	Scopoletin glucosyltransferase	PF00201.15^UDPGT^UDP-glucoronosyl and UDP-glucosyl transferase^148-278^E:4.5e-22	.	.	.	.	GO:0042802^molecular_function^identical protein binding`GO:0050275^molecular_function^scopoletin glucosyltransferase activity	GO:0016758^molecular_function^transferase activity, transferring hexosyl groups`GO:0008152^biological_process^metabolic process
PI D12_338	UDP-glycosyltransferase 73B4	1808297	1808563	.	.	.	.	.	.	COG1819^Transferase	.	GO:0005829^cellular_component^cytosol`GO:0043231^cellular_component^intracellular membrane-bounded organelle`GO:0047893^molecular_function^flavonol 3-O-glucosyltransferase activity`GO:0080043^molecular_function^quercetin 3-O-glucosyltransferase activity`GO:0080044^molecular_function^quercetin 7-O-glucosyltransferase activity`GO:0035251^molecular_function^UDP-glucosyltransferase activity`GO:000981…
PI D12_339	Amidophosphoribosyltransferase 1, chloroplastic	2248099	2249859	1-1761[+]	Amidophosphoribosyltransferase 1, chloroplastic	PF13522.3^GATase_6^Glutamine amidotransferase domain^154-285^E:6.1e-18`PF13230.3^GATase_4^Glutamine amidotransferases class-II^155-202^E:2.7e-05`PF13537.3^GATase_7^Glutamine amidotransferase domain^172-289^E:6.2e-23`PF00156.24^Pribosyltran^Phosphoribosyl transferase domain^354-462^E:9.4e-09	.	.	COG0034^glutamine phosphoribosylpyrophosphate amidotransferase	KEGG:ath:AT2G16570`KO:K00764	GO:0005618^cellular_component^cell wall`GO:0009570^cellular_component^chloroplast stroma`GO:0005829^cellular_component^cytosol`GO:0009536^cellular_component^plastid`GO:0009532^cellular_component^plastid stroma`GO:0004044^molecular_function^amidophosphoribosyltransferase activity`GO:0051536^molecular_function^iron-sulfur cluster binding`GO:0046872^molecular_function^metal ion binding`GO:0006189^bi…	GO:0009116^biological_process^nucleoside metabolic process
PI D12_340	Probable RNA-binding protein YqeI	2204488	2206100	1-816[+]	Probable RNA-binding protein YqeI	PF01985.18^CRS1_YhbY^CRS1 / YhbY (CRM) domain^135-221^E:8.4e-15	.	.	COG1534^Rna-binding protein	KEGG:bsu:BSU25650`KO:K07574	GO:0003723^molecular_function^RNA binding	GO:0003723^molecular_function^RNA binding
PI D12_341	Protein terminal ear1 homolog	2201824	2203330	1-1104[+]	Protein terminal ear1 homolog	PF04059.9^RRM_2^RNA recognition motif 2^214-329^E:2.5e-23	.	.	ENOG4111R9F^Rna-binding protein	.	GO:0000166^molecular_function^nucleotide binding`GO:0003723^molecular_function^RNA binding`GO:0007275^biological_process^multicellular organism development	.
PI D12_342	Endoglucanase 24	2237343	2239993	232-1716[+]	Endoglucanase 24	PF00759.16^Glyco_hydro_9^Glycosyl hydrolase family 9^28-484^E:1e-133	sigP:1^23^0.794^YES	.	ENOG410YC2H^endo-glucanase	KEGG:ath:AT4G39010`KO:K01179	GO:0005576^cellular_component^extracellular region`GO:0008810^molecular_function^cellulase activity`GO:0071555^biological_process^cell wall organization`GO:0030245^biological_process^cellulose catabolic process	GO:0004553^molecular_function^hydrolase activity, hydrolyzing O-glycosyl compounds`GO:0005975^biological_process^carbohydrate metabolic process
PI D12_343	Ubiquitin fusion degradation protein 1 homolog {ECO:0000250|UniProtKB:Q92890}	2260755	2263511	1-1050[+]	Ubiquitin fusion degradation protein 1 homolog	PF03152.11^UFD1^Ubiquitin fusion degradation protein UFD1^42-213^E:1.6e-81	.	.	COG5140^Ubiquitin fusion degradation protein	KEGG:mmu:22230`KO:K14016	GO:0005737^cellular_component^cytoplasm`GO:0005829^cellular_component^cytosol`GO:0005634^cellular_component^nucleus`GO:0036501^cellular_component^UFD1-NPL4 complex`GO:0034098^cellular_component^VCP-NPL4-UFD1 AAA ATPase complex`GO:0036435^molecular_function^K48-linked polyubiquitin binding`GO:0071712^biological_process^ER-associated misfolded protein catabolic process`GO:0030970^biological_process…	GO:0006511^biological_process^ubiquitin-dependent protein catabolic process
PI D12_344	.	2210999	2212440	1-1059[+]	.	PF14111.3^DUF4283^Domain of unknown function (DUF4283)^8-126^E:2.6e-17`PF14392.3^zf-CCHC_4^Zinc knuckle^133-162^E:2.1e-11	.	.	.	.	.	.
PI D12_345	.	2273227	2275694	129-1079[+]	.	.	.	.	.	.	.	.
PI D12_346	.	2264542	2265507	.	.	.	.	.	.	.	.	.
PI D12_347	NADH dehydrogenase [ubiquinone] 1 beta subcomplex subunit 9	2266160	2268933	66-503[+]	NADH dehydrogenase [ubiquinone] 1 beta subcomplex subunit 9	PF05347.12^Complex1_LYR^Complex 1 protein (LYR family)^19-72^E:8.2e-07	.	.	ENOG4111PES^NADH dehydrogenase (ubiquinone) 1 beta subcomplex	KEGG:ath:AT4G34700`KO:K03965	GO:0031966^cellular_component^mitochondrial membrane`GO:0005747^cellular_component^mitochondrial respiratory chain complex I`GO:0005739^cellular_component^mitochondrion`GO:0045271^cellular_component^respiratory chain complex I`GO:0005774^cellular_component^vacuolar membrane`GO:0008137^molecular_function^NADH dehydrogenase (ubiquinone) activity`GO:0005975^biological_process^carbohydrate metabolic …	.
PI D12_348	.	2253574	2254065	1-375[+]	.	.	.	.	.	.	.	.
PI D12_349	.	2214996	2216211	1-987[+]	.	PF13456.3^RVT_3^Reverse transcriptase-like^176-296^E:1.1e-25	.	.	.	.	.	.
PI D12_350	.	2465197	2465583	.	.	.	.	.	.	.	.	.
PI D12_351	.	2453788	2454078	.	.	.	.	.	.	.	.	.
PI D12_352	Type III polyketide synthase B {ECO:0000303|PubMed:19043200}	2429020	2430596	94-1284[+]	Type III polyketide synthase B {ECO:0000303|PubMed:19043200}	PF00195.16^Chal_sti_synt_N^Chalcone and stilbene synthases, N-terminal domain^14-230^E:3.7e-101`PF08545.7^ACP_syn_III^3-Oxoacyl-[acyl-carrier-protein (ACP)] synthase III^165-229^E:3.3e-06`PF02797.12^Chal_sti_synt_C^Chalcone and stilbene synthases, C-terminal domain^240-394^E:2.5e-61	.	.	COG3424^synthase	KEGG:ath:AT4G34850	GO:0005783^cellular_component^endoplasmic reticulum`GO:0090439^molecular_function^tetraketide alpha-pyrone synthase activity`GO:0009813^biological_process^flavonoid biosynthetic process`GO:0010584^biological_process^pollen exine formation`GO:0030639^biological_process^polyketide biosynthetic process`GO:0080110^biological_process^sporopollenin biosynthetic process	GO:0004315^molecular_function^3-oxoacyl-[acyl-carrier-protein] synthase activity`GO:0006633^biological_process^fatty acid biosynthetic process
PI D12_353	COBRA-like protein 2	2426168	2428179	1-1272[+]	COBRA-like protein 2	PF04833.12^COBRA^COBRA-like protein^33-195^E:1.8e-54	.	.	ENOG410YAAC^cobra-like protein	KEGG:osa:4333115	GO:0031225^cellular_component^anchored component of membrane`GO:0016021^cellular_component^integral component of membrane`GO:0016049^biological_process^cell growth`GO:0010215^biological_process^cellulose microfibril organization	GO:0010215^biological_process^cellulose microfibril organization`GO:0016049^biological_process^cell growth`GO:0031225^cellular_component^anchored component of membrane
PI D12_354	Translocon-associated protein subunit alpha	2481330	2483268	1-690[+]	Translocon-associated protein subunit alpha	PF03896.13^TRAP_alpha^Translocon-associated protein (TRAP), alpha subunit^26-225^E:8.2e-28	.	ExpAA=22.51^PredHel=1^Topology=o164-183i	ENOG410XNTM^signal sequence receptor, alpha	.	GO:0009535^cellular_component^chloroplast thylakoid membrane`GO:0005783^cellular_component^endoplasmic reticulum`GO:0005789^cellular_component^endoplasmic reticulum membrane`GO:0005794^cellular_component^Golgi apparatus`GO:0016021^cellular_component^integral component of membrane`GO:0005886^cellular_component^plasma membrane`GO:0005774^cellular_component^vacuolar membrane`GO:0005773^cellular_comp…	GO:0005789^cellular_component^endoplasmic reticulum membrane
PI D12_355	Aquaporin AQPAn.G	2405711	2406527	1-735[+]	Aquaporin-4	PF00230.17^MIP^Major intrinsic protein^22-238^E:5.6e-32	.	ExpAA=129.63^PredHel=6^Topology=o30-52i64-86o106-128i135-157o162-181i193-215o	COG0580^Channel that permits osmotically driven movement of water in both directions. It is involved in the osmoregulation and in the maintenance of cell turgor during volume expansion in rapidly growing cells. It mediates rapid entry or exit of water in response to abrupt changes in osmolarity (By similarity)	KEGG:hsa:361`KO:K09866	GO:0016323^cellular_component^basolateral plasma membrane`GO:0005737^cellular_component^cytoplasm`GO:0009897^cellular_component^external side of plasma membrane`GO:0016021^cellular_component^integral component of membrane`GO:0005886^cellular_component^plasma membrane`GO:0015254^molecular_function^glycerol channel activity`GO:0015250^molecular_function^water channel activity`GO:0005372^molecular_f…	GO:0005215^molecular_function^transporter activity`GO:0006810^biological_process^transport`GO:0016020^cellular_component^membrane
PI D12_356	.	2410960	2411807	.	.	.	.	.	.	.	.	.
PI D12_357	.	2411930	2412321	.	.	.	.	.	.	.	.	.
PI D12_358	.	2466944	2467345	1-402[+]	.	.	.	ExpAA=64.92^PredHel=3^Topology=i23-45o60-82i103-125o	.	.	.	.
PI D12_359	ER lumen protein-retaining receptor	2430846	2434478	105-923[+]	ER lumen protein-retaining receptor	PF00810.15^ER_lumen_recept^ER lumen protein retaining receptor^72-214^E:7.7e-39	.	ExpAA=125.86^PredHel=6^Topology=i21-43o104-123i136-154o164-181i193-215o225-247i	COG5196^Required for the retention of luminal endoplasmic reticulum proteins. Determines the specificity of the luminal ER protein retention system. Also required for normal vesicular traffic through the Golgi (By similarity)	KEGG:dme:Dmel_CG5183`KO:K10949	GO:0005783^cellular_component^endoplasmic reticulum`GO:0005789^cellular_component^endoplasmic reticulum membrane`GO:0016021^cellular_component^integral component of membrane`GO:0030140^cellular_component^trans-Golgi network transport vesicle`GO:0005046^molecular_function^KDEL sequence binding`GO:0006621^biological_process^protein retention in ER lumen`GO:0015031^biological_process^protein transpo…	GO:0046923^molecular_function^ER retention sequence binding`GO:0006621^biological_process^protein retention in ER lumen`GO:0016021^cellular_component^integral component of membrane
PI D12_360	Transcription initiation factor TFIID subunit 14b {ECO:0000303|PubMed:15527982}	2439729	2440061	.	.	.	.	.	.	COG5033^myeloid lymphoid or mixed-lineage leukemia (trithorax homolog, Drosophila)	KEGG:ath:AT5G45600`KO:K11341	GO:0005737^cellular_component^cytoplasm`GO:0035267^cellular_component^NuA4 histone acetyltransferase complex`GO:0005634^cellular_component^nucleus`GO:0030154^biological_process^cell differentiation`GO:0006281^biological_process^DNA repair`GO:0009908^biological_process^flower development`GO:0043981^biological_process^histone H4-K5 acetylation`GO:0009909^biological_process^regulation of flower deve…
PI D12_361	.	2416977	2417364	.	.	.	.	.	.	.	.	.
PI D12_362	.	2416461	2416876	.	.	.	.	.	.	.	.	.
PI D12_363	.	2409293	2409738	.	.	.	.	.	.	.	.	.
PI D12_364	.	2984454	2984807	1-354[+]	.	.	.	.	.	.	.	.
PI D12_365	Receptor-like cytosolic serine/threonine-protein kinase RBK1	2925173	2927649	1-1833[+]	Receptor-like cytosolic serine/threonine-protein kinase RBK1	PF00069.22^Pkinase^Protein kinase domain^259-517^E:8.4e-41`PF07714.14^Pkinase_Tyr^Protein tyrosine kinase^261-527^E:1e-38	.	.	COG0515^Serine Threonine protein kinase	KEGG:ath:AT5G10520	GO:0005737^cellular_component^cytoplasm`GO:0005829^cellular_component^cytosol`GO:0012505^cellular_component^endomembrane system`GO:0016020^cellular_component^membrane`GO:0005634^cellular_component^nucleus`GO:0005524^molecular_function^ATP binding`GO:0051020^molecular_function^GTPase binding`GO:0004674^molecular_function^protein serine/threonine kinase activity`GO:0071369^biological_process^cellul…	GO:0004672^molecular_function^protein kinase activity`GO:0005524^molecular_function^ATP binding`GO:0006468^biological_process^protein phosphorylation
PI D12_366	SKP1-like protein 4	2944663	2945164	1-312[+]	SKP1-like protein 4	PF01466.16^Skp1^Skp1 family, dimerisation domain^54-101^E:3.4e-26	.	.	COG5201^ubiquitin-dependent protein catabolic process	KEGG:ath:AT1G20140`KO:K03094	GO:0005737^cellular_component^cytoplasm`GO:0005730^cellular_component^nucleolus`GO:0005634^cellular_component^nucleus`GO:0019005^cellular_component^SCF ubiquitin ligase complex`GO:0016567^biological_process^protein ubiquitination`GO:0006511^biological_process^ubiquitin-dependent protein catabolic process	GO:0006511^biological_process^ubiquitin-dependent protein catabolic process
PI D12_367	SKP1-like protein 1A	2966529	2967043	1-426[+]	SKP1-like protein 1A	PF03931.12^Skp1_POZ^Skp1 family, tetramerisation domain^6-65^E:2.8e-17`PF01466.16^Skp1^Skp1 family, dimerisation domain^108-140^E:4e-17	.	.	COG5201^ubiquitin-dependent protein catabolic process	KEGG:ath:AT1G75950`KO:K03094	GO:0005829^cellular_component^cytosol`GO:0005634^cellular_component^nucleus`GO:0009524^cellular_component^phragmoplast`GO:0005886^cellular_component^plasma membrane`GO:0005819^cellular_component^spindle`GO:0009734^biological_process^auxin-activated signaling pathway`GO:0007059^biological_process^chromosome segregation`GO:0009873^biological_process^ethylene-activated signaling pathway`GO:0000226^b…	GO:0006511^biological_process^ubiquitin-dependent protein catabolic process
PI D12_368	Putative ribonuclease H protein At1g65750	2964700	2966045	1-1071[+]	Putative ribonuclease H protein At1g65750	PF13966.3^zf-RVT^zinc-binding in reverse transcriptase^140-201^E:1.8e-06`PF13456.3^RVT_3^Reverse transcriptase-like^296-352^E:1.2e-07	.	.	.	.	GO:0046872^molecular_function^metal ion binding`GO:0003676^molecular_function^nucleic acid binding`GO:0004523^molecular_function^RNA-DNA hybrid ribonuclease activity	.
PI D12_369	Myb-related protein 308	2755501	2756644	3-860[+]	Myb-related protein 308	PF00249.28^Myb_DNA-binding^Myb-like DNA-binding domain^42-89^E:4.7e-15`PF13921.3^Myb_DNA-bind_6^Myb-like DNA-binding domain^45-103^E:6.5e-12`PF00249.28^Myb_DNA-binding^Myb-like DNA-binding domain^95-139^E:3.7e-17`PF13921.3^Myb_DNA-bind_6^Myb-like DNA-binding domain^98-147^E:2.9e-09	.	.	.	.	GO:0005634^cellular_component^nucleus`GO:0003677^molecular_function^DNA binding`GO:0006355^biological_process^regulation of transcription, DNA-templated`GO:0006351^biological_process^transcription, DNA-templated	.
PI D12_370	.	2708030	2710542	192-1511[+]	Spartin	PF06911.9^Senescence^Senescence-associated protein^242-409^E:4.6e-42	.	.	ENOG410ZEPM^Spastic paraplegia 20 (Troyer syndrome)	KEGG:hsa:23111`KO:K19366	GO:0005737^cellular_component^cytoplasm`GO:0005811^cellular_component^lipid particle`GO:0030496^cellular_component^midbody`GO:0005741^cellular_component^mitochondrial outer membrane`GO:0005886^cellular_component^plasma membrane`GO:0045202^cellular_component^synapse`GO:0031625^molecular_function^ubiquitin protein ligase binding`GO:0009838^biological_process^abscission`GO:0060612^biological_process…	.
PI D12_371	E3 ubiquitin-protein ligase UPL3	2772789	2781779	172-5892[+]	E3 ubiquitin-protein ligase UPL3	PF00632.22^HECT^HECT-domain (ubiquitin-transferase)^1579-1906^E:9.1e-77	.	.	COG5021^ubiquitin protein ligase	.	GO:0005886^cellular_component^plasma membrane`GO:0016874^molecular_function^ligase activity`GO:0004842^molecular_function^ubiquitin-protein transferase activity`GO:0042023^biological_process^DNA endoreduplication`GO:0042787^biological_process^protein ubiquitination involved in ubiquitin-dependent protein catabolic process`GO:0010091^biological_process^trichome branching	GO:0004842^molecular_function^ubiquitin-protein transferase activity
PI D12_372	.	2704196	2704509	.	.	.	.	.	.	.	.	.
PI D12_373	.	2743049	2743324	.	.	.	.	.	.	.	.	.
PI D12_374	.	2733257	2733703	1-357[+]	.	.	.	.	.	.	.	.
PI D12_375	.	2697753	2698106	.	.	.	.	.	.	.	.	.
PI D12_376	.	2733787	2734122	.	.	.	.	.	.	.	.	.
PI D12_377	Actin-depolymerizing factor 5	2652005	2652729	1-555[+]	Actin-depolymerizing factor 5	PF00241.17^Cofilin_ADF^Cofilin/tropomyosin-type actin-binding protein^59-181^E:2.1e-31	.	.	ENOG41122P5^actin-depolymerizing factor	.	GO:0005622^cellular_component^intracellular	GO:0003779^molecular_function^actin binding`GO:0005622^cellular_component^intracellular
PI D12_378	1-phosphatidylinositol phosphodiesterase	2601880	2602776	1-897[+]	1-phosphatidylinositol phosphodiesterase	PF00388.16^PI-PLC-X^Phosphatidylinositol-specific phospholipase C, X domain^62-153^E:1e-07	.	.	ENOG410ZKFY^phospholipase C	KEGG:lmo:lmo0201`KO:K01771	GO:0005737^cellular_component^cytoplasm`GO:0005576^cellular_component^extracellular region`GO:0004436^molecular_function^phosphatidylinositol diacylglycerol-lyase activity`GO:0008081^molecular_function^phosphoric diester hydrolase activity`GO:0016042^biological_process^lipid catabolic process`GO:0009405^biological_process^pathogenesis	.
PI D12_379	.	2628235	2630142	1-1908[+]	.	PF00514.20^Arm^Armadillo/beta-catenin-like repeat^183-213^E:8.7e-07	.	.	.	.	.	GO:0005515^molecular_function^protein binding
PI D12_380	Thaumatin-like protein 1	2617505	2619412	106-1251[+]	Thaumatin-like protein 1	PF00314.14^Thaumatin^Thaumatin family^32-243^E:1e-78	sigP:1^25^0.809^YES	.	.	.	GO:0005576^cellular_component^extracellular region	.
PI D12_381	Methyltransferase-like protein 16	2603023	2606502	347-1792[+]	Methyltransferase-like protein 16	PF05971.9^Methyltransf_10^Protein of unknown function (DUF890)^12-180^E:1.5e-50`PF05971.9^Methyltransf_10^Protein of unknown function (DUF890)^218-332^E:2.3e-27	.	.	.	KEGG:xla:443759`KO:K11393	GO:0008168^molecular_function^methyltransferase activity	GO:0008168^molecular_function^methyltransferase activity
PI D12_382	.	2677655	2679737	1-495[+]	.	.	.	.	.	.	.	.
PI D12_382	.	2677655	2679737	514-840[+]	.	.	.	.	.	.	.	.
PI D12_383	Translocase of chloroplast 120, chloroplastic	2610147	2614321	1-3612[+]	Translocase of chloroplast 120, chloroplastic	PF04548.13^AIG1^AIG1 family^572-706^E:6e-29`PF01926.20^MMR_HSR1^50S ribosome-binding GTPase^574-660^E:7.2e-08`PF11886.5^TOC159_MAD^Translocase of chloroplast 159/132, membrane anchor domain^930-1193^E:1.8e-120	.	.	ENOG410XR0M^Translocase of chloroplast	KEGG:ath:AT3G16620	GO:0009707^cellular_component^chloroplast outer membrane`GO:0016021^cellular_component^integral component of membrane`GO:0009536^cellular_component^plastid`GO:0005525^molecular_function^GTP binding`GO:0016817^molecular_function^hydrolase activity, acting on acid anhydrides`GO:0046872^molecular_function^metal ion binding`GO:0045036^biological_process^protein targeting to chloroplast	GO:0005525^molecular_function^GTP binding
PI D12_384	Pentatricopeptide repeat-containing protein At2g21090	2600062	2600797	1-450[+]	Pentatricopeptide repeat-containing protein At2g21090	PF01535.17^PPR^PPR repeat^18-41^E:0.48	.	.	ENOG410Z7Z7^Pentatricopeptide repeat-containing protein	KEGG:ath:AT2G21090	.	.
PI D12_385	F-box/LRR-repeat protein 10	3258441	3262624	298-2217[+]	F-box/LRR-repeat protein 10	PF00646.30^F-box^F-box domain^9-46^E:3.6e-05`PF13516.3^LRR_6^Leucine Rich repeat^387-409^E:0.00074`PF13516.3^LRR_6^Leucine Rich repeat^469-489^E:1.4	.	.	ENOG410XQ54^F-box and leucine-rich repeat protein	KEGG:ath:AT2G17020	.	GO:0005515^molecular_function^protein binding
PI D12_386	3'-hydroxy-N-methyl-(S)-coclaurine 4'-O-methyltransferase 2 {ECO:0000303|PubMed:12946416}	3222127	3223412	1-1137[+]	3'-hydroxy-N-methyl-(S)-coclaurine 4'-O-methyltransferase	PF08100.8^Dimerisation^Dimerisation domain^59-103^E:1.8e-13`PF00891.15^Methyltransf_2^O-methyltransferase^143-364^E:1.6e-59	.	.	.	KEGG:ag:BAB08005`KO:K13386	GO:0030784^molecular_function^3'-hydroxy-N-methyl-(S)-coclaurine 4'-O-methyltransferase activity`GO:0008171^molecular_function^O-methyltransferase activity	GO:0046983^molecular_function^protein dimerization activity`GO:0008171^molecular_function^O-methyltransferase activity
PI D12_387	(R,S)-reticuline 7-O-methyltransferase {ECO:0000303|PubMed:14675446}	3218688	3219517	1-636[+]	(R,S)-reticuline 7-O-methyltransferase {ECO:0000303|PubMed:14675446}	PF00891.15^Methyltransf_2^O-methyltransferase^8-143^E:1.8e-22`PF00891.15^Methyltransf_2^O-methyltransferase^162-197^E:9.2e-05	.	.	.	KEGG:ag:AAQ01668`KO:K13390	GO:0042802^molecular_function^identical protein binding`GO:0008171^molecular_function^O-methyltransferase activity`GO:0009821^biological_process^alkaloid biosynthetic process	GO:0008171^molecular_function^O-methyltransferase activity
PI D12_388	Serine/threonine protein phosphatase 2A 55 kDa regulatory subunit B alpha isoform	3264675	3267114	1-1011[+]	Serine/threonine protein phosphatase 2A 55 kDa regulatory subunit B alpha isoform	.	.	.	COG5170^protein phosphatase type 2A regulator activity	.	GO:0000159^cellular_component^protein phosphatase type 2A complex`GO:0008601^molecular_function^protein phosphatase type 2A regulator activity	.
PI D12_389	.	3283925	3285070	1-1041[+]	.	.	.	.	.	.	.	.
PI D12_390	Serine/threonine-protein phosphatase 7 long form homolog	3257308	3257631	1-324[+]	Serine/threonine-protein phosphatase 7 long form homolog	PF10536.6^PMD^Plant mobile domain^3-91^E:2.7e-12	.	.	ENOG410YHBV^Serine threonine-protein phosphatase 7 long form homolog	KEGG:ath:AT1G48120	GO:0046872^molecular_function^metal ion binding`GO:0004721^molecular_function^phosphoprotein phosphatase activity	.
PI D12_391	.	3225271	3225584	.	.	.	.	.	.	.	.	.
PI D12_392	.	3256895	3257274	.	.	.	.	.	.	.	.	.
PI D12_393	.	3256421	3256733	.	.	.	.	.	.	.	.	.
PI D12_394	Eukaryotic translation initiation factor 4B3 {ECO:0000303|PubMed:10600500}	2554359	2556482	84-1202[+]	Eukaryotic translation initiation factor 4B3 {ECO:0000303|PubMed:10600500}	PF06273.8^eIF-4B^Plant specific eukaryotic initiation factor 4B^6-315^E:1.5e-59	.	.	ENOG410YH0I^Plant specific eukaryotic initiation factor 4B	.	GO:0005634^cellular_component^nucleus`GO:0042803^molecular_function^protein homodimerization activity`GO:0003743^molecular_function^translation initiation factor activity	GO:0003743^molecular_function^translation initiation factor activity
PI D12_395	Probable magnesium transporter NIPA6	2533217	2537041	266-1270[+]	Probable magnesium transporter NIPA6	PF05653.11^Mg_trans_NIPA^Magnesium transporter NIPA^5-296^E:1.8e-136`PF06027.9^SLC35F^Solute carrier family 35^40-124^E:0.00018`PF00892.17^EamA^EamA-like transporter family^57-122^E:3.4e-06	.	ExpAA=183.13^PredHel=8^Topology=o10-27i40-62o77-99i106-125o140-162i175-197o212-231i238-260o	ENOG410XNR8^NIPA-like domain containing	KEGG:ath:AT2G21120	GO:0005769^cellular_component^early endosome`GO:0016021^cellular_component^integral component of membrane`GO:0005886^cellular_component^plasma membrane`GO:0015095^molecular_function^magnesium ion transmembrane transporter activity`GO:0015693^biological_process^magnesium ion transport	GO:0015095^molecular_function^magnesium ion transmembrane transporter activity`GO:0015693^biological_process^magnesium ion transport`GO:0016021^cellular_component^integral component of membrane`GO:0006810^biological_process^transport`GO:0016020^cellular_component^membrane
PI D12_396	Peptidyl-prolyl cis-trans isomerase	2508740	2509258	1-519[+]	Peptidyl-prolyl cis-trans isomerase	PF00160.18^Pro_isomerase^Cyclophilin type peptidyl-prolyl cis-trans isomerase/CLD^9-170^E:2.4e-50	.	.	.	.	GO:0005737^cellular_component^cytoplasm`GO:0042277^molecular_function^peptide binding`GO:0003755^molecular_function^peptidyl-prolyl cis-trans isomerase activity`GO:0006457^biological_process^protein folding	GO:0003755^molecular_function^peptidyl-prolyl cis-trans isomerase activity`GO:0000413^biological_process^protein peptidyl-prolyl isomerization`GO:0006457^biological_process^protein folding
PI D12_396	Peptidyl-prolyl cis-trans isomerase	2508740	2509258	175-519[-]	.	.	.	.	.	.	.	.
PI D12_397	Ankyrin-3	2526378	2527966	1-1506[+]	Ankyrin-3	PF00635.23^Motile_Sperm^MSP (Major sperm protein) domain^5-103^E:1.3e-08`PF13857.3^Ank_5^Ankyrin repeats (many copies)^128-176^E:7e-09`PF12796.4^Ank_2^Ankyrin repeats (3 copies)^130-194^E:1.5e-08`PF00023.27^Ank^Ankyrin repeat^135-156^E:0.026`PF13606.3^Ank_3^Ankyrin repeat^135-162^E:0.00035`PF13637.3^Ank_4^Ankyrin repeats (many copies)^138-188^E:8.2e-05`PF12796.4^Ank_2^Ankyrin repeats (3 copies)^2…	.	.	COG0666^Ankyrin Repeat	KEGG:mmu:11735`KO:K10380	GO:0030424^cellular_component^axon`GO:0043194^cellular_component^axon initial segment`GO:0009925^cellular_component^basal plasma membrane`GO:0016323^cellular_component^basolateral plasma membrane`GO:0005923^cellular_component^bicellular tight junction`GO:0005856^cellular_component^cytoskeleton`GO:0014704^cellular_component^intercalated disc`GO:0016328^cellular_component^lateral plasma membrane`GO…	GO:0005515^molecular_function^protein binding
PI D12_398	Nucleoporin NUP188 homolog	2485218	2501598	1-5883[+]	Nucleoporin NUP188 homolog	.	.	.	ENOG410Z045^mRNA transport	KEGG:hsa:23511`KO:K14311	GO:0016020^cellular_component^membrane`GO:0005635^cellular_component^nuclear envelope`GO:0044611^cellular_component^nuclear pore inner ring`GO:0017056^molecular_function^structural constituent of nuclear pore`GO:0005975^biological_process^carbohydrate metabolic process`GO:0044267^biological_process^cellular protein metabolic process`GO:0034605^biological_process^cellular response to heat`GO:00192…	.
PI D12_399	Translocase of chloroplast 120, chloroplastic	2558357	2562613	1-4257[+]	Translocase of chloroplast 132, chloroplastic	PF04548.13^AIG1^AIG1 family^787-920^E:2.2e-29`PF01926.20^MMR_HSR1^50S ribosome-binding GTPase^789-875^E:4.5e-08`PF11886.5^TOC159_MAD^Translocase of chloroplast 159/132, membrane anchor domain^1145-1409^E:4.2e-121	.	.	ENOG410XR0M^Translocase of chloroplast	KEGG:ath:AT2G16640	GO:0009707^cellular_component^chloroplast outer membrane`GO:0016021^cellular_component^integral component of membrane`GO:0016020^cellular_component^membrane`GO:0009536^cellular_component^plastid`GO:0005525^molecular_function^GTP binding`GO:0016817^molecular_function^hydrolase activity, acting on acid anhydrides`GO:0046872^molecular_function^metal ion binding`GO:0004888^molecular_function^transmem…	GO:0005525^molecular_function^GTP binding
PI D12_400	Serine/threonine-protein phosphatase 7 long form homolog	2521049	2522497	.	.	.	.	.	.	ENOG410YHBV^Serine threonine-protein phosphatase 7 long form homolog	KEGG:ath:AT1G48120	GO:0046872^molecular_function^metal ion binding`GO:0004721^molecular_function^phosphoprotein phosphatase activity
PI D12_401	Serine/threonine-protein phosphatase 7 long form homolog	2522581	2523226	1-555[+]	Serine/threonine-protein phosphatase 7 long form homolog	PF10536.6^PMD^Plant mobile domain^60-182^E:1.1e-25	.	.	ENOG410YHBV^Serine threonine-protein phosphatase 7 long form homolog	KEGG:ath:AT1G48120	GO:0046872^molecular_function^metal ion binding`GO:0004721^molecular_function^phosphoprotein phosphatase activity	.
PI D12_402	SKP1-like protein 4	3001768	3002598	1-483[+]	SKP1-like protein 4	PF03931.12^Skp1_POZ^Skp1 family, tetramerisation domain^7-66^E:2.8e-18`PF01466.16^Skp1^Skp1 family, dimerisation domain^108-154^E:1.8e-25	.	.	COG5201^ubiquitin-dependent protein catabolic process	KEGG:ath:AT1G20140`KO:K03094	GO:0005737^cellular_component^cytoplasm`GO:0005730^cellular_component^nucleolus`GO:0005634^cellular_component^nucleus`GO:0019005^cellular_component^SCF ubiquitin ligase complex`GO:0016567^biological_process^protein ubiquitination`GO:0006511^biological_process^ubiquitin-dependent protein catabolic process	GO:0006511^biological_process^ubiquitin-dependent protein catabolic process
PI D12_403	Exocyst complex component EXO70A1	3047563	3048531	1-969[+]	Exocyst complex component EXO70A1	PF03081.12^Exo70^Exo70 exocyst complex subunit^216-321^E:2.6e-16	.	.	ENOG410YIGI^exocyst complex	.	GO:0005618^cellular_component^cell wall`GO:0005856^cellular_component^cytoskeleton`GO:0005829^cellular_component^cytosol`GO:0000145^cellular_component^exocyst`GO:0005576^cellular_component^extracellular region`GO:0009524^cellular_component^phragmoplast`GO:0005886^cellular_component^plasma membrane`GO:0006887^biological_process^exocytosis	GO:0006887^biological_process^exocytosis`GO:0000145^cellular_component^exocyst
PI D12_404	Transcription factor ABORTED MICROSPORES	3051789	3054186	1-1788[+]	Transcription factor ABORTED MICROSPORES	PF14215.3^bHLH-MYC_N^bHLH-MYC and R2R3-MYB transcription factors N-terminal^2-146^E:6.1e-20`PF00010.23^HLH^Helix-loop-helix DNA-binding domain^334-377^E:5.2e-09	.	.	ENOG410YFZF^transcription factor ABORTED	KEGG:ath:AT2G16910	GO:0005634^cellular_component^nucleus`GO:0000978^molecular_function^RNA polymerase II core promoter proximal region sequence-specific DNA binding`GO:0003700^molecular_function^transcription factor activity, sequence-specific DNA binding`GO:0048658^biological_process^anther wall tapetum development`GO:0009555^biological_process^pollen development`GO:0006355^biological_process^regulation of transcr…	GO:0046983^molecular_function^protein dimerization activity
PI D12_405	.	3070338	3071557	1-945[+]	.	PF13456.3^RVT_3^Reverse transcriptase-like^174-253^E:4.2e-16	.	.	.	.	.	.
PI D12_406	60S ribosomal protein L30	3058341	3058860	.	.	.	.	.	.	.	.	GO:0005840^cellular_component^ribosome`GO:0003735^molecular_function^structural constituent of ribosome`GO:0006412^biological_process^translation
PI D12_407	.	3002834	3006248	3-1514[+]	MATH domain and coiled-coil domain-containing protein At3g58360	PF05278.9^PEARLI-4^Arabidopsis phospholipase-like protein (PEARLI 4)^265-501^E:7.1e-70	.	.	ENOG410XQV8^meprin and TRAF homology domain-containing protein MATH domain-containing protein	KEGG:ath:AT3G58360	.	.
PI D12_408	Probable 26S proteasome non-ATPase regulatory subunit 3	3054700	3057793	1-1518[+]	Probable 26S proteasome non-ATPase regulatory subunit 3	PF01399.24^PCI^PCI domain^332-434^E:1.9e-20`PF08375.8^Rpn3_C^Proteasome regulatory subunit C-terminal^438-503^E:4.7e-25	.	.	.	.	GO:0005634^cellular_component^nucleus`GO:0000502^cellular_component^proteasome complex`GO:0030234^molecular_function^enzyme regulator activity`GO:0042176^biological_process^regulation of protein catabolic process	GO:0005515^molecular_function^protein binding`GO:0030234^molecular_function^enzyme regulator activity`GO:0042176^biological_process^regulation of protein catabolic process`GO:0000502^cellular_component^proteasome complex
PI D12_409	.	3080293	3085519	47-886[+]	.	PF07690.13^MFS_1^Major Facilitator Superfamily^12-195^E:1.4e-13	.	ExpAA=126.97^PredHel=6^Topology=i13-35o45-67i80-99o109-131i143-165o170-189i	.	.	.	GO:0055085^biological_process^transmembrane transport`GO:0016021^cellular_component^integral component of membrane
PI D12_410	Ferredoxin-thioredoxin reductase, variable chain	417060	417551	1-492[+]	Ferredoxin-thioredoxin reductase, variable chain	PF02941.12^FeThRed_A^Ferredoxin thioredoxin reductase variable alpha chain^86-158^E:3.1e-26	.	.	COG0320^Catalyzes the radical-mediated insertion of two sulfur atoms into the C-6 and C-8 positions of the octanoyl moiety bound to the lipoyl domains of lipoate-dependent enzymes, thereby converting the octanoylated domains into lipoylated derivatives (By similarity)	.	GO:0009507^cellular_component^chloroplast`GO:0051539^molecular_function^4 iron, 4 sulfur cluster binding`GO:0016992^molecular_function^lipoate synthase activity`GO:0016491^molecular_function^oxidoreductase activity`GO:0055114^biological_process^oxidation-reduction process`GO:0015979^biological_process^photosynthesis	GO:0015979^biological_process^photosynthesis
PI D12_411	Chloride channel protein CLC-e	446447	450478	1-2163[+]	Chloride channel protein CLC-e	PF00654.17^Voltage_CLC^Voltage gated chloride channel^166-495^E:1.6e-69`PF00571.25^CBS^CBS domain^567-618^E:1.6e-06	.	ExpAA=214.20^PredHel=9^Topology=i80-102o128-150i261-283o298-320i337-359o381-403i410-429o449-471i478-497o	COG0038^chloride channel	.	GO:0034707^cellular_component^chloride channel complex`GO:0005247^molecular_function^voltage-gated chloride channel activity	GO:0005247^molecular_function^voltage-gated chloride channel activity`GO:0006821^biological_process^chloride transport`GO:0055085^biological_process^transmembrane transport`GO:0016020^cellular_component^membrane
PI D12_412	UDP-galactose transporter 2	434394	437160	308-1333[+]	UDP-galactose transporter 2	PF03151.13^TPT^Triose-phosphate Transporter family^24-299^E:8.2e-19	.	ExpAA=179.87^PredHel=8^Topology=i13-30o40-62i74-96o101-123i135-152o218-240i253-275o285-302i	ENOG410XP1S^solute carrier family 35 member	KEGG:ath:AT1G76670	GO:0005793^cellular_component^endoplasmic reticulum-Golgi intermediate compartment`GO:0005794^cellular_component^Golgi apparatus`GO:0016021^cellular_component^integral component of membrane`GO:0005457^molecular_function^GDP-fucose transmembrane transporter activity`GO:0022857^molecular_function^transmembrane transporter activity`GO:0005459^molecular_function^UDP-galactose transmembrane transporte…	.
PI D12_413	Sphingoid long-chain bases kinase 1	408205	416003	208-2514[+]	Sphingoid long-chain bases kinase 1	PF00781.21^DAGK_cat^Diacylglycerol kinase catalytic domain^253-383^E:3.1e-29	.	.	COG1597^diacylglycerol kinase	.	GO:0005524^molecular_function^ATP binding`GO:0017050^molecular_function^D-erythro-sphingosine kinase activity`GO:0030148^biological_process^sphingolipid biosynthetic process	GO:0016301^molecular_function^kinase activity
PI D12_414	Phototropin-2	459420	471079	359-4129[+]	Phototropin-2	PF13426.4^PAS_9^PAS domain^201-297^E:5.2e-18`PF00989.22^PAS^PAS fold^207-292^E:2.9e-06`PF08447.9^PAS_3^PAS fold^208-291^E:7e-07`PF13426.4^PAS_9^PAS domain^481-526^E:1e-05`PF13426.4^PAS_9^PAS domain^699-791^E:1.8e-19`PF00989.22^PAS^PAS fold^702-791^E:1.9e-06`PF00069.22^Pkinase^Protein kinase domain^879-995^E:2.2e-19`PF07714.14^Pkinase_Tyr^Protein tyrosine kinase^880-994^E:3.1e-06`PF13426.4^PAS_9^P…	.	.	COG2202^Histidine kinase	.	GO:0005794^cellular_component^Golgi apparatus`GO:0016020^cellular_component^membrane`GO:0005886^cellular_component^plasma membrane`GO:0005524^molecular_function^ATP binding`GO:0009882^molecular_function^blue light photoreceptor activity`GO:0010181^molecular_function^FMN binding`GO:0042802^molecular_function^identical protein binding`GO:0016301^molecular_function^kinase activity`GO:0000155^molecul…	GO:0006355^biological_process^regulation of transcription, DNA-templated`GO:0005515^molecular_function^protein binding`GO:0004672^molecular_function^protein kinase activity`GO:0005524^molecular_function^ATP binding`GO:0006468^biological_process^protein phosphorylation
PI D12_415	WD repeat-containing protein 26	393584	400824	348-1988[+]	WD repeat-containing protein 26	PF00400.29^WD40^WD domain, G-beta repeat^275-310^E:0.0041`PF00400.29^WD40^WD domain, G-beta repeat^314-352^E:0.022`PF00400.29^WD40^WD domain, G-beta repeat^441-479^E:0.0065`PF00400.29^WD40^WD domain, G-beta repeat^485-522^E:2e-07	.	.	ENOG410XQ2U^WD repeat domain 26	KEGG:dre:564794	GO:0005737^cellular_component^cytoplasm	GO:0005515^molecular_function^protein binding
PI D12_416	Ankyrin repeat domain-containing protein 2B {ECO:0000303|PubMed:20215589}	430991	433531	1-1086[+]	Ankyrin repeat domain-containing protein 2B {ECO:0000303|PubMed:20215589}	PF12796.4^Ank_2^Ankyrin repeats (3 copies)^235-298^E:2.5e-07`PF12796.4^Ank_2^Ankyrin repeats (3 copies)^242-333^E:2.5e-16`PF13637.3^Ank_4^Ankyrin repeats (many copies)^270-323^E:4.9e-12`PF00023.27^Ank^Ankyrin repeat^270-301^E:0.0013`PF13857.3^Ank_5^Ankyrin repeats (many copies)^289-343^E:1.5e-12`PF12796.4^Ank_2^Ankyrin repeats (3 copies)^301-355^E:1.6e-09`PF13606.3^Ank_3^Ankyrin repeat^302-329^E:…	.	.	COG0666^Ankyrin Repeat	KEGG:ath:AT2G17390	GO:0009707^cellular_component^chloroplast outer membrane`GO:0005634^cellular_component^nucleus`GO:0005886^cellular_component^plasma membrane`GO:0008289^molecular_function^lipid binding`GO:0006355^biological_process^regulation of transcription, DNA-templated	GO:0005515^molecular_function^protein binding
PI D12_417	Katanin p80 WD40 repeat-containing subunit B1 homolog {ECO:0000255|HAMAP-Rule:MF_03022}	422633	428782	1-2571[+]	Katanin p80 WD40 repeat-containing subunit B1 homolog {ECO:0000255|HAMAP-Rule:MF_03022}	PF00400.29^WD40^WD domain, G-beta repeat^9-44^E:0.0035`PF00400.29^WD40^WD domain, G-beta repeat^52-87^E:0.00013`PF00400.29^WD40^WD domain, G-beta repeat^93-129^E:2.4e-07`PF00400.29^WD40^WD domain, G-beta repeat^135-171^E:5e-11`PF00400.29^WD40^WD domain, G-beta repeat^175-213^E:3.6e-07`PF13925.3^Katanin_con80^con80 domain of Katanin^695-851^E:5.9e-52	.	.	ENOG410XQAC^Katanin p80 (WD repeat containing) subunit B 1	KEGG:ath:AT5G23430`KO:K18643	GO:0080008^cellular_component^Cul4-RING E3 ubiquitin ligase complex`GO:0008352^cellular_component^katanin complex`GO:0005874^cellular_component^microtubule`GO:0051013^biological_process^microtubule severing	GO:0005515^molecular_function^protein binding
PI D12_418	Probable L-type lectin-domain containing receptor kinase S.5	485153	486523	1-1371[+]	Probable L-type lectin-domain containing receptor kinase S.5	PF00139.16^Lectin_legB^Legume lectin domain^37-279^E:4e-68`PF07714.14^Pkinase_Tyr^Protein tyrosine kinase^363-443^E:3.9e-07	sigP:1^27^0.864^YES	ExpAA=64.15^PredHel=3^Topology=i9-31o294-316i434-453o	COG0515^Serine Threonine protein kinase	KEGG:ath:AT5G06740	GO:0016021^cellular_component^integral component of membrane`GO:0005886^cellular_component^plasma membrane`GO:0005524^molecular_function^ATP binding`GO:0030246^molecular_function^carbohydrate binding`GO:0004674^molecular_function^protein serine/threonine kinase activity	GO:0030246^molecular_function^carbohydrate binding`GO:0004672^molecular_function^protein kinase activity`GO:0006468^biological_process^protein phosphorylation
PI D12_419	Tetraketide alpha-pyrone reductase 1	451013	452909	3-989[+]	Tetraketide alpha-pyrone reductase 1	PF01370.18^Epimerase^NAD dependent epimerase/dehydratase family^13-241^E:1e-21`PF01073.16^3Beta_HSD^3-beta hydroxysteroid dehydrogenase/isomerase family^15-191^E:7.2e-10`PF16363.2^GDP_Man_Dehyd^GDP-mannose 4,6 dehydratase^15-124^E:8.5e-08`PF07993.9^NAD_binding_4^Male sterility protein^15-194^E:1.8e-07`PF13460.3^NAD_binding_10^NAD(P)H-binding^17-134^E:3.1e-10	.	.	COG0451^Nad-dependent epimerase dehydratase	KEGG:ath:AT4G35420	GO:0005783^cellular_component^endoplasmic reticulum`GO:0005634^cellular_component^nucleus`GO:0050662^molecular_function^coenzyme binding`GO:0016491^molecular_function^oxidoreductase activity`GO:0009555^biological_process^pollen development`GO:0010584^biological_process^pollen exine formation`GO:0048316^biological_process^seed development`GO:0080110^biological_process^sporopollenin biosynthetic pr…	GO:0003824^molecular_function^catalytic activity`GO:0050662^molecular_function^coenzyme binding`GO:0003854^molecular_function^3-beta-hydroxy-delta5-steroid dehydrogenase activity`GO:0016616^molecular_function^oxidoreductase activity, acting on the CH-OH group of donors, NAD or NADP as acceptor`GO:0006694^biological_process^steroid biosynthetic process`GO:0055114^biological_process^oxidation-reduc…
PI D12_420	AP-1 complex subunit sigma-1	475856	477265	1-507[+]	AP-1 complex subunit sigma-1	PF01217.17^Clat_adaptor_s^Clathrin adaptor complex small chain^7-147^E:2.2e-53	sigP:1^22^0.469^YES	.	COG5030^Adaptor-related protein complex	KEGG:ath:AT2G17380`KO:K12394	GO:0030665^cellular_component^clathrin-coated vesicle membrane`GO:0005794^cellular_component^Golgi apparatus`GO:0030117^cellular_component^membrane coat`GO:0008565^molecular_function^protein transporter activity`GO:0006886^biological_process^intracellular protein transport`GO:0016192^biological_process^vesicle-mediated transport	.
PI D12_421	Probable L-type lectin-domain containing receptor kinase S.7	482495	483265	1-771[+]	Probable L-type lectin-domain containing receptor kinase S.7	PF00069.22^Pkinase^Protein kinase domain^1-198^E:3.3e-27`PF07714.14^Pkinase_Tyr^Protein tyrosine kinase^1-196^E:1.5e-25	.	.	COG0515^Serine Threonine protein kinase	KEGG:ath:AT5G55830	GO:0016021^cellular_component^integral component of membrane`GO:0005886^cellular_component^plasma membrane`GO:0005524^molecular_function^ATP binding`GO:0030246^molecular_function^carbohydrate binding`GO:0004674^molecular_function^protein serine/threonine kinase activity	GO:0004672^molecular_function^protein kinase activity`GO:0005524^molecular_function^ATP binding`GO:0006468^biological_process^protein phosphorylation
PI D12_422	Tetraketide alpha-pyrone reductase 1	454868	456523	1-663[+]	Tetraketide alpha-pyrone reductase 1	PF01370.18^Epimerase^NAD dependent epimerase/dehydratase family^8-90^E:2e-08`PF05368.10^NmrA^NmrA-like family^8-86^E:0.0001`PF16363.2^GDP_Man_Dehyd^GDP-mannose 4,6 dehydratase^10-104^E:7.5e-08`PF01073.16^3Beta_HSD^3-beta hydroxysteroid dehydrogenase/isomerase family^10-109^E:1.1e-06`PF13460.3^NAD_binding_10^NAD(P)H-binding^12-116^E:4.2e-08	.	.	COG0451^Nad-dependent epimerase dehydratase	KEGG:ath:AT4G35420	GO:0005783^cellular_component^endoplasmic reticulum`GO:0005634^cellular_component^nucleus`GO:0050662^molecular_function^coenzyme binding`GO:0016491^molecular_function^oxidoreductase activity`GO:0009555^biological_process^pollen development`GO:0010584^biological_process^pollen exine formation`GO:0048316^biological_process^seed development`GO:0080110^biological_process^sporopollenin biosynthetic pr…	GO:0003824^molecular_function^catalytic activity`GO:0050662^molecular_function^coenzyme binding`GO:0003854^molecular_function^3-beta-hydroxy-delta5-steroid dehydrogenase activity`GO:0016616^molecular_function^oxidoreductase activity, acting on the CH-OH group of donors, NAD or NADP as acceptor`GO:0006694^biological_process^steroid biosynthetic process`GO:0055114^biological_process^oxidation-reduc…
PI D12_423	Phototropin-2	478414	479852	1-546[+]	Phototropin-2	PF00069.22^Pkinase^Protein kinase domain^25-132^E:1.7e-24`PF07714.14^Pkinase_Tyr^Protein tyrosine kinase^36-116^E:2.7e-07	.	.	COG2202^Histidine kinase	.	GO:0005794^cellular_component^Golgi apparatus`GO:0016020^cellular_component^membrane`GO:0005886^cellular_component^plasma membrane`GO:0005524^molecular_function^ATP binding`GO:0009882^molecular_function^blue light photoreceptor activity`GO:0010181^molecular_function^FMN binding`GO:0042802^molecular_function^identical protein binding`GO:0016301^molecular_function^kinase activity`GO:0000155^molecul…	GO:0004672^molecular_function^protein kinase activity`GO:0005524^molecular_function^ATP binding`GO:0006468^biological_process^protein phosphorylation
PI D12_424	Probable LRR receptor-like serine/threonine-protein kinase At1g53430	394684	396268	1-816[+]	Probable LRR receptor-like serine/threonine-protein kinase At1g53430	PF00069.22^Pkinase^Protein kinase domain^42-243^E:1.6e-41`PF07714.14^Pkinase_Tyr^Protein tyrosine kinase^44-245^E:3.3e-41	.	.	COG4886^leucine Rich Repeat	.	GO:0016021^cellular_component^integral component of membrane`GO:0005886^cellular_component^plasma membrane`GO:0005524^molecular_function^ATP binding`GO:0004674^molecular_function^protein serine/threonine kinase activity	GO:0004672^molecular_function^protein kinase activity`GO:0005524^molecular_function^ATP binding`GO:0006468^biological_process^protein phosphorylation
PI D12_425	Scopoletin glucosyltransferase	1776031	1777494	1-1464[+]	Scopoletin glucosyltransferase	PF00201.15^UDPGT^UDP-glucoronosyl and UDP-glucosyl transferase^269-409^E:9.2e-22	.	.	.	.	GO:0042802^molecular_function^identical protein binding`GO:0050275^molecular_function^scopoletin glucosyltransferase activity	GO:0016758^molecular_function^transferase activity, transferring hexosyl groups`GO:0008152^biological_process^metabolic process
PI D12_426	D-3-phosphoglycerate dehydrogenase 3, chloroplastic	1744214	1746539	1-1158[+]	D-3-phosphoglycerate dehydrogenase 1, chloroplastic	PF00389.27^2-Hacid_dh^D-isomer specific 2-hydroxyacid dehydrogenase, catalytic domain^63-372^E:3.2e-35`PF02826.16^2-Hacid_dh_C^D-isomer specific 2-hydroxyacid dehydrogenase, NAD binding domain^165-340^E:7.1e-63`PF00670.18^AdoHcyase_NAD^S-adenosyl-L-homocysteine hydrolase, NAD binding domain^195-303^E:4.6e-06`PF07991.9^IlvN^Acetohydroxy acid isomeroreductase, NADPH-binding domain^197-299^E:3.1e-07	.	.	COG0111^Dehydrogenase	KEGG:ath:AT4G34200`KO:K00058	GO:0009507^cellular_component^chloroplast`GO:0009570^cellular_component^chloroplast stroma`GO:0016020^cellular_component^membrane`GO:0005739^cellular_component^mitochondrion`GO:0009536^cellular_component^plastid`GO:0016597^molecular_function^amino acid binding`GO:0005524^molecular_function^ATP binding`GO:0051287^molecular_function^NAD binding`GO:0004617^molecular_function^phosphoglycerate dehydro…	GO:0016616^molecular_function^oxidoreductase activity, acting on the CH-OH group of donors, NAD or NADP as acceptor`GO:0051287^molecular_function^NAD binding`GO:0008152^biological_process^metabolic process`GO:0055114^biological_process^oxidation-reduction process
PI D12_427	Phosphatidylinositol 3,4,5-trisphosphate 3-phosphatase and protein-tyrosine-phosphatase PTEN2A {ECO:0000305}	1766261	1771548	1-1767[+]	Phosphatidylinositol 3,4,5-trisphosphate 3-phosphatase and protein-tyrosine-phosphatase PTEN2A {ECO:0000305}	.	.	.	COG2453^dual specificity phosphatase	KEGG:ath:AT3G19420`KO:K01110	GO:0005829^cellular_component^cytosol`GO:0070300^molecular_function^phosphatidic acid binding`GO:0052866^molecular_function^phosphatidylinositol phosphate phosphatase activity`GO:0016314^molecular_function^phosphatidylinositol-3,4,5-trisphosphate 3-phosphatase activity`GO:0004725^molecular_function^protein tyrosine phosphatase activity`GO:0008138^molecular_function^protein tyrosine/serine/threoni…	.
PI D12_428	Receptor protein kinase-like protein At4g34220	1716794	1724322	1-3513[+]	Receptor protein kinase-like protein At4g34220	PF08263.9^LRRNT_2^Leucine rich repeat N-terminal domain^27-66^E:5.7e-11`PF13516.3^LRR_6^Leucine Rich repeat^102-115^E:0.2`PF13855.3^LRR_8^Leucine rich repeat^103-162^E:6e-10`PF00560.30^LRR_1^Leucine Rich Repeat^103-122^E:0.4`PF13516.3^LRR_6^Leucine Rich repeat^219-232^E:0.69`PF08263.9^LRRNT_2^Leucine rich repeat N-terminal domain^400-439^E:5.7e-11`PF13516.3^LRR_6^Leucine Rich repeat^475-488^E:0.2…	sigP:1^25^0.931^YES	ExpAA=89.12^PredHel=4^Topology=i13-35o322-344i384-406o695-717i	ENOG410YAQD^LRR receptor-like serine threonine-protein kinase	KEGG:ath:AT4G34220	GO:0016021^cellular_component^integral component of membrane`GO:0005524^molecular_function^ATP binding`GO:0004672^molecular_function^protein kinase activity	GO:0005515^molecular_function^protein binding`GO:0004672^molecular_function^protein kinase activity`GO:0005524^molecular_function^ATP binding`GO:0006468^biological_process^protein phosphorylation
PI D12_429	Reticulon-like protein B11	1699943	1701187	1-624[+]	Reticulon-like protein B11	PF02453.14^Reticulon^Reticulon^21-175^E:2e-50	.	ExpAA=56.66^PredHel=3^Topology=o30-47i54-73o135-157i	.	.	GO:0005789^cellular_component^endoplasmic reticulum membrane`GO:0016021^cellular_component^integral component of membrane	.
PI D12_430	.	1702029	1702370	1-342[+]	.	.	.	.	.	.	.	.
PI D12_431	D-3-phosphoglycerate dehydrogenase 1, chloroplastic	1750201	1751912	2-1270[+]	D-3-phosphoglycerate dehydrogenase 1, chloroplastic	PF02826.16^2-Hacid_dh_C^D-isomer specific 2-hydroxyacid dehydrogenase, NAD binding domain^3-160^E:4.6e-57`PF00670.18^AdoHcyase_NAD^S-adenosyl-L-homocysteine hydrolase, NAD binding domain^15-110^E:0.00011`PF07991.9^IlvN^Acetohydroxy acid isomeroreductase, NADPH-binding domain^17-116^E:2.4e-06`PF01842.22^ACT^ACT domain^350-408^E:1.2e-06	.	.	COG0111^Dehydrogenase	KEGG:ath:AT4G34200`KO:K00058	GO:0009507^cellular_component^chloroplast`GO:0009570^cellular_component^chloroplast stroma`GO:0016020^cellular_component^membrane`GO:0005739^cellular_component^mitochondrion`GO:0009536^cellular_component^plastid`GO:0016597^molecular_function^amino acid binding`GO:0005524^molecular_function^ATP binding`GO:0051287^molecular_function^NAD binding`GO:0004617^molecular_function^phosphoglycerate dehydro…	GO:0051287^molecular_function^NAD binding`GO:0055114^biological_process^oxidation-reduction process`GO:0016597^molecular_function^amino acid binding`GO:0008152^biological_process^metabolic process
PI D12_432	Kynurenine formamidase {ECO:0000255|HAMAP-Rule:MF_01969}	1764179	1765178	1-381[+]	Kynurenine formamidase {ECO:0000255|HAMAP-Rule:MF_01969}	PF04199.10^Cyclase^Putative cyclase^13-68^E:2.8e-05	.	.	COG1878^Cyclase family	KEGG:sal:Sala_1390`KO:K07130	GO:0004061^molecular_function^arylformamidase activity`GO:0004328^molecular_function^formamidase activity`GO:0043420^biological_process^anthranilate metabolic process`GO:0019441^biological_process^tryptophan catabolic process to kynurenine	GO:0004061^molecular_function^arylformamidase activity`GO:0019441^biological_process^tryptophan catabolic process to kynurenine
PI D12_433	Kynurenine formamidase {ECO:0000255|HAMAP-Rule:MF_01969}	1747867	1749722	1-735[+]	Kynurenine formamidase {ECO:0000255|HAMAP-Rule:MF_01969}	PF04199.10^Cyclase^Putative cyclase^32-186^E:6.8e-21	sigP:1^26^0.573^YES	.	COG1878^Cyclase family	KEGG:eli:ELI_14145`KO:K07130	GO:0004061^molecular_function^arylformamidase activity`GO:0004328^molecular_function^formamidase activity`GO:0043420^biological_process^anthranilate metabolic process`GO:0019441^biological_process^tryptophan catabolic process to kynurenine	GO:0004061^molecular_function^arylformamidase activity`GO:0019441^biological_process^tryptophan catabolic process to kynurenine
PI D12_434	Protein unc-50 homolog	1693858	1698860	113-634[+]	Protein unc-50 homolog	PF05216.10^UNC-50^UNC-50 family^24-160^E:3.2e-37	.	ExpAA=46.34^PredHel=2^Topology=i85-107o112-134i	ENOG410XT05^unc-50 homolog (C. elegans)	KEGG:ddi:DDB_G0292320	GO:0030173^cellular_component^integral component of Golgi membrane`GO:0006810^biological_process^transport	.
PI D12_435	DNA-directed RNA polymerases II, IV and V subunit 3	1759914	1761966	2-985[+]	DNA-directed RNA polymerases II, IV and V subunit 3	PF01193.21^RNA_pol_L^RNA polymerase Rpb3/Rpb11 dimerisation domain^32-301^E:4.3e-22`PF01000.23^RNA_pol_A_bac^RNA polymerase Rpb3/RpoA insert domain^62-189^E:2.2e-32	.	.	COG0202^DNA-dependent RNA polymerase catalyzes the transcription of DNA into RNA using the four ribonucleoside triphosphates as substrates (By similarity)	KEGG:ath:AT2G15430`KO:K03011	GO:0005737^cellular_component^cytoplasm`GO:0005665^cellular_component^DNA-directed RNA polymerase II, core complex`GO:0000418^cellular_component^DNA-directed RNA polymerase IV complex`GO:0000419^cellular_component^DNA-directed RNA polymerase V complex`GO:0005730^cellular_component^nucleolus`GO:0005634^cellular_component^nucleus`GO:0003677^molecular_function^DNA binding`GO:0003899^molecular_functi…	GO:0046983^molecular_function^protein dimerization activity`GO:0006351^biological_process^transcription, DNA-templated`GO:0003899^molecular_function^DNA-directed RNA polymerase activity
PI D12_436	Nicalin-1	1753801	1756609	1-615[+]	Nicalin-1	.	.	.	ENOG410XQZK^regulation of signal transduction	KEGG:dre:336844	GO:0005789^cellular_component^endoplasmic reticulum membrane`GO:0016021^cellular_component^integral component of membrane`GO:0005886^cellular_component^plasma membrane`GO:0007275^biological_process^multicellular organism development`GO:1900176^biological_process^negative regulation of nodal signaling pathway involved in determination of lateral mesoderm left/right asymmetry`GO:0009966^biological_…	.
PI D12_437	Methylthioribose kinase 2	1582849	1584442	1-534[+]	Methylthioribose kinase 2	.	.	ExpAA=22.26^PredHel=1^Topology=o15-37i	COG4857^Catalyzes the phosphorylation of methylthioribose into methylthioribose-1-phosphate (By similarity)	.	GO:0005524^molecular_function^ATP binding`GO:0046522^molecular_function^S-methyl-5-thioribose kinase activity`GO:0019509^biological_process^L-methionine biosynthetic process from methylthioadenosine	.
PI D12_438	Retrovirus-related Pol polyprotein from transposon TNT 1-94	1585879	1587338	1-369[+]	Retrovirus-related Pol polyprotein from transposon TNT 1-94	.	.	.	.	.	GO:0004190^molecular_function^aspartic-type endopeptidase activity`GO:0004519^molecular_function^endonuclease activity`GO:0003676^molecular_function^nucleic acid binding`GO:0003964^molecular_function^RNA-directed DNA polymerase activity`GO:0008270^molecular_function^zinc ion binding`GO:0015074^biological_process^DNA integration	.
PI D12_439	Alpha-L-fucosidase 2	1538708	1544272	2-2563[+]	Alpha-L-fucosidase 2	PF14498.3^Glyco_hyd_65N_2^Glycosyl hydrolase family 65, N-terminal domain^52-296^E:1e-67	sigP:1^20^0.573^YES	.	ENOG410XPGV^alpha-l-fucosidase	KEGG:ath:AT4G34260`KO:K15923	GO:0048046^cellular_component^apoplast`GO:0047513^molecular_function^1,2-alpha-L-fucosidase activity	.
PI D12_440	Alpha-L-fucosidase 2	1526709	1534725	1-2568[+]	Alpha-L-fucosidase 2	PF14498.3^Glyco_hyd_65N_2^Glycosyl hydrolase family 65, N-terminal domain^33-318^E:2.8e-53	.	.	ENOG410XPGV^alpha-l-fucosidase	KEGG:ath:AT4G34260`KO:K15923	GO:0048046^cellular_component^apoplast`GO:0047513^molecular_function^1,2-alpha-L-fucosidase activity	.
PI D12_441	.	1525012	1526341	134-502[+]	.	.	.	.	.	.	.	.
PI D12_442	.	1536257	1536517	.	.	.	.	.	.	.	.	.
PI D12_443	Alpha-L-fucosidase 2	1537352	1538135	1-570[+]	Alpha-L-fucosidase 2	.	.	.	ENOG410XPGV^alpha-l-fucosidase	KEGG:ath:AT4G34260`KO:K15923	GO:0048046^cellular_component^apoplast`GO:0047513^molecular_function^1,2-alpha-L-fucosidase activity	.
PI D12_444	.	1568239	1568907	1-465[+]	.	.	.	.	.	.	.	.
PI D12_445	.	1570094	1570556	1-339[+]	.	.	.	.	.	.	.	.
PI D12_446	.	1566305	1568012	.	.	.	.	.	.	.	.	.
PI D12_447	.	3461678	3465508	174-1652[+]	.	.	.	ExpAA=22.40^PredHel=1^Topology=i39-61o	.	.	.	.
PI D12_448	Protein RETICULATA-RELATED 6, chloroplastic {ECO:0000303|PubMed:23596191}	3475153	3479131	1482-1850[-]	.	.	.	ExpAA=22.62^PredHel=1^Topology=o63-85i	.	.	.	.
PI D12_448	Protein RETICULATA-RELATED 6, chloroplastic {ECO:0000303|PubMed:23596191}	3475153	3479131	124-1677[+]	Protein RETICULATA-RELATED 6, chloroplastic {ECO:0000303|PubMed:23596191}	PF11891.5^DUF3411^Domain of unknown function (DUF3411)^231-399^E:1.9e-59	.	.	ENOG410YH33^Domain of unknown function (DUF3411)	KEGG:ath:AT3G56140	GO:0009507^cellular_component^chloroplast`GO:0031969^cellular_component^chloroplast membrane`GO:0016021^cellular_component^integral component of membrane`GO:0007275^biological_process^multicellular organism development	.
PI D12_449	Transmembrane emp24 domain-containing protein p24delta3	3410164	3412121	1-660[+]	Transmembrane emp24 domain-containing protein p24delta3	PF01105.21^EMP24_GP25L^emp24/gp25L/p24 family/GOLD^34-214^E:2.8e-49	sigP:1^32^0.844^YES	ExpAA=45.34^PredHel=2^Topology=o15-37i187-209o	ENOG410XTBQ^vesicle-mediated transport	KEGG:ath:AT1G09580	GO:0005789^cellular_component^endoplasmic reticulum membrane`GO:0016021^cellular_component^integral component of membrane`GO:0015031^biological_process^protein transport`GO:0016192^biological_process^vesicle-mediated transport	GO:0006810^biological_process^transport`GO:0016021^cellular_component^integral component of membrane
PI D12_450	.	3472115	3472741	1-504[+]	.	.	.	.	.	.	.	.
PI D12_451	.	3402207	3402398	.	.	.	.	.	.	.	.	.
PI D12_452	F-box protein At1g10780	3412773	3414826	3-1421[+]	F-box protein At1g10780	PF00646.30^F-box^F-box domain^25-61^E:0.00012`PF12937.4^F-box-like^F-box-like^27-62^E:3.5e-07	.	.	ENOG410ZT2W^F-box protein	KEGG:ath:AT1G10780	GO:0009506^cellular_component^plasmodesma	GO:0005515^molecular_function^protein binding
PI D12_453	Transcription factor bHLH63	3467997	3470287	1-315[+]	Transcription factor bHLH63	.	.	.	ENOG410YGAM^Transcription factor	KEGG:ath:AT4G34530	GO:0005634^cellular_component^nucleus`GO:0003677^molecular_function^DNA binding`GO:0003700^molecular_function^transcription factor activity, sequence-specific DNA binding`GO:0009911^biological_process^positive regulation of flower development`GO:0006351^biological_process^transcription, DNA-templated	.
PI D12_454	.	3432817	3433190	.	.	.	.	.	.	.	.	.
PI D12_455	.	2063182	2065645	163-1374[+]	.	.	.	.	.	.	.	.
PI D12_456	Diaminopimelate decarboxylase 2, chloroplastic	1995668	1999116	2-1144[+]	Diaminopimelate decarboxylase 2, chloroplastic	PF02784.13^Orn_Arg_deC_N^Pyridoxal-dependent decarboxylase, pyridoxal binding domain^16-244^E:1.4e-47`PF01168.17^Ala_racemase_N^Alanine racemase, N-terminal domain^27-199^E:5.8e-06`PF00278.19^Orn_DAP_Arg_deC^Pyridoxal-dependent decarboxylase, C-terminal sheet domain^249-353^E:2.6e-16	.	.	COG0019^Specifically catalyzes the decarboxylation of meso- diaminopimelate (meso-DAP) to L-lysine (By similarity)	KEGG:ath:AT5G11880`KO:K01586	GO:0009507^cellular_component^chloroplast`GO:0009570^cellular_component^chloroplast stroma`GO:0005829^cellular_component^cytosol`GO:0008836^molecular_function^diaminopimelate decarboxylase activity`GO:0009089^biological_process^lysine biosynthetic process via diaminopimelate	GO:0003824^molecular_function^catalytic activity
PI D12_457	Chaperone protein dnaJ 10	2058334	2061933	114-1142[+]	Chaperone protein dnaJ 10	PF00226.28^DnaJ^DnaJ domain^7-68^E:2.1e-25`PF14308.3^DnaJ-X^X-domain of DnaJ-containing^137-329^E:1.1e-50	.	.	COG2214^DNAj domain protein	KEGG:ath:AT1G76700	.	.
PI D12_458	Embryogenic cell protein 40	2071139	2071994	1-588[+]	Late embryogenesis abundant protein	PF00257.16^Dehydrin^Dehydrin^13-193^E:3.7e-39	.	.	.	.	GO:0006950^biological_process^response to stress`GO:0009415^biological_process^response to water	GO:0006950^biological_process^response to stress`GO:0009415^biological_process^response to water
PI D12_459	Phosphatidylinositol/phosphatidylcholine transfer protein SFH3	2043850	2047358	115-1836[+]	Phosphatidylinositol/phosphatidylcholine transfer protein SFH3	PF03765.12^CRAL_TRIO_N^CRAL/TRIO, N-terminal domain^95-122^E:1.8e-06`PF00650.17^CRAL_TRIO^CRAL/TRIO domain^147-312^E:1.1e-34	.	ExpAA=21.34^PredHel=1^Topology=o427-449i	ENOG410XRSQ^Transfer protein	KEGG:ath:AT2G21540	GO:0000139^cellular_component^Golgi membrane`GO:0005886^cellular_component^plasma membrane`GO:0005215^molecular_function^transporter activity`GO:0009908^biological_process^flower development`GO:0015031^biological_process^protein transport	.
PI D12_460	40S ribosomal protein S25-4	2016982	2018436	101-502[+]	40S ribosomal protein S25-4	PF03297.12^Ribosomal_S25^S25 ribosomal protein^8-91^E:9.3e-36	.	.	COG4901^Ribosomal protein S25	.	GO:0022626^cellular_component^cytosolic ribosome`GO:0022627^cellular_component^cytosolic small ribosomal subunit	.
PI D12_461	Protein HYPER-SENSITIVITY-RELATED 4 {ECO:0000303|PubMed:15181213}	2001634	2003539	1-1593[+]	Protein HYPER-SENSITIVITY-RELATED 4 {ECO:0000303|PubMed:15181213}	PF14363.3^AAA_assoc^Domain associated at C-terminal with AAA^94-185^E:9.1e-19`PF00004.26^AAA^ATPase family associated with various cellular activities (AAA)^314-451^E:3.1e-16	.	.	COG0465^Acts as a processive, ATP-dependent zinc metallopeptidase for both cytoplasmic and membrane proteins. Plays a role in the quality control of integral membrane proteins (By similarity)	KEGG:ath:AT3G50930	GO:0016021^cellular_component^integral component of membrane`GO:0005740^cellular_component^mitochondrial envelope`GO:0005741^cellular_component^mitochondrial outer membrane`GO:0005739^cellular_component^mitochondrion`GO:0005524^molecular_function^ATP binding`GO:0016887^molecular_function^ATPase activity`GO:0042802^molecular_function^identical protein binding`GO:0008219^biological_process^cell dea…	GO:0005524^molecular_function^ATP binding
PI D12_462	Genome polyprotein	2021162	2022256	1-1095[+]	Genome polyprotein	.	.	.	.	KEGG:vg:921337	GO:0004190^molecular_function^aspartic-type endopeptidase activity`GO:0003677^molecular_function^DNA binding`GO:0004519^molecular_function^endonuclease activity`GO:0003964^molecular_function^RNA-directed DNA polymerase activity`GO:0008270^molecular_function^zinc ion binding`GO:0046740^biological_process^transport of virus in host, cell to cell	.
PI D12_463	SUMO-activating enzyme subunit 2	2083974	2088885	3-1958[+]	SUMO-activating enzyme subunit 2	PF00899.18^ThiF^ThiF family^31-75^E:5.2e-11`PF00899.18^ThiF^ThiF family^70-407^E:6.1e-37`PF10585.6^UBA_e1_thiolCys^Ubiquitin-activating enzyme active site^308-366^E:1.2e-05`PF14732.3^UAE_UbL^Ubiquitin/SUMO-activating enzyme ubiquitin-like domain^439-531^E:2.8e-21	sigP:1^20^0.604^YES	.	COG0476^small protein activating enzyme activity	.	GO:0005829^cellular_component^cytosol`GO:0005634^cellular_component^nucleus`GO:0009506^cellular_component^plasmodesma`GO:0031510^cellular_component^SUMO activating enzyme complex`GO:0005524^molecular_function^ATP binding`GO:0046872^molecular_function^metal ion binding`GO:0019948^molecular_function^SUMO activating enzyme activity`GO:0009793^biological_process^embryo development ending in seed dorm…	GO:0008641^molecular_function^small protein activating enzyme activity
PI D12_464	Phosphatidylinositol/phosphatidylcholine transfer protein SFH8	2047347	2052922	478-2343[+]	Phosphatidylinositol/phosphatidylcholine transfer protein SFH8	PF03765.12^CRAL_TRIO_N^CRAL/TRIO, N-terminal domain^90-131^E:1e-06`PF00650.17^CRAL_TRIO^CRAL/TRIO domain^155-321^E:6.5e-35	.	ExpAA=21.96^PredHel=1^Topology=o477-499i	ENOG410XRSQ^Transfer protein	.	GO:0000139^cellular_component^Golgi membrane`GO:0005886^cellular_component^plasma membrane`GO:0005215^molecular_function^transporter activity`GO:0015031^biological_process^protein transport	.
PI D12_465	.	2029325	2030056	1-375[+]	.	PF14392.3^zf-CCHC_4^Zinc knuckle^55-89^E:0.0011	.	.	.	.	.	.
PI D12_466	.	2030066	2030278	.	.	.	.	.	.	.	.	.
PI D12_467	.	2028954	2029157	.	.	.	.	.	.	.	.	.
PI D12_468	.	2009909	2010420	1-420[+]	.	PF04434.14^SWIM^SWIM zinc finger^75-102^E:0.01	.	.	.	.	.	GO:0008270^molecular_function^zinc ion binding
PI D12_469	Elongation of fatty acids protein 3-like	3541272	3542120	1-849[+]	Elongation of fatty acids protein 3-like	PF01151.15^ELO^GNS1/SUR4 family^49-279^E:4.2e-50	.	ExpAA=148.78^PredHel=7^Topology=o54-76i89-111o131-153i160-179o189-211i224-244o249-268i	ENOG410XRWT^elongation of very long chain fatty acids protein	KEGG:ath:AT4G36830	GO:0016021^cellular_component^integral component of membrane`GO:0009922^molecular_function^fatty acid elongase activity`GO:0071215^biological_process^cellular response to abscisic acid stimulus`GO:0030497^biological_process^fatty acid elongation`GO:0042761^biological_process^very long-chain fatty acid biosynthetic process	GO:0016021^cellular_component^integral component of membrane
PI D12_470	Pathogenesis-related protein 5	3550777	3552053	2-877[+]	Pathogenesis-related protein 5	PF00314.14^Thaumatin^Thaumatin family^43-235^E:1.3e-68	sigP:1^36^0.721^YES	.	ENOG4111KEV^thaumatin-like protein	KEGG:ath:AT1G75040	GO:0048046^cellular_component^apoplast`GO:0005618^cellular_component^cell wall`GO:0005773^cellular_component^vacuole`GO:0031540^biological_process^regulation of anthocyanin biosynthetic process`GO:0046686^biological_process^response to cadmium ion`GO:0010224^biological_process^response to UV-B`GO:0009615^biological_process^response to virus`GO:0009627^biological_process^systemic acquired resistan…	.
PI D12_471	Pentatricopeptide repeat-containing protein At1g05600	3562249	3563751	1-1503[+]	Pentatricopeptide repeat-containing protein At1g05600	PF01535.17^PPR^PPR repeat^48-76^E:0.023`PF01535.17^PPR^PPR repeat^87-111^E:0.62`PF13812.3^PPR_3^Pentatricopeptide repeat domain^139-194^E:0.00024`PF13041.3^PPR_2^PPR repeat family^153-198^E:8.3e-11`PF01535.17^PPR^PPR repeat^153-182^E:0.0064`PF12854.4^PPR_1^PPR repeat^181-210^E:1.9e-07`PF01535.17^PPR^PPR repeat^188-212^E:0.0041`PF01535.17^PPR^PPR repeat^226-256^E:0.0001`PF01535.17^PPR^PPR repeat^2…	.	.	ENOG410Z7Z7^Pentatricopeptide repeat-containing protein	KEGG:ath:AT1G05600	.	.
PI D12_472	Sterol 3-beta-glucosyltransferase UGT80B1	3557620	3561651	1-1176[+]	.	.	.	ExpAA=18.47^PredHel=1^Topology=i13-35o	.	.	.	.
PI D12_473	.	3528463	3528654	.	.	.	.	.	.	.	.	.
PI D12_474	.	3527495	3527819	.	.	.	.	.	.	.	.	.
PI D12_475	.	4100345	4101669	1-1245[+]	.	.	.	.	.	.	.	.
PI D12_476	Pathogenesis-related protein 1	4184313	4184651	1-339[+]	Pathogenesis-related protein 1	PF00188.23^CAP^Cysteine-rich secretory protein family^33-110^E:3.5e-08	sigP:1^25^0.827^YES	.	COG2340^Scp-like extracellular	KEGG:ath:AT2G14610`KO:K13449	GO:0048046^cellular_component^apoplast`GO:0005618^cellular_component^cell wall`GO:0006952^biological_process^defense response`GO:0010266^biological_process^response to vitamin B1`GO:0009414^biological_process^response to water deprivation`GO:0009627^biological_process^systemic acquired resistance	.
PI D12_477	Uncharacterized protein At1g10890	4087636	4091547	3-941[+]	Uncharacterized protein At1g10890	PF15346.3^ARGLU^Arginine and glutamate-rich 1^154-309^E:7.8e-41	.	.	ENOG4111J89^NA	KEGG:ath:AT1G10890`KO:K13173	.	.
PI D12_478	.	4145873	4146416	1-369[+]	.	.	.	.	.	.	.	.
PI D12_479	Cytochrome b-c1 complex subunit 6	3653735	3656259	1-378[+]	Cytochrome b-c1 complex subunit 6	PF02320.13^UCR_hinge^Ubiquinol-cytochrome C reductase hinge protein^45-98^E:4.9e-16	.	.	.	.	GO:0005743^cellular_component^mitochondrial inner membrane`GO:0070469^cellular_component^respiratory chain`GO:0008121^molecular_function^ubiquinol-cytochrome-c reductase activity`GO:0006122^biological_process^mitochondrial electron transport, ubiquinol to cytochrome c	.
PI D12_480	Probable WRKY transcription factor 9	3593988	3595641	2-1345[+]	Probable WRKY transcription factor 9	PF03106.12^WRKY^WRKY DNA -binding domain^241-300^E:1.7e-25	.	.	ENOG410Y9PF^WRKY transcription factor	KEGG:ath:AT1G68150	GO:0005634^cellular_component^nucleus`GO:0043565^molecular_function^sequence-specific DNA binding`GO:0003700^molecular_function^transcription factor activity, sequence-specific DNA binding`GO:0044212^molecular_function^transcription regulatory region DNA binding`GO:0006351^biological_process^transcription, DNA-templated	GO:0003700^molecular_function^transcription factor activity, sequence-specific DNA binding`GO:0043565^molecular_function^sequence-specific DNA binding`GO:0006355^biological_process^regulation of transcription, DNA-templated
PI D12_481	Serine/threonine-protein phosphatase 7 long form homolog	3625321	3626416	.	.	.	.	.	.	ENOG410YHBV^Serine threonine-protein phosphatase 7 long form homolog	KEGG:ath:AT1G48120	GO:0046872^molecular_function^metal ion binding`GO:0004721^molecular_function^phosphoprotein phosphatase activity
PI D12_482	.	3626531	3626953	.	.	.	.	.	.	.	.	.
PI D12_483	Protein NLP2	3656982	3660594	1-2895[+]	Protein NLP2	PF02042.12^RWP-RK^RWP-RK domain^631-694^E:2.7e-22`PF00564.21^PB1^PB1 domain^868-949^E:9.4e-20	.	.	ENOG41129QX^RWP-RK domain-containing protein	KEGG:ath:AT4G35270	GO:0005634^cellular_component^nucleus`GO:0003677^molecular_function^DNA binding`GO:0006355^biological_process^regulation of transcription, DNA-templated`GO:0006351^biological_process^transcription, DNA-templated	GO:0005515^molecular_function^protein binding
PI D12_484	Ubiquitin domain-containing protein DSK2b	3679516	3685499	299-1960[+]	Ubiquitin domain-containing protein DSK2b	PF14560.3^Ubiquitin_2^Ubiquitin-like domain^23-92^E:0.00077`PF00240.20^ubiquitin^Ubiquitin family^25-94^E:4e-21`PF11976.5^Rad60-SLD^Ubiquitin-2 like Rad60 SUMO-like^26-92^E:1.6e-07`PF13881.3^Rad60-SLD_2^Ubiquitin-2 like Rad60 SUMO-like^62-88^E:0.064`PF00627.28^UBA^UBA/TS-N domain^511-547^E:7.6e-10	.	.	ENOG410XT8C^STI1	KEGG:ath:AT2G17200`KO:K04523	GO:0005829^cellular_component^cytosol`GO:0005634^cellular_component^nucleus`GO:0031593^molecular_function^polyubiquitin binding	GO:0005515^molecular_function^protein binding
PI D12_485	WAT1-related protein At1g68170	3636615	3640971	1-1023[+]	WAT1-related protein At1g68170	PF00892.17^EamA^EamA-like transporter family^137-275^E:1.9e-09	.	ExpAA=163.93^PredHel=7^Topology=o15-32i45-64o136-155i167-186o201-223i230-252o257-276i	ENOG410YFQG^auxin-induced protein 5NG4-like	KEGG:ath:AT1G68170	GO:0016021^cellular_component^integral component of membrane`GO:0005886^cellular_component^plasma membrane`GO:0022857^molecular_function^transmembrane transporter activity`GO:0055085^biological_process^transmembrane transport`GO:0006810^biological_process^transport	GO:0016020^cellular_component^membrane`GO:0016021^cellular_component^integral component of membrane
PI D12_486	Pentatricopeptide repeat-containing protein At1g62260, mitochondrial	3162796	3164730	1-1935[+]	Pentatricopeptide repeat-containing protein At1g62260, mitochondrial	PF01535.17^PPR^PPR repeat^41-59^E:0.6`PF12854.4^PPR_1^PPR repeat^58-86^E:7.4e-06`PF13041.3^PPR_2^PPR repeat family^59-90^E:1.7e-09`PF01535.17^PPR^PPR repeat^61-91^E:1.1e-08`PF01535.17^PPR^PPR repeat^92-124^E:1`PF12854.4^PPR_1^PPR repeat^123-151^E:3.8e-11`PF13041.3^PPR_2^PPR repeat family^124-156^E:2e-10`PF01535.17^PPR^PPR repeat^126-156^E:4e-11`PF01535.17^PPR^PPR repeat^157-185^E:6.8e-06`PF01535.…	.	.	ENOG410Z7Z7^Pentatricopeptide repeat-containing protein	KEGG:ath:AT1G62260	GO:0005739^cellular_component^mitochondrion`GO:0016554^biological_process^cytidine to uridine editing	.
PI D12_487	Serine/threonine-protein kinase ATR	3136140	3148725	1-8217[+]	Serine/threonine-protein kinase ATR	PF08064.10^UME^UME (NUC010) domain^1114-1214^E:6.1e-17`PF02259.20^FAT^FAT domain^1817-2194^E:1e-51`PF00454.24^PI3_PI4_kinase^Phosphatidylinositol 3- and 4-kinase^2422-2667^E:2.1e-48`PF02260.17^FATC^FATC domain^2707-2738^E:5.2e-12	.	.	COG5032^phosphatidylinositol kinase activity	KEGG:ath:AT5G40820`KO:K06640	GO:0005634^cellular_component^nucleus`GO:0009506^cellular_component^plasmodesma`GO:0005524^molecular_function^ATP binding`GO:0016301^molecular_function^kinase activity`GO:0004674^molecular_function^protein serine/threonine kinase activity`GO:0006281^biological_process^DNA repair`GO:0006303^biological_process^double-strand break repair via nonhomologous end joining`GO:0007126^biological_process^me…	GO:0004674^molecular_function^protein serine/threonine kinase activity`GO:0005515^molecular_function^protein binding`GO:0016773^molecular_function^phosphotransferase activity, alcohol group as acceptor
PI D12_488	DDB1- and CUL4-associated factor 8	3166957	3171421	197-1735[+]	DDB1- and CUL4-associated factor 8	PF00400.29^WD40^WD domain, G-beta repeat^49-82^E:9.4e-06`PF00400.29^WD40^WD domain, G-beta repeat^325-362^E:0.002	.	.	.	KEGG:xla:431952`KO:K11804	GO:0005737^cellular_component^cytoplasm`GO:0005634^cellular_component^nucleus	GO:0005515^molecular_function^protein binding
PI D12_489	.	3092671	3095612	1-1533[+]	.	PF04765.10^DUF616^Protein of unknown function (DUF616)^147-454^E:1.5e-127	.	ExpAA=22.84^PredHel=1^Topology=i56-78o	.	.	.	.
PI D12_490	Protein CHAPERONE-LIKE PROTEIN OF POR1, chloroplastic {ECO:0000303|PubMed:24151298}	3100192	3102375	3-914[+]	Protein CHAPERONE-LIKE PROTEIN OF POR1, chloroplastic {ECO:0000303|PubMed:24151298}	PF11833.5^DUF3353^Protein of unknown function (DUF3353)^98-302^E:2.3e-60	sigP:1^18^0.482^YES	ExpAA=72.07^PredHel=2^Topology=i248-270o280-302i	.	.	GO:0009941^cellular_component^chloroplast envelope`GO:0009535^cellular_component^chloroplast thylakoid membrane`GO:0016021^cellular_component^integral component of membrane`GO:0055035^cellular_component^plastid thylakoid membrane`GO:0044183^molecular_function^protein binding involved in protein folding`GO:0061077^biological_process^chaperone-mediated protein folding`GO:0009658^biological_process^…	.
PI D12_491	Hippocampus abundant transcript-like protein 1 {ECO:0000312|HGNC:HGNC:23376}	3175609	3177143	181-663[+]	Hippocampus abundant transcript-like protein 1 {ECO:0000250|UniProtKB:Q5SR56}	.	.	ExpAA=75.76^PredHel=3^Topology=i28-50o91-113i120-142o	ENOG410ZVCA^solute carrier family 46	KEGG:rno:306687	GO:0016021^cellular_component^integral component of membrane`GO:0005215^molecular_function^transporter activity`GO:0055085^biological_process^transmembrane transport	.
PI D12_492	Probable protein phosphatase 2C 60	3103435	3107879	400-1593[+]	Probable protein phosphatase 2C 60	PF00481.18^PP2C^Protein phosphatase 2C^80-324^E:2.8e-41	.	.	COG0631^Phosphatase	KEGG:osa:4342084	GO:0016021^cellular_component^integral component of membrane`GO:0046872^molecular_function^metal ion binding`GO:0004722^molecular_function^protein serine/threonine phosphatase activity	GO:0003824^molecular_function^catalytic activity
PI D12_493	Phytoene dehydrogenase	3095880	3099776	865-1668[+]	.	PF01593.21^Amino_oxidase^Flavin containing amine oxidoreductase^5-220^E:1.9e-12	.	.	.	.	.	GO:0016491^molecular_function^oxidoreductase activity`GO:0055114^biological_process^oxidation-reduction process
PI D12_493	Phytoene dehydrogenase	3095880	3099776	1-531[+]	.	PF01266.21^DAO^FAD dependent oxidoreductase^55-101^E:4.2e-06`PF00890.21^FAD_binding_2^FAD binding domain^56-87^E:2.9e-05`PF13450.3^NAD_binding_8^NAD(P)-binding Rossmann-like domain^58-89^E:6.2e-07	.	.	.	.	.	GO:0016491^molecular_function^oxidoreductase activity`GO:0055114^biological_process^oxidation-reduction process
PI D12_494	.	3134706	3135187	1-423[+]	.	.	.	.	.	.	.	.
PI D12_495	.	3153029	3154427	.	.	.	.	.	.	.	.	.
PI D12_496	.	3126421	3127020	3-413[+]	.	.	.	.	.	.	.	.
PI D12_497	Rac-like GTP-binding protein ARAC5	2882162	2886359	120-716[+]	Rac-like GTP-binding protein ARAC3	PF00071.19^Ras^Ras family^8-178^E:1.4e-51`PF08477.10^Roc^Ras of Complex, Roc, domain of DAPkinase^8-121^E:4e-24	.	.	COG1100^GTP-binding Protein	KEGG:ath:AT4G35020`KO:K04392	GO:0005737^cellular_component^cytoplasm`GO:0005730^cellular_component^nucleolus`GO:0005634^cellular_component^nucleus`GO:0005886^cellular_component^plasma membrane`GO:0030427^cellular_component^site of polarized growth`GO:0005819^cellular_component^spindle`GO:0005525^molecular_function^GTP binding`GO:0003924^molecular_function^GTPase activity`GO:0009734^biological_process^auxin-activated signalin…	GO:0005525^molecular_function^GTP binding`GO:0007264^biological_process^small GTPase mediated signal transduction
PI D12_498	Ubiquitin-conjugating enzyme E2 10	2887169	2888476	72-521[+]	Ubiquitin-conjugating enzyme E2 10	PF00179.23^UQ_con^Ubiquitin-conjugating enzyme^5-142^E:5.2e-51	.	.	COG5078^ubiquitin-conjugating enzyme	.	GO:0005524^molecular_function^ATP binding`GO:0031625^molecular_function^ubiquitin protein ligase binding`GO:0004842^molecular_function^ubiquitin-protein transferase activity`GO:0006511^biological_process^ubiquitin-dependent protein catabolic process	.
PI D12_499	Beta-galactosidase 13	2860716	2865275	1-2535[+]	Beta-galactosidase 13	PF01301.16^Glyco_hydro_35^Glycosyl hydrolases family 35^52-358^E:2.9e-108`PF02449.12^Glyco_hydro_42^Beta-galactosidase^72-205^E:5.8e-08`PF13364.3^BetaGal_dom4_5^Beta-galactosidase jelly roll domain^630-711^E:7.1e-05`PF02140.15^Gal_Lectin^Galactose binding lectin domain^761-840^E:1.3e-13	sigP:1^25^0.773^YES	.	COG1874^beta-galactosidase	KEGG:ath:AT2G16730	GO:0048046^cellular_component^apoplast`GO:0005618^cellular_component^cell wall`GO:0004565^molecular_function^beta-galactosidase activity`GO:0030246^molecular_function^carbohydrate binding`GO:0005975^biological_process^carbohydrate metabolic process	GO:0004565^molecular_function^beta-galactosidase activity`GO:0005975^biological_process^carbohydrate metabolic process`GO:0009341^cellular_component^beta-galactosidase complex`GO:0030246^molecular_function^carbohydrate binding
PI D12_500	Agropine synthesis reductase	3719481	3722267	80-763[+]	.	PF00300.19^His_Phos_1^Histidine phosphatase superfamily (branch 1)^12-185^E:3.5e-24	.	.	.	.	.	.
PI D12_501	.	3697587	3698666	2-700[+]	.	.	.	.	.	.	.	.
PI D12_502	SEC1 family transport protein SLY1	3700419	3703158	2-1975[+]	SEC1 family transport protein SLY1	PF00995.20^Sec1^Sec1 family^70-636^E:6.3e-96	.	.	COG5158^Vacuolar Protein	KEGG:ath:AT2G17980	GO:0005829^cellular_component^cytosol`GO:0015031^biological_process^protein transport`GO:0006904^biological_process^vesicle docking involved in exocytosis	GO:0006904^biological_process^vesicle docking involved in exocytosis`GO:0016192^biological_process^vesicle-mediated transport
PI D12_503	Isocitrate dehydrogenase [NAD] regulatory subunit 1, mitochondrial	3694786	3696588	1-1098[+]	Isocitrate dehydrogenase [NAD] regulatory subunit 1, mitochondrial	PF00180.17^Iso_dh^Isocitrate/isopropylmalate dehydrogenase^38-360^E:6.5e-79	.	.	COG0473^3-isopropylmalate dehydrogenase activity	KEGG:ath:AT4G35260`KO:K00030	GO:0005739^cellular_component^mitochondrion`GO:0004449^molecular_function^isocitrate dehydrogenase (NAD+) activity`GO:0000287^molecular_function^magnesium ion binding`GO:0051287^molecular_function^NAD binding`GO:0008270^molecular_function^zinc ion binding`GO:0006102^biological_process^isocitrate metabolic process`GO:0006099^biological_process^tricarboxylic acid cycle	GO:0016616^molecular_function^oxidoreductase activity, acting on the CH-OH group of donors, NAD or NADP as acceptor`GO:0055114^biological_process^oxidation-reduction process
PI D12_504	LysM domain-containing GPI-anchored protein 2	3729459	3731547	1-1071[+]	LysM domain-containing GPI-anchored protein 2	PF01476.17^LysM^LysM domain^110-156^E:8e-09`PF01476.17^LysM^LysM domain^174-217^E:2.8e-08	sigP:1^25^0.84^YES	.	ENOG410XV98^domain protein	KEGG:ath:AT2G17120	GO:0031225^cellular_component^anchored component of membrane`GO:0046658^cellular_component^anchored component of plasma membrane`GO:0005886^cellular_component^plasma membrane`GO:0009506^cellular_component^plasmodesma`GO:0008061^molecular_function^chitin binding`GO:0006952^biological_process^defense response	.
PI D12_505	Protein LAZ1 {ECO:0000303|PubMed:20830211}	3722669	3726900	1-1398[+]	Protein LAZ1 {ECO:0000303|PubMed:20830211}	PF03619.13^Solute_trans_a^Organic solute transporter Ostalpha^31-282^E:1.5e-74	.	ExpAA=114.30^PredHel=5^Topology=i7-29o146-168i181-203o223-242i255-277o	ENOG410XQ3V^transmembrane protein 184B	KEGG:ath:AT4G38360	GO:0005829^cellular_component^cytosol`GO:0012505^cellular_component^endomembrane system`GO:0016021^cellular_component^integral component of membrane`GO:0005886^cellular_component^plasma membrane`GO:0005215^molecular_function^transporter activity`GO:0009626^biological_process^plant-type hypersensitive response`GO:0012501^biological_process^programmed cell death`GO:0006810^biological_process^transp…	.
PI D12_506	Protein LAZ1 {ECO:0000303|PubMed:20830211}	3713537	3714601	1-339[+]	Protein LAZ1 {ECO:0000303|PubMed:20830211}	PF03619.13^Solute_trans_a^Organic solute transporter Ostalpha^17-103^E:9e-24	.	ExpAA=65.73^PredHel=3^Topology=o15-37i50-72o87-106i	ENOG410XQ3V^transmembrane protein 184B	KEGG:ath:AT4G38360	GO:0005829^cellular_component^cytosol`GO:0012505^cellular_component^endomembrane system`GO:0016021^cellular_component^integral component of membrane`GO:0005886^cellular_component^plasma membrane`GO:0005215^molecular_function^transporter activity`GO:0009626^biological_process^plant-type hypersensitive response`GO:0012501^biological_process^programmed cell death`GO:0006810^biological_process^transp…	.
PI D12_507	.	3804073	3808650	1-2727[+]	.	PF04783.9^DUF630^Protein of unknown function (DUF630)^1-58^E:5.8e-24`PF04782.9^DUF632^Protein of unknown function (DUF632)^388-701^E:7.4e-109	.	.	.	.	.	.
PI D12_508	Probable serine/threonine-protein kinase At4g35230	3836355	3840667	234-1742[+]	Probable serine/threonine-protein kinase At4g35230	PF07714.14^Pkinase_Tyr^Protein tyrosine kinase^80-317^E:6.9e-24`PF00069.22^Pkinase^Protein kinase domain^80-314^E:3.9e-23	.	.	ENOG410YDRD^STYKc	KEGG:ath:AT4G35230`KO:K14500	GO:0016020^cellular_component^membrane`GO:0005886^cellular_component^plasma membrane`GO:0009506^cellular_component^plasmodesma`GO:0005773^cellular_component^vacuole`GO:0005524^molecular_function^ATP binding`GO:0004674^molecular_function^protein serine/threonine kinase activity`GO:0009742^biological_process^brassinosteroid mediated signaling pathway`GO:0009737^biological_process^response to abscis…	GO:0004672^molecular_function^protein kinase activity`GO:0006468^biological_process^protein phosphorylation`GO:0005524^molecular_function^ATP binding
PI D12_509	.	3840909	3841348	1-402[+]	.	PF03087.11^DUF241^Arabidopsis protein of unknown function^40-133^E:6.6e-29	.	.	.	.	.	.
PI D12_510	.	3792388	3792724	.	.	.	.	.	.	.	.	.
PI D12_511	.	3841349	3843077	.	.	.	.	.	.	.	.	.
PI D12_512	.	3372974	3373510	1-537[+]	.	PF03087.11^DUF241^Arabidopsis protein of unknown function^1-175^E:4.6e-47	.	.	.	.	.	.
PI D12_513	.	3347709	3348245	1-537[+]	.	PF03087.11^DUF241^Arabidopsis protein of unknown function^1-175^E:3.8e-47	.	.	.	.	.	.
PI D12_514	.	3309530	3310563	1-855[+]	.	PF03087.11^DUF241^Arabidopsis protein of unknown function^93-169^E:2.7e-30`PF03087.11^DUF241^Arabidopsis protein of unknown function^176-246^E:2.3e-14	.	.	.	.	.	.
PI D12_515	.	3289138	3290133	.	.	.	.	.	.	.	.	.
PI D12_516	.	3304524	3304733	.	.	.	.	.	.	.	.	.
PI D12_517	.	3337818	3338012	.	.	.	.	.	.	.	.	.
PI D12_518	Cytochrome P450 82C4	4282306	4284177	1-1602[+]	Cytochrome P450 82C4	PF00067.19^p450^Cytochrome P450^58-511^E:1.3e-87	.	ExpAA=49.50^PredHel=2^Topology=o20-39i236-258o	COG2124^Cytochrome p450	KEGG:ath:AT4G31940`KO:K00517	GO:0016021^cellular_component^integral component of membrane`GO:0016020^cellular_component^membrane`GO:0020037^molecular_function^heme binding`GO:0005506^molecular_function^iron ion binding`GO:0004497^molecular_function^monooxygenase activity`GO:0016709^molecular_function^oxidoreductase activity, acting on paired donors, with incorporation or reduction of molecular oxygen, NAD(P)H as one donor, a…	GO:0005506^molecular_function^iron ion binding`GO:0016705^molecular_function^oxidoreductase activity, acting on paired donors, with incorporation or reduction of molecular oxygen`GO:0020037^molecular_function^heme binding`GO:0055114^biological_process^oxidation-reduction process
PI D12_519	.	4266391	4266630	.	.	.	.	.	.	.	.	.
PI D12_520	Pentatricopeptide repeat-containing protein At2g15630, mitochondrial	4285964	4287859	1-1896[+]	Pentatricopeptide repeat-containing protein At2g15630, mitochondrial	PF01535.17^PPR^PPR repeat^157-184^E:0.00052`PF13041.3^PPR_2^PPR repeat family^186-235^E:2.2e-12`PF01535.17^PPR^PPR repeat^190-218^E:0.47`PF17177.1^PPR_long^Pentacotripeptide-repeat region of PROPR^206-300^E:2.3e-08`PF13812.3^PPR_3^Pentatricopeptide repeat domain^212-269^E:6.3e-09`PF12854.4^PPR_1^PPR repeat^219-250^E:1.9e-07`PF13041.3^PPR_2^PPR repeat family^223-261^E:4.7e-09`PF01535.17^PPR^PPR re…	.	.	ENOG410Z7Z7^Pentatricopeptide repeat-containing protein	KEGG:ath:AT2G15630	GO:0005739^cellular_component^mitochondrion	.
PI D12_521	.	4227103	4227462	1-360[+]	.	PF02362.18^B3^B3 DNA binding domain^4-89^E:2.6e-08	.	.	.	.	.	GO:0003677^molecular_function^DNA binding
PI D12_522	Allene oxide synthase	4206116	4207582	1-1467[+]	Allene oxide synthase	PF00067.19^p450^Cytochrome P450^313-422^E:7.3e-15	.	.	.	.	GO:0020037^molecular_function^heme binding`GO:0047987^molecular_function^hydroperoxide dehydratase activity`GO:0005506^molecular_function^iron ion binding`GO:0004497^molecular_function^monooxygenase activity`GO:0016705^molecular_function^oxidoreductase activity, acting on paired donors, with incorporation or reduction of molecular oxygen`GO:0031408^biological_process^oxylipin biosynthetic process	GO:0005506^molecular_function^iron ion binding`GO:0016705^molecular_function^oxidoreductase activity, acting on paired donors, with incorporation or reduction of molecular oxygen`GO:0020037^molecular_function^heme binding`GO:0055114^biological_process^oxidation-reduction process
PI D12_523	.	4253806	4254403	1-441[+]	.	PF14392.3^zf-CCHC_4^Zinc knuckle^54-78^E:1.4e-07	.	.	.	.	.	.
PI D12_524	Putative ribonuclease H protein At1g65750	4272249	4272677	1-429[+]	Putative ribonuclease H protein At1g65750	PF13456.3^RVT_3^Reverse transcriptase-like^44-123^E:2.1e-13	.	.	.	.	GO:0046872^molecular_function^metal ion binding`GO:0003676^molecular_function^nucleic acid binding`GO:0004523^molecular_function^RNA-DNA hybrid ribonuclease activity	.
PI D12_525	.	4214737	4214865	.	.	.	.	.	.	.	.	.
PI D12_526	Protein CHROMATIN REMODELING 4 {ECO:0000303|PubMed:16547115}	4707655	4721749	391-7527[+]	Protein CHROMATIN REMODELING 4 {ECO:0000303|PubMed:16547115}	PF00628.26^PHD^PHD-finger^76-119^E:3.1e-08`PF00385.21^Chromo^Chromo (CHRromatin Organisation MOdifier) domain^693-743^E:4.9e-10`PF04851.12^ResIII^Type III restriction enzyme, res subunit^783-954^E:1.3e-08`PF00176.20^SNF2_N^SNF2 family N-terminal domain^798-1076^E:4.5e-59`PF11496.5^HDA2-3^Class II histone deacetylase complex subunits 2 and 3^1023-1240^E:2.7e-11`PF00271.28^Helicase_C^Helicase conse…	.	.	COG0553^helicase	KEGG:ath:AT5G44800	GO:0005634^cellular_component^nucleus`GO:0005524^molecular_function^ATP binding`GO:0003677^molecular_function^DNA binding`GO:0004386^molecular_function^helicase activity`GO:0008270^molecular_function^zinc ion binding`GO:0016568^biological_process^chromatin modification	GO:0005515^molecular_function^protein binding`GO:0003677^molecular_function^DNA binding`GO:0005524^molecular_function^ATP binding`GO:0016787^molecular_function^hydrolase activity
PI D12_526	Protein CHROMATIN REMODELING 4 {ECO:0000303|PubMed:16547115}	4707655	4721749	2-319[-]	.	.	.	.	.	.	.	.
PI D12_527	.	4925606	4926226	1-621[+]	.	PF05678.11^VQ^VQ motif^75-101^E:1.4e-11	.	.	.	.	.	.
PI D12_528	Copper-transporting ATPase RAN1	4910687	4916824	2-3208[+]	Copper-transporting ATPase RAN1	PF00403.23^HMA^Heavy-metal-associated domain^121-181^E:3.5e-12`PF00403.23^HMA^Heavy-metal-associated domain^203-263^E:5.9e-13`PF00122.17^E1-E2_ATPase^E1-E2 ATPase^473-712^E:3.3e-59`PF00702.23^Hydrolase^haloacid dehalogenase-like hydrolase^719-956^E:5.9e-44`PF08282.9^Hydrolase_3^haloacid dehalogenase-like hydrolase^929-984^E:0.00011	.	ExpAA=211.37^PredHel=10^Topology=i7-22o32-54i358-380o395-417i438-460o470-487i623-645o665-687i1002-1024o1029-1051i	COG2217^p-type ATPase	KEGG:ath:AT5G44790`KO:K17686	GO:0005768^cellular_component^endosome`GO:0005794^cellular_component^Golgi apparatus`GO:0005887^cellular_component^integral component of plasma membrane`GO:0005802^cellular_component^trans-Golgi network`GO:0005524^molecular_function^ATP binding`GO:0005507^molecular_function^copper ion binding`GO:0043682^molecular_function^copper-transporting ATPase activity`GO:0035434^biological_process^copper io…	GO:0046872^molecular_function^metal ion binding`GO:0030001^biological_process^metal ion transport`GO:0000166^molecular_function^nucleotide binding
PI D12_529	Coatomer subunit delta	4663904	4667896	141-1727[+]	Coatomer subunit delta	PF00928.18^Adap_comp_sub^Adaptor complexes medium subunit family^283-502^E:8.7e-31	.	.	ENOG410XRH2^The coatomer is a cytosolic protein complex that binds to dilysine motifs and reversibly associates with Golgi non- clathrin-coated vesicles, which further mediate biosynthetic protein transport from the ER, via the Golgi up to the trans Golgi network. Coatomer complex is required for budding from Golgi membranes, and is essential for the retrograde Golgi-to-ER transport of dilysine-t…	KEGG:ath:AT5G05010	GO:0030126^cellular_component^COPI vesicle coat`GO:0005829^cellular_component^cytosol`GO:0016020^cellular_component^membrane`GO:0009506^cellular_component^plasmodesma`GO:0015031^biological_process^protein transport`GO:0006890^biological_process^retrograde vesicle-mediated transport, Golgi to ER	.
PI D12_530	Peroxisomal 2,4-dienoyl-CoA reductase	4635359	4637432	95-985[+]	Peroxisomal 2,4-dienoyl-CoA reductase	PF00106.22^adh_short^short chain dehydrogenase^13-212^E:7.1e-38`PF08659.7^KR^KR domain^15-116^E:7e-06`PF13561.3^adh_short_C2^Enoyl-(Acyl carrier protein) reductase^22-259^E:2.1e-45	.	.	COG1028^Dehydrogenase reductase	KEGG:ath:AT3G12800`KO:K13237	GO:0005777^cellular_component^peroxisome`GO:0005774^cellular_component^vacuolar membrane`GO:0008670^molecular_function^2,4-dienoyl-CoA reductase (NADPH) activity`GO:0006631^biological_process^fatty acid metabolic process	.
PI D12_531	.	4639948	4642530	133-537[+]	.	.	.	.	.	.	.	.
PI D12_532	Calmodulin-binding transcription activator 6	4589441	4590475	1-546[+]	Calmodulin-binding transcription activator 6	PF03859.13^CG-1^CG-1 domain^3-71^E:2.9e-30	.	.	ENOG410XS5M^Transcription activator	KEGG:ath:AT3G16940	GO:0005634^cellular_component^nucleus`GO:0003677^molecular_function^DNA binding`GO:0006351^biological_process^transcription, DNA-templated	GO:0003677^molecular_function^DNA binding`GO:0005634^cellular_component^nucleus
PI D12_533	.	4648816	4649781	1-966[+]	.	.	.	ExpAA=151.77^PredHel=7^Topology=o30-52i83-105o133-155i162-184o188-205i217-239o259-281i	.	.	.	.
PI D12_534	.	4678709	4679276	1-393[+]	.	.	.	.	.	.	.	.
PI D12_535	Tubulin alpha-1 chain	4616464	4619032	1-1059[+]	Tubulin alpha chain	PF03953.14^Tubulin_C^Tubulin C-terminal domain^165-293^E:6.9e-50	.	.	.	.	GO:0005737^cellular_component^cytoplasm`GO:0005874^cellular_component^microtubule`GO:0005525^molecular_function^GTP binding`GO:0003924^molecular_function^GTPase activity`GO:0005200^molecular_function^structural constituent of cytoskeleton`GO:0007017^biological_process^microtubule-based process	.
PI D12_536	.	4610477	4610815	.	.	.	.	.	.	.	.	.
PI D12_537	Transcription elongation factor 1 homolog	4643894	4646487	186-497[-]	.	.	.	.	.	.	.	.
PI D12_537	Transcription elongation factor 1 homolog	4643894	4646487	1-798[+]	Transcription elongation factor 1 homolog	.	.	ExpAA=23.03^PredHel=1^Topology=o229-251i	COG4888^elongation factor 1 homolog	KEGG:ath:AT5G46030	GO:0005634^cellular_component^nucleus`GO:0046872^molecular_function^metal ion binding`GO:0006355^biological_process^regulation of transcription, DNA-templated`GO:0006351^biological_process^transcription, DNA-templated	.
PI D12_538	Probable LRR receptor-like serine/threonine-protein kinase At1g07650	4511693	4515092	1-795[+]	Probable LRR receptor-like serine/threonine-protein kinase At1g07650	PF00069.22^Pkinase^Protein kinase domain^10-198^E:6.8e-26`PF07714.14^Pkinase_Tyr^Protein tyrosine kinase^19-200^E:5.8e-27	.	.	COG4886^leucine Rich Repeat	.	GO:0016021^cellular_component^integral component of membrane`GO:0005524^molecular_function^ATP binding`GO:0004674^molecular_function^protein serine/threonine kinase activity	GO:0004672^molecular_function^protein kinase activity`GO:0005524^molecular_function^ATP binding`GO:0006468^biological_process^protein phosphorylation
PI D12_539	Potassium transporter 11	4547343	4552842	535-2667[+]	Potassium transporter 11	PF02705.13^K_trans^K+ potassium transporter^55-362^E:7.7e-105`PF02705.13^K_trans^K+ potassium transporter^362-541^E:6.2e-41	.	ExpAA=253.31^PredHel=11^Topology=i46-68o88-110i179-201o216-238i245-267o319-341i362-384o389-411i416-438o453-475i488-510o	COG3158^Transport of potassium into the cell (By similarity)	.	GO:0016021^cellular_component^integral component of membrane`GO:0005886^cellular_component^plasma membrane`GO:0015079^molecular_function^potassium ion transmembrane transporter activity	GO:0015079^molecular_function^potassium ion transmembrane transporter activity`GO:0071805^biological_process^potassium ion transmembrane transport`GO:0016020^cellular_component^membrane
PI D12_540	B3 domain-containing protein At1g05920	4504699	4505466	1-768[+]	B3 domain-containing protein At1g05920	PF03754.10^DUF313^Domain of unknown function (DUF313)^123-226^E:6.3e-19	.	.	ENOG4111BM9^Domain of unknown function (DUF313)	KEGG:ath:AT1G05920	GO:0005634^cellular_component^nucleus`GO:0003677^molecular_function^DNA binding`GO:0006355^biological_process^regulation of transcription, DNA-templated`GO:0006351^biological_process^transcription, DNA-templated	.
PI D12_541	.	4555406	4556793	1-786[+]	.	.	.	.	.	.	.	.
PI D12_542	.	4500535	4500732	.	.	.	.	.	.	.	.	.
PI D12_543	Zinc-finger homeodomain protein 12	4299138	4299839	1-702[+]	Zinc-finger homeodomain protein 2	PF04770.9^ZF-HD_dimer^ZF-HD protein dimerisation region^69-116^E:2.2e-18	.	.	ENOG410YEN7^ZF-HD homeobox protein	KEGG:ath:AT4G24660	GO:0005634^cellular_component^nucleus`GO:0003677^molecular_function^DNA binding`GO:0046872^molecular_function^metal ion binding`GO:0042803^molecular_function^protein homodimerization activity`GO:0009793^biological_process^embryo development ending in seed dormancy`GO:0006355^biological_process^regulation of transcription, DNA-templated`GO:0006351^biological_process^transcription, DNA-templated	.
PI D12_544	ATP phosphoribosyltransferase 2, chloroplastic	4306123	4309758	102-1286[+]	ATP phosphoribosyltransferase 2, chloroplastic	PF01634.15^HisG^ATP phosphoribosyltransferase^110-284^E:1.1e-36`PF08029.8^HisG_C^HisG, C-terminal domain^293-376^E:1.1e-15	.	.	COG0040^Catalyzes the condensation of ATP and 5-phosphoribose 1- diphosphate to form N'-(5'-phosphoribosyl)-ATP (PR-ATP). Has a crucial role in the pathway because the rate of histidine biosynthesis seems to be controlled primarily by regulation of HisG enzymatic activity (By similarity)	KEGG:ath:AT1G09795`KO:K00765	GO:0009507^cellular_component^chloroplast`GO:0009570^cellular_component^chloroplast stroma`GO:0003879^molecular_function^ATP phosphoribosyltransferase activity`GO:0000287^molecular_function^magnesium ion binding`GO:0000105^biological_process^histidine biosynthetic process	GO:0003879^molecular_function^ATP phosphoribosyltransferase activity`GO:0000105^biological_process^histidine biosynthetic process`GO:0005737^cellular_component^cytoplasm`GO:0000287^molecular_function^magnesium ion binding
PI D12_545	B3 domain-containing protein At2g24670	4335331	4335981	1-651[+]	B3 domain-containing protein At2g24670	PF03754.10^DUF313^Domain of unknown function (DUF313)^123-206^E:3.2e-12	.	.	ENOG41104NM^Has 61 Blast hits to 61 proteins in 2 species Archae - 0	KEGG:ath:AT2G24670	GO:0005634^cellular_component^nucleus`GO:0003677^molecular_function^DNA binding`GO:0006355^biological_process^regulation of transcription, DNA-templated`GO:0006351^biological_process^transcription, DNA-templated	.
PI D12_546	Mini zinc finger protein 1	4300773	4301288	1-516[+]	Mini zinc finger protein 1	PF04770.9^ZF-HD_dimer^ZF-HD protein dimerisation region^39-91^E:1.1e-21	.	.	ENOG410YXCJ^ZF-HD homeobox protein At4g24660-like	KEGG:ath:AT1G74660	GO:0005737^cellular_component^cytoplasm`GO:0005634^cellular_component^nucleus`GO:0003677^molecular_function^DNA binding`GO:0046872^molecular_function^metal ion binding`GO:0042803^molecular_function^protein homodimerization activity`GO:0007275^biological_process^multicellular organism development`GO:0043392^biological_process^negative regulation of DNA binding`GO:0045892^biological_process^negativ…	.
PI D12_547	Embryogenesis-associated protein EMB8	4365412	4370159	1-1731[+]	Embryogenesis-associated protein EMB8	PF00561.17^Abhydrolase_1^alpha/beta hydrolase fold^156-397^E:5.4e-08`PF12146.5^Hydrolase_4^Serine aminopeptidase, S33^157-370^E:4.2e-14	.	ExpAA=45.95^PredHel=2^Topology=i20-42o536-558i	.	.	GO:0052689^molecular_function^carboxylic ester hydrolase activity	.
PI D12_548	Diphthamide biosynthesis protein 3	4290387	4290635	.	.	.	.	.	.	COG5216^Diphthamide biosynthesis protein 3	KEGG:kla:KLLA0E20439g`KO:K15455	GO:0005737^cellular_component^cytoplasm`GO:0005634^cellular_component^nucleus`GO:0046872^molecular_function^metal ion binding`GO:0017183^biological_process^peptidyl-diphthamide biosynthetic process from peptidyl-histidine
PI D12_549	Putative B3 domain-containing protein At3g24850	4346174	4348336	1-939[+]	B3 domain-containing protein At1g05920	PF03754.10^DUF313^Domain of unknown function (DUF313)^189-283^E:7.4e-09	.	.	ENOG4111BM9^Domain of unknown function (DUF313)	KEGG:ath:AT1G05920	GO:0005634^cellular_component^nucleus`GO:0003677^molecular_function^DNA binding`GO:0006355^biological_process^regulation of transcription, DNA-templated`GO:0006351^biological_process^transcription, DNA-templated	.
PI D12_550	B3 domain-containing protein At1g05920	4336758	4345094	1-936[+]	B3 domain-containing protein At1g05920	PF03754.10^DUF313^Domain of unknown function (DUF313)^179-282^E:9.6e-19	.	.	ENOG4111BM9^Domain of unknown function (DUF313)	KEGG:ath:AT1G05920	GO:0005634^cellular_component^nucleus`GO:0003677^molecular_function^DNA binding`GO:0006355^biological_process^regulation of transcription, DNA-templated`GO:0006351^biological_process^transcription, DNA-templated	.
PI D12_551	Probable carboxylesterase 17	5256130	5257143	1-1014[+]	Probable carboxylesterase 17	PF00135.25^COesterase^Carboxylesterase family^72-126^E:8.4e-08`PF07859.10^Abhydrolase_3^alpha/beta hydrolase fold^84-312^E:3.9e-55	.	.	COG0657^alpha beta hydrolase fold-3 domain protein	KEGG:ath:AT5G16080	GO:0052689^molecular_function^carboxylic ester hydrolase activity	GO:0016787^molecular_function^hydrolase activity`GO:0008152^biological_process^metabolic process
PI D12_552	Homeobox-leucine zipper protein HDG2	5213218	5214054	1-516[+]	Homeobox-leucine zipper protein HDG2	.	.	.	ENOG411107H^Homeobox-leucine zipper protein	.	GO:0005634^cellular_component^nucleus`GO:0008289^molecular_function^lipid binding`GO:0043565^molecular_function^sequence-specific DNA binding`GO:0003700^molecular_function^transcription factor activity, sequence-specific DNA binding`GO:0048497^biological_process^maintenance of floral organ identity`GO:0006351^biological_process^transcription, DNA-templated`GO:0010090^biological_process^trichome m…	.
PI D12_553	.	5217540	5224078	92-1330[+]	.	.	sigP:1^27^0.807^YES	.	.	.	.	.
PI D12_554	Ubiquitin-conjugating enzyme E2 2	5268354	5272718	3-314[-]	.	.	.	.	.	.	.	.
PI D12_554	Ubiquitin-conjugating enzyme E2 2	5268354	5272718	313-1314[+]	Ubiquitin-conjugating enzyme E2 2	PF12507.5^HCMV_UL139^Human Cytomegalovirus UL139 protein^9-129^E:9.2e-39	.	.	COG5078^ubiquitin-conjugating enzyme	KEGG:ath:AT2G02760`KO:K10573	GO:0005829^cellular_component^cytosol`GO:0005524^molecular_function^ATP binding`GO:0061630^molecular_function^ubiquitin protein ligase activity`GO:0031625^molecular_function^ubiquitin protein ligase binding`GO:0004842^molecular_function^ubiquitin-protein transferase activity`GO:0006281^biological_process^DNA repair`GO:0033523^biological_process^histone H2B ubiquitination`GO:0043161^biological_pro…	.
PI D12_555	Serine/threonine-protein phosphatase 7 long form homolog	5282902	5285076	968-1303[-]	.	.	.	.	.	.	.	.
PI D12_555	Serine/threonine-protein phosphatase 7 long form homolog	5282902	5285076	1-1305[+]	Serine/threonine-protein phosphatase 7 long form homolog	PF10536.6^PMD^Plant mobile domain^34-175^E:9.5e-16	.	.	ENOG410YHBV^Serine threonine-protein phosphatase 7 long form homolog	KEGG:ath:AT1G48120	GO:0046872^molecular_function^metal ion binding`GO:0004721^molecular_function^phosphoprotein phosphatase activity	.
PI D12_556	Bifunctional purine biosynthesis protein PurH {ECO:0000255|HAMAP-Rule:MF_00139}	4858427	4865401	3-2732[+]	Bifunctional purine biosynthesis protein PurH {ECO:0000255|HAMAP-Rule:MF_00139}	PF02142.19^MGS^MGS-like domain^108-217^E:1.6e-21`PF01808.15^AICARFT_IMPCHas^AICARFT/IMPCHase bienzyme^223-538^E:8.3e-96`PF01774.14^UreD^UreD urease accessory protein^660-889^E:4.6e-57	.	.	COG0138^bifunctional purine biosynthesis protein PURH	KEGG:lmo:lmo1765`KO:K00602	GO:0003937^molecular_function^IMP cyclohydrolase activity`GO:0004643^molecular_function^phosphoribosylaminoimidazolecarboxamide formyltransferase activity`GO:0006189^biological_process^'de novo' IMP biosynthetic process	GO:0003937^molecular_function^IMP cyclohydrolase activity`GO:0004643^molecular_function^phosphoribosylaminoimidazolecarboxamide formyltransferase activity`GO:0006164^biological_process^purine nucleotide biosynthetic process`GO:0016151^molecular_function^nickel cation binding`GO:0006807^biological_process^nitrogen compound metabolic process
PI D12_557	UDP-N-acetylglucosamine diphosphorylase 1	4865466	4871746	373-1878[+]	UDP-N-acetylglucosamine diphosphorylase 1	PF01704.15^UDPGP^UTP--glucose-1-phosphate uridylyltransferase^81-458^E:2.4e-46	.	.	COG4284^pyrophosphorylase	KEGG:ath:AT1G31070`KO:K00972	GO:0005829^cellular_component^cytosol`GO:0005886^cellular_component^plasma membrane`GO:0052630^molecular_function^UDP-N-acetylgalactosamine diphosphorylase activity`GO:0003977^molecular_function^UDP-N-acetylglucosamine diphosphorylase activity`GO:0019276^biological_process^UDP-N-acetylgalactosamine metabolic process`GO:0006048^biological_process^UDP-N-acetylglucosamine biosynthetic process`GO:000…	GO:0070569^molecular_function^uridylyltransferase activity`GO:0008152^biological_process^metabolic process
PI D12_558	.	4816822	4817319	1-360[+]	.	.	.	ExpAA=33.17^PredHel=2^Topology=i69-91o96-115i	.	.	.	.
PI D12_559	Soluble inorganic pyrophosphatase 6, chloroplastic {ECO:0000303|PubMed:15135060}	4061447	4063148	85-978[+]	Soluble inorganic pyrophosphatase 6, chloroplastic {ECO:0000303|PubMed:15135060}	PF00719.16^Pyrophosphatase^Inorganic pyrophosphatase^104-281^E:2.1e-47	.	.	COG0221^Pyrophosphate phospho-hydrolase	KEGG:ath:AT5G09650`KO:K01507	GO:0009507^cellular_component^chloroplast`GO:0009941^cellular_component^chloroplast envelope`GO:0009570^cellular_component^chloroplast stroma`GO:0009536^cellular_component^plastid`GO:0009579^cellular_component^thylakoid`GO:0004427^molecular_function^inorganic diphosphatase activity`GO:0000287^molecular_function^magnesium ion binding`GO:0042742^biological_process^defense response to bacterium`GO:0…	GO:0000287^molecular_function^magnesium ion binding`GO:0004427^molecular_function^inorganic diphosphatase activity`GO:0006796^biological_process^phosphate-containing compound metabolic process`GO:0005737^cellular_component^cytoplasm
PI D12_560	Protein RMD5 homolog A	4064410	4067106	1-1389[+]	Protein RMD5 homolog A	PF10607.6^CLTH^CTLH/CRA C-terminal to LisH motif domain^227-367^E:9.8e-25`PF13445.3^zf-RING_UBOX^RING-type zinc-finger^405-446^E:2.6e-07	.	.	COG5109^Required for meiotic nuclear division 5 homolog	KEGG:mmu:68477	.	.
PI D12_561	L-galactose dehydrogenase	4057863	4060145	221-1186[+]	L-galactose dehydrogenase	PF00248.18^Aldo_ket_red^Aldo/keto reductase family^21-302^E:7.5e-59	.	.	COG0667^Aldo keto reductase	KEGG:ath:AT4G33670`KO:K17744	GO:0005829^cellular_component^cytosol`GO:0010349^molecular_function^L-galactose dehydrogenase activity`GO:0006012^biological_process^galactose metabolic process`GO:0019853^biological_process^L-ascorbic acid biosynthetic process	.
PI D12_562	DUF21 domain-containing protein At2g14520	4017676	4021147	1-1266[+]	DUF21 domain-containing protein At2g14520	PF01595.17^DUF21^Domain of unknown function DUF21^17-185^E:4.3e-36	.	ExpAA=67.95^PredHel=3^Topology=i12-34o90-112i125-147o	COG1253^CBS Domain protein	KEGG:ath:AT2G14520`KO:K16302	GO:0016021^cellular_component^integral component of membrane	.
PI D12_563	.	4086761	4087099	.	.	.	.	.	.	.	.	.
PI D12_564	.	4067390	4067863	1-474[+]	.	.	.	.	.	.	.	.
PI D12_565	.	4037129	4039502	1-1644[+]	.	.	.	.	.	.	.	.
PI D12_566	.	4007324	4007623	1-300[+]	.	.	.	.	.	.	.	.
PI D12_567	Peptide methionine sulfoxide reductase B2, chloroplastic	4063178	4064331	61-693[+]	Peptide methionine sulfoxide reductase B2, chloroplastic	PF01641.15^SelR^SelR domain^87-205^E:1.7e-47	.	.	COG0229^)-reductase	KEGG:ath:AT4G21860`KO:K07305	GO:0009507^cellular_component^chloroplast`GO:0009570^cellular_component^chloroplast stroma`GO:0046872^molecular_function^metal ion binding`GO:0033743^molecular_function^peptide-methionine (R)-S-oxide reductase activity`GO:0030091^biological_process^protein repair`GO:0006979^biological_process^response to oxidative stress	GO:0033743^molecular_function^peptide-methionine (R)-S-oxide reductase activity`GO:0055114^biological_process^oxidation-reduction process
PI D12_568	Proline iminopeptidase	4021147	4023979	3-1214[+]	Proline iminopeptidase	PF00561.17^Abhydrolase_1^alpha/beta hydrolase fold^118-379^E:6e-28`PF12697.4^Abhydrolase_6^Alpha/beta hydrolase family^119-380^E:1.1e-08`PF12146.5^Hydrolase_4^Serine aminopeptidase, S33^143-223^E:1.1e-08	.	.	ENOG410XPKQ^proline iminopeptidase	KEGG:ath:AT2G14260`KO:K01259	GO:0009507^cellular_component^chloroplast`GO:0005829^cellular_component^cytosol`GO:0004177^molecular_function^aminopeptidase activity`GO:0016787^molecular_function^hydrolase activity	.
PI D12_569	.	4014272	4015345	.	.	.	.	.	.	.	.	.
PI D12_570	Serine/threonine-protein phosphatase 7 long form homolog	4003534	4004731	.	.	.	.	.	.	ENOG410YHBV^Serine threonine-protein phosphatase 7 long form homolog	KEGG:ath:AT1G48120	GO:0046872^molecular_function^metal ion binding`GO:0004721^molecular_function^phosphoprotein phosphatase activity
PI D12_571	.	3955796	3956515	1-720[+]	.	PF03107.13^C1_2^C1 domain^9-52^E:1.3e-09`PF07649.9^C1_3^C1-like domain^25-52^E:6.5e-05`PF00569.14^ZZ^Zinc finger, ZZ type^25-53^E:0.00014`PF03107.13^C1_2^C1 domain^74-109^E:4.9e-07`PF07649.9^C1_3^C1-like domain^83-109^E:2.7e-05	.	ExpAA=19.96^PredHel=1^Topology=i211-233o	.	.	.	GO:0047134^molecular_function^protein-disulfide reductase activity`GO:0055114^biological_process^oxidation-reduction process`GO:0008270^molecular_function^zinc ion binding
PI D12_572	.	3971610	3972131	1-522[+]	.	PF14009.3^DUF4228^Domain of unknown function (DUF4228)^1-102^E:1.8e-23	.	.	.	.	.	.
PI D12_573	Agamous-like MADS-box protein AGL61	3973018	3973641	1-624[+]	Agamous-like MADS-box protein AGL61	PF00319.15^SRF-TF^SRF-type transcription factor (DNA-binding and dimerisation domain)^18-63^E:3.9e-21	.	.	COG5068^Transcription factor	KEGG:ath:AT2G24840	GO:0005634^cellular_component^nucleus`GO:0043078^cellular_component^polar nucleus`GO:0003677^molecular_function^DNA binding`GO:0003700^molecular_function^transcription factor activity, sequence-specific DNA binding`GO:0009559^biological_process^embryo sac central cell differentiation`GO:0006351^biological_process^transcription, DNA-templated	GO:0003677^molecular_function^DNA binding`GO:0046983^molecular_function^protein dimerization activity
PI D12_574	Phosphoprotein ECPP44	3921166	3921818	1-519[+]	Dehydrin COR47	PF00257.16^Dehydrin^Dehydrin^21-124^E:4.1e-16	.	.	ENOG410ZBHP^dehydrin	KEGG:ath:AT1G20440	GO:0005829^cellular_component^cytosol`GO:0009631^biological_process^cold acclimation`GO:0050832^biological_process^defense response to fungus`GO:0010286^biological_process^heat acclimation`GO:0009737^biological_process^response to abscisic acid`GO:0009409^biological_process^response to cold`GO:0006970^biological_process^response to osmotic stress`GO:0009414^biological_process^response to water de…	GO:0006950^biological_process^response to stress`GO:0009415^biological_process^response to water
PI D12_575	Cold-regulated 413 plasma membrane protein 2	3952856	3954383	190-636[+]	.	.	.	.	.	.	.	.
PI D12_575	Cold-regulated 413 plasma membrane protein 2	3952856	3954383	35-646[+]	Cold-regulated 413 plasma membrane protein 2	PF05562.8^WCOR413^Cold acclimation protein WCOR413^10-190^E:1e-86	.	ExpAA=110.41^PredHel=5^Topology=i41-63o73-95i121-143o147-165i178-200o	ENOG4111SCF^Cold acclimation protein	KEGG:ath:AT3G50830	GO:0016021^cellular_component^integral component of membrane`GO:0005886^cellular_component^plasma membrane`GO:0005774^cellular_component^vacuolar membrane	GO:0016021^cellular_component^integral component of membrane
PI D12_576	.	3986969	3988449	186-1061[+]	Uncharacterized protein At2g29880	PF12776.4^Myb_DNA-bind_3^Myb/SANT-like DNA-binding domain^20-120^E:1.8e-11	.	.	ENOG41116NG^at2g29880 (e	KEGG:ath:AT2G29880	.	.
PI D12_577	Allene oxide synthase	3938878	3940368	1-1491[+]	Allene oxide synthase	PF00067.19^p450^Cytochrome P450^321-430^E:3.4e-15	.	.	.	.	GO:0020037^molecular_function^heme binding`GO:0047987^molecular_function^hydroperoxide dehydratase activity`GO:0005506^molecular_function^iron ion binding`GO:0004497^molecular_function^monooxygenase activity`GO:0016705^molecular_function^oxidoreductase activity, acting on paired donors, with incorporation or reduction of molecular oxygen`GO:0031408^biological_process^oxylipin biosynthetic process	GO:0005506^molecular_function^iron ion binding`GO:0016705^molecular_function^oxidoreductase activity, acting on paired donors, with incorporation or reduction of molecular oxygen`GO:0020037^molecular_function^heme binding`GO:0055114^biological_process^oxidation-reduction process
PI D12_578	Allene oxide synthase	3934552	3935030	1-444[+]	Allene oxide synthase	PF00067.19^p450^Cytochrome P450^18-89^E:2.9e-08	.	.	.	.	GO:0020037^molecular_function^heme binding`GO:0047987^molecular_function^hydroperoxide dehydratase activity`GO:0005506^molecular_function^iron ion binding`GO:0004497^molecular_function^monooxygenase activity`GO:0016705^molecular_function^oxidoreductase activity, acting on paired donors, with incorporation or reduction of molecular oxygen`GO:0031408^biological_process^oxylipin biosynthetic process	GO:0005506^molecular_function^iron ion binding`GO:0016705^molecular_function^oxidoreductase activity, acting on paired donors, with incorporation or reduction of molecular oxygen`GO:0020037^molecular_function^heme binding`GO:0055114^biological_process^oxidation-reduction process
PI D12_579	Pathogenesis-related protein 1	3977245	3977733	1-489[+]	Pathogenesis-related protein 1	PF00188.23^CAP^Cysteine-rich secretory protein family^33-150^E:2.5e-23	sigP:1^25^0.865^YES	.	COG2340^Scp-like extracellular	KEGG:ath:AT2G14610`KO:K13449	GO:0048046^cellular_component^apoplast`GO:0005618^cellular_component^cell wall`GO:0006952^biological_process^defense response`GO:0010266^biological_process^response to vitamin B1`GO:0009414^biological_process^response to water deprivation`GO:0009627^biological_process^systemic acquired resistance	.
PI D12_580	Putative NAC domain-containing protein 94	3903973	3905466	105-983[+]	Putative NAC domain-containing protein 94	PF02365.12^NAM^No apical meristem (NAM) protein^17-143^E:1.4e-25	.	.	ENOG410YHVU^NAC domain-containing protein	KEGG:ath:AT5G39820	GO:0005634^cellular_component^nucleus`GO:0003677^molecular_function^DNA binding`GO:0006355^biological_process^regulation of transcription, DNA-templated`GO:0006351^biological_process^transcription, DNA-templated	GO:0003677^molecular_function^DNA binding`GO:0006355^biological_process^regulation of transcription, DNA-templated
PI D12_581	40S ribosomal protein S11	3961096	3962240	1-525[+]	40S ribosomal protein S11	PF16205.2^Ribosomal_S17_N^Ribosomal_S17 N-terminal^70-101^E:6.7e-07	.	.	COG0186^One of the primary rRNA binding proteins, it binds specifically to the 5'-end of 16S ribosomal	KEGG:gmx:547984`KO:K02949	GO:0005840^cellular_component^ribosome`GO:0019843^molecular_function^rRNA binding`GO:0003735^molecular_function^structural constituent of ribosome`GO:0006412^biological_process^translation	.
PI D12_582	.	3880596	3893205	2-1222[+]	.	PF03087.11^DUF241^Arabidopsis protein of unknown function^4-155^E:8.9e-38`PF03087.11^DUF241^Arabidopsis protein of unknown function^208-387^E:4.9e-46	.	.	.	.	.	.
PI D12_583	9-divinyl ether synthase	3933253	3934520	1-411[+]	.	.	.	ExpAA=26.36^PredHel=1^Topology=o81-103i	.	.	.	.
PI D12_584	.	3983145	3983432	.	.	.	.	.	.	.	.	.
PI D12_585	Probable inactive ATP-dependent zinc metalloprotease FTSHI 5, chloroplastic	3959447	3961060	.	.	.	.	.	.	COG0465^Acts as a processive, ATP-dependent zinc metallopeptidase for both cytoplasmic and membrane proteins. Plays a role in the quality control of integral membrane proteins (By similarity)	KEGG:ath:AT3G04340	GO:0009507^cellular_component^chloroplast`GO:0009941^cellular_component^chloroplast envelope`GO:0031969^cellular_component^chloroplast membrane`GO:0016021^cellular_component^integral component of membrane`GO:0005739^cellular_component^mitochondrion`GO:0009506^cellular_component^plasmodesma`GO:0005524^molecular_function^ATP binding`GO:0004176^molecular_function^ATP-dependent peptidase activity`GO:…
PI D12_586	Mannose-6-phosphate isomerase 2	5889027	5893480	319-1593[+]	Mannose-6-phosphate isomerase 2	PF01238.18^PMI_typeI^Phosphomannose isomerase type I^12-380^E:7.8e-101	.	.	COG1482^mannose-6-phosphate isomerase	KEGG:ath:AT1G67070`KO:K01809	GO:0004476^molecular_function^mannose-6-phosphate isomerase activity`GO:0008270^molecular_function^zinc ion binding`GO:0009298^biological_process^GDP-mannose biosynthetic process`GO:0019853^biological_process^L-ascorbic acid biosynthetic process`GO:0009646^biological_process^response to absence of light`GO:0046686^biological_process^response to cadmium ion`GO:0046680^biological_process^response t…	GO:0004476^molecular_function^mannose-6-phosphate isomerase activity`GO:0008270^molecular_function^zinc ion binding`GO:0005975^biological_process^carbohydrate metabolic process
PI D12_587	Transcription factor BEE 3	5923240	5925247	1-759[+]	Transcription factor BEE 3	PF00010.23^HLH^Helix-loop-helix DNA-binding domain^145-192^E:2e-06	.	.	ENOG410YIJY^Transcription factor	.	GO:0005634^cellular_component^nucleus`GO:0003677^molecular_function^DNA binding`GO:0003700^molecular_function^transcription factor activity, sequence-specific DNA binding`GO:0006355^biological_process^regulation of transcription, DNA-templated`GO:0006351^biological_process^transcription, DNA-templated	GO:0046983^molecular_function^protein dimerization activity
PI D12_588	Tetraketide alpha-pyrone reductase 2	5536878	5547320	1-1035[+]	Tetraketide alpha-pyrone reductase 2	PF08659.7^KR^KR domain^25-151^E:2.8e-06`PF01370.18^Epimerase^NAD dependent epimerase/dehydratase family^27-266^E:1.4e-23`PF02719.12^Polysacc_synt_2^Polysaccharide biosynthesis protein^27-147^E:1.4e-05`PF01073.16^3Beta_HSD^3-beta hydroxysteroid dehydrogenase/isomerase family^28-264^E:9.9e-19`PF16363.2^GDP_Man_Dehyd^GDP-mannose 4,6 dehydratase^28-285^E:2.5e-13`PF07993.9^NAD_binding_4^Male sterility…	.	.	COG0451^Nad-dependent epimerase dehydratase	.	GO:0005829^cellular_component^cytosol`GO:0050662^molecular_function^coenzyme binding`GO:0016491^molecular_function^oxidoreductase activity`GO:0010584^biological_process^pollen exine formation`GO:0080110^biological_process^sporopollenin biosynthetic process	GO:0003824^molecular_function^catalytic activity`GO:0050662^molecular_function^coenzyme binding`GO:0003854^molecular_function^3-beta-hydroxy-delta5-steroid dehydrogenase activity`GO:0016616^molecular_function^oxidoreductase activity, acting on the CH-OH group of donors, NAD or NADP as acceptor`GO:0006694^biological_process^steroid biosynthetic process`GO:0055114^biological_process^oxidation-reduc…
PI D12_589	Protein NRT1/ PTR FAMILY 2.13	5582008	5584528	1-1731[+]	Protein NRT1/ PTR FAMILY 2.13	PF00854.18^PTR2^POT family^101-532^E:1.4e-75	.	ExpAA=227.23^PredHel=9^Topology=o102-124i193-215o219-241i337-359o379-398i418-440o465-487i500-522o542-564i	COG3104^transporter	KEGG:ath:AT1G69870	GO:0016021^cellular_component^integral component of membrane`GO:0005886^cellular_component^plasma membrane`GO:0080054^molecular_function^low-affinity nitrate transmembrane transporter activity`GO:0015293^molecular_function^symporter activity`GO:0080055^biological_process^low-affinity nitrate transport`GO:0042128^biological_process^nitrate assimilation`GO:0015706^biological_process^nitrate transpo…	GO:0005215^molecular_function^transporter activity`GO:0006810^biological_process^transport`GO:0016020^cellular_component^membrane
PI D12_590	.	5493854	5495588	304-1104[+]	.	.	.	.	.	.	.	.
PI D12_591	Putative ribonuclease H protein At1g65750	5505759	5506587	1-579[+]	Putative ribonuclease H protein At1g65750	PF13966.3^zf-RVT^zinc-binding in reverse transcriptase^6-73^E:5.1e-13`PF13456.3^RVT_3^Reverse transcriptase-like^136-192^E:1e-07	.	.	.	.	GO:0046872^molecular_function^metal ion binding`GO:0003676^molecular_function^nucleic acid binding`GO:0004523^molecular_function^RNA-DNA hybrid ribonuclease activity	.
PI D12_592	Metalloendoproteinase 2-MMP {ECO:0000303|PubMed:10574937}	5594812	5595920	1-1041[+]	Metalloendoproteinase 2-MMP {ECO:0000303|PubMed:10574937}	PF01471.15^PG_binding_1^Putative peptidoglycan binding domain^63-116^E:8.9e-13`PF00413.21^Peptidase_M10^Matrixin^157-299^E:1.4e-49	sigP:1^22^0.727^YES	.	ENOG410XQ5D^matrix metallopeptidase	KEGG:ath:AT1G70170	GO:0031225^cellular_component^anchored component of membrane`GO:0031012^cellular_component^extracellular matrix`GO:0005886^cellular_component^plasma membrane`GO:0004222^molecular_function^metalloendopeptidase activity`GO:0008270^molecular_function^zinc ion binding`GO:0080186^biological_process^developmental vegetative growth`GO:0007275^biological_process^multicellular organism development`GO:1900…	GO:0004222^molecular_function^metalloendopeptidase activity`GO:0008270^molecular_function^zinc ion binding`GO:0006508^biological_process^proteolysis`GO:0031012^cellular_component^extracellular matrix
PI D12_593	Serine/threonine-protein phosphatase 7 long form homolog	5597592	5599048	1-972[+]	Serine/threonine-protein phosphatase 7 long form homolog	PF10536.6^PMD^Plant mobile domain^12-316^E:6e-59	.	.	ENOG410YHBV^Serine threonine-protein phosphatase 7 long form homolog	KEGG:ath:AT1G48120	GO:0046872^molecular_function^metal ion binding`GO:0004721^molecular_function^phosphoprotein phosphatase activity	.
PI D12_594	Actin-related protein 2/3 complex subunit 2A	5674654	5681604	152-1180[+]	Actin-related protein 2/3 complex subunit 2A	PF04045.11^P34-Arc^Arp2/3 complex, 34 kD subunit p34-Arc^92-316^E:4e-56	.	.	ENOG410YKF6^protein 2 3 complex subunit	KEGG:ath:AT1G30825`KO:K05758	GO:0005885^cellular_component^Arp2/3 protein complex`GO:0042995^cellular_component^cell projection`GO:0005737^cellular_component^cytoplasm`GO:0007015^biological_process^actin filament organization`GO:0034314^biological_process^Arp2/3 complex-mediated actin nucleation`GO:0010090^biological_process^trichome morphogenesis	GO:0030833^biological_process^regulation of actin filament polymerization`GO:0034314^biological_process^Arp2/3 complex-mediated actin nucleation`GO:0005885^cellular_component^Arp2/3 protein complex`GO:0015629^cellular_component^actin cytoskeleton
PI D12_595	.	5599076	5599606	.	.	.	.	.	.	.	.	.
PI D12_596	CTP synthase	5620605	5628345	618-2438[+]	CTP synthase	PF06418.11^CTP_synth_N^CTP synthase N-terminus^5-275^E:9.8e-125`PF00117.25^GATase^Glutamine amidotransferase class-I^312-546^E:3.4e-61`PF07722.10^Peptidase_C26^Peptidase C26^387-530^E:3.8e-05	.	ExpAA=15.94^PredHel=1^Topology=i7-29o	COG0504^Catalyzes the ATP-dependent amination of UTP to CTP with either L-glutamine or ammonia as the source of nitrogen (By similarity)	KEGG:ddi:DDB_G0280567`KO:K01937	GO:0005524^molecular_function^ATP binding`GO:0003883^molecular_function^CTP synthase activity`GO:0044210^biological_process^'de novo' CTP biosynthetic process`GO:0006241^biological_process^CTP biosynthetic process`GO:0006541^biological_process^glutamine metabolic process`GO:0008654^biological_process^phospholipid biosynthetic process`GO:0019856^biological_process^pyrimidine nucleobase biosyntheti…	GO:0003883^molecular_function^CTP synthase activity`GO:0006221^biological_process^pyrimidine nucleotide biosynthetic process`GO:0016787^molecular_function^hydrolase activity`GO:0006541^biological_process^glutamine metabolic process
PI D12_597	.	5743456	5745628	.	.	.	.	.	.	.	.	.
PI D12_598	.	5759308	5759636	.	.	.	.	.	.	.	.	.
PI D12_599	.	5714110	5716886	1-1479[+]	.	PF01697.24^Glyco_transf_92^Glycosyltransferase family 92^229-450^E:6.2e-33`PF13704.3^Glyco_tranf_2_4^Glycosyl transferase family 2^246-345^E:1.7e-08	.	ExpAA=22.48^PredHel=1^Topology=i21-43o	.	.	.	.
PI D12_599	.	5714110	5716886	256-816[-]	.	.	.	.	.	.	.	.
PI D12_600	Protein neuralized	5725963	5729616	1-3033[+]	.	PF13920.3^zf-C3HC4_3^Zinc finger, C3HC4 type (RING finger)^959-1005^E:3.8e-11	.	.	.	.	.	.
PI D12_601	Transcription factor GTE1	5686262	5690304	3-1169[+]	Transcription factor GTE1	PF00439.22^Bromodomain^Bromodomain^113-198^E:3.6e-18`PF17035.2^BET^Bromodomain extra-terminal - transcription regulation^272-334^E:3.7e-18	.	.	COG5076^bromodomain	KEGG:ath:AT2G34900	GO:0005634^cellular_component^nucleus`GO:0010030^biological_process^positive regulation of seed germination`GO:0045893^biological_process^positive regulation of transcription, DNA-templated`GO:0006351^biological_process^transcription, DNA-templated	GO:0005515^molecular_function^protein binding
PI D12_602	Retrovirus-related Pol polyprotein from transposon TNT 1-94	5722709	5722894	.	.	.	.	.	.	.	.	GO:0004190^molecular_function^aspartic-type endopeptidase activity`GO:0004519^molecular_function^endonuclease activity`GO:0003676^molecular_function^nucleic acid binding`GO:0003964^molecular_function^RNA-directed DNA polymerase activity`GO:0008270^molecular_function^zinc ion binding`GO:0015074^biological_process^DNA integration
PI D12_603	Receptor-like protein kinase FERONIA	5459360	5461915	1-2418[+]	Receptor-like protein kinase FERONIA	PF12819.4^Malectin_like^Carbohydrate-binding protein of the ER^30-398^E:1.5e-30`PF07714.14^Pkinase_Tyr^Protein tyrosine kinase^490-754^E:6.5e-49`PF00069.22^Pkinase^Protein kinase domain^490-752^E:1.4e-45	sigP:1^25^0.666^YES	ExpAA=48.79^PredHel=1^Topology=o430-452i	COG0515^Serine Threonine protein kinase	KEGG:ath:AT3G51550	GO:0043680^cellular_component^filiform apparatus`GO:0016021^cellular_component^integral component of membrane`GO:0005622^cellular_component^intracellular`GO:0016020^cellular_component^membrane`GO:0005886^cellular_component^plasma membrane`GO:0009506^cellular_component^plasmodesma`GO:0005524^molecular_function^ATP binding`GO:0004672^molecular_function^protein kinase activity`GO:0004674^molecular_f…	GO:0004672^molecular_function^protein kinase activity`GO:0006468^biological_process^protein phosphorylation`GO:0005524^molecular_function^ATP binding
PI D12_604	5-formyltetrahydrofolate cyclo-ligase, mitochondrial	5446564	5449737	2-904[+]	5-formyltetrahydrofolate cyclo-ligase, mitochondrial	PF01812.17^5-FTHF_cyc-lig^5-formyltetrahydrofolate cyclo-ligase family^97-285^E:4.2e-26	.	.	COG0212^5-formyltetrahydrofolate cyclo-ligase	KEGG:ath:AT5G13050`KO:K01934	GO:0005739^cellular_component^mitochondrion`GO:0030272^molecular_function^5-formyltetrahydrofolate cyclo-ligase activity`GO:0005524^molecular_function^ATP binding`GO:0009396^biological_process^folic acid-containing compound biosynthetic process`GO:0035999^biological_process^tetrahydrofolate interconversion`GO:0046653^biological_process^tetrahydrofolate metabolic process	.
PI D12_605	Transcription factor BPE	5482958	5486706	1-885[+]	Transcription factor BPE	PF00010.23^HLH^Helix-loop-helix DNA-binding domain^187-226^E:0.00025	.	.	ENOG410YAFX^Transcription factor	KEGG:ath:AT1G59640	GO:0005634^cellular_component^nucleus`GO:0003677^molecular_function^DNA binding`GO:0003700^molecular_function^transcription factor activity, sequence-specific DNA binding`GO:0048446^biological_process^petal morphogenesis`GO:0006355^biological_process^regulation of transcription, DNA-templated`GO:0006351^biological_process^transcription, DNA-templated	GO:0046983^molecular_function^protein dimerization activity
PI D12_606	.	5427287	5431216	169-1359[+]	.	PF05623.9^DUF789^Protein of unknown function (DUF789)^79-393^E:3.9e-105	.	.	.	.	.	.
PI D12_607	.	5413425	5416587	1-459[+]	.	PF14223.3^Retrotran_gag_2^gag-polypeptide of LTR copia-type^3-103^E:3.1e-09	.	.	.	.	.	.
PI D12_608	Serine/threonine-protein phosphatase 7 long form homolog	5455075	5456282	1-927[+]	Serine/threonine-protein phosphatase 7 long form homolog	PF10536.6^PMD^Plant mobile domain^1-171^E:1.8e-25	.	.	ENOG410YHBV^Serine threonine-protein phosphatase 7 long form homolog	KEGG:ath:AT1G48120	GO:0046872^molecular_function^metal ion binding`GO:0004721^molecular_function^phosphoprotein phosphatase activity	.
PI D12_609	.	5454718	5455068	.	.	.	.	.	.	.	.	.
PI D12_610	.	6099687	6101153	131-658[+]	.	.	.	.	.	.	.	.
PI D12_611	.	6127479	6129281	1-399[+]	.	.	.	.	.	.	.	.
PI D12_612	LOB domain-containing protein 41	6123756	6124911	2-955[+]	LOB domain-containing protein 41	PF03195.11^DUF260^Protein of unknown function DUF260^19-117^E:4.7e-25	sigP:1^22^0.477^YES	.	ENOG410YBK4^lob domain-containing protein	KEGG:ath:AT3G02550	GO:0006355^biological_process^regulation of transcription, DNA-templated	.
PI D12_613	.	6174176	6176649	1-1464[+]	.	.	.	ExpAA=24.50^PredHel=1^Topology=o374-396i	.	.	.	.
PI D12_614	AP-1 complex subunit gamma-2	5285625	5303590	434-2950[+]	AP-1 complex subunit gamma-2	PF01602.17^Adaptin_N^Adaptin N terminal region^27-433^E:2.4e-113`PF02883.17^Alpha_adaptinC2^Adaptin C-terminal domain^722-835^E:5.1e-30	.	.	ENOG410XPKK^Adaptor-related protein complex	.	GO:0030131^cellular_component^clathrin adaptor complex`GO:0030665^cellular_component^clathrin-coated vesicle membrane`GO:0005794^cellular_component^Golgi apparatus`GO:0008565^molecular_function^protein transporter activity`GO:0006886^biological_process^intracellular protein transport`GO:0016192^biological_process^vesicle-mediated transport	GO:0006886^biological_process^intracellular protein transport`GO:0016192^biological_process^vesicle-mediated transport`GO:0030117^cellular_component^membrane coat`GO:0030131^cellular_component^clathrin adaptor complex
PI D12_614	AP-1 complex subunit gamma-2	5285625	5303590	1-330[+]	.	.	.	.	.	.	.	.
PI D12_615	Threonine--tRNA ligase, mitochondrial 1 {ECO:0000305}	5329699	5337214	33-2102[+]	Threonine--tRNA ligase, mitochondrial 1 {ECO:0000305}	PF02824.18^TGS^TGS domain^81-140^E:3.7e-15`PF07973.11^tRNA_SAD^Threonyl and Alanyl tRNA synthetase second additional domain^223-272^E:2.3e-12`PF00587.22^tRNA-synt_2b^tRNA synthetase class II core domain (G, H, P, S and T)^373-582^E:1.5e-38`PF03129.17^HGTP_anticodon^Anticodon binding domain^594-683^E:2.6e-21	.	.	COG0441^threonine-tRNA ligase activity	KEGG:ath:AT5G26830`KO:K01868	GO:0005618^cellular_component^cell wall`GO:0009507^cellular_component^chloroplast`GO:0005829^cellular_component^cytosol`GO:0016020^cellular_component^membrane`GO:0005739^cellular_component^mitochondrion`GO:0005886^cellular_component^plasma membrane`GO:0005524^molecular_function^ATP binding`GO:0046872^molecular_function^metal ion binding`GO:0004829^molecular_function^threonine-tRNA ligase activity…	GO:0005524^molecular_function^ATP binding`GO:0016876^molecular_function^ligase activity, forming aminoacyl-tRNA and related compounds`GO:0043039^biological_process^tRNA aminoacylation`GO:0000166^molecular_function^nucleotide binding`GO:0004812^molecular_function^aminoacyl-tRNA ligase activity`GO:0006418^biological_process^tRNA aminoacylation for protein translation
PI D12_616	Nicotinamide adenine dinucleotide transporter 2, mitochondrial	5384210	5388977	373-1452[+]	Nicotinamide adenine dinucleotide transporter 2, mitochondrial	PF00153.24^Mito_carr^Mitochondrial carrier protein^22-113^E:4.3e-26`PF00153.24^Mito_carr^Mitochondrial carrier protein^121-213^E:1.3e-23`PF00153.24^Mito_carr^Mitochondrial carrier protein^224-313^E:6e-23	.	.	ENOG410XS20^solute carrier family 25 (pyrimidine nucleotide carrier	KEGG:ath:AT1G25380`KO:K15115	GO:0016021^cellular_component^integral component of membrane`GO:0031966^cellular_component^mitochondrial membrane`GO:0015297^molecular_function^antiporter activity`GO:0051724^molecular_function^NAD transporter activity`GO:0003735^molecular_function^structural constituent of ribosome`GO:0043132^biological_process^NAD transport`GO:0006412^biological_process^translation	.
PI D12_617	Nicotinamide adenine dinucleotide transporter 2, mitochondrial	5346157	5347351	1-501[+]	Nicotinamide adenine dinucleotide transporter 2, mitochondrial	PF00153.24^Mito_carr^Mitochondrial carrier protein^73-120^E:5.7e-09	.	.	ENOG410XS20^solute carrier family 25 (pyrimidine nucleotide carrier	KEGG:ath:AT1G25380`KO:K15115	GO:0016021^cellular_component^integral component of membrane`GO:0031966^cellular_component^mitochondrial membrane`GO:0015297^molecular_function^antiporter activity`GO:0051724^molecular_function^NAD transporter activity`GO:0003735^molecular_function^structural constituent of ribosome`GO:0043132^biological_process^NAD transport`GO:0006412^biological_process^translation	.
PI D12_618	Nicotinamide adenine dinucleotide transporter 2, mitochondrial	5380994	5381585	.	.	.	.	.	.	ENOG410XS20^solute carrier family 25 (pyrimidine nucleotide carrier	KEGG:ath:AT1G25380`KO:K15115	GO:0016021^cellular_component^integral component of membrane`GO:0031966^cellular_component^mitochondrial membrane`GO:0015297^molecular_function^antiporter activity`GO:0051724^molecular_function^NAD transporter activity`GO:0003735^molecular_function^structural constituent of ribosome`GO:0043132^biological_process^NAD transport`GO:0006412^biological_process^translation
PI D12_619	Shaggy-related protein kinase delta	4466740	4471831	328-1740[+]	Shaggy-related protein kinase kappa	PF00069.22^Pkinase^Protein kinase domain^86-368^E:1.2e-64`PF07714.14^Pkinase_Tyr^Protein tyrosine kinase^88-287^E:2.6e-25	.	.	COG0515^Serine Threonine protein kinase	KEGG:ath:AT1G09840	GO:0005886^cellular_component^plasma membrane`GO:0005524^molecular_function^ATP binding`GO:0004674^molecular_function^protein serine/threonine kinase activity	GO:0004672^molecular_function^protein kinase activity`GO:0005524^molecular_function^ATP binding`GO:0006468^biological_process^protein phosphorylation
PI D12_620	.	4394229	4401244	1-2589[+]	.	PF03004.11^Transposase_24^Plant transposase (Ptta/En/Spm family)^687-735^E:3.7e-09	.	.	.	.	.	.
PI D12_621	Phosphoribosylamine--glycine ligase, chloroplastic	4424896	4428777	300-1892[+]	Phosphoribosylamine--glycine ligase, chloroplastic	PF02844.12^GARS_N^Phosphoribosylglycinamide synthetase, N domain^96-196^E:9.2e-30`PF01071.16^GARS_A^Phosphoribosylglycinamide synthetase, ATP-grasp (A) domain^197-391^E:5.9e-83`PF02786.14^CPSase_L_D2^Carbamoyl-phosphate synthase L chain, ATP binding domain^202-287^E:0.00035`PF02222.19^ATP-grasp^ATP-grasp domain^208-285^E:1.4e-05`PF02843.13^GARS_C^Phosphoribosylglycinamide synthetase, C domain^426…	.	.	COG0151^Phosphoribosylglycinamide synthetase	KEGG:ath:AT1G09830`KO:K01945	GO:0009507^cellular_component^chloroplast`GO:0009570^cellular_component^chloroplast stroma`GO:0005524^molecular_function^ATP binding`GO:0046872^molecular_function^metal ion binding`GO:0004637^molecular_function^phosphoribosylamine-glycine ligase activity`GO:0006189^biological_process^'de novo' IMP biosynthetic process`GO:0009113^biological_process^purine nucleobase biosynthetic process	GO:0004637^molecular_function^phosphoribosylamine-glycine ligase activity`GO:0009113^biological_process^purine nucleobase biosynthetic process`GO:0005524^molecular_function^ATP binding
PI D12_622	Leucine-rich repeat receptor-like serine/threonine-protein kinase BAM1	4401505	4404671	1-2952[+]	Leucine-rich repeat receptor-like serine/threonine-protein kinase BAM1	PF08263.9^LRRNT_2^Leucine rich repeat N-terminal domain^23-61^E:1.1e-08`PF00560.30^LRR_1^Leucine Rich Repeat^159-177^E:0.57`PF13855.3^LRR_8^Leucine rich repeat^327-385^E:3.1e-07`PF00560.30^LRR_1^Leucine Rich Repeat^352-372^E:0.77`PF13855.3^LRR_8^Leucine rich repeat^502-558^E:2.5e-07`PF13516.3^LRR_6^Leucine Rich repeat^520-536^E:0.2`PF00560.30^LRR_1^Leucine Rich Repeat^523-544^E:0.86`PF08263.9^LRR…	sigP:1^18^0.827^YES	ExpAA=31.18^PredHel=1^Topology=o633-652i	COG0515^Serine Threonine protein kinase`COG4886^leucine Rich Repeat	KEGG:ath:AT5G65700	GO:0016021^cellular_component^integral component of membrane`GO:0005886^cellular_component^plasma membrane`GO:0005524^molecular_function^ATP binding`GO:0043621^molecular_function^protein self-association`GO:0004674^molecular_function^protein serine/threonine kinase activity`GO:0033612^molecular_function^receptor serine/threonine kinase binding`GO:0030154^biological_process^cell differentiation`GO…	GO:0005515^molecular_function^protein binding`GO:0004672^molecular_function^protein kinase activity`GO:0005524^molecular_function^ATP binding`GO:0006468^biological_process^protein phosphorylation
PI D12_623	MACPF domain-containing protein At4g24290	4418254	4423335	247-2058[+]	MACPF domain-containing protein At4g24290	PF01823.16^MACPF^MAC/Perforin domain^106-317^E:1.6e-35	.	.	ENOG410Y9MJ^MAC/Perforin domain	KEGG:ath:AT4G24290	GO:0005886^cellular_component^plasma membrane`GO:0009626^biological_process^plant-type hypersensitive response	.
PI D12_624	B3 domain-containing protein At1g05920	4457737	4462970	1-915[+]	B3 domain-containing protein At1g05920	PF03754.10^DUF313^Domain of unknown function (DUF313)^173-275^E:1.3e-18	.	.	ENOG4111BM9^Domain of unknown function (DUF313)	KEGG:ath:AT1G05920	GO:0005634^cellular_component^nucleus`GO:0003677^molecular_function^DNA binding`GO:0006355^biological_process^regulation of transcription, DNA-templated`GO:0006351^biological_process^transcription, DNA-templated	.
PI D12_625	RNA-binding protein 5-B	5161203	5172415	1-3174[+]	RNA-binding protein 5	PF00076.19^RRM_1^RNA recognition motif. (a.k.a. RRM, RBD, or RNP domain)^286-342^E:2.7e-10`PF00641.15^zf-RanBP^Zn-finger in Ran binding protein and others^394-415^E:0.0011`PF00076.19^RRM_1^RNA recognition motif. (a.k.a. RRM, RBD, or RNP domain)^448-514^E:1.7e-17`PF01585.20^G-patch^G-patch domain^982-1023^E:3.4e-11`PF12656.4^G-patch_2^DExH-box splicing factor binding site^982-1027^E:1.1e-06	.	.	.	KEGG:xtr:550032`KO:K13094	GO:0005634^cellular_component^nucleus`GO:0005681^cellular_component^spliceosomal complex`GO:0003729^molecular_function^mRNA binding`GO:0000166^molecular_function^nucleotide binding`GO:0008270^molecular_function^zinc ion binding`GO:0043065^biological_process^positive regulation of apoptotic process`GO:0000381^biological_process^regulation of alternative mRNA splicing, via spliceosome`GO:0000245^bi…	GO:0003676^molecular_function^nucleic acid binding`GO:0008270^molecular_function^zinc ion binding
PI D12_626	1,4-alpha-glucan-branching enzyme 2-2, chloroplastic/amyloplastic	5125641	5129097	1-504[+]	1,4-alpha-glucan-branching enzyme 2-2, chloroplastic/amyloplastic	.	.	.	COG0296^Catalyzes the formation of the alpha-1,6-glucosidic linkages in glycogen by scission of a 1,4-alpha-linked oligosaccharide from growing alpha-1,4-glucan chains and the subsequent attachment of the oligosaccharide to the alpha-1,6 position (By similarity)	KEGG:ath:AT5G03650`KO:K00700	GO:0009501^cellular_component^amyloplast`GO:0009507^cellular_component^chloroplast`GO:0009570^cellular_component^chloroplast stroma`GO:0003844^molecular_function^1,4-alpha-glucan branching enzyme activity`GO:0043169^molecular_function^cation binding`GO:0004553^molecular_function^hydrolase activity, hydrolyzing O-glycosyl compounds`GO:0010021^biological_process^amylopectin biosynthetic process`GO:…	.
PI D12_627	Proline--tRNA ligase, cytoplasmic {ECO:0000305}	5122736	5123438	.	.	.	.	.	.	COG0442^Catalyzes the attachment of proline to tRNA(Pro) in a two-step reaction proline is first activated by ATP to form Pro- AMP and then transferred to the acceptor end of tRNA(Pro). As ProRS can inadvertently accommodate and process non-cognate amino acids such as alanine and cysteine, to avoid such errors it has two additional distinct editing activities against alanine. One activity is desi…	KEGG:ath:AT3G62120`KO:K01881	GO:0005829^cellular_component^cytosol`GO:0016020^cellular_component^membrane`GO:0009506^cellular_component^plasmodesma`GO:0005524^molecular_function^ATP binding`GO:0004827^molecular_function^proline-tRNA ligase activity`GO:0006433^biological_process^prolyl-tRNA aminoacylation
PI D12_628	Protein SET DOMAIN GROUP 40	5177797	5182124	2-1546[+]	Protein SET DOMAIN GROUP 40	PF00856.25^SET^SET domain^80-310^E:1.6e-13`PF09273.8^Rubis-subs-bind^Rubisco LSMT substrate-binding^358-431^E:1.1e-06	.	.	ENOG410ZJZA^SeT domain	KEGG:ath:AT5G17240	GO:0016279^molecular_function^protein-lysine N-methyltransferase activity`GO:0018026^biological_process^peptidyl-lysine monomethylation	GO:0005515^molecular_function^protein binding
PI D12_629	Beta-catenin-like protein 1	5143281	5149297	1-1611[+]	Beta-catenin-like protein 1	PF08216.8^CTNNBL^Catenin-beta-like, Arm-motif containing nuclear^26-125^E:2.8e-35	.	ExpAA=26.56^PredHel=1^Topology=o455-477i	ENOG410XPFW^Catenin, beta like 1	KEGG:bta:282421`KO:K12864	GO:0005634^cellular_component^nucleus`GO:0000974^cellular_component^Prp19 complex`GO:0005681^cellular_component^spliceosomal complex`GO:0006915^biological_process^apoptotic process`GO:0006397^biological_process^mRNA processing`GO:0008380^biological_process^RNA splicing	.
PI D12_630	Protein C2-DOMAIN ABA-RELATED 1 {ECO:0000303|PubMed:25465408}	6824351	6825172	150-647[+]	Protein C2-DOMAIN ABA-RELATED 1 {ECO:0000303|PubMed:25465408}	PF00168.27^C2^C2 domain^6-93^E:6.3e-21	.	.	COG5038^Domain-Containing protein	.	GO:0005634^cellular_component^nucleus`GO:0005886^cellular_component^plasma membrane`GO:0005096^molecular_function^GTPase activator activity`GO:0046872^molecular_function^metal ion binding`GO:0005543^molecular_function^phospholipid binding`GO:0009738^biological_process^abscisic acid-activated signaling pathway`GO:0009789^biological_process^positive regulation of abscisic acid-activated signaling p…	GO:0005515^molecular_function^protein binding
PI D12_631	Serine/threonine-protein kinase PBS1	6862251	6865082	1-1566[+]	Serine/threonine-protein kinase PBS1	PF00069.22^Pkinase^Protein kinase domain^186-461^E:6.7e-45`PF07714.14^Pkinase_Tyr^Protein tyrosine kinase^187-463^E:9.3e-41	.	.	COG0515^Serine Threonine protein kinase	KEGG:ath:AT5G13160`KO:K13430	GO:0005886^cellular_component^plasma membrane`GO:0005524^molecular_function^ATP binding`GO:0004672^molecular_function^protein kinase activity`GO:0004674^molecular_function^protein serine/threonine kinase activity`GO:0006952^biological_process^defense response`GO:0042742^biological_process^defense response to bacterium`GO:0009816^biological_process^defense response to bacterium, incompatible inter…	GO:0004672^molecular_function^protein kinase activity`GO:0005524^molecular_function^ATP binding`GO:0006468^biological_process^protein phosphorylation
PI D12_632	.	6838353	6840937	1-1674[+]	.	.	.	.	.	.	.	.
PI D12_633	.	6660068	6660505	1-438[+]	.	.	.	ExpAA=22.65^PredHel=1^Topology=o20-42i	.	.	.	.
PI D12_634	.	6617323	6618173	1-729[+]	.	PF12776.4^Myb_DNA-bind_3^Myb/SANT-like DNA-binding domain^20-108^E:1.2e-05	.	.	.	.	.	.
PI D12_635	.	6605152	6605925	.	.	.	.	.	.	.	.	.
PI D12_636	.	6635004	6635432	1-429[+]	.	.	sigP:1^25^0.577^YES	ExpAA=41.04^PredHel=2^Topology=i13-35o119-141i	.	.	.	.
PI D12_637	Double-stranded RNA-binding protein 4	6628188	6633421	1-1425[+]	Double-stranded RNA-binding protein 4	PF00035.23^dsrm^Double-stranded RNA binding motif^182-245^E:7.9e-10`PF00035.23^dsrm^Double-stranded RNA binding motif^267-330^E:1.4e-12	.	ExpAA=25.62^PredHel=1^Topology=i42-64o	ENOG410YKXP^double-stranded RNA-binding protein 4-like	KEGG:osa:4345448	GO:0005634^cellular_component^nucleus`GO:0003725^molecular_function^double-stranded RNA binding`GO:0004525^molecular_function^ribonuclease III activity`GO:0031054^biological_process^pre-miRNA processing`GO:0031053^biological_process^primary miRNA processing`GO:0030422^biological_process^production of siRNA involved in RNA interference`GO:0090502^biological_process^RNA phosphodiester bond hydrolys…	.
PI D12_638	.	6649528	6651134	1-1521[+]	.	.	.	.	.	.	.	.
PI D12_639	.	6612270	6612812	1-411[+]	.	.	.	.	.	.	.	.
PI D12_640	Serine/threonine-protein phosphatase 7 long form homolog	6603764	6604776	.	.	.	.	.	.	ENOG410YHBV^Serine threonine-protein phosphatase 7 long form homolog	KEGG:ath:AT1G48120	GO:0046872^molecular_function^metal ion binding`GO:0004721^molecular_function^phosphoprotein phosphatase activity
PI D12_641	.	6638128	6638549	3-305[+]	.	.	.	.	.	.	.	.
PI D12_642	.	6374572	6375120	1-549[+]	.	.	.	.	.	.	.	.
PI D12_643	Ras-related protein RABA5d	6368605	6370097	1-465[+]	Ras-related protein RABA5d	PF00025.18^Arf^ADP-ribosylation factor family^14-143^E:5.3e-07`PF00071.19^Ras^Ras family^16-127^E:1.5e-33`PF08477.10^Roc^Ras of Complex, Roc, domain of DAPkinase^16-119^E:2.5e-25	.	.	COG1100^GTP-binding Protein	KEGG:ath:AT2G31680`KO:K07904	GO:0005829^cellular_component^cytosol`GO:0005886^cellular_component^plasma membrane`GO:0005525^molecular_function^GTP binding`GO:0015031^biological_process^protein transport`GO:0007264^biological_process^small GTPase mediated signal transduction	GO:0005525^molecular_function^GTP binding`GO:0007264^biological_process^small GTPase mediated signal transduction
PI D12_644	.	6316176	6316748	1-492[+]	.	PF14111.3^DUF4283^Domain of unknown function (DUF4283)^83-159^E:1.1e-11	.	.	.	.	.	.
PI D12_645	Cytokinin hydroxylase	6298408	6300726	1-1560[+]	Cytokinin hydroxylase	PF00067.19^p450^Cytochrome P450^88-492^E:4.8e-85	.	ExpAA=23.25^PredHel=1^Topology=i5-27o	COG2124^Cytochrome p450	KEGG:ath:AT5G38450`KO:K10717	GO:0016021^cellular_component^integral component of membrane`GO:0020037^molecular_function^heme binding`GO:0005506^molecular_function^iron ion binding`GO:0004497^molecular_function^monooxygenase activity`GO:0016705^molecular_function^oxidoreductase activity, acting on paired donors, with incorporation or reduction of molecular oxygen`GO:0033466^biological_process^trans-zeatin biosynthetic process	GO:0005506^molecular_function^iron ion binding`GO:0016705^molecular_function^oxidoreductase activity, acting on paired donors, with incorporation or reduction of molecular oxygen`GO:0020037^molecular_function^heme binding`GO:0055114^biological_process^oxidation-reduction process
PI D12_646	.	6301321	6301914	1-594[+]	.	PF13456.3^RVT_3^Reverse transcriptase-like^46-167^E:1.6e-16	.	.	.	.	.	.
PI D12_647	.	6313182	6314170	1-681[+]	.	PF14111.3^DUF4283^Domain of unknown function (DUF4283)^19-138^E:6.4e-25	.	ExpAA=19.71^PredHel=1^Topology=i20-39o	.	.	.	.
PI D12_648	.	6349246	6350030	.	.	.	.	.	.	.	.	.
PI D12_649	Probable receptor-like protein kinase At5g39020	6387481	6387860	.	.	.	.	.	.	COG0515^Serine Threonine protein kinase	KEGG:ath:AT5G39020	GO:0016021^cellular_component^integral component of membrane`GO:0005524^molecular_function^ATP binding`GO:0004674^molecular_function^protein serine/threonine kinase activity
PI D12_650	.	6348855	6349199	.	.	.	.	.	.	.	.	.
PI D12_651	.	6388781	6389111	.	.	.	.	.	.	.	.	.
PI D12_652	.	6501351	6501800	1-450[+]	.	.	.	.	.	.	.	.
PI D12_653	Protein DETOXIFICATION 6 {ECO:0000303|PubMed:11739388}	6513925	6516739	1-1416[+]	Protein DETOXIFICATION 6 {ECO:0000303|PubMed:11739388}	PF01554.15^MatE^MatE^30-190^E:1.1e-30`PF01554.15^MatE^MatE^251-413^E:3.3e-30	.	ExpAA=248.87^PredHel=11^Topology=i27-49o59-81i101-123o138-157i170-192o202-224i245-267o322-344i365-387o397-419i426-448o	COG0534^Mate efflux family protein	KEGG:ath:AT2G04100`KO:K03327	GO:0016021^cellular_component^integral component of membrane`GO:0015297^molecular_function^antiporter activity`GO:0015238^molecular_function^drug transmembrane transporter activity	GO:0015238^molecular_function^drug transmembrane transporter activity`GO:0015297^molecular_function^antiporter activity`GO:0006855^biological_process^drug transmembrane transport`GO:0055085^biological_process^transmembrane transport`GO:0016020^cellular_component^membrane
PI D12_654	.	6571246	6571587	1-342[+]	.	.	.	.	.	.	.	.
PI D12_655	Nuclear transcription factor Y subunit C-2	6554304	6555850	1-633[+]	Nuclear transcription factor Y subunit C-2	PF00125.21^Histone^Core histone H2A/H2B/H3/H4^75-141^E:3.8e-13`PF00808.20^CBFD_NFYB_HMF^Histone-like transcription factor (CBF/NF-Y) and archaeal histone^77-140^E:8.8e-19	.	.	COG5208^Nuclear transcription factor Y	KEGG:ath:AT1G56170	GO:0016602^cellular_component^CCAAT-binding factor complex`GO:0005737^cellular_component^cytoplasm`GO:0005634^cellular_component^nucleus`GO:0003677^molecular_function^DNA binding`GO:0003700^molecular_function^transcription factor activity, sequence-specific DNA binding`GO:0045893^biological_process^positive regulation of transcription, DNA-templated`GO:0006355^biological_process^regulation of tra…	GO:0003677^molecular_function^DNA binding
PI D12_656	Pentatricopeptide repeat-containing protein At3g12770	5860815	5863013	1-2199[+]	Pentatricopeptide repeat-containing protein At3g12770	PF01535.17^PPR^PPR repeat^126-151^E:0.0063`PF13041.3^PPR_2^PPR repeat family^224-269^E:1.6e-10`PF12854.4^PPR_1^PPR repeat^224-252^E:2e-06`PF13812.3^PPR_3^Pentatricopeptide repeat domain^224-260^E:0.012`PF01535.17^PPR^PPR repeat^226-255^E:5.7e-10`PF12854.4^PPR_1^PPR repeat^323-352^E:5.8e-08`PF13041.3^PPR_2^PPR repeat family^324-365^E:1.2e-10`PF01535.17^PPR^PPR repeat^328-357^E:7.9e-10`PF01535.17^P…	.	.	ENOG410Z7Z7^Pentatricopeptide repeat-containing protein	KEGG:ath:AT3G12770	.	GO:0008270^molecular_function^zinc ion binding
PI D12_657	WAT1-related protein At3g02690, chloroplastic	5851814	5858884	2-1216[+]	WAT1-related protein At3g02690, chloroplastic	PF00892.17^EamA^EamA-like transporter family^114-242^E:6.7e-21`PF00892.17^EamA^EamA-like transporter family^259-399^E:5.6e-26	.	ExpAA=205.68^PredHel=10^Topology=i108-126o136-158i171-193o198-220i225-247o262-281i288-307o327-349i356-375o379-401i	COG0697^membrane	KEGG:ath:AT3G02690	GO:0009507^cellular_component^chloroplast`GO:0031969^cellular_component^chloroplast membrane`GO:0016021^cellular_component^integral component of membrane	GO:0016020^cellular_component^membrane`GO:0016021^cellular_component^integral component of membrane
PI D12_658	Elongator complex protein 5	5871480	5876979	54-1187[+]	Elongator complex protein 5	PF10483.6^Elong_Iki1^Elongator subunit Iki1^151-310^E:9.1e-11	.	.	ENOG4111HQX^Pfam:Hap2_elong	KEGG:ath:AT2G18410	GO:0005737^cellular_component^cytoplasm`GO:0033588^cellular_component^Elongator holoenzyme complex`GO:0005634^cellular_component^nucleus`GO:0016746^molecular_function^transferase activity, transferring acyl groups`GO:0006355^biological_process^regulation of transcription, DNA-templated`GO:0006351^biological_process^transcription, DNA-templated	GO:0033588^cellular_component^Elongator holoenzyme complex
PI D12_659	.	5811148	5811906	1-759[+]	.	.	.	.	.	.	.	.
PI D12_660	.	5825447	5826397	1-951[+]	.	.	.	.	.	.	.	.
PI D12_661	Nijmegen breakage syndrome 1 protein {ECO:0000303|PubMed:17182003}	5795970	5797742	1-621[+]	Nijmegen breakage syndrome 1 protein {ECO:0000303|PubMed:17182003}	PF00498.23^FHA^FHA domain^20-96^E:4.6e-13	.	.	ENOG410Y1R8^Component of the MRE11-RAD50-NBN (MRN complex) which plays a critical role in the cellular response to DNA damage and the maintenance of chromosome integrity. The complex is involved in double-strand break (DSB) repair, DNA recombination, maintenance of telomere integrity, cell cycle checkpoint control and meiosis. The complex possesses single-strand endonuclease activity and double-s…	KEGG:ath:AT3G02680`KO:K10867	GO:0016605^cellular_component^PML body`GO:0006974^biological_process^cellular response to DNA damage stimulus`GO:0071479^biological_process^cellular response to ionizing radiation`GO:0000724^biological_process^double-strand break repair via homologous recombination`GO:0006312^biological_process^mitotic recombination`GO:0007131^biological_process^reciprocal meiotic recombination	GO:0005515^molecular_function^protein binding
PI D12_662	.	5810635	5811042	1-366[+]	.	.	.	ExpAA=16.93^PredHel=1^Topology=o29-47i	.	.	.	.
PI D12_663	Nijmegen breakage syndrome 1 protein {ECO:0000303|PubMed:17182003}	5793243	5793879	.	.	.	.	.	.	ENOG410Y1R8^Component of the MRE11-RAD50-NBN (MRN complex) which plays a critical role in the cellular response to DNA damage and the maintenance of chromosome integrity. The complex is involved in double-strand break (DSB) repair, DNA recombination, maintenance of telomere integrity, cell cycle checkpoint control and meiosis. The complex possesses single-strand endonuclease activity and double-s…	KEGG:osa:4348951`KO:K10867	GO:0016605^cellular_component^PML body`GO:0006974^biological_process^cellular response to DNA damage stimulus`GO:0071479^biological_process^cellular response to ionizing radiation`GO:0031048^biological_process^chromatin silencing by small RNA`GO:0010388^biological_process^cullin deneddylation`GO:0000911^biological_process^cytokinesis by cell plate formation`GO:0000724^biological_process^double-st…
PI D12_664	Serine/threonine-protein phosphatase 7 long form homolog	5827018	5827455	.	.	.	.	.	.	ENOG410YHBV^Serine threonine-protein phosphatase 7 long form homolog	KEGG:ath:AT1G48120	GO:0046872^molecular_function^metal ion binding`GO:0004721^molecular_function^phosphoprotein phosphatase activity
PI D12_665	.	5804794	5805902	1-600[+]	.	.	.	.	.	.	.	.
PI D12_666	.	5787271	5787841	.	.	.	.	.	.	.	.	.
PI D12_667	.	5020358	5021023	1-666[+]	.	PF05678.11^VQ^VQ motif^81-103^E:9.5e-08	.	.	.	.	.	.
PI D12_668	LRR receptor-like serine/threonine-protein kinase GSO1	5043689	5048087	1-3975[+]	LRR receptor-like serine/threonine-protein kinase GSO1	PF08263.9^LRRNT_2^Leucine rich repeat N-terminal domain^91-130^E:1e-08`PF00560.30^LRR_1^Leucine Rich Repeat^164-186^E:0.54`PF13855.3^LRR_8^Leucine rich repeat^332-391^E:1.8e-08`PF13516.3^LRR_6^Leucine Rich repeat^570-586^E:0.14`PF13855.3^LRR_8^Leucine rich repeat^573-631^E:6.8e-08`PF00560.30^LRR_1^Leucine Rich Repeat^573-595^E:0.2`PF13855.3^LRR_8^Leucine rich repeat^811-872^E:9e-07`PF13855.3^LRR_…	.	ExpAA=26.72^PredHel=1^Topology=o944-966i	COG0515^Serine Threonine protein kinase`COG4886^leucine Rich Repeat	KEGG:ath:AT4G20140	GO:0016021^cellular_component^integral component of membrane`GO:0005524^molecular_function^ATP binding`GO:0004674^molecular_function^protein serine/threonine kinase activity`GO:0009793^biological_process^embryo development ending in seed dormancy`GO:0090558^biological_process^plant epidermis development	GO:0005515^molecular_function^protein binding`GO:0004672^molecular_function^protein kinase activity`GO:0005524^molecular_function^ATP binding`GO:0006468^biological_process^protein phosphorylation
PI D12_669	.	5049169	5049471	.	.	.	.	.	.	.	.	.
PI D12_670	Auxin response factor 8	5065690	5082088	1230-2510[+]	Auxin response factor 8	PF02309.13^AUX_IAA^AUX/IAA family^295-385^E:2.1e-08	.	.	ENOG410YA3R^auxin response factor	KEGG:ath:AT5G37020	GO:0005634^cellular_component^nucleus`GO:0003677^molecular_function^DNA binding`GO:0003700^molecular_function^transcription factor activity, sequence-specific DNA binding`GO:0009734^biological_process^auxin-activated signaling pathway`GO:0009908^biological_process^flower development`GO:0009733^biological_process^response to auxin`GO:0006351^biological_process^transcription, DNA-templated	GO:0006355^biological_process^regulation of transcription, DNA-templated`GO:0005634^cellular_component^nucleus
PI D12_670	Auxin response factor 8	5065690	5082088	1-1230[+]	Auxin response factor 8	PF02362.18^B3^B3 DNA binding domain^201-288^E:6.2e-19`PF06507.10^Auxin_resp^Auxin response factor^317-400^E:3.5e-34	.	.	ENOG410YA3R^auxin response factor	KEGG:ath:AT5G37020	GO:0005634^cellular_component^nucleus`GO:0003677^molecular_function^DNA binding`GO:0003700^molecular_function^transcription factor activity, sequence-specific DNA binding`GO:0009734^biological_process^auxin-activated signaling pathway`GO:0009908^biological_process^flower development`GO:0009733^biological_process^response to auxin`GO:0006351^biological_process^transcription, DNA-templated	GO:0003677^molecular_function^DNA binding`GO:0006355^biological_process^regulation of transcription, DNA-templated`GO:0009725^biological_process^response to hormone`GO:0005634^cellular_component^nucleus
PI D12_671	.	5997373	5999069	1-870[+]	.	PF03004.11^Transposase_24^Plant transposase (Ptta/En/Spm family)^110-178^E:1.4e-07	.	.	.	.	.	.
PI D12_672	.	6008207	6013595	1-1131[+]	.	.	.	ExpAA=189.02^PredHel=8^Topology=o46-68i81-98o108-130i142-164o207-224i237-259o269-289i325-347o	.	.	.	.
PI D12_673	Caffeoylshikimate esterase	6059487	6066939	181-1272[+]	Caffeoylshikimate esterase	PF12697.4^Abhydrolase_6^Alpha/beta hydrolase family^113-342^E:7.5e-12`PF12146.5^Hydrolase_4^Serine aminopeptidase, S33^117-340^E:1.4e-54	.	.	COG2267^alpha beta hydrolase fold	KEGG:ath:AT1G52760`KO:K18368	GO:0005886^cellular_component^plasma membrane`GO:0009506^cellular_component^plasmodesma`GO:0003846^molecular_function^2-acylglycerol O-acyltransferase activity`GO:0090430^molecular_function^caffeoyl-CoA: alcohol caffeoyl transferase activity`GO:0016787^molecular_function^hydrolase activity`GO:0004622^molecular_function^lysophospholipase activity`GO:0009809^biological_process^lignin biosynthetic p…	.
PI D12_674	.	6016151	6019387	3-851[+]	.	PF14108.3^DUF4281^Domain of unknown function (DUF4281)^137-264^E:4e-39	.	ExpAA=89.01^PredHel=4^Topology=o133-155i168-187o217-236i249-271o	.	.	.	.
PI D12_675	.	6067570	6071657	1-771[+]	CDPK-related kinase 8	.	.	ExpAA=57.56^PredHel=2^Topology=i73-95o115-137i	ENOG410XRMJ^calcium-dependent protein kinase	KEGG:ath:AT1G49580	GO:0005886^cellular_component^plasma membrane`GO:0005524^molecular_function^ATP binding`GO:0046872^molecular_function^metal ion binding`GO:0004674^molecular_function^protein serine/threonine kinase activity	.
PI D12_676	.	6057062	6057682	1-330[+]	.	.	.	.	.	.	.	.
PI D12_677	.	6057764	6058117	.	.	.	.	.	.	.	.	.
PI D12_678	.	6021028	6021728	.	.	.	.	.	.	.	.	.
PI D12_679	Protein ODORANT1	7058222	7059766	1-1137[+]	Protein ODORANT1	PF00249.28^Myb_DNA-binding^Myb-like DNA-binding domain^81-128^E:3.8e-14`PF13921.3^Myb_DNA-bind_6^Myb-like DNA-binding domain^84-144^E:5.1e-08`PF00249.28^Myb_DNA-binding^Myb-like DNA-binding domain^138-178^E:5.5e-14`PF13921.3^Myb_DNA-bind_6^Myb-like DNA-binding domain^139-186^E:4.2e-07	.	ExpAA=22.43^PredHel=1^Topology=i21-43o	.	.	GO:0005634^cellular_component^nucleus`GO:0003677^molecular_function^DNA binding`GO:0006355^biological_process^regulation of transcription, DNA-templated`GO:0006351^biological_process^transcription, DNA-templated	.
PI D12_680	Uncharacterized protein At2g29880	7051445	7054113	3-1121[+]	Uncharacterized protein At2g29880	PF12776.4^Myb_DNA-bind_3^Myb/SANT-like DNA-binding domain^66-166^E:1.8e-10	.	ExpAA=19.73^PredHel=1^Topology=i16-35o	ENOG41116NG^at2g29880 (e	KEGG:ath:AT2G29880	.	.
PI D12_681	.	7018052	7018637	1-396[+]	.	.	.	.	.	.	.	.
PI D12_682	Probable serine/threonine-protein kinase At1g18390	6446881	6453132	1-2004[+]	Probable serine/threonine-protein kinase At1g18390	PF13947.3^GUB_WAK_bind^Wall-associated receptor kinase galacturonan-binding^31-96^E:3.1e-08`PF14380.3^WAK_assoc^Wall-associated receptor kinase C-terminal^168-258^E:1.3e-19`PF00069.22^Pkinase^Protein kinase domain^371-639^E:3.4e-52`PF07714.14^Pkinase_Tyr^Protein tyrosine kinase^372-641^E:9.7e-48	sigP:1^23^0.801^YES	ExpAA=22.48^PredHel=1^Topology=o278-300i	COG0515^Serine Threonine protein kinase	KEGG:ath:AT1G18390	GO:0005886^cellular_component^plasma membrane`GO:0005524^molecular_function^ATP binding`GO:0030247^molecular_function^polysaccharide binding`GO:0004674^molecular_function^protein serine/threonine kinase activity`GO:0071215^biological_process^cellular response to abscisic acid stimulus`GO:0042631^biological_process^cellular response to water deprivation`GO:0048573^biological_process^photoperiodism…	GO:0030247^molecular_function^polysaccharide binding`GO:0004672^molecular_function^protein kinase activity`GO:0005524^molecular_function^ATP binding`GO:0006468^biological_process^protein phosphorylation
PI D12_683	Protein NtpR	6413551	6415095	1-1284[+]	Protein NtpR	PF07722.10^Peptidase_C26^Peptidase C26^30-255^E:3e-39`PF00117.25^GATase^Glutamine amidotransferase class-I^114-260^E:4.5e-10	.	.	.	KEGG:ehr:EHR_08225`KO:K07010	GO:0016787^molecular_function^hydrolase activity`GO:0006541^biological_process^glutamine metabolic process	GO:0016787^molecular_function^hydrolase activity`GO:0006541^biological_process^glutamine metabolic process
PI D12_684	.	6462314	6462517	.	.	.	.	.	.	.	.	.
PI D12_685	.	6461948	6462235	.	.	.	.	.	.	.	.	.
PI D12_686	Zinc finger protein CONSTANS-LIKE 2	6981115	6982915	1-1125[+]	Zinc finger protein CONSTANS-LIKE 2	PF00643.21^zf-B_box^B-box zinc finger^58-104^E:8.6e-08`PF06203.11^CCT^CCT motif^307-349^E:2.1e-17	.	.	COG5641^Transcription factor	KEGG:ath:AT3G02380	GO:0005634^cellular_component^nucleus`GO:0003677^molecular_function^DNA binding`GO:0003700^molecular_function^transcription factor activity, sequence-specific DNA binding`GO:0008270^molecular_function^zinc ion binding`GO:0009658^biological_process^chloroplast organization`GO:0009909^biological_process^regulation of flower development`GO:0009416^biological_process^response to light stimulus`GO:000…	GO:0008270^molecular_function^zinc ion binding`GO:0005622^cellular_component^intracellular`GO:0005515^molecular_function^protein binding
PI D12_687	Probable galacturonosyltransferase 9	6909972	6912901	253-1938[+]	Probable galacturonosyltransferase 9	PF01501.17^Glyco_transf_8^Glycosyl transferase family 8^220-535^E:5.7e-87	.	ExpAA=21.78^PredHel=1^Topology=i23-45o	ENOG411141T^Galacturonosyltransferase	KEGG:ath:AT3G02350`KO:K13648	GO:0005768^cellular_component^endosome`GO:0005794^cellular_component^Golgi apparatus`GO:0000139^cellular_component^Golgi membrane`GO:0016021^cellular_component^integral component of membrane`GO:0005802^cellular_component^trans-Golgi network`GO:0047262^molecular_function^polygalacturonate 4-alpha-galacturonosyltransferase activity`GO:0045489^biological_process^pectin biosynthetic process	GO:0016757^molecular_function^transferase activity, transferring glycosyl groups
PI D12_688	.	6889550	6891559	1-1521[+]	.	PF01442.15^Apolipoprotein^Apolipoprotein A1/A4/E domain^28-110^E:0.082	.	.	.	.	.	GO:0008289^molecular_function^lipid binding`GO:0006869^biological_process^lipid transport`GO:0042157^biological_process^lipoprotein metabolic process`GO:0005576^cellular_component^extracellular region
PI D12_689	Factor of DNA methylation 1 {ECO:0000303|PubMed:22302148}	6903946	6906346	232-864[+]	Factor of DNA methylation 1 {ECO:0000303|PubMed:22302148}	PF03469.11^XH^XH domain^160-206^E:1.1e-11	.	.	ENOG410YGHF^XH XS domain-containing protein	KEGG:ath:AT1G15910	GO:0005655^cellular_component^nucleolar ribonuclease P complex`GO:0009506^cellular_component^plasmodesma`GO:0003677^molecular_function^DNA binding`GO:0003725^molecular_function^double-stranded RNA binding`GO:0043621^molecular_function^protein self-association`GO:0004526^molecular_function^ribonuclease P activity`GO:0003723^molecular_function^RNA binding`GO:0090502^biological_process^RNA phosphodi…	.
PI D12_690	.	6906482	6906697	.	.	.	.	.	.	.	.	.
PI D12_691	.	7524170	7524916	1-747[+]	.	PF14364.3^DUF4408^Domain of unknown function (DUF4408)^67-88^E:2.6e-05	.	ExpAA=42.60^PredHel=2^Topology=i29-46o66-85i	.	.	.	.
PI D12_692	Probable LRR receptor-like serine/threonine-protein kinase At1g63430	7587233	7587671	.	.	.	.	.	.	ENOG410YEY6^LRR receptor-like serine threonine-protein kinase	.	GO:0016021^cellular_component^integral component of membrane`GO:0005886^cellular_component^plasma membrane`GO:0005524^molecular_function^ATP binding`GO:0004674^molecular_function^protein serine/threonine kinase activity
PI D12_693	Salicylate carboxymethyltransferase	7571654	7573163	1-1089[+]	Salicylate carboxymethyltransferase	PF03492.12^Methyltransf_7^SAM dependent carboxyl methyltransferase^39-361^E:1e-114`PF07453.10^NUMOD1^NUMOD1 domain^92-121^E:0.015	.	.	.	.	GO:0046872^molecular_function^metal ion binding`GO:0008168^molecular_function^methyltransferase activity	GO:0008168^molecular_function^methyltransferase activity
PI D12_694	Heat stress transcription factor A-6b	7103356	7104923	1-1074[+]	Heat stress transcription factor A-6b	PF00447.14^HSF_DNA-bind^HSF-type DNA-binding^42-131^E:4.4e-31	.	.	COG5169^Transcription factor	KEGG:ath:AT3G22830`KO:K09419	GO:0005737^cellular_component^cytoplasm`GO:0005634^cellular_component^nucleus`GO:0043565^molecular_function^sequence-specific DNA binding`GO:0003700^molecular_function^transcription factor activity, sequence-specific DNA binding`GO:0006351^biological_process^transcription, DNA-templated	GO:0003700^molecular_function^transcription factor activity, sequence-specific DNA binding`GO:0043565^molecular_function^sequence-specific DNA binding`GO:0006355^biological_process^regulation of transcription, DNA-templated`GO:0005634^cellular_component^nucleus
PI D12_695	.	7177996	7178634	1-531[+]	.	PF13456.3^RVT_3^Reverse transcriptase-like^42-138^E:1.6e-09	.	.	.	.	.	.
PI D12_696	.	7177048	7177448	.	.	.	.	.	.	.	.	.
PI D12_697	.	7163462	7163922	1-384[+]	.	.	.	.	.	.	.	.
PI D12_698	.	7179741	7180968	1-657[+]	Protein GDAP2 homolog	PF13716.3^CRAL_TRIO_2^Divergent CRAL/TRIO domain^35-152^E:1.2e-17	.	.	COG2110^appr-1-p processing domain protein	.	.	.
PI D12_699	Scarecrow-like protein 4	7999781	8001625	1-1845[+]	Scarecrow-like protein 4	PF03514.11^GRAS^GRAS domain family^247-614^E:1.7e-110	.	.	ENOG410YBEM^Scarecrow-like protein	KEGG:ath:AT5G66770	GO:0005634^cellular_component^nucleus`GO:0003700^molecular_function^transcription factor activity, sequence-specific DNA binding`GO:0006355^biological_process^regulation of transcription, DNA-templated`GO:0006351^biological_process^transcription, DNA-templated	.
PI D12_700	.	8074578	8075061	.	.	.	.	.	.	.	.	.
PI D12_701	.	8316206	8316406	.	.	.	.	.	.	.	.	.
PI D12_702	Serine/threonine-protein phosphatase 7 long form homolog	8318560	8318920	2-337[+]	Serine/threonine-protein phosphatase 7 long form homolog	PF10536.6^PMD^Plant mobile domain^26-98^E:6e-14	.	.	ENOG410YHBV^Serine threonine-protein phosphatase 7 long form homolog	KEGG:ath:AT1G48120	GO:0046872^molecular_function^metal ion binding`GO:0004721^molecular_function^phosphoprotein phosphatase activity	.
PI D12_703	.	8322549	8322936	.	.	.	.	.	.	.	.	.
PI D12_704	.	8315236	8315554	.	.	.	.	.	.	.	.	.
PI D12_705	.	7643174	7643684	1-372[+]	.	PF00403.23^HMA^Heavy-metal-associated domain^7-58^E:5.8e-07	.	.	.	.	.	GO:0046872^molecular_function^metal ion binding`GO:0030001^biological_process^metal ion transport
PI D12_706	Lipid phosphate phosphatase epsilon 2, chloroplastic	7655739	7657161	1-873[+]	Lipid phosphate phosphatase epsilon 2, chloroplastic	PF01569.18^PAP2^PAP2 superfamily^167-247^E:3.9e-07	.	ExpAA=96.82^PredHel=3^Topology=o196-218i230-252o262-284i	ENOG41128XY^PAP2 superfamily	KEGG:ath:AT5G66450	GO:0009507^cellular_component^chloroplast`GO:0009706^cellular_component^chloroplast inner membrane`GO:0016021^cellular_component^integral component of membrane`GO:0008195^molecular_function^phosphatidate phosphatase activity`GO:0016311^biological_process^dephosphorylation`GO:0006651^biological_process^diacylglycerol biosynthetic process	.
PI D12_707	.	7611431	7611911	1-375[+]	.	.	.	.	.	.	.	.
PI D12_708	.	7595961	7597238	209-544[+]	.	PF03004.11^Transposase_24^Plant transposase (Ptta/En/Spm family)^15-87^E:1.7e-07	.	.	.	.	.	.
PI D12_709	Serine/threonine-protein phosphatase 7 long form homolog	7613924	7615532	.	.	.	.	.	.	ENOG410YHBV^Serine threonine-protein phosphatase 7 long form homolog	KEGG:ath:AT1G48120	GO:0046872^molecular_function^metal ion binding`GO:0004721^molecular_function^phosphoprotein phosphatase activity
PI D12_710	.	7658621	7662332	348-1748[+]	.	.	.	ExpAA=21.81^PredHel=1^Topology=i423-445o	.	.	.	.
PI D12_711	Salicylate carboxymethyltransferase	7598611	7600781	55-1146[+]	Salicylate carboxymethyltransferase	PF03492.12^Methyltransf_7^SAM dependent carboxyl methyltransferase^38-362^E:9e-127	.	.	.	.	GO:0046872^molecular_function^metal ion binding`GO:0008168^molecular_function^methyltransferase activity	GO:0008168^molecular_function^methyltransferase activity
PI D12_712	50S ribosomal protein L31, chloroplastic	7263751	7264108	.	.	.	.	.	.	COG0254^50S ribosomal protein L3-1	KEGG:ath:AT1G75350`KO:K02909	GO:0009507^cellular_component^chloroplast`GO:0009941^cellular_component^chloroplast envelope`GO:0009570^cellular_component^chloroplast stroma`GO:0005840^cellular_component^ribosome`GO:0019843^molecular_function^rRNA binding`GO:0003735^molecular_function^structural constituent of ribosome`GO:0006412^biological_process^translation
PI D12_713	Ammonium transporter 3 member 1	7230264	7231873	1-1419[+]	Ammonium transporter 3 member 1	PF00909.18^Ammonium_transp^Ammonium Transporter Family^32-443^E:6.5e-77	.	ExpAA=238.15^PredHel=11^Topology=o34-56i61-83o124-145i152-174o184-206i219-236o246-268i280-302o306-325i338-360o396-418i	COG0004^ammonium Transporter	KEGG:osa:4324937`KO:K03320	GO:0005887^cellular_component^integral component of plasma membrane`GO:0008519^molecular_function^ammonium transmembrane transporter activity`GO:0072488^biological_process^ammonium transmembrane transport`GO:0006995^biological_process^cellular response to nitrogen starvation`GO:0019740^biological_process^nitrogen utilization`GO:0015695^biological_process^organic cation transport	GO:0008519^molecular_function^ammonium transmembrane transporter activity`GO:0015696^biological_process^ammonium transport`GO:0016020^cellular_component^membrane
PI D12_714	Rhodanese-like domain-containing protein 15, chloroplastic	7200088	7201569	1-759[+]	Rhodanese-like domain-containing protein 15, chloroplastic	PF00581.17^Rhodanese^Rhodanese-like domain^154-246^E:7.3e-15	.	.	COG0607^Rhodanese domain protein	KEGG:ath:AT4G35770	GO:0009507^cellular_component^chloroplast`GO:0009579^cellular_component^thylakoid`GO:0007568^biological_process^aging`GO:0009753^biological_process^response to jasmonic acid`GO:0006979^biological_process^response to oxidative stress`GO:0009611^biological_process^response to wounding	.
PI D12_715	.	7272490	7273092	1-603[+]	Uncharacterized protein At1g76070	.	.	.	ENOG410YQZK^NA	KEGG:ath:AT1G76070	GO:0005886^cellular_component^plasma membrane	.
PI D12_716	Phospholipase D delta {ECO:0000303|PubMed:11891260}	7232861	7238591	1-2550[+]	Phospholipase D delta {ECO:0000303|PubMed:11891260}	PF00168.27^C2^C2 domain^13-147^E:1.1e-26`PF00614.19^PLDc^Phospholipase D Active site motif^350-385^E:4.8e-06`PF13091.3^PLDc_2^PLD-like domain^555-732^E:8.8e-08`PF00614.19^PLDc^Phospholipase D Active site motif^696-722^E:6.2e-08`PF12357.5^PLD_C^Phospholipase D C terminal^769-838^E:7.3e-29	.	.	COG1502^Catalyzes the reversible phosphatidyl group transfer from one phosphatidylglycerol molecule to another to form cardiolipin (CL) (diphosphatidylglycerol) and glycerol (By similarity)	KEGG:ath:AT4G35790`KO:K01115	GO:0016020^cellular_component^membrane`GO:0005886^cellular_component^plasma membrane`GO:0009506^cellular_component^plasmodesma`GO:0005773^cellular_component^vacuole`GO:0005509^molecular_function^calcium ion binding`GO:0070290^molecular_function^N-acylphosphatidylethanolamine-specific phospholipase D activity`GO:0004630^molecular_function^phospholipase D activity`GO:0016042^biological_process^lipi…	GO:0005515^molecular_function^protein binding`GO:0003824^molecular_function^catalytic activity
PI D12_717	Serine/threonine-protein phosphatase 7 long form homolog	7265749	7266951	.	.	.	.	.	.	ENOG410YHBV^Serine threonine-protein phosphatase 7 long form homolog	KEGG:ath:AT1G48120	GO:0046872^molecular_function^metal ion binding`GO:0004721^molecular_function^phosphoprotein phosphatase activity
PI D12_718	.	8861840	8862508	1-669[+]	.	PF05078.9^DUF679^Protein of unknown function (DUF679)^54-217^E:1.1e-56	.	ExpAA=81.50^PredHel=4^Topology=i54-76o91-108i150-169o189-208i	.	.	.	.
PI D12_719	.	8800996	8801885	1-348[+]	.	.	.	.	.	.	.	.
PI D12_720	.	8808903	8810507	1-1461[+]	.	.	.	.	.	.	.	.
PI D12_721	.	8849980	8850850	1-612[+]	.	.	.	.	.	.	.	.
PI D12_722	.	8850863	8851204	.	.	.	.	.	.	.	.	.
PI D12_723	.	9067169	9067804	1-636[+]	Lysine-rich arabinogalactan protein 18	.	sigP:1^21^0.797^YES	ExpAA=16.87^PredHel=1^Topology=i7-26o	ENOG41119DP^NA	KEGG:ath:AT4G37450	GO:0031225^cellular_component^anchored component of membrane`GO:0005886^cellular_component^plasma membrane`GO:0009554^biological_process^megasporogenesis	.
PI D12_724	.	7722807	7723211	1-405[+]	.	.	.	.	.	.	.	.
PI D12_725	Replication factor C subunit 3	7770302	7773974	1-2178[+]	Replication factor C subunit 3	.	.	.	COG0470^DNA polymerase III subunit delta'	KEGG:ath:AT5G27740`KO:K10756	GO:0005634^cellular_component^nucleus`GO:0005524^molecular_function^ATP binding`GO:0003677^molecular_function^DNA binding`GO:0006261^biological_process^DNA-dependent DNA replication	.
PI D12_726	Soluble inorganic pyrophosphatase	7760799	7763465	148-828[+]	Soluble inorganic pyrophosphatase	PF00719.16^Pyrophosphatase^Inorganic pyrophosphatase^54-216^E:1.7e-47	.	.	COG0221^Pyrophosphate phospho-hydrolase	KEGG:osa:4330457`KO:K01507	GO:0005737^cellular_component^cytoplasm`GO:0004427^molecular_function^inorganic diphosphatase activity`GO:0000287^molecular_function^magnesium ion binding`GO:0006796^biological_process^phosphate-containing compound metabolic process	GO:0000287^molecular_function^magnesium ion binding`GO:0004427^molecular_function^inorganic diphosphatase activity`GO:0006796^biological_process^phosphate-containing compound metabolic process`GO:0005737^cellular_component^cytoplasm
PI D12_727	Isoflavone reductase-like protein	7775050	7776870	1-921[+]	Isoflavone reductase-like protein	PF05368.10^NmrA^NmrA-like family^7-236^E:7.9e-72`PF01370.18^Epimerase^NAD dependent epimerase/dehydratase family^7-84^E:3.8e-05`PF01073.16^3Beta_HSD^3-beta hydroxysteroid dehydrogenase/isomerase family^8-93^E:2.5e-05`PF13460.3^NAD_binding_10^NAD(P)H-binding^11-203^E:1.8e-10	.	.	.	.	GO:0005737^cellular_component^cytoplasm`GO:0016491^molecular_function^oxidoreductase activity	GO:0003824^molecular_function^catalytic activity`GO:0050662^molecular_function^coenzyme binding`GO:0003854^molecular_function^3-beta-hydroxy-delta5-steroid dehydrogenase activity`GO:0016616^molecular_function^oxidoreductase activity, acting on the CH-OH group of donors, NAD or NADP as acceptor`GO:0006694^biological_process^steroid biosynthetic process`GO:0055114^biological_process^oxidation-reduc…
PI D12_728	.	7750876	7751642	1-381[+]	.	.	.	.	.	.	.	.
PI D12_729	.	7782582	7782892	.	.	.	.	.	.	.	.	.
PI D12_730	Cytochrome P450 81D1	6768396	6769975	1-1503[+]	Cytochrome P450 81D1	PF00067.19^p450^Cytochrome P450^34-479^E:1.7e-106	.	ExpAA=24.29^PredHel=1^Topology=i7-24o	COG2124^Cytochrome p450	KEGG:ath:AT5G36220`KO:K00517	GO:0016021^cellular_component^integral component of membrane`GO:0016020^cellular_component^membrane`GO:0020037^molecular_function^heme binding`GO:0005506^molecular_function^iron ion binding`GO:0016709^molecular_function^oxidoreductase activity, acting on paired donors, with incorporation or reduction of molecular oxygen, NAD(P)H as one donor, and incorporation of one atom of oxygen`GO:0098542^bio…	GO:0005506^molecular_function^iron ion binding`GO:0016705^molecular_function^oxidoreductase activity, acting on paired donors, with incorporation or reduction of molecular oxygen`GO:0020037^molecular_function^heme binding`GO:0055114^biological_process^oxidation-reduction process
PI D12_731	Biogenesis of lysosome-related organelles complex 1 subunit 2	6761303	6763100	76-438[+]	Biogenesis of lysosome-related organelles complex 1 subunit 2	PF10046.6^BLOC1_2^Biogenesis of lysosome-related organelles complex-1 subunit 2^18-111^E:2.4e-29	.	.	COG1233^phytoene	KEGG:ath:AT5G49550`KO:K16750	GO:0031083^cellular_component^BLOC-1 complex`GO:0005768^cellular_component^endosome	.
PI D12_732	Pentatricopeptide repeat-containing protein At3g02330	6719641	6720666	1-1026[+]	Pentatricopeptide repeat-containing protein At3g02330	PF01535.17^PPR^PPR repeat^2-19^E:0.043`PF13041.3^PPR_2^PPR repeat family^23-69^E:1.2e-10`PF01535.17^PPR^PPR repeat^24-54^E:0.00011`PF13812.3^PPR_3^Pentatricopeptide repeat domain^24-69^E:0.011`PF01535.17^PPR^PPR repeat^95-118^E:0.45`PF13041.3^PPR_2^PPR repeat family^123-170^E:7e-14`PF12854.4^PPR_1^PPR repeat^123-150^E:8.9e-06`PF13812.3^PPR_3^Pentatricopeptide repeat domain^123-169^E:0.00012`PF015…	.	.	ENOG410Z7Z7^Pentatricopeptide repeat-containing protein	KEGG:ath:AT3G02330	.	GO:0008270^molecular_function^zinc ion binding
PI D12_733	Probable sodium-coupled neutral amino acid transporter 6	6752982	6755005	1-1377[+]	Sodium-coupled neutral amino acid transporter 3	PF01490.15^Aa_trans^Transmembrane amino acid transporter protein^44-448^E:6.6e-57`PF03222.10^Trp_Tyr_perm^Tryptophan/tyrosine permease family^44-302^E:7.7e-08	.	ExpAA=241.03^PredHel=11^Topology=i41-63o73-95i126-148o168-190i202-224o239-261i282-304o328-350i371-393o397-416i429-451o	COG0814^amino acid transport	KEGG:rno:252919`KO:K13576	GO:0016323^cellular_component^basolateral plasma membrane`GO:0005887^cellular_component^integral component of plasma membrane`GO:0015297^molecular_function^antiporter activity`GO:0015180^molecular_function^L-alanine transmembrane transporter activity`GO:0015182^molecular_function^L-asparagine transmembrane transporter activity`GO:0015186^molecular_function^L-glutamine transmembrane transporter ac…	GO:0003333^biological_process^amino acid transmembrane transport
PI D12_734	ABC transporter C family member 12	6706361	6717258	1-2682[+]	ABC transporter C family member 12	PF00664.20^ABC_membrane^ABC transporter transmembrane region^14-125^E:2.4e-14`PF00005.24^ABC_tran^ABC transporter^180-315^E:9.4e-18`PF00664.20^ABC_membrane^ABC transporter transmembrane region^469-581^E:3.2e-14`PF00005.24^ABC_tran^ABC transporter^804-875^E:7.2e-07	.	ExpAA=121.05^PredHel=5^Topology=o84-106i462-484o506-528i658-680o690-712i	COG1132^(ABC) transporter	KEGG:ath:AT1G30410	GO:0016021^cellular_component^integral component of membrane`GO:0005524^molecular_function^ATP binding`GO:0008559^molecular_function^xenobiotic-transporting ATPase activity	GO:0005524^molecular_function^ATP binding`GO:0042626^molecular_function^ATPase activity, coupled to transmembrane movement of substances`GO:0006810^biological_process^transport`GO:0055085^biological_process^transmembrane transport`GO:0016021^cellular_component^integral component of membrane`GO:0016887^molecular_function^ATPase activity
PI D12_735	.	6771601	6772422	1-822[+]	.	PF04504.11^DUF573^Protein of unknown function, DUF573^58-149^E:6.4e-27	.	.	.	.	.	.
PI D12_736	WPP domain-interacting tail-anchored protein 1	6721101	6726716	222-2393[+]	WPP domain-interacting tail-anchored protein 1	.	.	ExpAA=17.72^PredHel=1^Topology=o698-715i	ENOG410YFHB^WPP domain-interacting tail-anchored protein	KEGG:ath:AT5G11390	GO:0016021^cellular_component^integral component of membrane`GO:0005635^cellular_component^nuclear envelope`GO:0031965^cellular_component^nuclear membrane	.
PI D12_737	.	6738886	6739368	1-324[+]	.	.	.	.	.	.	.	.
PI D12_738	Protein FAR1-RELATED SEQUENCE 12	6738268	6738830	1-300[+]	Protein FAR1-RELATED SEQUENCE 12	PF10551.6^MULE^MULE transposase domain^4-67^E:2.3e-07	.	.	ENOG4111ADB^protein FAR1-RELATED SEQUENCE	KEGG:ath:AT5G18960	GO:0005634^cellular_component^nucleus`GO:0008270^molecular_function^zinc ion binding`GO:0006355^biological_process^regulation of transcription, DNA-templated	.
PI D12_739	.	7886675	7888919	1-1626[+]	.	.	sigP:1^23^0.661^YES	ExpAA=20.07^PredHel=1^Topology=i7-26o	.	.	.	.
PI D12_740	Tubby-like F-box protein 5	7829563	7832554	403-1647[+]	Tubby-like F-box protein 5	PF00646.30^F-box^F-box domain^54-107^E:1.1e-08`PF12937.4^F-box-like^F-box-like^55-97^E:2.9e-06`PF01167.15^Tub^Tub family^119-408^E:3.3e-89	.	.	ENOG410XQFT^tubby like protein	KEGG:osa:4330460	GO:0005929^cellular_component^cilium`GO:0035091^molecular_function^phosphatidylinositol binding`GO:0061512^biological_process^protein localization to cilium	GO:0005515^molecular_function^protein binding
PI D12_741	.	7876865	7877185	.	.	.	.	.	.	.	.	.
PI D12_742	.	7818168	7818926	1-639[+]	.	.	.	.	.	.	.	.
PI D12_743	Pentatricopeptide repeat-containing protein At5g66520	7796737	7798605	1-1869[+]	Pentatricopeptide repeat-containing protein At5g66520	PF13041.3^PPR_2^PPR repeat family^81-129^E:5.1e-11`PF01535.17^PPR^PPR repeat^84-112^E:1.5e-05`PF01535.17^PPR^PPR repeat^156-183^E:0.033`PF12854.4^PPR_1^PPR repeat^180-210^E:3.8e-08`PF13041.3^PPR_2^PPR repeat family^183-215^E:1.1e-07`PF01535.17^PPR^PPR repeat^185-214^E:2.8e-08`PF13041.3^PPR_2^PPR repeat family^213-259^E:4.8e-11`PF13812.3^PPR_3^Pentatricopeptide repeat domain^214-259^E:0.0045`PF015…	.	.	ENOG410Z7Z7^Pentatricopeptide repeat-containing protein	KEGG:ath:AT5G66520	GO:0009507^cellular_component^chloroplast`GO:1900865^biological_process^chloroplast RNA modification`GO:0016554^biological_process^cytidine to uridine editing	GO:0005515^molecular_function^protein binding`GO:0008270^molecular_function^zinc ion binding
PI D12_744	Phosphopantetheine adenylyltransferase	7794740	7796568	426-986[+]	Phosphopantetheine adenylyltransferase	PF01467.23^CTP_transf_like^Cytidylyltransferase-like^29-96^E:8.4e-09	.	.	COG1019^Reversibly transfers an adenylyl group from ATP to 4'- phosphopantetheine, yielding dephospho-CoA (dPCoA) and pyrophosphate (By similarity)	KEGG:ath:AT2G18250`KO:K02201	GO:0005829^cellular_component^cytosol`GO:0005524^molecular_function^ATP binding`GO:0004140^molecular_function^dephospho-CoA kinase activity`GO:0004595^molecular_function^pantetheine-phosphate adenylyltransferase activity`GO:0015937^biological_process^coenzyme A biosynthetic process`GO:0040007^biological_process^growth`GO:0006629^biological_process^lipid metabolic process`GO:0019915^biological_pro…	GO:0003824^molecular_function^catalytic activity`GO:0009058^biological_process^biosynthetic process
PI D12_745	Transcription factor BEE 2	7846265	7848632	295-1503[+]	Transcription factor BEE 2	PF00010.23^HLH^Helix-loop-helix DNA-binding domain^190-237^E:1.5e-06	.	.	ENOG41106KK^Helix-loop-helix DNA-binding domain	KEGG:ath:AT4G36540	GO:0005634^cellular_component^nucleus`GO:0003677^molecular_function^DNA binding`GO:0003700^molecular_function^transcription factor activity, sequence-specific DNA binding`GO:0006355^biological_process^regulation of transcription, DNA-templated`GO:0006351^biological_process^transcription, DNA-templated	GO:0046983^molecular_function^protein dimerization activity
PI D12_746	Protein efr-3	7879941	7882726	1-513[+]	Protein efr-3	.	.	.	.	KEGG:ncr:NCU00675	.	.
PI D12_747	.	7942001	7943562	.	.	.	.	.	.	.	.	.
PI D12_748	Serine/threonine-protein phosphatase 7 long form homolog	7936036	7938242	1-1572[+]	Serine/threonine-protein phosphatase 7 long form homolog	PF10536.6^PMD^Plant mobile domain^41-285^E:3.3e-37	.	.	ENOG410YHBV^Serine threonine-protein phosphatase 7 long form homolog	KEGG:ath:AT1G48120	GO:0046872^molecular_function^metal ion binding`GO:0004721^molecular_function^phosphoprotein phosphatase activity	.
PI D12_749	AP-3 complex subunit sigma	7952223	7954851	45-560[+]	AP-3 complex subunit sigma	PF01217.17^Clat_adaptor_s^Clathrin adaptor complex small chain^1-151^E:1.8e-45	.	.	COG5030^Adaptor-related protein complex	KEGG:ath:AT3G50860`KO:K12399	GO:0030123^cellular_component^AP-3 adaptor complex`GO:0030659^cellular_component^cytoplasmic vesicle membrane`GO:0005794^cellular_component^Golgi apparatus`GO:0008565^molecular_function^protein transporter activity`GO:0006886^biological_process^intracellular protein transport`GO:0016192^biological_process^vesicle-mediated transport	.
PI D12_750	Serine/threonine-protein phosphatase 7 long form homolog	7898059	7899862	101-1339[+]	Serine/threonine-protein phosphatase 7 long form homolog	PF10536.6^PMD^Plant mobile domain^62-146^E:5.8e-16`PF10536.6^PMD^Plant mobile domain^169-349^E:1.4e-22	.	.	ENOG410YHBV^Serine threonine-protein phosphatase 7 long form homolog	KEGG:ath:AT1G48120	GO:0046872^molecular_function^metal ion binding`GO:0004721^molecular_function^phosphoprotein phosphatase activity	.
PI D12_751	GATA transcription factor 18	7910153	7912339	1-801[+]	GATA transcription factor 18	PF00320.24^GATA^GATA zinc finger^150-186^E:3.9e-15	.	.	COG5641^Transcription factor	KEGG:ath:AT3G50870	GO:0005634^cellular_component^nucleus`GO:0005667^cellular_component^transcription factor complex`GO:0003682^molecular_function^chromatin binding`GO:0000977^molecular_function^RNA polymerase II regulatory region sequence-specific DNA binding`GO:0001085^molecular_function^RNA polymerase II transcription factor binding`GO:0003700^molecular_function^transcription factor activity, sequence-specific DN…	GO:0003700^molecular_function^transcription factor activity, sequence-specific DNA binding`GO:0008270^molecular_function^zinc ion binding`GO:0043565^molecular_function^sequence-specific DNA binding`GO:0006355^biological_process^regulation of transcription, DNA-templated
PI D12_752	Putative AC transposase	7965196	7967047	1-990[+]	Putative AC transposase	PF05699.11^Dimer_Tnp_hAT^hAT family C-terminal dimerisation region^261-295^E:2.5e-07	.	.	.	.	GO:0003677^molecular_function^DNA binding`GO:0006310^biological_process^DNA recombination`GO:0032196^biological_process^transposition	GO:0046983^molecular_function^protein dimerization activity
PI D12_753	.	7960875	7961639	446-763[-]	.	.	.	ExpAA=26.80^PredHel=1^Topology=i21-43o	.	.	.	.
PI D12_754	Serine/threonine-protein phosphatase 7 long form homolog	7961735	7962846	.	.	.	.	.	.	ENOG410YHBV^Serine threonine-protein phosphatase 7 long form homolog	KEGG:ath:AT1G48120	GO:0046872^molecular_function^metal ion binding`GO:0004721^molecular_function^phosphoprotein phosphatase activity
PI D12_755	Piezo-type mechanosensitive ion channel homolog	7894473	7896543	1-543[+]	Piezo-type mechanosensitive ion channel homolog	PF00481.18^PP2C^Protein phosphatase 2C^61-94^E:1.9e-07	.	ExpAA=53.50^PredHel=2^Topology=o132-154i161-178o	ENOG410YVF6^Piezo-type mechanosensitive ion channel component	KEGG:ath:AT2G48060	GO:0016021^cellular_component^integral component of membrane`GO:0008381^molecular_function^mechanically-gated ion channel activity	GO:0003824^molecular_function^catalytic activity
PI D12_756	Pentatricopeptide repeat-containing protein At3g50420	8756885	8758999	1-2115[+]	Pentatricopeptide repeat-containing protein At3g50420	PF01535.17^PPR^PPR repeat^49-71^E:0.76`PF13041.3^PPR_2^PPR repeat family^76-122^E:3.5e-08`PF01535.17^PPR^PPR repeat^78-90^E:0.62`PF13041.3^PPR_2^PPR repeat family^179-224^E:1.5e-09`PF01535.17^PPR^PPR repeat^179-209^E:8.5e-05`PF01535.17^PPR^PPR repeat^252-276^E:0.0097`PF01535.17^PPR^PPR repeat^280-307^E:0.00011`PF01535.17^PPR^PPR repeat^354-380^E:1.4`PF01535.17^PPR^PPR repeat^383-409^E:0.19`PF0153…	.	.	ENOG410Z7Z7^Pentatricopeptide repeat-containing protein	KEGG:ath:AT3G50420	.	.
PI D12_757	Methylesterase 3	8714184	8714984	1-597[+]	Methylesterase 3	.	.	.	ENOG4111IVV^esterase	KEGG:ath:AT2G23610`KO:K08233	GO:0016788^molecular_function^hydrolase activity, acting on ester bonds`GO:0080030^molecular_function^methyl indole-3-acetate esterase activity`GO:0080032^molecular_function^methyl jasmonate esterase activity	.
PI D12_758	Methylesterase 10	8720872	8722374	1-819[+]	Methylesterase 10	PF12146.5^Hydrolase_4^Serine aminopeptidase, S33^3-118^E:3.3e-16`PF00561.17^Abhydrolase_1^alpha/beta hydrolase fold^5-127^E:6.8e-14`PF12697.4^Abhydrolase_6^Alpha/beta hydrolase family^7-205^E:2.1e-09	.	.	ENOG4111IVV^esterase	KEGG:ath:AT3G50440	GO:0016787^molecular_function^hydrolase activity	.
PI D12_759	.	8753398	8756545	1-2040[+]	.	PF14695.3^LINES_C^Lines C-terminus^638-674^E:3.5e-14	.	.	.	.	.	.
PI D12_759	.	8753398	8756545	291-626[-]	.	.	.	.	.	.	.	.
PI D12_760	Nuclear pore complex protein NUP58 {ECO:0000303|PubMed:21189294}	8759059	8762479	1-1470[+]	Nuclear pore complex protein NUP58 {ECO:0000303|PubMed:21189294}	.	.	.	ENOG4111HAQ^Hydroxyproline-rich glycoprotein family protein	KEGG:ath:AT4G37130`KO:K14307	GO:0005635^cellular_component^nuclear envelope`GO:0005643^cellular_component^nuclear pore`GO:0051028^biological_process^mRNA transport`GO:0006913^biological_process^nucleocytoplasmic transport`GO:0015031^biological_process^protein transport	.
PI D12_761	Methylesterase 3	8709573	8709739	.	.	.	.	.	.	ENOG4111IVV^esterase	KEGG:ath:AT2G23610`KO:K08233	GO:0016788^molecular_function^hydrolase activity, acting on ester bonds`GO:0080030^molecular_function^methyl indole-3-acetate esterase activity`GO:0080032^molecular_function^methyl jasmonate esterase activity
PI D12_762	BEL1-like homeodomain protein 2	8398280	8403243	1-2445[+]	BEL1-like homeodomain protein 2	PF07526.8^POX^Associated with HOX^355-508^E:5.3e-41`PF05920.8^Homeobox_KN^Homeobox KN domain^578-617^E:1.3e-17`PF00046.26^Homeobox^Homeobox domain^580-617^E:7.9e-07	.	.	ENOG410XPMQ^homeobox	KEGG:ath:AT4G36870	GO:0005634^cellular_component^nucleus`GO:0003677^molecular_function^DNA binding`GO:0003700^molecular_function^transcription factor activity, sequence-specific DNA binding`GO:0009965^biological_process^leaf morphogenesis`GO:0006351^biological_process^transcription, DNA-templated	GO:0003677^molecular_function^DNA binding`GO:0006355^biological_process^regulation of transcription, DNA-templated
PI D12_763	B3 domain-containing transcription factor VRN1	8476442	8481051	184-2376[+]	B3 domain-containing transcription factor VRN1	PF02362.18^B3^B3 DNA binding domain^28-111^E:5.3e-13`PF02362.18^B3^B3 DNA binding domain^343-441^E:3.1e-15`PF02362.18^B3^B3 DNA binding domain^504-604^E:5.5e-17	.	.	ENOG410YZ3E^B3 domain-containing transcription factor	KEGG:ath:AT3G18990	GO:0005654^cellular_component^nucleoplasm`GO:0003677^molecular_function^DNA binding`GO:0009909^biological_process^regulation of flower development`GO:0006355^biological_process^regulation of transcription, DNA-templated`GO:0006351^biological_process^transcription, DNA-templated`GO:0010048^biological_process^vernalization response	GO:0003677^molecular_function^DNA binding
PI D12_764	.	8446429	8450531	126-2162[+]	.	PF14389.3^Lzipper-MIP1^Leucine-zipper of ternary complex factor MIP1^77-182^E:4.2e-21`PF04784.11^DUF547^Protein of unknown function, DUF547^465-599^E:5.6e-36	sigP:1^20^0.66^YES	.	.	.	.	.
PI D12_765	.	8445362	8446130	.	.	.	.	.	.	.	.	.
PI D12_766	.	8471417	8471890	1-474[+]	.	PF14009.3^DUF4228^Domain of unknown function (DUF4228)^1-157^E:8.7e-27	.	.	.	.	.	.
PI D12_767	.	8451610	8452219	.	.	.	.	.	.	.	.	.
PI D12_768	Serine/threonine-protein phosphatase 7 long form homolog	9538369	9539482	1-654[+]	Serine/threonine-protein phosphatase 7 long form homolog	PF10536.6^PMD^Plant mobile domain^12-138^E:3.9e-21	.	.	ENOG410YHBV^Serine threonine-protein phosphatase 7 long form homolog	KEGG:ath:AT1G48120	GO:0046872^molecular_function^metal ion binding`GO:0004721^molecular_function^phosphoprotein phosphatase activity	.
PI D12_769	.	9496193	9497392	1-1200[+]	.	.	.	.	.	.	.	.
PI D12_770	.	9552524	9552751	.	.	.	.	.	.	.	.	.
PI D12_771	.	9556329	9556657	.	.	.	.	.	.	.	.	.
PI D12_772	.	9419111	9419365	.	.	.	.	.	.	.	.	.
PI D12_773	L10-interacting MYB domain-containing protein {ECO:0000303|PubMed:25707794}	9451082	9451984	1-825[+]	L10-interacting MYB domain-containing protein {ECO:0000303|PubMed:25707794}	PF12776.4^Myb_DNA-bind_3^Myb/SANT-like DNA-binding domain^14-103^E:1e-19	.	.	ENOG410YZWQ^NA	KEGG:ath:AT5G05800	GO:0005634^cellular_component^nucleus`GO:0006355^biological_process^regulation of transcription, DNA-templated`GO:0006351^biological_process^transcription, DNA-templated	.
PI D12_774	F-box protein CPR30	9397287	9403662	292-1440[+]	F-box protein CPR30	PF12937.4^F-box-like^F-box-like^5-41^E:3.4e-09`PF00646.30^F-box^F-box domain^6-43^E:7.5e-08`PF08268.9^FBA_3^F-box associated domain^218-308^E:4.6e-08`PF07734.10^FBA_1^F-box associated^219-343^E:2.9e-07	.	.	ENOG4111BET^NA	KEGG:ath:AT4G12560	GO:0005737^cellular_component^cytoplasm`GO:0005634^cellular_component^nucleus`GO:0031348^biological_process^negative regulation of defense response`GO:0042177^biological_process^negative regulation of protein catabolic process`GO:0009626^biological_process^plant-type hypersensitive response`GO:0016567^biological_process^protein ubiquitination	GO:0005515^molecular_function^protein binding
PI D12_775	Homeobox-leucine zipper protein ATHB-5	9455570	9455866	.	.	.	.	.	.	ENOG410Z2UE^homeobox-leucine zipper protein	.	GO:0005634^cellular_component^nucleus`GO:0042803^molecular_function^protein homodimerization activity`GO:0043565^molecular_function^sequence-specific DNA binding`GO:0003700^molecular_function^transcription factor activity, sequence-specific DNA binding`GO:0009738^biological_process^abscisic acid-activated signaling pathway`GO:0045893^biological_process^positive regulation of transcription, DNA-te…
PI D12_776	.	9455025	9455546	1-438[+]	.	.	.	ExpAA=43.38^PredHel=2^Topology=i83-102o112-134i	.	.	.	.
PI D12_777	.	8136875	8138210	1-1107[+]	.	PF04788.9^DUF620^Protein of unknown function (DUF620)^124-362^E:5e-111	.	.	.	.	.	.
PI D12_778	Succinate dehydrogenase [ubiquinone] flavoprotein subunit 1, mitochondrial	8091963	8098687	98-1963[+]	Succinate dehydrogenase [ubiquinone] flavoprotein subunit 1, mitochondrial	PF00890.21^FAD_binding_2^FAD binding domain^47-443^E:5.9e-124`PF02910.17^Succ_DH_flav_C^Fumarate reductase flavoprotein C-term^489-621^E:6.9e-44	.	.	COG1053^Succinate DeHydrogenase	KEGG:ath:AT5G66760`KO:K00234	GO:0005618^cellular_component^cell wall`GO:0005749^cellular_component^mitochondrial respiratory chain complex II, succinate dehydrogenase complex (ubiquinone)`GO:0005739^cellular_component^mitochondrion`GO:0045273^cellular_component^respiratory chain complex II`GO:0005524^molecular_function^ATP binding`GO:0050897^molecular_function^cobalt ion binding`GO:0050660^molecular_function^flavin adenine d…	GO:0016491^molecular_function^oxidoreductase activity`GO:0055114^biological_process^oxidation-reduction process
PI D12_779	ATP-dependent DNA helicase DDM1	8104061	8109295	155-2398[+]	ATP-dependent DNA helicase DDM1	PF04851.12^ResIII^Type III restriction enzyme, res subunit^184-347^E:4.2e-07`PF00176.20^SNF2_N^SNF2 family N-terminal domain^193-486^E:1.1e-66`PF00271.28^Helicase_C^Helicase conserved C-terminal domain^533-617^E:1.7e-15	.	.	COG0553^helicase	KEGG:ath:AT5G66750`KO:K19001	GO:0000786^cellular_component^nucleosome`GO:0005634^cellular_component^nucleus`GO:0005524^molecular_function^ATP binding`GO:0004003^molecular_function^ATP-dependent DNA helicase activity`GO:0016887^molecular_function^ATPase activity`GO:0003677^molecular_function^DNA binding`GO:0032508^biological_process^DNA duplex unwinding`GO:0009294^biological_process^DNA mediated transformation`GO:0006344^biol…	GO:0003677^molecular_function^DNA binding`GO:0005524^molecular_function^ATP binding`GO:0016787^molecular_function^hydrolase activity
PI D12_780	.	8101069	8103729	3-326[+]	.	.	.	.	.	.	.	.
PI D12_781	F-box protein At5g49610	8169313	8175264	1-1101[+]	F-box protein At5g49610	PF00646.30^F-box^F-box domain^33-50^E:0.001	.	.	ENOG410Y9UH^F-box domain	KEGG:ath:AT5G49610	GO:0016567^biological_process^protein ubiquitination	GO:0005515^molecular_function^protein binding
PI D12_782	Mitogen-activated protein kinase 7	7423566	7424760	1-1122[+]	Mitogen-activated protein kinase 7	PF00069.22^Pkinase^Protein kinase domain^33-319^E:8.5e-69`PF07714.14^Pkinase_Tyr^Protein tyrosine kinase^36-228^E:2.8e-31`PF06293.11^Kdo^Lipopolysaccharide kinase (Kdo/WaaP) family^66-173^E:4.8e-05	.	.	ENOG410XNY0^Mitogen-activated protein kinase	KEGG:ath:AT2G18170`KO:K04371	GO:0005622^cellular_component^intracellular`GO:0005524^molecular_function^ATP binding`GO:0004707^molecular_function^MAP kinase activity`GO:0006952^biological_process^defense response`GO:0000165^biological_process^MAPK cascade`GO:0042542^biological_process^response to hydrogen peroxide	GO:0004672^molecular_function^protein kinase activity`GO:0005524^molecular_function^ATP binding`GO:0006468^biological_process^protein phosphorylation`GO:0016773^molecular_function^phosphotransferase activity, alcohol group as acceptor`GO:0016020^cellular_component^membrane
PI D12_783	AAA-ATPase At1g43910	7447373	7449257	116-1588[+]	AAA-ATPase At1g43910	PF14363.3^AAA_assoc^Domain associated at C-terminal with AAA^36-132^E:1.2e-12`PF00004.26^AAA^ATPase family associated with various cellular activities (AAA)^243-384^E:2e-17`PF05496.9^RuvB_N^Holliday junction DNA helicase ruvB N-terminus^243-300^E:1.7e-05	.	.	COG0465^Acts as a processive, ATP-dependent zinc metallopeptidase for both cytoplasmic and membrane proteins. Plays a role in the quality control of integral membrane proteins (By similarity)	KEGG:ath:AT1G43910	GO:0005783^cellular_component^endoplasmic reticulum`GO:0005794^cellular_component^Golgi apparatus`GO:0016021^cellular_component^integral component of membrane`GO:0009506^cellular_component^plasmodesma`GO:0005524^molecular_function^ATP binding`GO:0016887^molecular_function^ATPase activity`GO:0051365^biological_process^cellular response to potassium ion starvation`GO:0009737^biological_process^resp…	GO:0005524^molecular_function^ATP binding`GO:0009378^molecular_function^four-way junction helicase activity`GO:0006281^biological_process^DNA repair`GO:0006310^biological_process^DNA recombination
PI D12_784	bZIP transcription factor 53 {ECO:0000303|PubMed:11906833}	7426520	7427017	1-498[+]	bZIP transcription factor 53 {ECO:0000303|PubMed:11906833}	PF07716.12^bZIP_2^Basic region leucine zipper^29-75^E:1.5e-08`PF00170.18^bZIP_1^bZIP transcription factor^31-86^E:2.3e-10	.	.	ENOG410YP2C^Ocs element-binding factor	KEGG:ath:AT3G62420	GO:0005634^cellular_component^nucleus`GO:0045735^molecular_function^nutrient reservoir activity`GO:0046982^molecular_function^protein heterodimerization activity`GO:0043565^molecular_function^sequence-specific DNA binding`GO:0003700^molecular_function^transcription factor activity, sequence-specific DNA binding`GO:0009267^biological_process^cellular response to starvation`GO:0006971^biological_pr…	GO:0003700^molecular_function^transcription factor activity, sequence-specific DNA binding`GO:0043565^molecular_function^sequence-specific DNA binding`GO:0006355^biological_process^regulation of transcription, DNA-templated
PI D12_785	Probable ubiquitin-conjugating enzyme E2 16	7443278	7445965	229-714[+]	Probable ubiquitin-conjugating enzyme E2 16	PF00179.23^UQ_con^Ubiquitin-conjugating enzyme^19-153^E:9.7e-38	.	.	COG5078^ubiquitin-conjugating enzyme	KEGG:ath:AT1G75440`KO:K10688	GO:0005737^cellular_component^cytoplasm`GO:0005634^cellular_component^nucleus`GO:0005524^molecular_function^ATP binding`GO:0061630^molecular_function^ubiquitin protein ligase activity`GO:0031625^molecular_function^ubiquitin protein ligase binding`GO:0043161^biological_process^proteasome-mediated ubiquitin-dependent protein catabolic process`GO:0000209^biological_process^protein polyubiquitination	.
PI D12_786	.	7478304	7479215	1-564[+]	.	PF14111.3^DUF4283^Domain of unknown function (DUF4283)^83-128^E:1.5e-06`PF14392.3^zf-CCHC_4^Zinc knuckle^148-172^E:0.00048	.	.	.	.	.	.
PI D12_787	.	7479528	7480719	1-777[+]	.	.	.	.	.	.	.	.
PI D12_788	.	7462375	7462857	1-483[+]	.	.	.	.	.	.	.	.
PI D12_789	.	7427265	7433264	100-2139[+]	.	.	sigP:1^21^0.591^YES	ExpAA=23.98^PredHel=1^Topology=o642-661i	.	.	.	.
PI D12_790	Lipid phosphate phosphatase epsilon 2, chloroplastic	7475198	7475839	1-543[+]	Lipid phosphate phosphatase epsilon 2, chloroplastic	.	.	.	ENOG41128XY^PAP2 superfamily	KEGG:ath:AT5G66450	GO:0009507^cellular_component^chloroplast`GO:0009706^cellular_component^chloroplast inner membrane`GO:0016021^cellular_component^integral component of membrane`GO:0008195^molecular_function^phosphatidate phosphatase activity`GO:0016311^biological_process^dephosphorylation`GO:0006651^biological_process^diacylglycerol biosynthetic process	.
PI D12_791	Protein SHI RELATED SEQUENCE 5	7452013	7452451	1-312[+]	.	.	.	.	.	.	.	.
PI D12_792	Cyclin-dependent kinase inhibitor 6	9352585	9354135	1-735[+]	Cyclin-dependent kinase inhibitor 3	PF02234.16^CDI^Cyclin-dependent kinase inhibitor^198-241^E:1.4e-15	.	.	.	.	GO:0005654^cellular_component^nucleoplasm`GO:0004861^molecular_function^cyclin-dependent protein serine/threonine kinase inhibitor activity`GO:0007050^biological_process^cell cycle arrest	GO:0004861^molecular_function^cyclin-dependent protein serine/threonine kinase inhibitor activity`GO:0007050^biological_process^cell cycle arrest`GO:0005634^cellular_component^nucleus
PI D12_793	.	9289541	9289852	1-312[+]	.	.	.	.	.	.	.	.
PI D12_794	Uncharacterized protein At2g29880	9338488	9341154	1-1005[+]	Uncharacterized protein At2g29880	PF12776.4^Myb_DNA-bind_3^Myb/SANT-like DNA-binding domain^55-150^E:1.3e-07	.	.	ENOG41116NG^at2g29880 (e	KEGG:ath:AT2G29880	.	.
PI D12_795	.	9342317	9343726	.	.	.	.	.	.	.	.	.
PI D12_796	.	9348063	9348787	1-336[+]	.	PF13456.3^RVT_3^Reverse transcriptase-like^41-109^E:1.8e-05	.	ExpAA=20.19^PredHel=1^Topology=i5-27o	.	.	.	.
PI D12_797	.	9288673	9289149	1-381[+]	.	.	.	.	.	.	.	.
PI D12_798	Mitogen-activated protein kinase kinase kinase YODA	8934373	8938842	1-2175[+]	Mitogen-activated protein kinase kinase kinase YODA	PF00069.22^Pkinase^Protein kinase domain^346-606^E:4.4e-65`PF07714.14^Pkinase_Tyr^Protein tyrosine kinase^347-601^E:1.3e-44`PF14531.3^Kinase-like^Kinase-like^460-560^E:4.3e-07	.	.	ENOG410XQGS^mitogen-activated protein kinase kinase kinase	KEGG:ath:AT1G63700	GO:0005737^cellular_component^cytoplasm`GO:0005524^molecular_function^ATP binding`GO:0004709^molecular_function^MAP kinase kinase kinase activity`GO:0004674^molecular_function^protein serine/threonine kinase activity`GO:0032147^biological_process^activation of protein kinase activity`GO:0010229^biological_process^inflorescence development`GO:0040008^biological_process^regulation of growth`GO:0007…	GO:0004672^molecular_function^protein kinase activity`GO:0005524^molecular_function^ATP binding`GO:0006468^biological_process^protein phosphorylation
PI D12_799	NAD(P)H-quinone oxidoreductase subunit H, chloroplastic {ECO:0000255|HAMAP-Rule:MF_01358}	8983082	8983501	1-420[+]	NAD(P)H-quinone oxidoreductase subunit H, chloroplastic {ECO:0000255|HAMAP-Rule:MF_01358}	.	.	.	.	.	GO:0009535^cellular_component^chloroplast thylakoid membrane`GO:0051287^molecular_function^NAD binding`GO:0016655^molecular_function^oxidoreductase activity, acting on NAD(P)H, quinone or similar compound as acceptor`GO:0048038^molecular_function^quinone binding`GO:0019684^biological_process^photosynthesis, light reaction`GO:0006810^biological_process^transport	.
PI D12_800	NAD(P)H-quinone oxidoreductase subunit 1, chloroplastic {ECO:0000255|HAMAP-Rule:MF_01350}	8984133	8986907	1-1620[+]	NAD(P)H-quinone oxidoreductase subunit 1, chloroplastic {ECO:0000255|HAMAP-Rule:MF_01350}	PF00146.18^NADHdh^NADH dehydrogenase^62-407^E:1.5e-65`PF00037.24^Fer4^4Fe-4S binding domain^477-495^E:3e-05`PF12800.4^Fer4_4^4Fe-4S binding domain^480-493^E:0.0031	.	ExpAA=164.68^PredHel=6^Topology=o57-79i126-145o160-182i353-375o395-417i515-537o	.	.	GO:0009535^cellular_component^chloroplast thylakoid membrane`GO:0016021^cellular_component^integral component of membrane`GO:0016655^molecular_function^oxidoreductase activity, acting on NAD(P)H, quinone or similar compound as acceptor`GO:0048038^molecular_function^quinone binding`GO:0019684^biological_process^photosynthesis, light reaction	GO:0055114^biological_process^oxidation-reduction process`GO:0016020^cellular_component^membrane
PI D12_801	Protein TIC 214 {ECO:0000250|UniProtKB:P56785}	8979787	8981187	1-519[+]	Protein TIC 214 {ECO:0000250|UniProtKB:P56785}	PF05758.9^Ycf1^Ycf1^3-162^E:3.7e-53	.	.	.	.	GO:0009706^cellular_component^chloroplast inner membrane`GO:0016021^cellular_component^integral component of membrane`GO:0015031^biological_process^protein transport	.
PI D12_802	NAD(P)H-quinone oxidoreductase subunit H, chloroplastic {ECO:0000255|HAMAP-Rule:MF_01358}	8983537	8983855	.	.	.	.	.	.	.	.	GO:0009535^cellular_component^chloroplast thylakoid membrane`GO:0051287^molecular_function^NAD binding`GO:0016655^molecular_function^oxidoreductase activity, acting on NAD(P)H, quinone or similar compound as acceptor`GO:0048038^molecular_function^quinone binding`GO:0019684^biological_process^photosynthesis, light reaction`GO:0006810^biological_process^transport
PI D12_803	.	9274481	9274786	1-306[+]	.	.	sigP:1^26^0.614^YES	ExpAA=20.87^PredHel=1^Topology=o10-32i	.	.	.	.
PI D12_804	.	9237392	9240638	3-1859[+]	.	PF14389.3^Lzipper-MIP1^Leucine-zipper of ternary complex factor MIP1^62-142^E:1.6e-21`PF04784.11^DUF547^Protein of unknown function, DUF547^410-539^E:2e-32	.	.	.	.	.	.
PI D12_805	Floral homeotic protein APETALA 2	9983326	9986395	336-1877[+]	Floral homeotic protein APETALA 2	PF00847.17^AP2^AP2 domain^157-206^E:2.4e-09`PF00847.17^AP2^AP2 domain^249-299^E:9.3e-10	.	.	ENOG410YBZ8^floral homeotic protein APETALA	KEGG:ath:AT4G36920`KO:K09284	GO:0005634^cellular_component^nucleus`GO:0003677^molecular_function^DNA binding`GO:0003700^molecular_function^transcription factor activity, sequence-specific DNA binding`GO:0030154^biological_process^cell differentiation`GO:0009908^biological_process^flower development`GO:0010073^biological_process^meristem maintenance`GO:0048481^biological_process^plant ovule development`GO:0048316^biological_p…	GO:0003700^molecular_function^transcription factor activity, sequence-specific DNA binding`GO:0006355^biological_process^regulation of transcription, DNA-templated
PI D12_806	Disease resistance RPP13-like protein 4	7368928	7375196	1-3330[+]	Disease resistance RPP13-like protein 4	PF00931.19^NB-ARC^NB-ARC domain^165-448^E:1.3e-86`PF00085.17^Thioredoxin^Thioredoxin^969-1053^E:2.4e-05	.	.	COG4886^leucine Rich Repeat	KEGG:ath:AT3G50950	GO:0043531^molecular_function^ADP binding`GO:0005524^molecular_function^ATP binding`GO:0006952^biological_process^defense response	GO:0043531^molecular_function^ADP binding`GO:0045454^biological_process^cell redox homeostasis
PI D12_807	Aconitate hydratase, cytoplasmic	7293882	7300404	201-2990[+]	Aconitate hydratase, cytoplasmic	PF00330.17^Aconitase^Aconitase family (aconitate hydratase)^65-597^E:4.4e-181`PF00694.16^Aconitase_C^Aconitase C-terminal domain^726-853^E:8.3e-48	.	.	.	.	GO:0005737^cellular_component^cytoplasm`GO:0051539^molecular_function^4 iron, 4 sulfur cluster binding`GO:0003994^molecular_function^aconitate hydratase activity`GO:0046872^molecular_function^metal ion binding`GO:0006097^biological_process^glyoxylate cycle	GO:0008152^biological_process^metabolic process
PI D12_808	Serine/threonine-protein phosphatase 7 long form homolog	7315026	7316234	1-960[+]	Serine/threonine-protein phosphatase 7 long form homolog	PF10536.6^PMD^Plant mobile domain^3-289^E:4.7e-45	.	.	ENOG410YHBV^Serine threonine-protein phosphatase 7 long form homolog	KEGG:ath:AT1G48120	GO:0046872^molecular_function^metal ion binding`GO:0004721^molecular_function^phosphoprotein phosphatase activity	.
PI D12_809	.	7314718	7315023	.	.	.	.	.	.	.	.	.
PI D12_810	Probable prolyl 4-hydroxylase 10 {ECO:0000305}	7302297	7304433	81-950[+]	Probable prolyl 4-hydroxylase 10 {ECO:0000305}	PF03171.17^2OG-FeII_Oxy^2OG-Fe(II) oxygenase superfamily^163-283^E:3e-13`PF13640.3^2OG-FeII_Oxy_3^2OG-Fe(II) oxygenase superfamily^165-283^E:4.1e-21	.	ExpAA=22.92^PredHel=1^Topology=i20-42o	ENOG410XS5J^prolyl 4-hydroxylase	.	GO:0005789^cellular_component^endoplasmic reticulum membrane`GO:0016021^cellular_component^integral component of membrane`GO:0005506^molecular_function^iron ion binding`GO:0031418^molecular_function^L-ascorbic acid binding`GO:0004656^molecular_function^procollagen-proline 4-dioxygenase activity	GO:0016491^molecular_function^oxidoreductase activity`GO:0055114^biological_process^oxidation-reduction process
PI D12_811	Transcription factor bHLH110	7380614	7382649	1-1185[+]	Transcription factor bHLH110	.	.	.	ENOG410YI9B^HLH	KEGG:ath:AT1G27660	GO:0005634^cellular_component^nucleus`GO:0003677^molecular_function^DNA binding`GO:0003700^molecular_function^transcription factor activity, sequence-specific DNA binding`GO:0006351^biological_process^transcription, DNA-templated	.
PI D12_812	Abscisic acid 8'-hydroxylase 3	7346601	7348916	1-1413[+]	Abscisic acid 8'-hydroxylase 3	PF00067.19^p450^Cytochrome P450^51-382^E:2.6e-34`PF00067.19^p450^Cytochrome P450^400-446^E:1.8e-10	.	ExpAA=23.16^PredHel=1^Topology=i12-34o	COG2124^Cytochrome p450	KEGG:ath:AT5G45340`KO:K09843	GO:0016021^cellular_component^integral component of membrane`GO:0010295^molecular_function^(+)-abscisic acid 8'-hydroxylase activity`GO:0020037^molecular_function^heme binding`GO:0005506^molecular_function^iron ion binding`GO:0046345^biological_process^abscisic acid catabolic process`GO:0016132^biological_process^brassinosteroid biosynthetic process`GO:0010268^biological_process^brassinosteroid h…	GO:0005506^molecular_function^iron ion binding`GO:0016705^molecular_function^oxidoreductase activity, acting on paired donors, with incorporation or reduction of molecular oxygen`GO:0020037^molecular_function^heme binding`GO:0055114^biological_process^oxidation-reduction process
PI D12_813	.	7325083	7327436	1-432[+]	.	PF13398.3^Peptidase_M50B^Peptidase M50B-like^24-121^E:2e-27	.	ExpAA=66.58^PredHel=3^Topology=o15-37i78-100o110-132i	.	.	.	.
PI D12_814	.	7309519	7311110	1-1176[+]	.	.	.	.	.	.	.	.
PI D12_815	Protein FAR1-RELATED SEQUENCE 5	7311255	7311860	1-540[+]	Protein FAR1-RELATED SEQUENCE 5	PF10551.6^MULE^MULE transposase domain^90-178^E:1.5e-25	.	.	ENOG410ZJSX^protein FAR1-RELATED SEQUENCE 5-like	KEGG:ath:AT4G38180	GO:0005634^cellular_component^nucleus`GO:0008270^molecular_function^zinc ion binding`GO:0006355^biological_process^regulation of transcription, DNA-templated	.
PI D12_816	Actin-related protein 3	7359201	7359692	2-331[+]	Actin-related protein 3	.	.	ExpAA=36.32^PredHel=2^Topology=o48-70i77-99o	COG5277^Actin-related protein	KEGG:ath:AT1G13180`KO:K18584	GO:0005885^cellular_component^Arp2/3 protein complex`GO:0005829^cellular_component^cytosol`GO:0005524^molecular_function^ATP binding`GO:0007015^biological_process^actin filament organization`GO:0000902^biological_process^cell morphogenesis`GO:0007275^biological_process^multicellular organism development`GO:0009825^biological_process^multidimensional cell growth`GO:0010090^biological_process^trich…	.
PI D12_817	.	7311896	7312318	2-343[+]	.	.	.	.	.	.	.	.
PI D12_818	.	9712892	9713473	.	.	.	.	.	.	.	.	.
PI D12_819	.	9767662	9768942	1-1044[+]	.	.	.	.	.	.	.	.
PI D12_820	.	9772339	9772859	.	.	.	.	.	.	.	.	.
PI D12_821	.	9749175	9751907	3-1031[+]	Uncharacterized protein At2g29880	PF12776.4^Myb_DNA-bind_3^Myb/SANT-like DNA-binding domain^55-155^E:7.2e-11	.	.	ENOG41116NG^at2g29880 (e	KEGG:ath:AT2G29880	.	.
PI D12_822	Phosphoglycerate mutase-like protein 4 {ECO:0000305}	9134290	9135980	1-606[+]	Phosphoglycerate mutase-like protein 4 {ECO:0000305}	PF00300.19^His_Phos_1^Histidine phosphatase superfamily (branch 1)^2-173^E:4.3e-47	.	.	COG0406^Phosphoglycerate mutase	KEGG:ath:AT3G50520`KO:K15634	GO:0003824^molecular_function^catalytic activity	.
PI D12_823	Serine/threonine-protein phosphatase 7 long form homolog	9123354	9124701	1-1161[+]	Serine/threonine-protein phosphatase 7 long form homolog	PF10536.6^PMD^Plant mobile domain^29-272^E:9.3e-36	.	.	ENOG410YHBV^Serine threonine-protein phosphatase 7 long form homolog	KEGG:ath:AT1G48120	GO:0046872^molecular_function^metal ion binding`GO:0004721^molecular_function^phosphoprotein phosphatase activity	.
PI D12_824	.	9140037	9140943	.	.	.	.	.	.	.	.	.
PI D12_825	.	9104959	9105311	.	.	.	.	.	.	.	.	.
PI D12_826	.	9149412	9150269	.	.	.	.	.	.	.	.	.
PI D12_827	Serine/threonine-protein phosphatase 7 long form homolog	9124744	9125185	.	.	.	.	.	.	ENOG410YHBV^Serine threonine-protein phosphatase 7 long form homolog	KEGG:ath:AT1G48120	GO:0046872^molecular_function^metal ion binding`GO:0004721^molecular_function^phosphoprotein phosphatase activity
PI D12_828	.	9108161	9112685	1-417[+]	.	.	.	.	.	.	.	.
PI D12_829	.	9105693	9106685	.	.	.	.	.	.	.	.	.
PI D12_830	Serine/threonine-protein phosphatase 7 long form homolog	10596670	10597005	.	.	.	.	.	.	ENOG410YHBV^Serine threonine-protein phosphatase 7 long form homolog	KEGG:ath:AT1G48120	GO:0046872^molecular_function^metal ion binding`GO:0004721^molecular_function^phosphoprotein phosphatase activity
PI D12_831	Uncharacterized protein At2g23090	10593263	10595239	.	.	.	.	.	.	ENOG411250G^4F5 protein family	KEGG:ath:AT2G23090	.
PI D12_832	Zinc finger BED domain-containing protein RICESLEEPER 1	10187253	10188373	1-501[+]	Zinc finger BED domain-containing protein RICESLEEPER 2	PF14372.3^DUF4413^Domain of unknown function (DUF4413)^1-61^E:3e-16`PF05699.11^Dimer_Tnp_hAT^hAT family C-terminal dimerisation region^106-140^E:8.1e-06	.	.	ENOG410Y37V^transposon protein	KEGG:osa:4334009	GO:0005634^cellular_component^nucleus`GO:0003677^molecular_function^DNA binding`GO:0046872^molecular_function^metal ion binding`GO:0009791^biological_process^post-embryonic development`GO:0006355^biological_process^regulation of transcription, DNA-templated`GO:0006351^biological_process^transcription, DNA-templated	GO:0003677^molecular_function^DNA binding`GO:0046983^molecular_function^protein dimerization activity
PI D12_833	Transcription factor SCREAM2	10179379	10181594	1-387[+]	Transcription factor SCREAM2	.	.	.	ENOG4111GT2^inducer of cbf expression	KEGG:ath:AT1G12860	GO:0005634^cellular_component^nucleus`GO:0016597^molecular_function^amino acid binding`GO:0003677^molecular_function^DNA binding`GO:0007275^biological_process^multicellular organism development`GO:0006355^biological_process^regulation of transcription, DNA-templated`GO:0006351^biological_process^transcription, DNA-templated	.
PI D12_834	UPF0161 protein At3g09310	10097645	10098310	1-417[+]	UPF0161 protein At3g09310	PF01809.15^Haemolytic^Haemolytic domain^65-126^E:1.2e-18	.	ExpAA=12.22^PredHel=1^Topology=o15-37i	COG0759^Could be involved in insertion of integral membrane proteins into the membrane (By similarity)	KEGG:ath:AT3G09310	.	.
PI D12_835	B3 domain-containing transcription factor VRN1	8619710	8622993	1-1899[+]	B3 domain-containing transcription factor VRN1	PF02362.18^B3^B3 DNA binding domain^27-111^E:5.1e-16`PF02362.18^B3^B3 DNA binding domain^289-380^E:1.1e-17`PF02362.18^B3^B3 DNA binding domain^528-624^E:3.5e-17	.	.	ENOG410YZ3E^B3 domain-containing transcription factor	KEGG:ath:AT3G18990	GO:0005654^cellular_component^nucleoplasm`GO:0003677^molecular_function^DNA binding`GO:0009909^biological_process^regulation of flower development`GO:0006355^biological_process^regulation of transcription, DNA-templated`GO:0006351^biological_process^transcription, DNA-templated`GO:0010048^biological_process^vernalization response	GO:0003677^molecular_function^DNA binding
PI D12_836	.	8632802	8633180	.	.	.	.	.	.	.	.	.
PI D12_837	.	8661547	8661870	.	.	.	.	.	.	.	.	.
PI D12_838	.	10786547	10788311	1-384[+]	.	PF09366.7^DUF1997^Protein of unknown function (DUF1997)^3-45^E:1.2e-06`PF00023.27^Ank^Ankyrin repeat^101-125^E:7.4e-05	.	.	.	.	.	GO:0005515^molecular_function^protein binding
PI D12_839	5'-3' exoribonuclease 3	10964308	10966400	1-693[+]	5'-3' exoribonuclease 3	.	.	.	COG5049^5'-3' exoribonuclease	KEGG:ath:AT1G75660`KO:K12619	GO:0005634^cellular_component^nucleus`GO:0004534^molecular_function^5'-3' exoribonuclease activity`GO:0003676^molecular_function^nucleic acid binding`GO:0008270^molecular_function^zinc ion binding`GO:0010587^biological_process^miRNA catabolic process`GO:0006397^biological_process^mRNA processing	.
PI D12_840	.	11086087	11086299	.	.	.	.	.	.	.	.	.
PI D12_841	Heterogeneous nuclear ribonucleoprotein 1	10230131	10233566	291-1328[+]	Heterogeneous nuclear ribonucleoprotein 1	PF00076.19^RRM_1^RNA recognition motif. (a.k.a. RRM, RBD, or RNP domain)^5-62^E:5e-12`PF00076.19^RRM_1^RNA recognition motif. (a.k.a. RRM, RBD, or RNP domain)^93-155^E:5.2e-10`PF00076.19^RRM_1^RNA recognition motif. (a.k.a. RRM, RBD, or RNP domain)^217-269^E:1.6e-12	.	.	ENOG410YA8Z^Rna-binding protein	KEGG:ath:AT4G14300`KO:K14411	GO:0005737^cellular_component^cytoplasm`GO:0005681^cellular_component^spliceosomal complex`GO:0000166^molecular_function^nucleotide binding`GO:0003723^molecular_function^RNA binding`GO:0006397^biological_process^mRNA processing`GO:0051028^biological_process^mRNA transport`GO:0008380^biological_process^RNA splicing	GO:0003676^molecular_function^nucleic acid binding
PI D12_842	Serine/threonine-protein phosphatase 7 long form homolog	10203727	10203984	.	.	.	.	.	.	ENOG410YHBV^Serine threonine-protein phosphatase 7 long form homolog	KEGG:ath:AT1G48120	GO:0046872^molecular_function^metal ion binding`GO:0004721^molecular_function^phosphoprotein phosphatase activity
PI D12_843	Protein RALF-like 34	10202204	10202602	1-399[+]	Protein RALF-like 34	PF05498.8^RALF^Rapid ALkalinization Factor (RALF)^71-132^E:2e-20	sigP:1^28^0.814^YES	.	ENOG410YQ19^Rapid ALkalinization Factor (RALF)	KEGG:ath:AT5G67070	GO:0048046^cellular_component^apoplast`GO:0005622^cellular_component^intracellular`GO:0009506^cellular_component^plasmodesma`GO:0005179^molecular_function^hormone activity`GO:0004871^molecular_function^signal transducer activity`GO:0019722^biological_process^calcium-mediated signaling`GO:0007267^biological_process^cell-cell signaling	.
PI D12_844	Cyclin-D3-3	10245003	10246833	199-1326[+]	Cyclin-D3-2	PF00134.20^Cyclin_N^Cyclin, N-terminal domain^73-192^E:8e-27`PF02984.16^Cyclin_C^Cyclin, C-terminal domain^194-312^E:2.8e-14	.	.	ENOG410XRKC^(DC) complex that phosphorylates and inhibits members of the retinoblastoma (RB) protein family including RB1 and regulates the cell-cycle during G(1) S transition. Phosphorylation of RB1 allows dissociation of the transcription factor E2F from the RB E2F complex and the subsequent transcription of E2F target genes which are responsible for the progression through the G(1) phase. Hypo…	KEGG:ath:AT5G67260`KO:K14505	GO:0005634^cellular_component^nucleus`GO:0007049^biological_process^cell cycle`GO:0051301^biological_process^cell division`GO:0048316^biological_process^seed development	GO:0005634^cellular_component^nucleus
PI D12_845	.	10208605	10209327	1-624[+]	.	PF12776.4^Myb_DNA-bind_3^Myb/SANT-like DNA-binding domain^4-43^E:2e-07	.	.	.	.	.	.
PI D12_846	.	10211927	10213558	.	.	.	.	.	.	.	.	.
PI D12_847	.	10204263	10204748	.	.	.	.	.	.	.	.	.
PI D12_848	.	11581852	11582765	1-414[+]	.	PF03004.11^Transposase_24^Plant transposase (Ptta/En/Spm family)^4-122^E:1.2e-08	.	.	.	.	.	.
PI D12_849	Acyl-CoA-binding domain-containing protein 3	10445816	10448163	1-885[+]	Acyl-CoA-binding domain-containing protein 3	PF00887.16^ACBP^Acyl CoA binding protein^146-228^E:1.4e-22	sigP:1^16^0.738^YES	.	COG4281^Acyl-CoA binding domain containing	KEGG:ath:AT4G24230	GO:0005615^cellular_component^extracellular space`GO:0000062^molecular_function^fatty-acyl-CoA binding`GO:0008289^molecular_function^lipid binding`GO:0006810^biological_process^transport	GO:0000062^molecular_function^fatty-acyl-CoA binding
PI D12_850	Molybdate-anion transporter	10449204	10451993	98-1468[+]	Molybdate-anion transporter	PF05631.11^MFS_5^Sugar-tranasporters, 12 TM^58-349^E:2.8e-28	.	ExpAA=262.44^PredHel=11^Topology=o15-34i61-80o95-117i129-151o222-244i269-291o306-328i335-352o357-379i392-414o424-442i	ENOG410XSP5^Major Facilitator superfamily	.	GO:0016021^cellular_component^integral component of membrane`GO:0005886^cellular_component^plasma membrane`GO:0015098^molecular_function^molybdate ion transmembrane transporter activity	GO:0015098^molecular_function^molybdate ion transmembrane transporter activity`GO:0015689^biological_process^molybdate ion transport`GO:0016021^cellular_component^integral component of membrane
PI D12_851	.	10427615	10428569	1-528[+]	Lysine-rich arabinogalactan protein 18	.	.	.	ENOG41119DP^NA	KEGG:ath:AT4G37450	GO:0031225^cellular_component^anchored component of membrane`GO:0005886^cellular_component^plasma membrane`GO:0009554^biological_process^megasporogenesis	.
PI D12_852	.	10432412	10433047	1-636[+]	Lysine-rich arabinogalactan protein 18	.	sigP:1^21^0.795^YES	ExpAA=16.96^PredHel=1^Topology=i7-26o	ENOG41119DP^NA	KEGG:ath:AT4G37450	GO:0031225^cellular_component^anchored component of membrane`GO:0005886^cellular_component^plasma membrane`GO:0009554^biological_process^megasporogenesis	.
PI D12_853	50S ribosomal protein L16, chloroplastic {ECO:0000255|HAMAP-Rule:MF_01342}	10417277	10417597	.	.	.	.	.	.	.	.	GO:0009507^cellular_component^chloroplast`GO:0005840^cellular_component^ribosome`GO:0019843^molecular_function^rRNA binding`GO:0003735^molecular_function^structural constituent of ribosome`GO:0006412^biological_process^translation
PI D12_854	Nudix hydrolase 3	11218918	11220633	3-563[+]	Nudix hydrolase 3	PF00293.25^NUDIX^NUDIX domain^102-148^E:6.8e-06	.	ExpAA=32.91^PredHel=1^Topology=o20-42i	COG0494^Nudix hydrolase	KEGG:ath:AT1G79690	GO:0005829^cellular_component^cytosol`GO:0005773^cellular_component^vacuole`GO:0016787^molecular_function^hydrolase activity`GO:0046872^molecular_function^metal ion binding	GO:0016787^molecular_function^hydrolase activity
PI D12_855	Inhibitor of Bruton tyrosine kinase	11223340	11224681	1-645[+]	Inhibitor of Bruton tyrosine kinase	PF13516.3^LRR_6^Leucine Rich repeat^4-19^E:0.042`PF12796.4^Ank_2^Ankyrin repeats (3 copies)^60-138^E:1.8e-10`PF13857.3^Ank_5^Ankyrin repeats (many copies)^62-115^E:1.6e-08`PF00023.27^Ank^Ankyrin repeat^74-104^E:0.00049`PF13637.3^Ank_4^Ankyrin repeats (many copies)^85-128^E:4.9e-08`PF00023.27^Ank^Ankyrin repeat^108-138^E:0.018	.	.	.	KEGG:xla:431983	GO:0005737^cellular_component^cytoplasm`GO:0016020^cellular_component^membrane	GO:0005515^molecular_function^protein binding
PI D12_856	.	11222562	11223319	1-360[+]	.	PF13516.3^LRR_6^Leucine Rich repeat^53-74^E:0.3`PF13516.3^LRR_6^Leucine Rich repeat^77-89^E:1.5	.	.	.	.	.	GO:0005515^molecular_function^protein binding
PI D12_857	.	9639215	9639451	.	.	.	.	.	.	.	.	.
PI D12_858	Ethylene-responsive transcription factor ERF114	9627876	9628421	1-546[+]	Ethylene-responsive transcription factor ERF114	PF00847.17^AP2^AP2 domain^80-129^E:5.9e-11	.	.	ENOG410YY7D^Transcription factor	KEGG:ath:AT5G61890	GO:0005634^cellular_component^nucleus`GO:0003677^molecular_function^DNA binding`GO:0003700^molecular_function^transcription factor activity, sequence-specific DNA binding`GO:0050832^biological_process^defense response to fungus`GO:0009873^biological_process^ethylene-activated signaling pathway`GO:0006351^biological_process^transcription, DNA-templated	GO:0003700^molecular_function^transcription factor activity, sequence-specific DNA binding`GO:0006355^biological_process^regulation of transcription, DNA-templated
PI D12_859	.	9599324	9600130	1-669[+]	.	PF07939.8^DUF1685^Protein of unknown function (DUF1685)^119-174^E:1e-24	.	.	.	.	.	.
PI D12_860	Beta-galactosidase 17	9612189	9614611	11-607[+]	Beta-galactosidase 17	PF01301.16^Glyco_hydro_35^Glycosyl hydrolases family 35^78-166^E:8.7e-36`PF02449.12^Glyco_hydro_42^Beta-galactosidase^93-159^E:4.7e-05	.	ExpAA=21.88^PredHel=1^Topology=i27-49o	COG1874^beta-galactosidase	KEGG:ath:AT1G72990`KO:K12309	GO:0048046^cellular_component^apoplast`GO:0004565^molecular_function^beta-galactosidase activity`GO:0005975^biological_process^carbohydrate metabolic process	GO:0004565^molecular_function^beta-galactosidase activity`GO:0005975^biological_process^carbohydrate metabolic process`GO:0009341^cellular_component^beta-galactosidase complex
PI D12_861	.	9661403	9667998	1-4797[+]	.	.	.	.	.	.	.	.
PI D12_862	.	9591506	9592561	84-692[+]	.	PF03004.11^Transposase_24^Plant transposase (Ptta/En/Spm family)^4-125^E:3.9e-17	.	.	.	.	.	.
PI D12_863	.	9605281	9606507	1-1050[+]	.	PF13456.3^RVT_3^Reverse transcriptase-like^221-295^E:1.6e-09	.	.	.	.	.	.
PI D12_864	.	9608771	9609810	1-393[+]	.	.	.	.	.	.	.	.
PI D12_865	B3 domain-containing transcription factor VRN1	8566907	8568159	1-876[+]	B3 domain-containing transcription factor VRN1	PF02362.18^B3^B3 DNA binding domain^23-63^E:3.2e-10`PF02362.18^B3^B3 DNA binding domain^194-279^E:2.8e-12	.	.	ENOG410YZ3E^B3 domain-containing transcription factor	KEGG:ath:AT3G18990	GO:0005654^cellular_component^nucleoplasm`GO:0003677^molecular_function^DNA binding`GO:0009909^biological_process^regulation of flower development`GO:0006355^biological_process^regulation of transcription, DNA-templated`GO:0006351^biological_process^transcription, DNA-templated`GO:0010048^biological_process^vernalization response	GO:0003677^molecular_function^DNA binding
PI D12_866	GDSL esterase/lipase At2g23540	8580356	8582016	1-1146[+]	GDSL esterase/lipase At2g23540	PF00657.19^Lipase_GDSL^GDSL-like Lipase/Acylhydrolase^36-361^E:6.3e-15	sigP:1^25^0.859^YES	ExpAA=22.03^PredHel=1^Topology=i7-29o	ENOG410ZH2N^GDSL esterase lipase	KEGG:ath:AT2G23540	GO:0005576^cellular_component^extracellular region`GO:0016788^molecular_function^hydrolase activity, acting on ester bonds`GO:0016042^biological_process^lipid catabolic process	GO:0016788^molecular_function^hydrolase activity, acting on ester bonds
PI D12_867	B3 domain-containing transcription factor VRN1	8544320	8547776	1-2229[+]	B3 domain-containing transcription factor VRN1	PF02362.18^B3^B3 DNA binding domain^17-99^E:9.2e-14`PF02362.18^B3^B3 DNA binding domain^225-323^E:3.2e-16`PF02362.18^B3^B3 DNA binding domain^387-485^E:5.5e-16`PF02362.18^B3^B3 DNA binding domain^636-725^E:4.2e-15	.	.	ENOG410YZ3E^B3 domain-containing transcription factor	KEGG:ath:AT3G18990	GO:0005654^cellular_component^nucleoplasm`GO:0003677^molecular_function^DNA binding`GO:0009909^biological_process^regulation of flower development`GO:0006355^biological_process^regulation of transcription, DNA-templated`GO:0006351^biological_process^transcription, DNA-templated`GO:0010048^biological_process^vernalization response	GO:0003677^molecular_function^DNA binding
PI D12_868	B3 domain-containing protein REM19	8549187	8557846	1-1437[+]	B3 domain-containing protein REM19	PF02362.18^B3^B3 DNA binding domain^385-471^E:7.9e-15	.	.	ENOG41106BT^B3	KEGG:ath:AT1G49480	GO:0005634^cellular_component^nucleus`GO:0005886^cellular_component^plasma membrane`GO:0003677^molecular_function^DNA binding`GO:0034613^biological_process^cellular protein localization`GO:0006355^biological_process^regulation of transcription, DNA-templated`GO:0009409^biological_process^response to cold`GO:0006351^biological_process^transcription, DNA-templated	GO:0003677^molecular_function^DNA binding
PI D12_869	Probable N-acetyltransferase HLS1-like	11484986	11486434	1-1227[+]	Probable N-acetyltransferase HLS1-like	PF00583.22^Acetyltransf_1^Acetyltransferase (GNAT) family^70-165^E:1.7e-15`PF08445.7^FR47^FR47-like protein^107-168^E:2e-05	.	.	ENOG410YF8W^Acetyltransferase (GNAT) family	.	GO:0008080^molecular_function^N-acetyltransferase activity	GO:0008080^molecular_function^N-acetyltransferase activity`GO:0016747^molecular_function^transferase activity, transferring acyl groups other than amino-acyl groups
PI D12_870	.	11394066	11395101	.	.	.	.	.	.	.	.	.
PI D12_871	Formin-like protein 6	11632918	11634261	1-1083[+]	Formin-like protein 6	PF02181.20^FH2^Formin Homology 2 Domain^17-309^E:9.9e-90	.	.	ENOG410XQR0^inverted formin, FH2 and WH2 domain containing	KEGG:ath:AT5G67470	GO:0005618^cellular_component^cell wall`GO:0005737^cellular_component^cytoplasm`GO:0016021^cellular_component^integral component of membrane`GO:0005730^cellular_component^nucleolus`GO:0005634^cellular_component^nucleus`GO:0009524^cellular_component^phragmoplast`GO:0005886^cellular_component^plasma membrane`GO:0005819^cellular_component^spindle`GO:0003779^molecular_function^actin binding	.
PI D12_872	.	11652213	11653092	1-681[+]	.	PF03004.11^Transposase_24^Plant transposase (Ptta/En/Spm family)^4-112^E:3.1e-07	.	.	.	.	.	.
PI D12_873	Importin subunit alpha-1a	11316135	11317032	.	.	.	.	.	.	COG5064^importin subunit alpha	KEGG:osa:4327117	GO:0005829^cellular_component^cytosol`GO:0005643^cellular_component^nuclear pore`GO:0005654^cellular_component^nucleoplasm`GO:0048471^cellular_component^perinuclear region of cytoplasm`GO:0008139^molecular_function^nuclear localization sequence binding`GO:0008565^molecular_function^protein transporter activity`GO:0006607^biological_process^NLS-bearing protein import into nucleus`GO:0016032^biolog…
PI D12_874	Cytochrome b559 subunit alpha {ECO:0000255|HAMAP-Rule:MF_00642}	11336125	11336508	.	.	.	.	.	.	.	.	GO:0009535^cellular_component^chloroplast thylakoid membrane`GO:0016021^cellular_component^integral component of membrane`GO:0009539^cellular_component^photosystem II reaction center`GO:0009055^molecular_function^electron carrier activity`GO:0020037^molecular_function^heme binding`GO:0005506^molecular_function^iron ion binding`GO:0009767^biological_process^photosynthetic electron transport chain
PI D12_875	Ribonuclease III domain-containing protein RNC1, chloroplastic {ECO:0000305}	10559960	10563871	178-1800[+]	Ribonuclease III domain-containing protein RNC1, chloroplastic {ECO:0000305}	.	.	.	ENOG4110321^Ribonuclease III	KEGG:ath:AT4G37510	GO:0004525^molecular_function^ribonuclease III activity`GO:0003723^molecular_function^RNA binding`GO:0006396^biological_process^RNA processing	.
PI D12_876	Uncharacterized protein ycf36	10499852	10502366	96-1034[+]	Uncharacterized protein ycf36	PF06799.8^DUF1230^Protein of unknown function (DUF1230)^70-211^E:2.5e-57	.	ExpAA=65.82^PredHel=3^Topology=o104-126i133-155o208-230i	.	.	GO:0009507^cellular_component^chloroplast	.
PI D12_877	Casein kinase II subunit alpha-2	10567206	10570714	1-1182[+]	Casein kinase II subunit alpha-2	PF00069.22^Pkinase^Protein kinase domain^85-379^E:1.4e-63`PF07714.14^Pkinase_Tyr^Protein tyrosine kinase^87-272^E:1.1e-17	sigP:1^31^0.733^YES	ExpAA=19.36^PredHel=1^Topology=i13-30o	ENOG410XNPP^Casein Kinase	KEGG:ath:AT3G50000`KO:K03097	GO:0005524^molecular_function^ATP binding`GO:0004674^molecular_function^protein serine/threonine kinase activity	GO:0004672^molecular_function^protein kinase activity`GO:0005524^molecular_function^ATP binding`GO:0006468^biological_process^protein phosphorylation
PI D12_878	Serine/threonine-protein phosphatase 7 long form homolog	10554140	10555817	1-1257[+]	Serine/threonine-protein phosphatase 7 long form homolog	PF10536.6^PMD^Plant mobile domain^26-152^E:1.2e-21	.	.	ENOG410YHBV^Serine threonine-protein phosphatase 7 long form homolog	KEGG:ath:AT1G48120	GO:0046872^molecular_function^metal ion binding`GO:0004721^molecular_function^phosphoprotein phosphatase activity	.
PI D12_879	Serine/threonine-protein phosphatase 7 long form homolog	10553656	10554097	.	.	.	.	.	.	ENOG410YHBV^Serine threonine-protein phosphatase 7 long form homolog	KEGG:ath:AT1G48120	GO:0046872^molecular_function^metal ion binding`GO:0004721^molecular_function^phosphoprotein phosphatase activity
PI D12_880	.	10526573	10527643	1-1071[+]	.	.	.	.	.	.	.	.
PI D12_881	.	10583167	10584310	1-720[+]	.	.	.	.	.	.	.	.
PI D12_882	Putative EG45-like domain containing protein 1	10987647	10988162	1-381[+]	Putative EG45-like domain containing protein 1	PF03330.15^DPBB_1^Lytic transglycolase^49-122^E:6.5e-17	sigP:1^21^0.844^YES	ExpAA=22.73^PredHel=1^Topology=i7-29o	ENOG41123UD^EG45-like domain containing	KEGG:ath:AT4G30380	GO:0005576^cellular_component^extracellular region`GO:0071456^biological_process^cellular response to hypoxia	.
PI D12_883	Putative EG45-like domain containing protein 1	11010697	11012756	1-360[+]	Putative EG45-like domain containing protein 1	PF03330.15^DPBB_1^Lytic transglycolase^65-119^E:1.6e-07	sigP:1^16^0.508^YES	.	ENOG41123UD^EG45-like domain containing	KEGG:ath:AT4G30380	GO:0005576^cellular_component^extracellular region`GO:0071456^biological_process^cellular response to hypoxia	.
PI D12_884	Putative EG45-like domain containing protein 1	11014575	11015088	1-381[+]	Putative EG45-like domain containing protein 1	PF03330.15^DPBB_1^Lytic transglycolase^49-122^E:6.5e-16	sigP:1^21^0.896^YES	ExpAA=21.67^PredHel=1^Topology=i7-29o	ENOG41123UD^EG45-like domain containing	KEGG:ath:AT4G30380	GO:0005576^cellular_component^extracellular region`GO:0071456^biological_process^cellular response to hypoxia	.
PI D12_885	Putative EG45-like domain containing protein 1	10997269	10997771	.	.	.	.	.	.	ENOG41123UD^EG45-like domain containing	KEGG:ath:AT4G30380	GO:0005576^cellular_component^extracellular region`GO:0071456^biological_process^cellular response to hypoxia
PI D12_886	.	11825844	11829804	1-1770[+]	.	PF10225.6^DUF2215^Uncharacterized conserved protein (DUF2215)^248-524^E:1.7e-52	.	ExpAA=163.83^PredHel=8^Topology=i7-29o100-122i255-274o279-301i314-336o356-375i388-407o417-439i	.	.	.	.
PI D12_887	.	11822578	11822972	.	.	.	.	.	.	.	.	.
PI D12_888	Probable E3 ubiquitin-protein ligase HIP1	10050112	10052252	1-1701[+]	Probable E3 ubiquitin-protein ligase HIP1	PF12678.4^zf-rbx1^RING-H2 zinc finger domain^517-560^E:1.5e-08`PF13639.3^zf-RING_2^Ring finger domain^519-560^E:2e-12`PF13923.3^zf-C3HC4_2^Zinc finger, C3HC4 type (RING finger)^519-559^E:1.5e-07`PF17123.2^zf-RING_11^RING-like zinc finger^519-546^E:2e-06`PF00097.22^zf-C3HC4^Zinc finger, C3HC4 type (RING finger)^519-559^E:3.5e-06`PF13445.3^zf-RING_UBOX^RING-type zinc-finger^519-557^E:0.0011	.	.	ENOG41121N2^zinc ion binding	KEGG:osa:9272591	GO:0016874^molecular_function^ligase activity`GO:0008270^molecular_function^zinc ion binding`GO:0016567^biological_process^protein ubiquitination`GO:0040008^biological_process^regulation of growth	GO:0008270^molecular_function^zinc ion binding`GO:0005515^molecular_function^protein binding`GO:0046872^molecular_function^metal ion binding
PI D12_889	PI-PLC X domain-containing protein At5g67130	10007317	10009668	1-1338[+]	PI-PLC X domain-containing protein At5g67130	.	.	.	ENOG410Y3PH^PI-PLC X domain-containing protein	KEGG:ath:AT5G67130	GO:0046658^cellular_component^anchored component of plasma membrane`GO:0005886^cellular_component^plasma membrane`GO:0008081^molecular_function^phosphoric diester hydrolase activity`GO:0006629^biological_process^lipid metabolic process	.
PI D12_890	.	10076112	10077427	1-933[+]	.	PF03168.10^LEA_2^Late embryogenesis abundant protein^184-282^E:1.5e-06	.	ExpAA=23.97^PredHel=1^Topology=i121-143o	.	.	.	.
PI D12_891	Nicotinate phosphoribosyltransferase 2 {ECO:0000303|PubMed:18978034}	10068299	10074640	1-1704[+]	Nicotinate phosphoribosyltransferase 2 {ECO:0000303|PubMed:18978034}	PF04095.13^NAPRTase^Nicotinate phosphoribosyltransferase (NAPRTase) family^336-435^E:5.2e-05	.	.	COG1488^Nicotinate phosphoribosyltransferase	KEGG:ath:AT2G23420`KO:K00763	GO:0016874^molecular_function^ligase activity`GO:0004516^molecular_function^nicotinate phosphoribosyltransferase activity`GO:0004514^molecular_function^nicotinate-nucleotide diphosphorylase (carboxylating) activity`GO:0009435^biological_process^NAD biosynthetic process`GO:0019358^biological_process^nicotinate nucleotide salvage	.
PI D12_892	Transcription factor SPATULA	10054560	10056587	1-714[+]	Transcription factor SPATULA	PF00010.23^HLH^Helix-loop-helix DNA-binding domain^96-142^E:2.1e-12	.	.	ENOG410YQY7^Transcription factor	KEGG:ath:AT4G36930	GO:0005634^cellular_component^nucleus`GO:0003677^molecular_function^DNA binding`GO:0003700^molecular_function^transcription factor activity, sequence-specific DNA binding`GO:0048440^biological_process^carpel development`GO:0007623^biological_process^circadian rhythm`GO:0010154^biological_process^fruit development`GO:0010187^biological_process^negative regulation of seed germination`GO:0009409^bio…	GO:0046983^molecular_function^protein dimerization activity
PI D12_893	Mitogen-activated protein kinase kinase kinase YODA	10078717	10079769	1-1053[+]	Mitogen-activated protein kinase kinase kinase YODA	PF00069.22^Pkinase^Protein kinase domain^5-262^E:2.1e-51`PF07714.14^Pkinase_Tyr^Protein tyrosine kinase^7-257^E:3.2e-28	.	.	ENOG410XQGS^mitogen-activated protein kinase kinase kinase	KEGG:ath:AT1G63700	GO:0005737^cellular_component^cytoplasm`GO:0005524^molecular_function^ATP binding`GO:0004709^molecular_function^MAP kinase kinase kinase activity`GO:0004674^molecular_function^protein serine/threonine kinase activity`GO:0032147^biological_process^activation of protein kinase activity`GO:0010229^biological_process^inflorescence development`GO:0040008^biological_process^regulation of growth`GO:0007…	GO:0004672^molecular_function^protein kinase activity`GO:0005524^molecular_function^ATP binding`GO:0006468^biological_process^protein phosphorylation
PI D12_894	OTU domain-containing protein 3	10000918	10005054	1038-1343[+]	.	.	.	.	.	.	.	.
PI D12_894	OTU domain-containing protein 3	10000918	10005054	167-1312[+]	OTU domain-containing protein 3	PF02338.16^OTU^OTU-like cysteine protease^50-143^E:3.2e-10`PF02810.12^SEC-C^SEC-C motif^310-327^E:8.3e-07	.	.	ENOG4110S6T^OTU domain containing 3	KEGG:mmu:73162`KO:K13717	GO:0004843^molecular_function^thiol-dependent ubiquitin-specific protease activity`GO:0035871^biological_process^protein K11-linked deubiquitination`GO:0044313^biological_process^protein K6-linked deubiquitination	.
PI D12_895	F-box protein At5g67140	10009337	10010924	1-687[+]	F-box protein At5g67140	PF12937.4^F-box-like^F-box-like^7-42^E:8.7e-06`PF00646.30^F-box^F-box domain^7-40^E:0.0054`PF13516.3^LRR_6^Leucine Rich repeat^129-150^E:0.22	.	.	ENOG410XQ54^F-box and leucine-rich repeat protein	KEGG:ath:AT5G67140	.	GO:0005515^molecular_function^protein binding
PI D12_896	.	11887906	11892771	483-1889[+]	.	PF04616.11^Glyco_hydro_43^Glycosyl hydrolases family 43^189-373^E:5.3e-19	.	ExpAA=25.14^PredHel=1^Topology=i21-43o	.	.	.	GO:0004553^molecular_function^hydrolase activity, hydrolyzing O-glycosyl compounds`GO:0005975^biological_process^carbohydrate metabolic process
PI D12_897	Putative glycosyltransferase 7	12170621	12171991	1-1371[+]	Putative glycosyltransferase 7	PF05637.9^Glyco_transf_34^galactosyl transferase GMA12/MNN10 family^128-400^E:5.5e-74	.	ExpAA=22.47^PredHel=1^Topology=i29-51o	ENOG410XSJS^glycosyltransferase	KEGG:ath:AT2G22900	GO:0005768^cellular_component^endosome`GO:0005794^cellular_component^Golgi apparatus`GO:0000139^cellular_component^Golgi membrane`GO:0016021^cellular_component^integral component of membrane`GO:0005802^cellular_component^trans-Golgi network`GO:0008378^molecular_function^galactosyltransferase activity`GO:0010392^biological_process^galactoglucomannan metabolic process`GO:0010192^biological_process^…	GO:0016757^molecular_function^transferase activity, transferring glycosyl groups`GO:0016021^cellular_component^integral component of membrane
PI D12_898	.	12377519	12378063	.	.	.	.	.	.	.	.	.
PI D12_899	Phytosulfokines	12493219	12493699	.	.	.	.	.	.	.	.	GO:0005576^cellular_component^extracellular region`GO:0030154^biological_process^cell differentiation`GO:0008283^biological_process^cell proliferation`GO:0007275^biological_process^multicellular organism development
PI D12_900	Serine/threonine-protein phosphatase 7 long form homolog	12603528	12605086	1-978[+]	Serine/threonine-protein phosphatase 7 long form homolog	PF10536.6^PMD^Plant mobile domain^28-98^E:1.2e-20`PF10536.6^PMD^Plant mobile domain^106-204^E:2.9e-14	.	.	ENOG410YHBV^Serine threonine-protein phosphatase 7 long form homolog	KEGG:ath:AT1G48120	GO:0046872^molecular_function^metal ion binding`GO:0004721^molecular_function^phosphoprotein phosphatase activity	.
PI D12_901	.	11995220	11995579	1-360[+]	.	PF12776.4^Myb_DNA-bind_3^Myb/SANT-like DNA-binding domain^20-118^E:2.1e-11	.	.	.	.	.	.
PI D12_902	Protein SHORT-ROOT	12052851	12054221	1-1371[+]	Protein SHORT-ROOT	PF03514.11^GRAS^GRAS domain family^67-455^E:7.1e-100	.	.	ENOG41116YR^Transcription factor	KEGG:ath:AT4G37650	GO:0005769^cellular_component^early endosome`GO:0005770^cellular_component^late endosome`GO:0005634^cellular_component^nucleus`GO:0055037^cellular_component^recycling endosome`GO:0043565^molecular_function^sequence-specific DNA binding`GO:0003700^molecular_function^transcription factor activity, sequence-specific DNA binding`GO:0008356^biological_process^asymmetric cell division`GO:0055072^biolog…	.
PI D12_903	Potassium channel AKT3	12030849	12034582	1-1317[+]	Potassium channel AKT3	PF12796.4^Ank_2^Ankyrin repeats (3 copies)^150-237^E:8.2e-11`PF13637.3^Ank_4^Ankyrin repeats (many copies)^178-215^E:7.3e-06`PF00023.27^Ank^Ankyrin repeat^180-208^E:0.0057`PF13398.3^Peptidase_M50B^Peptidase M50B-like^263-392^E:1.2e-24	.	ExpAA=103.22^PredHel=4^Topology=i279-298o303-322i329-351o379-401i	ENOG410XPSE^Potassium voltage-gated channel, subfamily H (Eag-related), member	KEGG:osa:9271501	GO:0016021^cellular_component^integral component of membrane`GO:0005249^molecular_function^voltage-gated potassium channel activity`GO:0042391^biological_process^regulation of membrane potential	GO:0005515^molecular_function^protein binding
PI D12_904	.	11990168	11990505	.	.	.	.	.	.	.	.	.
PI D12_905	AP2-like ethylene-responsive transcription factor ANT	12701659	12705668	473-2446[+]	AP2-like ethylene-responsive transcription factor ANT	PF00847.17^AP2^AP2 domain^319-375^E:1.3e-09`PF00847.17^AP2^AP2 domain^420-470^E:9.1e-08	.	.	ENOG410Y9X6^Transcription factor	KEGG:ath:AT4G37750`KO:K09285	GO:0005634^cellular_component^nucleus`GO:0003677^molecular_function^DNA binding`GO:0003700^molecular_function^transcription factor activity, sequence-specific DNA binding`GO:0030154^biological_process^cell differentiation`GO:0009908^biological_process^flower development`GO:0010492^biological_process^maintenance of shoot apical meristem identity`GO:0042127^biological_process^regulation of cell pro…	GO:0003700^molecular_function^transcription factor activity, sequence-specific DNA binding`GO:0006355^biological_process^regulation of transcription, DNA-templated
PI D12_906	SelT-like protein	12771813	12772457	1-366[+]	SelT-like protein	.	.	.	ENOG4111J49^selenoprotein T	KEGG:ath:AT3G47300	.	.
PI D12_907	Pentatricopeptide repeat-containing protein ELI1, chloroplastic {ECO:0000305}	10324911	10326809	1-1899[+]	Pentatricopeptide repeat-containing protein ELI1, chloroplastic {ECO:0000305}	PF13812.3^PPR_3^Pentatricopeptide repeat domain^91-142^E:8.7e-06`PF13041.3^PPR_2^PPR repeat family^95-142^E:4.8e-10`PF01535.17^PPR^PPR repeat^100-128^E:0.0098`PF01535.17^PPR^PPR repeat^168-192^E:0.13`PF01535.17^PPR^PPR repeat^195-224^E:1.1e-05`PF12854.4^PPR_1^PPR repeat^221-251^E:3.2e-06`PF13041.3^PPR_2^PPR repeat family^223-270^E:1.1e-10`PF01535.17^PPR^PPR repeat^226-252^E:2.5e-08`PF01535.17^PPR…	.	.	ENOG410Z7Z7^Pentatricopeptide repeat-containing protein	KEGG:ath:AT4G37380	GO:0009507^cellular_component^chloroplast`GO:0003723^molecular_function^RNA binding`GO:0008270^molecular_function^zinc ion binding`GO:1900865^biological_process^chloroplast RNA modification`GO:0006397^biological_process^mRNA processing	GO:0008270^molecular_function^zinc ion binding
PI D12_908	.	10308611	10311699	1-642[+]	Lysine-rich arabinogalactan protein 18	.	.	.	ENOG41119DP^NA	KEGG:ath:AT4G37450	GO:0031225^cellular_component^anchored component of membrane`GO:0005886^cellular_component^plasma membrane`GO:0009554^biological_process^megasporogenesis	.
PI D12_909	Putative ribonuclease H protein At1g65750	10355877	10356839	1-804[+]	Putative ribonuclease H protein At1g65750	PF13966.3^zf-RVT^zinc-binding in reverse transcriptase^139-225^E:5.3e-16	.	.	.	.	GO:0046872^molecular_function^metal ion binding`GO:0003676^molecular_function^nucleic acid binding`GO:0004523^molecular_function^RNA-DNA hybrid ribonuclease activity	.
PI D12_910	Cytochrome P450 81E8 {ECO:0000303|PubMed:14617078}	10303966	10306227	1-1515[+]	Cytochrome P450 81E8 {ECO:0000303|PubMed:14617078}	PF00067.19^p450^Cytochrome P450^32-484^E:2.2e-96	.	.	.	.	GO:0016021^cellular_component^integral component of membrane`GO:0020037^molecular_function^heme binding`GO:0005506^molecular_function^iron ion binding`GO:0004497^molecular_function^monooxygenase activity`GO:0016705^molecular_function^oxidoreductase activity, acting on paired donors, with incorporation or reduction of molecular oxygen	GO:0005506^molecular_function^iron ion binding`GO:0016705^molecular_function^oxidoreductase activity, acting on paired donors, with incorporation or reduction of molecular oxygen`GO:0020037^molecular_function^heme binding`GO:0055114^biological_process^oxidation-reduction process
PI D12_911	U-box domain-containing protein 4	10311854	10317433	320-2884[+]	U-box domain-containing protein 4	PF04564.12^U-box^U-box domain^260-330^E:2.1e-21`PF00514.20^Arm^Armadillo/beta-catenin-like repeat^602-639^E:4.4e-09`PF00514.20^Arm^Armadillo/beta-catenin-like repeat^641-680^E:0.00015`PF00514.20^Arm^Armadillo/beta-catenin-like repeat^684-721^E:5.4e-06`PF00514.20^Arm^Armadillo/beta-catenin-like repeat^725-761^E:0.00029	sigP:1^16^0.701^YES	.	ENOG410XU9Y^U-box domain-containing protein 4-like	KEGG:ath:AT2G23140	GO:0016874^molecular_function^ligase activity`GO:0004842^molecular_function^ubiquitin-protein transferase activity	GO:0004842^molecular_function^ubiquitin-protein transferase activity`GO:0016567^biological_process^protein ubiquitination`GO:0005515^molecular_function^protein binding
PI D12_912	Metal transporter Nramp3	10318910	10321226	1-1500[+]	Metal transporter Nramp3	PF01566.15^Nramp^Natural resistance-associated macrophage protein^74-435^E:1.7e-118	.	ExpAA=231.03^PredHel=11^Topology=o89-111i131-153o163-185i192-209o236-255i276-298o334-356i369-391o406-423i436-458o473-495i	COG1914^H( )-stimulated, divalent metal cation uptake system (By similarity)	KEGG:ath:AT2G23150`KO:K12347	GO:0005794^cellular_component^Golgi apparatus`GO:0016021^cellular_component^integral component of membrane`GO:0009506^cellular_component^plasmodesma`GO:0005774^cellular_component^vacuolar membrane`GO:0005773^cellular_component^vacuole`GO:0005215^molecular_function^transporter activity`GO:0042742^biological_process^defense response to bacterium`GO:0055072^biological_process^iron ion homeostasis`GO…	GO:0005215^molecular_function^transporter activity`GO:0006810^biological_process^transport`GO:0016020^cellular_component^membrane
PI D12_913	.	10337877	10338929	1-555[+]	.	PF13456.3^RVT_3^Reverse transcriptase-like^79-184^E:3.7e-13	.	.	.	.	.	.
PI D12_914	.	13563317	13564082	1-393[+]	.	.	.	.	.	.	.	.
PI D12_915	.	13493942	13494178	.	.	.	.	.	.	.	.	.
PI D12_916	Protein RALF-like 30	13492591	13492842	.	.	.	.	.	.	ENOG41108F5^Rapid ALkalinization Factor (RALF)	KEGG:ath:AT4G13075	GO:0048046^cellular_component^apoplast`GO:0005622^cellular_component^intracellular`GO:0005179^molecular_function^hormone activity`GO:0004871^molecular_function^signal transducer activity`GO:0019722^biological_process^calcium-mediated signaling`GO:0007267^biological_process^cell-cell signaling
PI D12_917	.	13491331	13491574	.	.	.	.	.	.	.	.	.
PI D12_918	.	13312050	13312782	1-468[+]	.	PF12776.4^Myb_DNA-bind_3^Myb/SANT-like DNA-binding domain^20-120^E:2.9e-12	.	.	.	.	.	.
PI D12_919	Protein SCAI	13810612	13815999	138-1934[+]	Protein SCAI	PF12070.5^DUF3550^Protein of unknown function (DUF3550/UPF0682)^14-548^E:7.2e-191	.	.	ENOG410XRRG^negative regulation of Rho protein signal transduction	KEGG:hsa:286205	GO:0005737^cellular_component^cytoplasm`GO:0016021^cellular_component^integral component of membrane`GO:0031965^cellular_component^nuclear membrane`GO:0005654^cellular_component^nucleoplasm`GO:0005634^cellular_component^nucleus`GO:0003714^molecular_function^transcription corepressor activity`GO:0030336^biological_process^negative regulation of cell migration`GO:1903507^biological_process^negative…	GO:0003714^molecular_function^transcription corepressor activity`GO:0006351^biological_process^transcription, DNA-templated
PI D12_920	CDK-activating kinase assembly factor MAT1	13807242	13809143	195-740[+]	CDK-activating kinase assembly factor MAT1	PF06391.10^MAT1^CDK-activating kinase assembly factor MAT1^10-81^E:6.2e-23	.	.	.	KEGG:xla:380053`KO:K10842	GO:0005634^cellular_component^nucleus`GO:0008270^molecular_function^zinc ion binding`GO:0007049^biological_process^cell cycle`GO:0051301^biological_process^cell division	GO:0007049^biological_process^cell cycle`GO:0005634^cellular_component^nucleus
PI D12_921	Tubulin alpha-2 chain	13060188	13061612	1-1041[+]	Tubulin alpha chain	PF00091.22^Tubulin^Tubulin/FtsZ family, GTPase domain^12-46^E:0.00012`PF03953.14^Tubulin_C^Tubulin C-terminal domain^158-286^E:4.1e-49	.	.	.	.	GO:0005737^cellular_component^cytoplasm`GO:0005874^cellular_component^microtubule`GO:0005525^molecular_function^GTP binding`GO:0003924^molecular_function^GTPase activity`GO:0005200^molecular_function^structural constituent of cytoskeleton`GO:0007017^biological_process^microtubule-based process	GO:0003924^molecular_function^GTPase activity
PI D12_922	Cysteine desulfurase, mitochondrial	13018345	13019697	1-1071[+]	Cysteine desulfurase, mitochondrial	PF00266.16^Aminotran_5^Aminotransferase class-V^53-161^E:3.1e-28`PF00266.16^Aminotran_5^Aminotransferase class-V^162-320^E:6.5e-15	.	.	COG1104^cysteine desulfurase	.	GO:0005739^cellular_component^mitochondrion`GO:0005524^molecular_function^ATP binding`GO:0031071^molecular_function^cysteine desulfurase activity`GO:0051536^molecular_function^iron-sulfur cluster binding`GO:0030170^molecular_function^pyridoxal phosphate binding`GO:0008270^molecular_function^zinc ion binding`GO:0044571^biological_process^[2Fe-2S] cluster assembly`GO:0016226^biological_process^iron…	.
PI D12_923	.	13064646	13065503	.	.	.	.	.	.	.	.	.
PI D12_924	.	13007721	13008496	1-606[+]	.	.	.	.	.	.	.	.
PI D12_925	Elongator complex protein 4	12409539	12412241	164-1249[+]	Elongator complex protein 4	PF05625.8^PAXNEB^PAXNEB protein^23-361^E:2e-82	.	.	.	KEGG:ath:AT3G11220`KO:K11375	GO:0005737^cellular_component^cytoplasm`GO:0033588^cellular_component^Elongator holoenzyme complex`GO:0005634^cellular_component^nucleus`GO:0016746^molecular_function^transferase activity, transferring acyl groups`GO:0009738^biological_process^abscisic acid-activated signaling pathway`GO:0009734^biological_process^auxin-activated signaling pathway`GO:0071329^biological_process^cellular response t…	GO:0033588^cellular_component^Elongator holoenzyme complex
PI D12_926	.	12464675	12464986	1-312[+]	.	.	.	.	.	.	.	.
PI D12_927	.	12480757	12482167	.	.	.	.	.	.	.	.	.
PI D12_928	.	12402026	12402962	.	.	.	.	.	.	.	.	.
PI D12_929	.	12470888	12471587	.	.	.	.	.	.	.	.	.
PI D12_930	.	12415273	12416088	.	.	.	.	.	.	.	.	.
PI D12_931	.	14237857	14238585	1-447[+]	.	.	.	.	.	.	.	.
PI D12_932	40S ribosomal protein S6	13742953	13745157	2-808[+]	40S ribosomal protein S6	PF01092.16^Ribosomal_S6e^Ribosomal protein S6e^20-147^E:1.2e-57	.	.	.	.	GO:0005840^cellular_component^ribosome`GO:0003735^molecular_function^structural constituent of ribosome`GO:0006412^biological_process^translation	GO:0003735^molecular_function^structural constituent of ribosome`GO:0006412^biological_process^translation`GO:0005622^cellular_component^intracellular`GO:0005840^cellular_component^ribosome
PI D12_933	Peroxidase 17	13740197	13741600	135-1124[+]	Peroxidase 17	PF00141.20^peroxidase^Peroxidase^39-285^E:8.1e-71	sigP:1^19^0.893^YES	.	ENOG410YF4C^peroxidase	KEGG:ath:AT2G22420`KO:K00430	GO:0005829^cellular_component^cytosol`GO:0005576^cellular_component^extracellular region`GO:0005773^cellular_component^vacuole`GO:0020037^molecular_function^heme binding`GO:0046872^molecular_function^metal ion binding`GO:0004601^molecular_function^peroxidase activity`GO:0042744^biological_process^hydrogen peroxide catabolic process`GO:0006979^biological_process^response to oxidative stress	GO:0004601^molecular_function^peroxidase activity`GO:0020037^molecular_function^heme binding`GO:0006979^biological_process^response to oxidative stress`GO:0055114^biological_process^oxidation-reduction process
PI D12_934	LanC-like protein GCL1	13781487	13784026	3-1397[+]	LanC-like protein GCL1	PF05147.10^LANC_like^Lanthionine synthetase C-like protein^109-464^E:9.7e-82	.	.	ENOG410XQIA^glutathione binding	KEGG:ath:AT5G65280	GO:0019898^cellular_component^extrinsic component of membrane	.
PI D12_935	Serine/threonine-protein phosphatase 7 long form homolog	13773814	13776634	1-1437[+]	Serine/threonine-protein phosphatase 7 long form homolog	PF10536.6^PMD^Plant mobile domain^65-192^E:1.2e-25`PF10536.6^PMD^Plant mobile domain^197-283^E:1.5e-09	.	.	ENOG410YHBV^Serine threonine-protein phosphatase 7 long form homolog	KEGG:ath:AT1G48120	GO:0046872^molecular_function^metal ion binding`GO:0004721^molecular_function^phosphoprotein phosphatase activity	.
PI D12_936	Probable mannitol dehydrogenase	13415772	13417771	1-300[-]	.	.	.	.	.	.	.	.
PI D12_936	Probable mannitol dehydrogenase	13415772	13417771	73-1173[+]	Probable mannitol dehydrogenase	PF08240.9^ADH_N^Alcohol dehydrogenase GroES-like domain^42-155^E:4.6e-27`PF00107.23^ADH_zinc_N^Zinc-binding dehydrogenase^198-321^E:5.9e-19	.	.	.	.	GO:0046029^molecular_function^mannitol dehydrogenase activity`GO:0008270^molecular_function^zinc ion binding	GO:0055114^biological_process^oxidation-reduction process
PI D12_937	Probable mannitol dehydrogenase	13419869	13420517	1-549[+]	Probable mannitol dehydrogenase	PF01262.18^AlaDh_PNT_C^Alanine dehydrogenase/PNT, C-terminal domain^70-140^E:6.3e-06`PF00107.23^ADH_zinc_N^Zinc-binding dehydrogenase^78-162^E:2.3e-09	.	.	.	.	GO:0046029^molecular_function^mannitol dehydrogenase activity`GO:0008270^molecular_function^zinc ion binding	GO:0055114^biological_process^oxidation-reduction process
PI D12_938	Protein RALF-like 30	13478630	13478875	.	.	.	.	.	.	ENOG41108F5^Rapid ALkalinization Factor (RALF)	KEGG:ath:AT4G13075	GO:0048046^cellular_component^apoplast`GO:0005622^cellular_component^intracellular`GO:0005179^molecular_function^hormone activity`GO:0004871^molecular_function^signal transducer activity`GO:0019722^biological_process^calcium-mediated signaling`GO:0007267^biological_process^cell-cell signaling
PI D12_939	.	13473974	13474424	.	.	.	.	.	.	.	.	.
PI D12_940	LMBR1 domain-containing protein 2-B	13960730	13965085	1-1314[+]	LMBR1 domain-containing protein 2 homolog B	PF04791.13^LMBR1^LMBR1-like membrane protein^60-374^E:4.6e-35	.	ExpAA=109.05^PredHel=5^Topology=o35-54i227-249o264-286i298-317o356-375i	ENOG410XR8P^LMBR1 domain containing 2	KEGG:ddi:DDB_G0281669	GO:0071944^cellular_component^cell periphery`GO:0016021^cellular_component^integral component of membrane`GO:0005886^cellular_component^plasma membrane`GO:0001726^cellular_component^ruffle`GO:0016477^biological_process^cell migration`GO:0006935^biological_process^chemotaxis`GO:0006897^biological_process^endocytosis`GO:0031268^biological_process^pseudopodium organization	.
PI D12_941	Serine/threonine-protein phosphatase 7 long form homolog	13935850	13936589	.	.	.	.	.	.	ENOG410YHBV^Serine threonine-protein phosphatase 7 long form homolog	KEGG:ath:AT1G48120	GO:0046872^molecular_function^metal ion binding`GO:0004721^molecular_function^phosphoprotein phosphatase activity
PI D12_942	.	13935044	13935804	329-628[-]	.	.	.	ExpAA=21.65^PredHel=1^Topology=i21-43o	.	.	.	.
PI D12_943	.	13960100	13960564	1-387[+]	.	.	.	.	.	.	.	.
PI D12_944	.	13965746	13965958	.	.	.	.	.	.	.	.	.
PI D12_945	.	14028229	14028825	1-573[+]	.	PF13456.3^RVT_3^Reverse transcriptase-like^47-155^E:1.9e-09	.	.	.	.	.	.
PI D12_946	.	14028833	14029467	1-411[+]	.	PF13966.3^zf-RVT^zinc-binding in reverse transcriptase^45-102^E:7.8e-09	.	.	.	.	.	.
PI D12_947	.	14025946	14026286	.	.	.	.	.	.	.	.	.
PI D12_948	Homeobox-leucine zipper protein ATHB-16	14327062	14329154	271-1476[+]	Homeobox-leucine zipper protein ATHB-16	PF00046.26^Homeobox^Homeobox domain^137-190^E:5.4e-16`PF02183.15^HALZ^Homeobox associated leucine zipper^192-233^E:2e-15	.	.	ENOG410Z2UE^homeobox-leucine zipper protein	KEGG:ath:AT4G40060`KO:K09338	GO:0005634^cellular_component^nucleus`GO:0043565^molecular_function^sequence-specific DNA binding`GO:0003700^molecular_function^transcription factor activity, sequence-specific DNA binding`GO:0030308^biological_process^negative regulation of cell growth`GO:0048573^biological_process^photoperiodism, flowering`GO:0045893^biological_process^positive regulation of transcription, DNA-templated`GO:0048…	GO:0003677^molecular_function^DNA binding`GO:0003700^molecular_function^transcription factor activity, sequence-specific DNA binding`GO:0043565^molecular_function^sequence-specific DNA binding`GO:0006355^biological_process^regulation of transcription, DNA-templated
PI D12_949	Serine carboxypeptidase-like 2	12271154	12272937	1-756[+]	Serine carboxypeptidase-like 2	PF00450.19^Peptidase_S10^Serine carboxypeptidase^16-57^E:6.1e-10`PF00450.19^Peptidase_S10^Serine carboxypeptidase^112-248^E:1.7e-36	.	.	COG2939^carboxy-peptidase	KEGG:ath:AT1G73300`KO:K16296	GO:0005576^cellular_component^extracellular region`GO:0004180^molecular_function^carboxypeptidase activity`GO:0016747^molecular_function^transferase activity, transferring acyl groups other than amino-acyl groups`GO:0019748^biological_process^secondary metabolic process	GO:0004185^molecular_function^serine-type carboxypeptidase activity`GO:0006508^biological_process^proteolysis
PI D12_950	Serine carboxypeptidase-like 2	12233733	12236369	1-1383[+]	Serine carboxypeptidase-like 2	PF00450.19^Peptidase_S10^Serine carboxypeptidase^32-457^E:3.5e-121	sigP:1^24^0.489^YES	.	COG2939^carboxy-peptidase	KEGG:ath:AT1G73300`KO:K16296	GO:0005576^cellular_component^extracellular region`GO:0004180^molecular_function^carboxypeptidase activity`GO:0016747^molecular_function^transferase activity, transferring acyl groups other than amino-acyl groups`GO:0019748^biological_process^secondary metabolic process	GO:0004185^molecular_function^serine-type carboxypeptidase activity`GO:0006508^biological_process^proteolysis
PI D12_951	Serine carboxypeptidase-like 18	12223822	12229287	1-939[+]	Serine carboxypeptidase-like 18	PF00450.19^Peptidase_S10^Serine carboxypeptidase^24-109^E:1.3e-23`PF00450.19^Peptidase_S10^Serine carboxypeptidase^148-221^E:2.2e-08	.	.	COG2939^carboxy-peptidase	KEGG:ath:AT1G33540`KO:K16296	GO:0005576^cellular_component^extracellular region`GO:0004185^molecular_function^serine-type carboxypeptidase activity	GO:0004185^molecular_function^serine-type carboxypeptidase activity`GO:0006508^biological_process^proteolysis
PI D12_952	.	12286257	12287594	1-735[+]	.	PF13960.3^DUF4218^Domain of unknown function (DUF4218)^2-41^E:1.4e-15`PF13952.3^DUF4216^Domain of unknown function (DUF4216)^110-185^E:8.6e-24	.	.	.	.	.	.
PI D12_953	.	12287682	12288196	1-492[+]	.	.	.	.	.	.	.	.
PI D12_954	.	12278926	12279138	.	.	.	.	.	.	.	.	.
PI D12_955	.	14953300	14954616	652-972[+]	.	PF03732.14^Retrotrans_gag^Retrotransposon gag protein^32-107^E:1.7e-13	sigP:1^28^0.455^YES	.	.	.	.	.
PI D12_956	.	14770896	14771366	.	.	.	.	.	.	.	.	.
PI D12_957	.	14625900	14626497	1-453[+]	.	.	.	.	.	.	.	.
PI D12_958	.	14573396	14573630	.	.	.	.	.	.	.	.	.
PI D12_959	.	14564410	14566842	1-606[+]	.	.	.	.	.	.	.	.
PI D12_960	Calmodulin-binding transcription activator 3	13582654	13591013	2-3316[+]	Calmodulin-binding transcription activator 3	PF03859.13^CG-1^CG-1 domain^22-151^E:3.5e-43`PF01833.21^TIG^IPT/TIG domain^521-606^E:2.1e-06`PF12796.4^Ank_2^Ankyrin repeats (3 copies)^728-817^E:4.7e-06`PF00023.27^Ank^Ankyrin repeat^755-786^E:0.0058`PF13637.3^Ank_4^Ankyrin repeats (many copies)^757-812^E:4.4e-05`PF00612.24^IQ^IQ calmodulin-binding motif^931-950^E:0.029`PF00612.24^IQ^IQ calmodulin-binding motif^955-974^E:0.00023	.	.	ENOG4112848^calmodulin-binding transcription activator	KEGG:ath:AT2G22300	GO:0005634^cellular_component^nucleus`GO:0043565^molecular_function^sequence-specific DNA binding`GO:0001077^molecular_function^transcriptional activator activity, RNA polymerase II core promoter proximal region sequence-specific binding`GO:0042742^biological_process^defense response to bacterium`GO:0050832^biological_process^defense response to fungus`GO:0010150^biological_process^leaf senescenc…	GO:0003677^molecular_function^DNA binding`GO:0005634^cellular_component^nucleus`GO:0005515^molecular_function^protein binding
PI D12_961	Ras-related protein RABH1e	13651251	13654185	2-682[+]	Ras-related protein RABH1e	PF00025.18^Arf^ADP-ribosylation factor family^27-151^E:3e-15`PF00071.19^Ras^Ras family^30-188^E:2.1e-57`PF08477.10^Roc^Ras of Complex, Roc, domain of DAPkinase^30-144^E:9.7e-37`PF09439.7^SRPRB^Signal recognition particle receptor beta subunit^30-150^E:9.1e-06`PF04670.9^Gtr1_RagA^Gtr1/RagA G protein conserved region^30-151^E:1.9e-05`PF01926.20^MMR_HSR1^50S ribosome-binding GTPase^31-138^E:6e-05	.	.	ENOG410XPBI^member RAS oncogene family	KEGG:ath:AT5G10260`KO:K07893	GO:0005794^cellular_component^Golgi apparatus`GO:0000139^cellular_component^Golgi membrane`GO:0005525^molecular_function^GTP binding`GO:0006891^biological_process^intra-Golgi vesicle-mediated transport`GO:0015031^biological_process^protein transport`GO:0042147^biological_process^retrograde transport, endosome to Golgi`GO:0006890^biological_process^retrograde vesicle-mediated transport, Golgi to E…	GO:0005525^molecular_function^GTP binding`GO:0007264^biological_process^small GTPase mediated signal transduction
PI D12_962	.	13660737	13665707	1-696[+]	.	.	.	ExpAA=21.70^PredHel=1^Topology=i208-230o	.	.	.	.
PI D12_963	.	13597881	13598472	1-489[+]	.	.	.	.	.	.	.	.
[truncated: 1,063 more rows]
