# Supplementary material for: Sub genome anchored physical frameworks of the allotetraploid Upland cotton (Gossypium hirsutum L.) genome, and an approach toward reference-grade assemblies of polyploids
Source: Sci Rep. 2017 Nov 10;7:15274. doi: 10.1038/s41598-017-14885-w (PMC5681701; doi:10.1038/s41598-017-14885-w)
Supplement: Supplementary file 12 — Supplementary Dataset 12 [file 41598_2017_14885_MOESM12_ESM.xlsx]

## Sheet: Sheet1
Table S12. Functional gene annotation for G. hirsutum chromosome A11.
Gene id	sprot_Top_BLASTX_hit	gene start	gene stop	prot_coords	sprot_Top_BLASTP_hit	Pfam	SignalP	TmHMM	eggnog	Kegg	gene_ontology_blast	gene_ontology_pfam
PI A11_161	Putative D-cysteine desulfhydrase 1, mitochondrial	13199	19191	37-1038[+]	Putative D-cysteine desulfhydrase 1, mitochondrial	PF00291.22^PALP^Pyridoxal-phosphate dependent enzyme^86-233^E:5.3e-13	.	.	COG2515^1-aminocyclopropane-1-carboxylate deaminase	KEGG:osa:4330881	GO:0009507^cellular_component^chloroplast`GO:0005829^cellular_component^cytosol`GO:0005739^cellular_component^mitochondrion`GO:0008660^molecular_function^1-aminocyclopropane-1-carboxylate deaminase activity`GO:0050897^molecular_function^cobalt ion binding`GO:0019148^molecular_function^D-cysteine desulfhydrase activity`GO:0030170^molecular_function^pyridoxal phosphate binding`GO:0019447^biological…	.
PI A11_160	Transcription factor MYB44	21029	21911	1-678[+]	Transcription factor MYB44	PF00249.28^Myb_DNA-binding^Myb-like DNA-binding domain^4-49^E:1.2e-17`PF13921.3^Myb_DNA-bind_6^Myb-like DNA-binding domain^7-67^E:1.4e-16`PF00249.28^Myb_DNA-binding^Myb-like DNA-binding domain^56-98^E:1.7e-14`PF13921.3^Myb_DNA-bind_6^Myb-like DNA-binding domain^59-100^E:6.1e-07	.	.	COG5147^Myblike DNAbinding domain containing protein	KEGG:ath:AT5G67300`KO:K09422	GO:0005634^cellular_component^nucleus`GO:0003677^molecular_function^DNA binding`GO:0003700^molecular_function^transcription factor activity, sequence-specific DNA binding`GO:0009738^biological_process^abscisic acid-activated signaling pathway`GO:0042742^biological_process^defense response to bacterium`GO:0050832^biological_process^defense response to fungus`GO:2000022^biological_process^regulatio…	.
PI A11_166	DNA-directed RNA polymerases II, IV and V subunit 12	26899	28135	.	.	.	.	.	.	COG1996^DNA-dependent RNA polymerase catalyzes the transcription of DNA into RNA using the four ribonucleoside triphosphates as substrates	KEGG:ath:AT5G41010`KO:K03009	GO:0005736^cellular_component^DNA-directed RNA polymerase I complex`GO:0005665^cellular_component^DNA-directed RNA polymerase II, core complex`GO:0005666^cellular_component^DNA-directed RNA polymerase III complex`GO:0000418^cellular_component^DNA-directed RNA polymerase IV complex`GO:0000419^cellular_component^DNA-directed RNA polymerase V complex`GO:0003677^molecular_function^DNA binding`GO:0003…
PI A11_165	Probable serine/threonine-protein kinase dyrk2	29619	37035	106-3606[+]	Probable serine/threonine-protein kinase dyrk2	PF00069.22^Pkinase^Protein kinase domain^855-1157^E:1.7e-50`PF07714.14^Pkinase_Tyr^Protein tyrosine kinase^858-1068^E:4.6e-18	.	.	ENOG410XPET^dual-specificity tyrosine-(Y)-phosphorylation regulated kinase	KEGG:ddi:DDB_G0293750`KO:K18669	GO:0005737^cellular_component^cytoplasm`GO:0005524^molecular_function^ATP binding`GO:0004674^molecular_function^protein serine/threonine kinase activity`GO:0004712^molecular_function^protein serine/threonine/tyrosine kinase activity	GO:0004672^molecular_function^protein kinase activity`GO:0005524^molecular_function^ATP binding`GO:0006468^biological_process^protein phosphorylation
PI A11_163	Protein SHOOT GRAVITROPISM 5	39361	41740	370-1485[+]	Protein SHOOT GRAVITROPISM 5	PF13912.3^zf-C2H2_6^C2H2-type zinc finger^50-74^E:0.0016`PF12874.4^zf-met^Zinc-finger of C2H2 type^51-69^E:0.018	.	.	COG5048^Zinc finger protein	KEGG:ath:AT2G01940	GO:0005634^cellular_component^nucleus`GO:0003677^molecular_function^DNA binding`GO:0046872^molecular_function^metal ion binding`GO:0006355^biological_process^regulation of transcription, DNA-templated`GO:0006351^biological_process^transcription, DNA-templated	GO:0046872^molecular_function^metal ion binding
PI A11_169	Caffeoylshikimate esterase	47596	50434	1-1176[+]	Caffeoylshikimate esterase	PF12146.5^Hydrolase_4^Serine aminopeptidase, S33^137-374^E:2e-73`PF00561.17^Abhydrolase_1^alpha/beta hydrolase fold^141-350^E:2.1e-10`PF12697.4^Abhydrolase_6^Alpha/beta hydrolase family^142-374^E:1.2e-13	.	.	COG2267^alpha beta hydrolase fold	KEGG:ath:AT1G52760`KO:K18368	GO:0005886^cellular_component^plasma membrane`GO:0009506^cellular_component^plasmodesma`GO:0003846^molecular_function^2-acylglycerol O-acyltransferase activity`GO:0090430^molecular_function^caffeoyl-CoA: alcohol caffeoyl transferase activity`GO:0016787^molecular_function^hydrolase activity`GO:0004622^molecular_function^lysophospholipase activity`GO:0009809^biological_process^lignin biosynthetic p…	.
PI A11_158	Purple acid phosphatase 17	52173	54343	1-978[+]	Purple acid phosphatase 17	PF00149.25^Metallophos^Calcineurin-like phosphoesterase^38-244^E:4.2e-19	sigP:1^22^0.526^YES	.	COG1409^Hydrolyzes cAMP to 5'-AMP. Plays an important regulatory role in modulating the intracellular concentration of cAMP, thereby influencing cAMP-dependent processes (By similarity)	KEGG:ath:AT3G17790`KO:K14379	GO:0009986^cellular_component^cell surface`GO:0005576^cellular_component^extracellular region`GO:0003993^molecular_function^acid phosphatase activity`GO:0046872^molecular_function^metal ion binding`GO:0004601^molecular_function^peroxidase activity`GO:0016791^molecular_function^phosphatase activity`GO:0030643^biological_process^cellular phosphate ion homeostasis`GO:0016311^biological_process^depho…	GO:0016787^molecular_function^hydrolase activity
PI A11_168	.	55918	58130	3-446[+]	.	.	.	ExpAA=49.82^PredHel=2^Topology=i20-42o52-74i	.	.	.	.
PI A11_159	Cell division cycle-associated 7-like protein	60184	62460	91-951[+]	Cell division cycle-associated 7-like protein	PF10497.6^zf-4CXXC_R1^Zinc-finger domain of monoamine-oxidase A repressor R1^147-269^E:6.2e-30	.	.	ENOG410XQV7^Cell division cycle associated 7-like	KEGG:hsa:55536	GO:0005737^cellular_component^cytoplasm`GO:0005730^cellular_component^nucleolus`GO:0005634^cellular_component^nucleus`GO:0008284^biological_process^positive regulation of cell proliferation`GO:0006355^biological_process^regulation of transcription, DNA-templated`GO:0006351^biological_process^transcription, DNA-templated	.
PI A11_164	Protein COFACTOR ASSEMBLY OF COMPLEX C SUBUNIT B CCB3, chloroplastic {ECO:0000305}	62875	63831	1-609[+]	Protein COFACTOR ASSEMBLY OF COMPLEX C SUBUNIT B CCB3, chloroplastic {ECO:0000305}	PF02325.14^YGGT^YGGT family^118-187^E:8.9e-15	.	ExpAA=43.81^PredHel=2^Topology=i110-132o175-197i	COG0762^integral membrane protein	KEGG:ath:AT5G36120	GO:0009507^cellular_component^chloroplast`GO:0009535^cellular_component^chloroplast thylakoid membrane`GO:0016021^cellular_component^integral component of membrane`GO:0010190^biological_process^cytochrome b6f complex assembly	GO:0016020^cellular_component^membrane
PI A11_156	.	64319	64567	.	.	.	.	.	.	.	.	.
PI A11_167	Probable serine/threonine protein kinase IREH1 {ECO:0000305}	65471	75222	1-3870[+]	Probable serine/threonine protein kinase IREH1 {ECO:0000305}	PF00069.22^Pkinase^Protein kinase domain^878-1166^E:6.1e-65`PF07714.14^Pkinase_Tyr^Protein tyrosine kinase^878-1024^E:3.3e-25`PF07714.14^Pkinase_Tyr^Protein tyrosine kinase^1055-1152^E:2.2e-05	.	.	ENOG410XPWX^microtubule associated serine threonine kinase	KEGG:ath:AT3G17850	GO:0005829^cellular_component^cytosol`GO:0005886^cellular_component^plasma membrane`GO:0005524^molecular_function^ATP binding`GO:0016301^molecular_function^kinase activity`GO:0046872^molecular_function^metal ion binding`GO:0004674^molecular_function^protein serine/threonine kinase activity`GO:0046777^biological_process^protein autophosphorylation`GO:0040008^biological_process^regulation of growth	GO:0004672^molecular_function^protein kinase activity`GO:0005524^molecular_function^ATP binding`GO:0006468^biological_process^protein phosphorylation
PI A11_162	TPR repeat-containing thioredoxin TDX	79353	82545	2-1240[+]	TPR repeat-containing thioredoxin TDX	PF13432.3^TPR_16^Tetratricopeptide repeat^185-235^E:0.001`PF00085.17^Thioredoxin^Thioredoxin^325-408^E:4.6e-25	.	.	ENOG410XR19^suppression of tumorigenicity 13 (colon carcinoma) (Hsp70 interacting protein)	KEGG:ath:AT3G17880	GO:0005623^cellular_component^cell`GO:0030544^molecular_function^Hsp70 protein binding`GO:0016671^molecular_function^oxidoreductase activity, acting on a sulfur group of donors, disulfide as acceptor`GO:0045454^biological_process^cell redox homeostasis`GO:0010286^biological_process^heat acclimation`GO:0006457^biological_process^protein folding`GO:0051259^biological_process^protein oligomerization	GO:0045454^biological_process^cell redox homeostasis
PI A11_157	ERAD-associated E3 ubiquitin-protein ligase component HRD3A {ECO:0000305}	84225	88703	1-2238[+]	ERAD-associated E3 ubiquitin-protein ligase component HRD3A {ECO:0000305}	PF08238.9^Sel1^Sel1 repeat^208-236^E:400`PF08238.9^Sel1^Sel1 repeat^238-262^E:1800`PF08238.9^Sel1^Sel1 repeat^321-355^E:2.6e-08`PF08238.9^Sel1^Sel1 repeat^361-391^E:1.5e-05`PF08238.9^Sel1^Sel1 repeat^394-426^E:1e-05`PF08238.9^Sel1^Sel1 repeat^432-463^E:0.00054`PF08238.9^Sel1^Sel1 repeat^469-499^E:12`PF08238.9^Sel1^Sel1 repeat^514-532^E:70`PF08238.9^Sel1^Sel1 repeat^582-605^E:3.4`PF08238.9^Sel1^Se…	sigP:1^19^0.562^YES	.	COG0790^Sel1 domain protein repeat-containing protein	KEGG:ath:AT1G18260`KO:K14026	GO:0005783^cellular_component^endoplasmic reticulum`GO:0005789^cellular_component^endoplasmic reticulum membrane`GO:0016021^cellular_component^integral component of membrane`GO:0016020^cellular_component^membrane`GO:0030433^biological_process^ER-associated ubiquitin-dependent protein catabolic process`GO:0042538^biological_process^hyperosmotic salinity response	.
PI A11_218	Zinc finger protein VAR3, chloroplastic	91596	96326	87-1400[+]	Zinc finger protein VAR3, chloroplastic	PF00641.15^zf-RanBP^Zn-finger in Ran binding protein and others^281-304^E:0.0003`PF00641.15^zf-RanBP^Zn-finger in Ran binding protein and others^319-347^E:1.1e-08`PF00641.15^zf-RanBP^Zn-finger in Ran binding protein and others^358-386^E:2.3e-09`PF00641.15^zf-RanBP^Zn-finger in Ran binding protein and others^393-419^E:0.0002	.	.	ENOG410YNCK^zinc finger	KEGG:ath:AT5G17790	GO:0009507^cellular_component^chloroplast`GO:0009570^cellular_component^chloroplast stroma`GO:0008270^molecular_function^zinc ion binding`GO:1900871^biological_process^chloroplast mRNA modification`GO:0009658^biological_process^chloroplast organization	GO:0008270^molecular_function^zinc ion binding
PI A11_211	Translocon at the outer membrane of chloroplasts 64	99489	109626	179-1951[+]	Outer envelope protein 64, chloroplastic	PF01425.18^Amidase^Amidase^51-212^E:1.5e-44`PF01425.18^Amidase^Amidase^349-441^E:2.2e-06`PF13181.3^TPR_8^Tetratricopeptide repeat^508-541^E:0.014	.	ExpAA=18.58^PredHel=1^Topology=i5-22o	COG0154^Allows the formation of correctly charged Gln-tRNA(Gln) through the transamidation of misacylated Glu-tRNA(Gln) in organisms which lack glutaminyl-tRNA synthetase. The reaction takes place in the presence of glutamine and ATP through an activated gamma-phospho-Glu-tRNA(Gln) (By similarity)`COG0457^repeat-containing protein	KEGG:ath:AT3G17970	GO:0009507^cellular_component^chloroplast`GO:0009941^cellular_component^chloroplast envelope`GO:0031359^cellular_component^integral component of chloroplast outer membrane`GO:0009536^cellular_component^plastid`GO:0016884^molecular_function^carbon-nitrogen ligase activity, with glutamine as amido-N-donor`GO:0015031^biological_process^protein transport	GO:0005515^molecular_function^protein binding
PI A11_210	Auxin efflux carrier component 1	112552	115214	1-1845[+]	Auxin efflux carrier component 1	PF03547.15^Mem_trans^Membrane transport protein^9-609^E:3.6e-197	.	ExpAA=189.70^PredHel=9^Topology=o10-28i41-60o70-89i96-118o133-152i499-521o531-553i558-580o590-612i	ENOG410Y9XE^auxin efflux carrier	KEGG:osa:4330700`KO:K13947	GO:0009921^cellular_component^auxin efflux carrier complex`GO:0005783^cellular_component^endoplasmic reticulum`GO:0016021^cellular_component^integral component of membrane`GO:0016020^cellular_component^membrane`GO:0010329^molecular_function^auxin efflux transmembrane transporter activity`GO:0005215^molecular_function^transporter activity`GO:0048830^biological_process^adventitious root development…	GO:0055085^biological_process^transmembrane transport`GO:0016021^cellular_component^integral component of membrane
PI A11_207	Thaumatin-like protein	122785	124682	.	.	.	.	.	.	ENOG4111KEV^thaumatin-like protein	.	.
PI A11_220	DNA-directed RNA polymerase subunit 10-like protein {ECO:0000303|PubMed:19110459}	126891	127187	.	.	.	.	.	.	COG1644^DNA-dependent RNA polymerase catalyzes the transcription of DNA into RNA using the four ribonucleoside triphosphates as substrates	KEGG:ath:AT1G61700`KO:K03007	GO:0005634^cellular_component^nucleus`GO:0003677^molecular_function^DNA binding`GO:0003899^molecular_function^DNA-directed RNA polymerase activity`GO:0008270^molecular_function^zinc ion binding`GO:0006351^biological_process^transcription, DNA-templated
PI A11_212	Probable calcium-binding protein CML27	129213	129653	1-441[+]	Probable calcium-binding protein CML27	PF10591.6^SPARC_Ca_bdg^Secreted protein acidic and rich in cysteine Ca binding region^2-61^E:2.7e-05`PF00036.29^EF-hand_1^EF hand^4-31^E:1.8e-07`PF13499.3^EF-hand_7^EF-hand domain pair^4-64^E:1.8e-15`PF13405.3^EF-hand_6^EF-hand domain^4-32^E:2.3e-07`PF13202.3^EF-hand_5^EF hand^4-27^E:5e-09`PF13833.3^EF-hand_8^EF-hand domain pair^16-63^E:5.2e-05`PF00036.29^EF-hand_1^EF hand^39-66^E:3.5e-07`PF13202…	.	.	COG5126^Calcium-binding protein	KEGG:ath:AT1G18210`KO:K13448	GO:0005886^cellular_component^plasma membrane`GO:0005773^cellular_component^vacuole`GO:0005509^molecular_function^calcium ion binding	GO:0005509^molecular_function^calcium ion binding`GO:0007165^biological_process^signal transduction`GO:0005578^cellular_component^proteinaceous extracellular matrix
PI A11_217	.	130827	131312	1-486[+]	.	PF14009.3^DUF4228^Domain of unknown function (DUF4228)^1-91^E:4.1e-17	.	.	.	.	.	.
PI A11_213	Ras-related protein RABA6b	136777	138740	1-654[+]	Ras-related protein RABA6b	PF00025.18^Arf^ADP-ribosylation factor family^13-172^E:9.5e-14`PF00071.19^Ras^Ras family^14-174^E:3.6e-58`PF08477.10^Roc^Ras of Complex, Roc, domain of DAPkinase^14-128^E:3e-31	.	.	COG1100^GTP-binding Protein	KEGG:ath:AT1G18200	GO:0005622^cellular_component^intracellular`GO:0005886^cellular_component^plasma membrane`GO:0005525^molecular_function^GTP binding`GO:0015031^biological_process^protein transport`GO:0007264^biological_process^small GTPase mediated signal transduction	GO:0005525^molecular_function^GTP binding`GO:0007264^biological_process^small GTPase mediated signal transduction
PI A11_219	.	139958	144325	226-1185[+]	.	PF06966.9^DUF1295^Protein of unknown function (DUF1295)^24-252^E:1.9e-78	.	ExpAA=128.94^PredHel=6^Topology=i9-31o64-86i99-118o133-155i185-204o209-231i	.	.	.	.
PI A11_214	V-type proton ATPase subunit B 1	153993	159870	101-1597[+]	V-type proton ATPase subunit B 1	PF02874.20^ATP-synt_ab_N^ATP synthase alpha/beta family, beta-barrel domain^50-100^E:3.2e-09`PF00006.22^ATP-synt_ab^ATP synthase alpha/beta family, nucleotide-binding domain^157-387^E:1.6e-67	.	.	.	.	GO:0033180^cellular_component^proton-transporting V-type ATPase, V1 domain`GO:0005524^molecular_function^ATP binding`GO:0016820^molecular_function^hydrolase activity, acting on acid anhydrides, catalyzing transmembrane movement of substances`GO:0015991^biological_process^ATP hydrolysis coupled proton transport`GO:0046034^biological_process^ATP metabolic process	GO:0015992^biological_process^proton transport`GO:0046034^biological_process^ATP metabolic process`GO:0005524^molecular_function^ATP binding
PI A11_215	Mitogen-activated protein kinase 9	160291	167055	384-2168[+]	Mitogen-activated protein kinase 9	PF00069.22^Pkinase^Protein kinase domain^112-403^E:1.7e-67`PF07714.14^Pkinase_Tyr^Protein tyrosine kinase^113-340^E:1.3e-31`PF06293.11^Kdo^Lipopolysaccharide kinase (Kdo/WaaP) family^141-257^E:3.1e-06	.	.	ENOG410XNY0^Mitogen-activated protein kinase	KEGG:ath:AT3G18040	GO:0005829^cellular_component^cytosol`GO:0005739^cellular_component^mitochondrion`GO:0005634^cellular_component^nucleus`GO:0005524^molecular_function^ATP binding`GO:0004707^molecular_function^MAP kinase activity`GO:0009738^biological_process^abscisic acid-activated signaling pathway`GO:0000165^biological_process^MAPK cascade	GO:0004672^molecular_function^protein kinase activity`GO:0005524^molecular_function^ATP binding`GO:0006468^biological_process^protein phosphorylation`GO:0016773^molecular_function^phosphotransferase activity, alcohol group as acceptor`GO:0016020^cellular_component^membrane
PI A11_216	66 kDa stress protein	167300	173332	143-1972[+]	66 kDa stress protein	PF00400.29^WD40^WD domain, G-beta repeat^62-84^E:0.002`PF00400.29^WD40^WD domain, G-beta repeat^185-211^E:0.11`PF00400.29^WD40^WD domain, G-beta repeat^232-261^E:0.0007`PF07676.9^PD40^WD40-like Beta Propeller Repeat^232-247^E:0.32`PF00400.29^WD40^WD domain, G-beta repeat^533-561^E:0.00074`PF00400.29^WD40^WD domain, G-beta repeat^576-605^E:0.093	.	.	.	.	.	GO:0005515^molecular_function^protein binding
PI A11_209	E3 ubiquitin-protein ligase ORTHRUS 2	174041	178615	172-2256[+]	E3 ubiquitin-protein ligase ORTHRUS 2	PF13920.3^zf-C3HC4_3^Zinc finger, C3HC4 type (RING finger)^139-182^E:4.6e-07`PF13445.3^zf-RING_UBOX^RING-type zinc-finger^140-178^E:4.1e-05`PF13923.3^zf-C3HC4_2^Zinc finger, C3HC4 type (RING finger)^140-178^E:2.1e-06`PF00097.22^zf-C3HC4^Zinc finger, C3HC4 type (RING finger)^140-178^E:5.2e-08`PF02182.14^SAD_SRA^SAD/SRA domain^270-428^E:6e-47`PF13445.3^zf-RING_UBOX^RING-type zinc-finger^521-575^E:1…	.	.	COG3440^ubiquitin-like with PHD and ring finger domains 2, E3 ubiquitin protein ligase	KEGG:ath:AT1G57820`KO:K10638	GO:0010369^cellular_component^chromocenter`GO:0005720^cellular_component^nuclear heterochromatin`GO:0005634^cellular_component^nucleus`GO:0003682^molecular_function^chromatin binding`GO:0010385^molecular_function^double-stranded methylated DNA binding`GO:0042393^molecular_function^histone binding`GO:0016874^molecular_function^ligase activity`GO:0008327^molecular_function^methyl-CpG binding`GO:001…	GO:0046872^molecular_function^metal ion binding`GO:0042393^molecular_function^histone binding
PI A11_208	Eukaryotic peptide chain release factor GTP-binding subunit ERF3A	179294	187607	320-1855[+]	Eukaryotic peptide chain release factor GTP-binding subunit ERF3A	PF00009.24^GTP_EFTU^Elongation factor Tu GTP binding domain^82-284^E:4.2e-44`PF03144.22^GTP_EFTU_D2^Elongation factor Tu domain 2^326-392^E:2.1e-08`PF03143.14^GTP_EFTU_D3^Elongation factor Tu C-terminal domain^399-507^E:1.5e-33	.	.	COG5256^This protein promotes the GTP-dependent binding of aminoacyl-tRNA to the A-site of ribosomes during protein biosynthesis (By similarity)	KEGG:hsa:2935`KO:K03267	GO:0005829^cellular_component^cytosol`GO:0005622^cellular_component^intracellular`GO:0018444^cellular_component^translation release factor complex`GO:0005525^molecular_function^GTP binding`GO:0003924^molecular_function^GTPase activity`GO:0044822^molecular_function^poly(A) RNA binding`GO:0003747^molecular_function^translation release factor activity`GO:0002184^biological_process^cytoplasmic transl…	GO:0005525^molecular_function^GTP binding
PI A11_7	.	240475	240885	1-411[+]	.	PF13456.3^RVT_3^Reverse transcriptase-like^2-105^E:1.4e-21	.	.	.	.	.	.
PI A11_3	Probable transcriptional regulator SLK2	261115	265488	1-2493[+]	Probable transcriptional regulator SLK3	PF01803.13^LIM_bind^LIM-domain binding protein^297-556^E:2.5e-57	.	.	ENOG41126CV^NA	KEGG:ath:AT4G25515	GO:0005634^cellular_component^nucleus`GO:0030154^biological_process^cell differentiation`GO:0009908^biological_process^flower development`GO:0006355^biological_process^regulation of transcription, DNA-templated`GO:0006351^biological_process^transcription, DNA-templated	.
PI A11_6	DNA-directed RNA polymerases II, IV and V subunit 6A	266860	268613	101-535[+]	DNA-directed RNA polymerases II, IV and V subunit 6A	PF01192.19^RNA_pol_Rpb6^RNA polymerase Rpb6^61-112^E:7.2e-17	.	.	COG1758^Promotes RNA polymerase assembly. Latches the N- and C- terminal regions of the beta' subunit thereby facilitating its interaction with the beta and alpha subunits (By similarity)	KEGG:ath:AT5G51940`KO:K03014	GO:0005736^cellular_component^DNA-directed RNA polymerase I complex`GO:0005665^cellular_component^DNA-directed RNA polymerase II, core complex`GO:0005666^cellular_component^DNA-directed RNA polymerase III complex`GO:0000418^cellular_component^DNA-directed RNA polymerase IV complex`GO:0000419^cellular_component^DNA-directed RNA polymerase V complex`GO:0003677^molecular_function^DNA binding`GO:0003…	GO:0003677^molecular_function^DNA binding`GO:0003899^molecular_function^DNA-directed RNA polymerase activity`GO:0006351^biological_process^transcription, DNA-templated
PI A11_2	Stamen-specific protein FIL1	270799	271119	.	.	.	.	.	.	.	.	GO:0005576^cellular_component^extracellular region
PI A11_5	CEN-like protein 1	272138	272919	1-522[+]	CEN-like protein 1	PF01161.17^PBP^Phosphatidylethanolamine-binding protein^52-162^E:8.6e-15	.	.	.	.	GO:0005737^cellular_component^cytoplasm	.
PI A11_4	Heat stress transcription factor B-2a	281241	282550	226-1206[+]	Heat stress transcription factor B-2a	PF00447.14^HSF_DNA-bind^HSF-type DNA-binding^27-116^E:3.2e-32	.	.	COG5169^Transcription factor	KEGG:ath:AT5G62020`KO:K09419	GO:0005634^cellular_component^nucleus`GO:0043565^molecular_function^sequence-specific DNA binding`GO:0003700^molecular_function^transcription factor activity, sequence-specific DNA binding`GO:0010200^biological_process^response to chitin`GO:0006351^biological_process^transcription, DNA-templated	GO:0003700^molecular_function^transcription factor activity, sequence-specific DNA binding`GO:0043565^molecular_function^sequence-specific DNA binding`GO:0006355^biological_process^regulation of transcription, DNA-templated`GO:0005634^cellular_component^nucleus
PI A11_71	Cannabidiolic acid synthase	292125	293366	1-1242[+]	Tetrahydrocannabinolic acid synthase	PF01565.20^FAD_binding_4^FAD binding domain^78-214^E:1.5e-24	sigP:1^24^0.906^YES	ExpAA=46.75^PredHel=2^Topology=o4-26i166-188o	.	.	GO:0048046^cellular_component^apoplast`GO:0050660^molecular_function^flavin adenine dinucleotide binding`GO:0016614^molecular_function^oxidoreductase activity, acting on CH-OH group of donors	GO:0016491^molecular_function^oxidoreductase activity`GO:0050660^molecular_function^flavin adenine dinucleotide binding`GO:0055114^biological_process^oxidation-reduction process
PI A11_73	Cannabidiolic acid synthase	298309	298689	1-381[+]	Cannabidiolic acid synthase	PF08031.9^BBE^Berberine and berberine like^66-123^E:2.4e-24	.	.	.	.	GO:0048046^cellular_component^apoplast`GO:0050660^molecular_function^flavin adenine dinucleotide binding`GO:0016614^molecular_function^oxidoreductase activity, acting on CH-OH group of donors	GO:0016491^molecular_function^oxidoreductase activity`GO:0050660^molecular_function^flavin adenine dinucleotide binding`GO:0055114^biological_process^oxidation-reduction process
PI A11_72	Retrovirus-related Pol polyprotein from transposon TNT 1-94	298979	300288	1-1122[+]	Retrovirus-related Pol polyprotein from transposon TNT 1-94	PF14223.3^Retrotran_gag_2^gag-polypeptide of LTR copia-type^76-209^E:8.2e-20`PF13917.3^zf-CCHC_3^Zinc knuckle^256-276^E:0.036	.	.	.	.	GO:0004190^molecular_function^aspartic-type endopeptidase activity`GO:0004519^molecular_function^endonuclease activity`GO:0003676^molecular_function^nucleic acid binding`GO:0003964^molecular_function^RNA-directed DNA polymerase activity`GO:0008270^molecular_function^zinc ion binding`GO:0015074^biological_process^DNA integration	.
PI A11_69	Transcription factor LAF1	314158	315446	1-846[+]	Transcription factor LAF1	PF00249.28^Myb_DNA-binding^Myb-like DNA-binding domain^16-63^E:5.9e-15`PF13921.3^Myb_DNA-bind_6^Myb-like DNA-binding domain^19-77^E:1e-10`PF00249.28^Myb_DNA-binding^Myb-like DNA-binding domain^69-114^E:4.9e-15`PF13921.3^Myb_DNA-bind_6^Myb-like DNA-binding domain^72-121^E:1.6e-07	.	.	COG5147^Myblike DNAbinding domain containing protein	KEGG:ath:AT4G25560`KO:K09422	GO:0016607^cellular_component^nuclear speck`GO:0005634^cellular_component^nucleus`GO:0003677^molecular_function^DNA binding`GO:0003700^molecular_function^transcription factor activity, sequence-specific DNA binding`GO:0010018^biological_process^far-red light signaling pathway`GO:0045893^biological_process^positive regulation of transcription, DNA-templated`GO:0009585^biological_process^red, far-r…	.
PI A11_74	Tripeptidyl-peptidase 2	318797	333349	193-4233[+]	Tripeptidyl-peptidase 2	PF00082.19^Peptidase_S8^Subtilase family^59-521^E:3.4e-77`PF12580.5^TPPII^Tripeptidyl peptidase II^821-1005^E:5e-63	.	.	COG1404^peptidase (S8 and S53, subtilisin, kexin, sedolisin	KEGG:ath:AT4G20850`KO:K01280	GO:0009507^cellular_component^chloroplast`GO:0005737^cellular_component^cytoplasm`GO:0022626^cellular_component^cytosolic ribosome`GO:0016020^cellular_component^membrane`GO:0005774^cellular_component^vacuolar membrane`GO:0005773^cellular_component^vacuole`GO:0004177^molecular_function^aminopeptidase activity`GO:0004252^molecular_function^serine-type endopeptidase activity`GO:0008240^molecular_fun…	GO:0004252^molecular_function^serine-type endopeptidase activity`GO:0006508^biological_process^proteolysis
PI A11_70	Signal peptide peptidase-like 1	337694	339849	1-1116[+]	Signal peptide peptidase-like 1	PF04258.10^Peptidase_A22B^Signal peptide peptidase^51-358^E:4e-68	.	ExpAA=168.77^PredHel=7^Topology=o15-34i70-92o128-150i171-193o258-280i301-323o328-347i	ENOG410XTES^signal peptide peptidase	KEGG:ath:AT4G33410`KO:K09598	GO:0005768^cellular_component^endosome`GO:0010008^cellular_component^endosome membrane`GO:0005794^cellular_component^Golgi apparatus`GO:0016021^cellular_component^integral component of membrane`GO:0005802^cellular_component^trans-Golgi network`GO:0004190^molecular_function^aspartic-type endopeptidase activity	GO:0004190^molecular_function^aspartic-type endopeptidase activity`GO:0016021^cellular_component^integral component of membrane
PI A11_68	Cell division cycle 20.1, cofactor of APC complex	345944	347930	261-1628[+]	Cell division cycle 20.1, cofactor of APC complex	PF12894.4^ANAPC4_WD40^Anaphase-promoting complex subunit 4 WD40 domain^175-234^E:3.8e-07`PF00400.29^WD40^WD domain, G-beta repeat^182-209^E:0.16`PF00400.29^WD40^WD domain, G-beta repeat^258-293^E:2e-07`PF00400.29^WD40^WD domain, G-beta repeat^306-344^E:0.00049`PF00400.29^WD40^WD domain, G-beta repeat^394-429^E:0.0014	.	.	ENOG410XQ8I^Cell division cycle 20	KEGG:ath:AT4G33270`KO:K03363	GO:0033597^cellular_component^mitotic checkpoint complex`GO:0005634^cellular_component^nucleus`GO:0019900^molecular_function^kinase binding`GO:0051301^biological_process^cell division`GO:0007067^biological_process^mitotic nuclear division`GO:0016567^biological_process^protein ubiquitination	GO:0005515^molecular_function^protein binding
PI A11_77	Putative transporter arsB	348379	350841	1-1443[+]	Putative transporter arsB	PF03600.13^CitMHS^Citrate transporter^29-426^E:2.9e-48`PF06450.9^NhaB^Bacterial Na+/H+ antiporter B (NhaB)^151-198^E:3.5e-06	.	ExpAA=202.10^PredHel=9^Topology=o4-26i31-53o57-79i180-202o287-309i330-348o375-397i418-440o455-477i	COG1055^arsenical pump membrane protein	KEGG:ddi:DDB_G0289879	GO:0016021^cellular_component^integral component of membrane`GO:0005887^cellular_component^integral component of plasma membrane`GO:0015446^molecular_function^arsenite-transmembrane transporting ATPase activity`GO:0005215^molecular_function^transporter activity`GO:0098656^biological_process^anion transmembrane transport`GO:0015700^biological_process^arsenite transport`GO:0098655^biological_proces…	GO:0055085^biological_process^transmembrane transport`GO:0016021^cellular_component^integral component of membrane`GO:0015385^molecular_function^sodium:proton antiporter activity`GO:0006814^biological_process^sodium ion transport
PI A11_76	Putative transporter arsB	353367	356597	1-1845[+]	Putative transporter arsB	PF03600.13^CitMHS^Citrate transporter^27-507^E:5.4e-51	.	ExpAA=229.91^PredHel=10^Topology=i9-31o57-79i180-202o231-253i369-391o411-430i451-473o500-522i535-557o591-613i	COG1055^arsenical pump membrane protein	KEGG:ddi:DDB_G0289879	GO:0016021^cellular_component^integral component of membrane`GO:0005887^cellular_component^integral component of plasma membrane`GO:0015446^molecular_function^arsenite-transmembrane transporting ATPase activity`GO:0005215^molecular_function^transporter activity`GO:0098656^biological_process^anion transmembrane transport`GO:0015700^biological_process^arsenite transport`GO:0098655^biological_proces…	GO:0055085^biological_process^transmembrane transport`GO:0016021^cellular_component^integral component of membrane
PI A11_78	Cell division cycle 20.1, cofactor of APC complex	363800	364444	1-645[+]	Cell division cycle 20.1, cofactor of APC complex	PF00400.29^WD40^WD domain, G-beta repeat^17-52^E:7e-08`PF00400.29^WD40^WD domain, G-beta repeat^65-103^E:0.00016`PF00400.29^WD40^WD domain, G-beta repeat^153-188^E:0.00033	.	.	ENOG410XQ8I^Cell division cycle 20	KEGG:ath:AT4G33270`KO:K03363	GO:0033597^cellular_component^mitotic checkpoint complex`GO:0005634^cellular_component^nucleus`GO:0019900^molecular_function^kinase binding`GO:0051301^biological_process^cell division`GO:0007067^biological_process^mitotic nuclear division`GO:0016567^biological_process^protein ubiquitination	GO:0005515^molecular_function^protein binding
PI A11_75	Putative transporter arsB	369949	373144	1-1839[+]	Putative transporter arsB	PF03600.13^CitMHS^Citrate transporter^52-420^E:8.7e-41	.	ExpAA=191.76^PredHel=7^Topology=i9-31o144-166i282-304o324-343i364-386o412-434i473-495o	COG1055^arsenical pump membrane protein	KEGG:ddi:DDB_G0289879	GO:0016021^cellular_component^integral component of membrane`GO:0005887^cellular_component^integral component of plasma membrane`GO:0015446^molecular_function^arsenite-transmembrane transporting ATPase activity`GO:0005215^molecular_function^transporter activity`GO:0098656^biological_process^anion transmembrane transport`GO:0015700^biological_process^arsenite transport`GO:0098655^biological_proces…	GO:0055085^biological_process^transmembrane transport`GO:0016021^cellular_component^integral component of membrane
PI A11_9	.	446351	446892	.	.	.	.	.	.	.	.	.
PI A11_10	.	455276	457259	1-567[+]	.	.	.	.	.	.	.	.
PI A11_8	.	464247	466349	228-614[+]	.	.	.	.	.	.	.	.
PI A11_1	DEAD-box ATP-dependent RNA helicase 2	501170	501662	1-318[+]	DEAD-box ATP-dependent RNA helicase 2	.	.	.	COG0513^purine NTP-dependent helicase activity	KEGG:osa:4326580`KO:K13025	GO:0071013^cellular_component^catalytic step 2 spliceosome`GO:0005730^cellular_component^nucleolus`GO:0005524^molecular_function^ATP binding`GO:0004004^molecular_function^ATP-dependent RNA helicase activity`GO:0003723^molecular_function^RNA binding`GO:0010468^biological_process^regulation of gene expression`GO:0010501^biological_process^RNA secondary structure unwinding`GO:0008380^biological_proc…	.
PI A11_57	.	598054	599086	1-678[+]	.	.	.	.	.	.	.	.
PI A11_58	RING-H2 zinc finger protein RHA1a	667296	667787	.	.	.	.	.	.	ENOG41121N2^zinc ion binding	KEGG:ath:AT4G11370`KO:K16281	GO:0008270^molecular_function^zinc ion binding
PI A11_59	1-aminocyclopropane-1-carboxylate synthase	669978	671674	1-1434[+]	1-aminocyclopropane-1-carboxylate synthase	PF00155.18^Aminotran_1_2^Aminotransferase class I and II^41-420^E:5.6e-102	.	.	COG0436^aminotransferase	KEGG:gmx:547976`KO:K01762	GO:0016847^molecular_function^1-aminocyclopropane-1-carboxylate synthase activity`GO:0030170^molecular_function^pyridoxal phosphate binding`GO:0009693^biological_process^ethylene biosynthetic process`GO:0009835^biological_process^fruit ripening	GO:0030170^molecular_function^pyridoxal phosphate binding`GO:0009058^biological_process^biosynthetic process
PI A11_61	.	675686	677427	1-438[+]	.	.	.	.	.	.	.	.
PI A11_55	.	678970	683966	208-1959[+]	.	.	.	.	.	.	.	.
PI A11_60	Protein LURP-one-related 17	684462	685205	1-651[+]	Protein LURP-one-related 17	PF04525.9^LOR^LURP-one-related^29-209^E:8.4e-47	.	.	ENOG4111AYF^LURP-one-related 17-like	KEGG:ath:AT5G41590	.	.
PI A11_56	Reticulon-like protein B3	687923	689716	1-591[+]	Reticulon-like protein B3	PF02453.14^Reticulon^Reticulon^45-174^E:4.7e-41	.	ExpAA=47.74^PredHel=2^Topology=o51-73i130-152o	.	.	GO:0071782^cellular_component^endoplasmic reticulum tubular network`GO:0071458^cellular_component^integral component of cytoplasmic side of endoplasmic reticulum membrane`GO:0005774^cellular_component^vacuolar membrane`GO:0071786^biological_process^endoplasmic reticulum tubular network organization	.
PI A11_115	Putative membrane peptidase YdiL	691090	694122	126-1166[+]	Putative membrane peptidase YdiL	PF02517.13^Abi^CAAX protease self-immunity^253-338^E:8.3e-21	.	ExpAA=96.16^PredHel=5^Topology=i125-147o157-179i250-267o282-299i306-323o	COG1266^caax amino terminal protease family protein	KEGG:bsu:BSU06010`KO:K07052	GO:0016021^cellular_component^integral component of membrane`GO:0005886^cellular_component^plasma membrane`GO:0008233^molecular_function^peptidase activity	GO:0016020^cellular_component^membrane
PI A11_118	Calcium-dependent protein kinase 3	695513	698930	3-1691[+]	Calcium-dependent protein kinase 3	PF00069.22^Pkinase^Protein kinase domain^112-369^E:7.7e-74`PF07714.14^Pkinase_Tyr^Protein tyrosine kinase^113-367^E:6.6e-30`PF06293.11^Kdo^Lipopolysaccharide kinase (Kdo/WaaP) family^183-248^E:1.4e-05`PF13833.3^EF-hand_8^EF-hand domain pair^401-437^E:0.018`PF00036.29^EF-hand_1^EF hand^417-441^E:1.1e-06`PF13499.3^EF-hand_7^EF-hand domain pair^417-477^E:1.4e-09`PF13405.3^EF-hand_6^EF-hand domain^41…	.	.	ENOG410XRMJ^calcium-dependent protein kinase	KEGG:ath:AT4G23650`KO:K13412	GO:0005829^cellular_component^cytosol`GO:0016020^cellular_component^membrane`GO:0005634^cellular_component^nucleus`GO:0005886^cellular_component^plasma membrane`GO:0005773^cellular_component^vacuole`GO:0005524^molecular_function^ATP binding`GO:0005509^molecular_function^calcium ion binding`GO:0009931^molecular_function^calcium-dependent protein serine/threonine kinase activity`GO:0005516^molecula…	GO:0004672^molecular_function^protein kinase activity`GO:0005524^molecular_function^ATP binding`GO:0006468^biological_process^protein phosphorylation`GO:0016773^molecular_function^phosphotransferase activity, alcohol group as acceptor`GO:0016020^cellular_component^membrane`GO:0005509^molecular_function^calcium ion binding
PI A11_105	BTB/POZ domain-containing protein POB1	703308	706336	1-1689[+]	BTB/POZ domain-containing protein POB1	PF00651.28^BTB^BTB/POZ domain^160-247^E:4.2e-12`PF07707.12^BACK^BTB And C-terminal Kelch^273-365^E:3.5e-08	.	.	ENOG410YD15^BTB POZ domain-containing protein	KEGG:ath:AT3G61600	GO:0031463^cellular_component^Cul3-RING ubiquitin ligase complex`GO:0005634^cellular_component^nucleus`GO:0046982^molecular_function^protein heterodimerization activity`GO:0042803^molecular_function^protein homodimerization activity`GO:0016567^biological_process^protein ubiquitination`GO:0010114^biological_process^response to red light	GO:0005515^molecular_function^protein binding
PI A11_108	Ubiquitin-conjugating enzyme E2-17 kDa	707974	710570	84-476[+]	Ubiquitin-conjugating enzyme E2-17 kDa	PF00179.23^UQ_con^Ubiquitin-conjugating enzyme^5-49^E:4.4e-09`PF00179.23^UQ_con^Ubiquitin-conjugating enzyme^49-123^E:3e-27	.	.	COG5078^ubiquitin-conjugating enzyme	KEGG:sly:100301932`KEGG:sly:101249087`KO:K06689	GO:0005524^molecular_function^ATP binding`GO:0016740^molecular_function^transferase activity`GO:0016567^biological_process^protein ubiquitination	.
PI A11_113	Arabinogalactan peptide 16	712641	712966	.	.	.	.	.	.	ENOG410Z4BH^Arabinogalactan peptide	KEGG:ath:AT2G46330	GO:0031225^cellular_component^anchored component of membrane`GO:0005886^cellular_component^plasma membrane
PI A11_106	Crooked neck-like protein 1	716903	721867	243-2360[+]	Crooked neck-like protein 1	PF05843.11^Suf^Suppressor of forked protein (Suf)^92-222^E:8.7e-05`PF02184.13^HAT^HAT (Half-A-TPR) repeat^206-234^E:2.6e-13`PF13181.3^TPR_8^Tetratricopeptide repeat^465-487^E:0.15	.	.	ENOG410XQJF^crooked neck pre-mRNA splicing factor-like 1 (Drosophila)	KEGG:hsa:51340`KO:K12869	GO:0071012^cellular_component^catalytic step 1 spliceosome`GO:0071013^cellular_component^catalytic step 2 spliceosome`GO:0005737^cellular_component^cytoplasm`GO:0016607^cellular_component^nuclear speck`GO:0071014^cellular_component^post-mRNA release spliceosomal complex`GO:0071011^cellular_component^precatalytic spliceosome`GO:0071010^cellular_component^prespliceosome`GO:0000974^cellular_componen…	GO:0006397^biological_process^mRNA processing`GO:0005634^cellular_component^nucleus`GO:0006396^biological_process^RNA processing`GO:0005515^molecular_function^protein binding
PI A11_107	High mobility group B protein 13	724217	726171	2-1519[+]	High mobility group B protein 13	PF00505.16^HMG_box^HMG (high mobility group) box^184-248^E:2.3e-16`PF09011.7^HMG_box_2^HMG-box domain^184-244^E:3.5e-10`PF09011.7^HMG_box_2^HMG-box domain^298-367^E:2.1e-13`PF00505.16^HMG_box^HMG (high mobility group) box^300-368^E:2.6e-18`PF09011.7^HMG_box_2^HMG-box domain^424-495^E:2.6e-09`PF00505.16^HMG_box^HMG (high mobility group) box^427-495^E:9.9e-15	.	.	COG5648^high mobility group	KEGG:ath:AT4G11080`KO:K09273	GO:0005634^cellular_component^nucleus`GO:0003677^molecular_function^DNA binding`GO:0003700^molecular_function^transcription factor activity, sequence-specific DNA binding`GO:0006355^biological_process^regulation of transcription, DNA-templated	.
PI A11_110	.	726409	726831	.	.	.	.	.	.	.	.	.
PI A11_104	.	733251	733655	1-405[+]	.	.	.	.	.	.	.	.
PI A11_117	KAT8 regulatory NSL complex subunit 3	737257	739321	1-702[+]	KAT8 regulatory NSL complex subunit 3	PF12697.4^Abhydrolase_6^Alpha/beta hydrolase family^35-132^E:5.9e-06`PF01738.15^DLH^Dienelactone hydrolase family^105-230^E:8.9e-06	.	.	ENOG410XSH5^KAT8 regulatory NSL complex subunit 3	KEGG:dre:555951`KO:K16719	GO:0000123^cellular_component^histone acetyltransferase complex`GO:0005634^cellular_component^nucleus`GO:0043984^biological_process^histone H4-K16 acetylation`GO:0043981^biological_process^histone H4-K5 acetylation`GO:0043982^biological_process^histone H4-K8 acetylation	GO:0016787^molecular_function^hydrolase activity
PI A11_119	Subtilisin-like protease SBT2.5 {ECO:0000303|PubMed:16193095}	758282	758772	.	.	.	.	.	.	COG1404^peptidase (S8 and S53, subtilisin, kexin, sedolisin	KEGG:ath:AT2G19170	GO:0005618^cellular_component^cell wall`GO:0016020^cellular_component^membrane`GO:0004252^molecular_function^serine-type endopeptidase activity`GO:0008236^molecular_function^serine-type peptidase activity
PI A11_120	Probable inactive receptor kinase At1g48480	760910	762205	1-636[+]	Probable inactive receptor kinase At1g48480	.	.	.	ENOG410Y9HF^Inactive receptor kinase	KEGG:ath:AT1G48480	GO:0016021^cellular_component^integral component of membrane`GO:0005886^cellular_component^plasma membrane`GO:0009506^cellular_component^plasmodesma`GO:0005774^cellular_component^vacuolar membrane`GO:0005524^molecular_function^ATP binding`GO:0004672^molecular_function^protein kinase activity	.
PI A11_111	.	764644	764958	1-315[+]	.	.	sigP:1^20^0.905^YES	.	.	.	.	.
PI A11_109	.	769551	770246	.	.	.	.	.	.	.	.	.
PI A11_116	Probable polygalacturonase	770318	774062	299-1513[+]	Probable polygalacturonase	PF12708.4^Pectate_lyase_3^Pectate lyase superfamily protein^42-272^E:1.4e-14`PF00295.14^Glyco_hydro_28^Glycosyl hydrolases family 28^106-377^E:5.4e-40	.	ExpAA=22.88^PredHel=1^Topology=i7-29o	COG5434^Glycoside hydrolase family 28	.	GO:0016021^cellular_component^integral component of membrane`GO:0004650^molecular_function^polygalacturonase activity`GO:0005975^biological_process^carbohydrate metabolic process	GO:0004650^molecular_function^polygalacturonase activity`GO:0005975^biological_process^carbohydrate metabolic process
PI A11_114	Abscisic acid receptor PYL8	777115	779235	196-777[+]	Abscisic acid receptor PYL8	PF10604.6^Polyketide_cyc2^Polyketide cyclase / dehydrase and lipid transport^36-179^E:3.2e-22	.	.	ENOG4111HU5^abscisic acid receptor	KEGG:ath:AT5G53160`KO:K14496	GO:0005737^cellular_component^cytoplasm`GO:0005634^cellular_component^nucleus`GO:0005886^cellular_component^plasma membrane`GO:0010427^molecular_function^abscisic acid binding`GO:0042803^molecular_function^protein homodimerization activity`GO:0004864^molecular_function^protein phosphatase inhibitor activity`GO:0004872^molecular_function^receptor activity`GO:0009738^biological_process^abscisic aci…	.
PI A11_112	Ethylene-responsive transcription factor ERF061	780726	781616	1-891[+]	Ethylene-responsive transcription factor ERF061	PF00847.17^AP2^AP2 domain^111-159^E:3.8e-13	.	.	ENOG410YMKN^Transcription factor	KEGG:ath:AT1G64380	GO:0005634^cellular_component^nucleus`GO:0003677^molecular_function^DNA binding`GO:0003700^molecular_function^transcription factor activity, sequence-specific DNA binding`GO:0009873^biological_process^ethylene-activated signaling pathway`GO:0010200^biological_process^response to chitin`GO:0006351^biological_process^transcription, DNA-templated	GO:0003700^molecular_function^transcription factor activity, sequence-specific DNA binding`GO:0006355^biological_process^regulation of transcription, DNA-templated
PI A11_135	Long chain acyl-CoA synthetase 4	794221	800975	85-2115[+]	Long chain acyl-CoA synthetase 4	PF00501.25^AMP-binding^AMP-binding enzyme^54-525^E:2.4e-102	.	.	COG1022^Amp-dependent synthetase and ligase	KEGG:ath:AT4G23850`KO:K01897	GO:0005794^cellular_component^Golgi apparatus`GO:0005886^cellular_component^plasma membrane`GO:0005524^molecular_function^ATP binding`GO:0004467^molecular_function^long-chain fatty acid-CoA ligase activity`GO:0006631^biological_process^fatty acid metabolic process`GO:0001676^biological_process^long-chain fatty acid metabolic process	GO:0003824^molecular_function^catalytic activity`GO:0008152^biological_process^metabolic process
PI A11_136	Mitochondrial inner membrane protein OXA1	804447	813151	1-1092[+]	Mitochondrial inner membrane protein OXA1	PF02096.17^60KD_IMP^60Kd inner membrane protein^118-290^E:8.9e-17	.	ExpAA=73.33^PredHel=4^Topology=i116-138o189-211i236-258o273-290i	COG0706^Required for the insertion and or proper folding and or complex formation of integral membrane proteins into the membrane. Involved in integration of membrane proteins that insert both dependently and independently of the Sec translocase complex, as well as at least some lipoproteins	KEGG:ath:AT5G62050`KO:K03217	GO:0016021^cellular_component^integral component of membrane`GO:0005743^cellular_component^mitochondrial inner membrane`GO:0005739^cellular_component^mitochondrion`GO:0051205^biological_process^protein insertion into membrane	GO:0051205^biological_process^protein insertion into membrane`GO:0016021^cellular_component^integral component of membrane
PI A11_134	.	815285	818529	190-1119[+]	.	.	.	.	.	.	.	.
PI A11_130	Uncharacterized protein At5g39865	820960	822027	1-1068[+]	Uncharacterized protein At5g39865	PF00462.21^Glutaredoxin^Glutaredoxin^211-276^E:4.9e-10	.	.	ENOG4111HAI^Glutaredoxin	KEGG:ath:AT5G39865	GO:0005886^cellular_component^plasma membrane`GO:0009055^molecular_function^electron carrier activity`GO:0015035^molecular_function^protein disulfide oxidoreductase activity`GO:0045454^biological_process^cell redox homeostasis	GO:0009055^molecular_function^electron carrier activity`GO:0015035^molecular_function^protein disulfide oxidoreductase activity`GO:0045454^biological_process^cell redox homeostasis
PI A11_132	Auxin response factor 9	827312	831919	316-633[-]	.	.	.	.	.	.	.	.
PI A11_132	Auxin response factor 9	827312	831919	486-2546[+]	Auxin response factor 9	PF02362.18^B3^B3 DNA binding domain^119-219^E:4.9e-22`PF06507.10^Auxin_resp^Auxin response factor^245-324^E:9e-32`PF02309.13^AUX_IAA^AUX/IAA family^554-610^E:4.1e-07`PF02309.13^AUX_IAA^AUX/IAA family^620-659^E:8.9e-07	.	.	ENOG410YECH^auxin response factor	KEGG:ath:AT4G23980	GO:0005634^cellular_component^nucleus`GO:0003677^molecular_function^DNA binding`GO:0003700^molecular_function^transcription factor activity, sequence-specific DNA binding`GO:0009734^biological_process^auxin-activated signaling pathway`GO:0006351^biological_process^transcription, DNA-templated	GO:0003677^molecular_function^DNA binding`GO:0006355^biological_process^regulation of transcription, DNA-templated`GO:0009725^biological_process^response to hormone`GO:0005634^cellular_component^nucleus
PI A11_133	Cellulose synthase-like protein G3	833471	836754	1-1530[+]	Cellulose synthase-like protein G3	PF03552.11^Cellulose_synt^Cellulose synthase^202-264^E:1.6e-12`PF03552.11^Cellulose_synt^Cellulose synthase^295-491^E:3.2e-33	.	.	COG1215^Glycosyl transferase, family 2	KEGG:ath:AT4G23990	GO:0000139^cellular_component^Golgi membrane`GO:0016021^cellular_component^integral component of membrane`GO:0016760^molecular_function^cellulose synthase (UDP-forming) activity`GO:0071555^biological_process^cell wall organization`GO:0030244^biological_process^cellulose biosynthetic process	GO:0016760^molecular_function^cellulose synthase (UDP-forming) activity`GO:0030244^biological_process^cellulose biosynthetic process`GO:0016020^cellular_component^membrane
PI A11_131	14 kDa proline-rich protein DC2.15	843118	843525	1-408[+]	14 kDa proline-rich protein DC2.15	PF14547.3^Hydrophob_seed^Hydrophobic seed protein^53-135^E:4.9e-27`PF00234.19^Tryp_alpha_amyl^Protease inhibitor/seed storage/LTP family^54-134^E:5.3e-06	sigP:1^25^0.901^YES	ExpAA=22.71^PredHel=1^Topology=i7-29o	.	.	GO:0016021^cellular_component^integral component of membrane	.
PI A11_138	14 kDa proline-rich protein DC2.15	849654	850061	.	.	.	.	.	.	.	.	GO:0016021^cellular_component^integral component of membrane
PI A11_137	14 kDa proline-rich protein DC2.15	852726	853130	3-338[-]	.	.	.	ExpAA=20.48^PredHel=1^Topology=o68-90i	.	.	.	.
PI A11_139	14 kDa proline-rich protein DC2.15	860702	861022	.	.	.	.	.	.	.	.	GO:0016021^cellular_component^integral component of membrane
PI A11_52	14 kDa proline-rich protein DC2.15	882913	883305	.	.	.	.	.	.	.	.	GO:0016021^cellular_component^integral component of membrane
PI A11_54	.	907155	907934	1-780[+]	.	.	.	.	.	.	.	.
PI A11_53	.	907955	909193	1-1239[+]	.	.	.	.	.	.	.	.
PI A11_50	14 kDa proline-rich protein DC2.15	919939	920349	3-344[-]	.	.	sigP:1^20^0.488^YES	.	.	.	.	.
PI A11_49	Probable receptor-like protein kinase At5g47070	976607	978422	1-1164[+]	Probable receptor-like protein kinase At5g47070	PF00069.22^Pkinase^Protein kinase domain^78-354^E:1.1e-46`PF07714.14^Pkinase_Tyr^Protein tyrosine kinase^81-356^E:2.7e-47	.	.	COG0515^Serine Threonine protein kinase	KEGG:ath:AT5G47070`KO:K00924	GO:0005886^cellular_component^plasma membrane`GO:0005524^molecular_function^ATP binding`GO:0004674^molecular_function^protein serine/threonine kinase activity	GO:0004672^molecular_function^protein kinase activity`GO:0005524^molecular_function^ATP binding`GO:0006468^biological_process^protein phosphorylation
PI A11_51	Beta-amylase 3, chloroplastic	978617	980524	1-1620[+]	Beta-amylase 3, chloroplastic	PF01373.14^Glyco_hydro_14^Glycosyl hydrolase family 14^82-499^E:1.5e-171	.	.	ENOG410XRH5^beta-amylase	KEGG:ath:AT4G17090`KO:K01177	GO:0009570^cellular_component^chloroplast stroma`GO:0016161^molecular_function^beta-amylase activity`GO:0000024^biological_process^maltose biosynthetic process`GO:0009409^biological_process^response to cold`GO:0005983^biological_process^starch catabolic process	GO:0016161^molecular_function^beta-amylase activity`GO:0000272^biological_process^polysaccharide catabolic process
PI A11_48	.	989460	989983	1-414[+]	.	PF04570.11^zf-FLZ^zinc-finger of the FCS-type, C2-C2^75-95^E:1.8e-05	.	.	.	.	.	.
PI A11_46	Probable BOI-related E3 ubiquitin-protein ligase 2	996405	998062	357-1382[+]	BOI-related E3 ubiquitin-protein ligase 1	.	.	.	ENOG4111S1X^protein binding zinc ion binding	KEGG:ath:AT5G45100`KO:K19042	GO:0016874^molecular_function^ligase activity`GO:0004842^molecular_function^ubiquitin-protein transferase activity`GO:0008270^molecular_function^zinc ion binding`GO:0006952^biological_process^defense response`GO:0043161^biological_process^proteasome-mediated ubiquitin-dependent protein catabolic process`GO:0016567^biological_process^protein ubiquitination`GO:0043067^biological_process^regulation …	.
PI A11_41	Lon protease homolog 2, peroxisomal {ECO:0000255|HAMAP-Rule:MF_03121}	1019729	1026561	1-2673[+]	Lon protease homolog 2, peroxisomal {ECO:0000255|HAMAP-Rule:MF_03121}	PF02190.13^LON_substr_bdg^ATP-dependent protease La (LON) substrate-binding domain^11-253^E:1.4e-21`PF00004.26^AAA^ATPase family associated with various cellular activities (AAA)^405-542^E:5.5e-22`PF07728.11^AAA_5^AAA domain (dynein-related subfamily)^405-539^E:1.2e-07`PF07726.8^AAA_3^ATPase family associated with various cellular activities (AAA)^408-526^E:0.00016`PF05362.10^Lon_C^Lon protease (…	.	.	.	.	GO:0005782^cellular_component^peroxisomal matrix`GO:0005524^molecular_function^ATP binding`GO:0004176^molecular_function^ATP-dependent peptidase activity`GO:0004252^molecular_function^serine-type endopeptidase activity`GO:0006515^biological_process^misfolded or incompletely synthesized protein catabolic process`GO:0016558^biological_process^protein import into peroxisome matrix`GO:0016485^biologi…	GO:0004176^molecular_function^ATP-dependent peptidase activity`GO:0006508^biological_process^proteolysis`GO:0005524^molecular_function^ATP binding`GO:0016887^molecular_function^ATPase activity`GO:0004252^molecular_function^serine-type endopeptidase activity
PI A11_40	Pyruvate kinase isozyme G, chloroplastic	1029223	1033040	228-1940[+]	Pyruvate kinase isozyme G, chloroplastic	PF00224.18^PK^Pyruvate kinase, barrel domain^99-434^E:2.2e-115`PF02887.13^PK_C^Pyruvate kinase, alpha/beta domain^461-548^E:3.3e-15	.	.	.	.	GO:0009507^cellular_component^chloroplast`GO:0005524^molecular_function^ATP binding`GO:0016301^molecular_function^kinase activity`GO:0000287^molecular_function^magnesium ion binding`GO:0030955^molecular_function^potassium ion binding`GO:0004743^molecular_function^pyruvate kinase activity	GO:0000287^molecular_function^magnesium ion binding`GO:0004743^molecular_function^pyruvate kinase activity`GO:0030955^molecular_function^potassium ion binding`GO:0006096^biological_process^glycolytic process
PI A11_47	Glycine cleavage system H protein, mitochondrial	1033396	1034101	1-480[+]	Glycine cleavage system H protein, mitochondrial	PF01597.16^GCV_H^Glycine cleavage H-protein^35-154^E:4.2e-48	.	.	.	.	GO:0005960^cellular_component^glycine cleavage complex`GO:0005739^cellular_component^mitochondrion`GO:0019464^biological_process^glycine decarboxylation via glycine cleavage system	.
PI A11_45	Pentatricopeptide repeat-containing protein At5g46580, chloroplastic	1035302	1037461	1-2160[+]	Pentatricopeptide repeat-containing protein At5g46580, chloroplastic	PF17177.1^PPR_long^Pentacotripeptide-repeat region of PROPR^174-308^E:8.7e-07`PF13812.3^PPR_3^Pentatricopeptide repeat domain^215-274^E:7.3e-06`PF01535.17^PPR^PPR repeat^229-256^E:0.011`PF13041.3^PPR_2^PPR repeat family^261-307^E:2.5e-07`PF01535.17^PPR^PPR repeat^264-288^E:0.0003`PF13812.3^PPR_3^Pentatricopeptide repeat domain^295-344^E:2.6e-09`PF01535.17^PPR^PPR repeat^299-326^E:0.83`PF13041.3^P…	.	.	ENOG410Z7Z7^Pentatricopeptide repeat-containing protein	KEGG:ath:AT5G46580	GO:0009507^cellular_component^chloroplast	.
PI A11_38	NAC domain-containing protein 45 {ECO:0000312|EMBL:AEE73912.1}	1060748	1062259	1-831[+]	NAC domain-containing protein 45 {ECO:0000312|EMBL:AEE73912.1}	PF02365.12^NAM^No apical meristem (NAM) protein^7-133^E:1.1e-28	.	.	ENOG4110834^No apical meristem (NAM) protein	KEGG:ath:AT3G03200	GO:0005634^cellular_component^nucleus`GO:0003700^molecular_function^transcription factor activity, sequence-specific DNA binding`GO:0044212^molecular_function^transcription regulatory region DNA binding`GO:0090603^biological_process^sieve element differentiation`GO:0090602^biological_process^sieve element enucleation`GO:0006351^biological_process^transcription, DNA-templated	GO:0003677^molecular_function^DNA binding`GO:0006355^biological_process^regulation of transcription, DNA-templated
PI A11_42	AP-2 complex subunit mu	1063790	1067816	155-1480[+]	AP-2 complex subunit mu	PF00928.18^Adap_comp_sub^Adaptor complexes medium subunit family^170-441^E:4.2e-87	.	.	ENOG410XPFS^Adaptor-related protein complex	KEGG:ath:AT5G46630`KO:K11826	GO:0030131^cellular_component^clathrin adaptor complex`GO:0005905^cellular_component^coated pit`GO:0005794^cellular_component^Golgi apparatus`GO:0005886^cellular_component^plasma membrane`GO:0008289^molecular_function^lipid binding`GO:0006897^biological_process^endocytosis`GO:0006886^biological_process^intracellular protein transport	.
PI A11_43	.	1068812	1069129	1-318[+]	.	.	.	.	.	.	.	.
PI A11_39	Mitochondrial carnitine/acylcarnitine carrier-like protein	1073737	1074960	1-894[+]	Mitochondrial carnitine/acylcarnitine carrier-like protein	PF00153.24^Mito_carr^Mitochondrial carrier protein^4-95^E:2.1e-17`PF00153.24^Mito_carr^Mitochondrial carrier protein^102-199^E:1.3e-20`PF00153.24^Mito_carr^Mitochondrial carrier protein^214-295^E:1.7e-21	.	.	ENOG410XS86^Solute carrier family 25	KEGG:ath:AT5G46800`KO:K15109	GO:0009507^cellular_component^chloroplast`GO:0016021^cellular_component^integral component of membrane`GO:0005743^cellular_component^mitochondrial inner membrane`GO:0005739^cellular_component^mitochondrion`GO:0009536^cellular_component^plastid`GO:0003735^molecular_function^structural constituent of ribosome`GO:0006839^biological_process^mitochondrial transport`GO:0006412^biological_process^transl…	.
PI A11_44	RHOMBOID-like protein 3 {ECO:0000303|PubMed:16223493, ECO:0000303|PubMed:17181860}	1081168	1082141	1-741[+]	RHOMBOID-like protein 3 {ECO:0000303|PubMed:16223493, ECO:0000303|PubMed:17181860}	PF01694.19^Rhomboid^Rhomboid family^34-172^E:3.7e-34	.	ExpAA=124.15^PredHel=5^Topology=i45-67o87-109i121-143o153-170i197-219o	COG0705^rhomboid family	KEGG:ath:AT5G07250	GO:0000139^cellular_component^Golgi membrane`GO:0016021^cellular_component^integral component of membrane`GO:0009506^cellular_component^plasmodesma`GO:0004252^molecular_function^serine-type endopeptidase activity`GO:0016485^biological_process^protein processing	GO:0004252^molecular_function^serine-type endopeptidase activity`GO:0016021^cellular_component^integral component of membrane
PI A11_37	Abscisic acid receptor PYR1	1085347	1086009	.	.	.	.	.	.	ENOG410YDHK^abscisic acid receptor	KEGG:ath:AT4G17870`KO:K14496	GO:0005737^cellular_component^cytoplasm`GO:0005634^cellular_component^nucleus`GO:0005886^cellular_component^plasma membrane`GO:0010427^molecular_function^abscisic acid binding`GO:0042802^molecular_function^identical protein binding`GO:0042803^molecular_function^protein homodimerization activity`GO:0004864^molecular_function^protein phosphatase inhibitor activity`GO:0004872^molecular_function^rece…
PI A11_64	Probable ADP-ribosylation factor GTPase-activating protein AGD9	1091811	1095148	199-1275[+]	Probable ADP-ribosylation factor GTPase-activating protein AGD8	PF01412.15^ArfGap^Putative GTPase activating protein for Arf^13-103^E:1.6e-34	.	.	COG5347^domain, ankyrin repeat and PH domain	KEGG:ath:AT4G17890`KO:K12493	GO:0005829^cellular_component^cytosol`GO:0005096^molecular_function^GTPase activator activity`GO:0046872^molecular_function^metal ion binding	GO:0005096^molecular_function^GTPase activator activity
PI A11_62	Ubiquitin carboxyl-terminal hydrolase 20	1096926	1100589	150-2249[+]	Ubiquitin carboxyl-terminal hydrolase 20	PF13423.3^UCH_1^Ubiquitin carboxyl-terminal hydrolase^155-441^E:8.8e-25`PF00443.26^UCH^Ubiquitin carboxyl-terminal hydrolase^156-459^E:1.5e-55	.	.	ENOG410XQ92^ubiquitin carboxyl-terminal hydrolase	KEGG:ath:AT4G17895`KO:K11855	GO:0008234^molecular_function^cysteine-type peptidase activity`GO:0036459^molecular_function^thiol-dependent ubiquitinyl hydrolase activity`GO:0016579^biological_process^protein deubiquitination`GO:0006511^biological_process^ubiquitin-dependent protein catabolic process	GO:0036459^molecular_function^thiol-dependent ubiquitinyl hydrolase activity`GO:0016579^biological_process^protein deubiquitination
PI A11_67	50S ribosomal protein L14, chloroplastic {ECO:0000255|HAMAP-Rule:MF_01367}	1101456	1102100	1-306[+]	50S ribosomal protein L14, chloroplastic {ECO:0000255|HAMAP-Rule:MF_01367}	PF00238.16^Ribosomal_L14^Ribosomal protein L14p/L23e^2-47^E:1.6e-13	.	.	.	.	GO:0009507^cellular_component^chloroplast`GO:0015934^cellular_component^large ribosomal subunit`GO:0019843^molecular_function^rRNA binding`GO:0003735^molecular_function^structural constituent of ribosome`GO:0006412^biological_process^translation	GO:0003735^molecular_function^structural constituent of ribosome`GO:0006412^biological_process^translation`GO:0005840^cellular_component^ribosome
PI A11_65	.	1114653	1115303	1-651[+]	.	.	.	.	.	.	.	.
PI A11_66	.	1121215	1121508	.	.	.	.	.	.	.	.	.
PI A11_63	Lon protease homolog 2, peroxisomal {ECO:0000255|HAMAP-Rule:MF_03121}	1177597	1184457	1-2715[+]	Lon protease homolog 2, peroxisomal {ECO:0000255|HAMAP-Rule:MF_03121}	PF02190.13^LON_substr_bdg^ATP-dependent protease La (LON) substrate-binding domain^11-267^E:2.4e-21`PF00004.26^AAA^ATPase family associated with various cellular activities (AAA)^419-556^E:5.7e-22`PF07728.11^AAA_5^AAA domain (dynein-related subfamily)^419-553^E:1.2e-07`PF07726.8^AAA_3^ATPase family associated with various cellular activities (AAA)^422-540^E:0.00016`PF05362.10^Lon_C^Lon protease (…	.	.	.	.	GO:0005782^cellular_component^peroxisomal matrix`GO:0005524^molecular_function^ATP binding`GO:0004176^molecular_function^ATP-dependent peptidase activity`GO:0004252^molecular_function^serine-type endopeptidase activity`GO:0006515^biological_process^misfolded or incompletely synthesized protein catabolic process`GO:0016558^biological_process^protein import into peroxisome matrix`GO:0016485^biologi…	GO:0004176^molecular_function^ATP-dependent peptidase activity`GO:0006508^biological_process^proteolysis`GO:0005524^molecular_function^ATP binding`GO:0016887^molecular_function^ATPase activity`GO:0004252^molecular_function^serine-type endopeptidase activity
PI A11_16	Pyruvate kinase isozyme G, chloroplastic	1187119	1190938	234-1946[+]	Pyruvate kinase isozyme G, chloroplastic	PF00224.18^PK^Pyruvate kinase, barrel domain^99-434^E:2.1e-116`PF02887.13^PK_C^Pyruvate kinase, alpha/beta domain^461-548^E:1.1e-15	.	.	.	.	GO:0009507^cellular_component^chloroplast`GO:0005524^molecular_function^ATP binding`GO:0016301^molecular_function^kinase activity`GO:0000287^molecular_function^magnesium ion binding`GO:0030955^molecular_function^potassium ion binding`GO:0004743^molecular_function^pyruvate kinase activity	GO:0000287^molecular_function^magnesium ion binding`GO:0004743^molecular_function^pyruvate kinase activity`GO:0030955^molecular_function^potassium ion binding`GO:0006096^biological_process^glycolytic process
PI A11_23	Glycine cleavage system H protein, mitochondrial	1191268	1191986	1-492[+]	Glycine cleavage system H protein, mitochondrial	PF01597.16^GCV_H^Glycine cleavage H-protein^39-158^E:4.6e-48	.	.	.	.	GO:0005960^cellular_component^glycine cleavage complex`GO:0005739^cellular_component^mitochondrion`GO:0019464^biological_process^glycine decarboxylation via glycine cleavage system	.
PI A11_21	Pentatricopeptide repeat-containing protein At5g46580, chloroplastic	1193244	1195403	1-2160[+]	Pentatricopeptide repeat-containing protein At5g46580, chloroplastic	PF17177.1^PPR_long^Pentacotripeptide-repeat region of PROPR^174-308^E:1.4e-06`PF13812.3^PPR_3^Pentatricopeptide repeat domain^215-274^E:7.3e-06`PF01535.17^PPR^PPR repeat^229-256^E:0.011`PF13041.3^PPR_2^PPR repeat family^261-307^E:5.5e-08`PF01535.17^PPR^PPR repeat^264-288^E:0.00021`PF13812.3^PPR_3^Pentatricopeptide repeat domain^290-344^E:1.8e-10`PF01535.17^PPR^PPR repeat^299-326^E:0.75`PF13041.3^…	.	.	ENOG410Z7Z7^Pentatricopeptide repeat-containing protein	KEGG:ath:AT5G46580	GO:0009507^cellular_component^chloroplast	.
PI A11_19	Putative ribonuclease H protein At1g65750	1203468	1203836	1-369[+]	Putative ribonuclease H protein At1g65750	PF13456.3^RVT_3^Reverse transcriptase-like^17-105^E:3e-10	.	.	.	.	GO:0046872^molecular_function^metal ion binding`GO:0003676^molecular_function^nucleic acid binding`GO:0004523^molecular_function^RNA-DNA hybrid ribonuclease activity	.
PI A11_14	NAC domain-containing protein 45 {ECO:0000312|EMBL:AEE73912.1}	1208976	1210429	1-831[+]	NAC domain-containing protein 45 {ECO:0000312|EMBL:AEE73912.1}	PF02365.12^NAM^No apical meristem (NAM) protein^7-133^E:1.1e-28	.	.	ENOG4110834^No apical meristem (NAM) protein	KEGG:ath:AT3G03200	GO:0005634^cellular_component^nucleus`GO:0003700^molecular_function^transcription factor activity, sequence-specific DNA binding`GO:0044212^molecular_function^transcription regulatory region DNA binding`GO:0090603^biological_process^sieve element differentiation`GO:0090602^biological_process^sieve element enucleation`GO:0006351^biological_process^transcription, DNA-templated	GO:0003677^molecular_function^DNA binding`GO:0006355^biological_process^regulation of transcription, DNA-templated
PI A11_17	AP-2 complex subunit mu	1212034	1216039	155-1447[+]	AP-2 complex subunit mu	PF00928.18^Adap_comp_sub^Adaptor complexes medium subunit family^159-430^E:3.9e-87	.	.	ENOG410XPFS^Adaptor-related protein complex	KEGG:ath:AT5G46630`KO:K11826	GO:0030131^cellular_component^clathrin adaptor complex`GO:0005905^cellular_component^coated pit`GO:0005794^cellular_component^Golgi apparatus`GO:0005886^cellular_component^plasma membrane`GO:0008289^molecular_function^lipid binding`GO:0006897^biological_process^endocytosis`GO:0006886^biological_process^intracellular protein transport	.
PI A11_11	.	1217070	1217456	1-387[+]	.	.	.	.	.	.	.	.
PI A11_13	Mitochondrial carnitine/acylcarnitine carrier-like protein	1221524	1222747	1-894[+]	Mitochondrial carnitine/acylcarnitine carrier-like protein	PF00153.24^Mito_carr^Mitochondrial carrier protein^4-94^E:1.6e-17`PF00153.24^Mito_carr^Mitochondrial carrier protein^102-199^E:1.1e-20`PF00153.24^Mito_carr^Mitochondrial carrier protein^214-295^E:1.6e-21	.	.	ENOG410XS86^Solute carrier family 25	KEGG:ath:AT5G46800`KO:K15109	GO:0009507^cellular_component^chloroplast`GO:0016021^cellular_component^integral component of membrane`GO:0005743^cellular_component^mitochondrial inner membrane`GO:0005739^cellular_component^mitochondrion`GO:0009536^cellular_component^plastid`GO:0003735^molecular_function^structural constituent of ribosome`GO:0006839^biological_process^mitochondrial transport`GO:0006412^biological_process^transl…	.
PI A11_12	Abscisic acid receptor PYR1	1230523	1231185	.	.	.	.	.	.	ENOG410YDHK^abscisic acid receptor	KEGG:ath:AT4G17870`KO:K14496	GO:0005737^cellular_component^cytoplasm`GO:0005634^cellular_component^nucleus`GO:0005886^cellular_component^plasma membrane`GO:0010427^molecular_function^abscisic acid binding`GO:0042802^molecular_function^identical protein binding`GO:0042803^molecular_function^protein homodimerization activity`GO:0004864^molecular_function^protein phosphatase inhibitor activity`GO:0004872^molecular_function^rece…
PI A11_18	Probable ADP-ribosylation factor GTPase-activating protein AGD8	1236447	1239713	160-1110[+]	Probable ADP-ribosylation factor GTPase-activating protein AGD8	PF01412.15^ArfGap^Putative GTPase activating protein for Arf^13-116^E:5.4e-35	.	.	COG5347^domain, ankyrin repeat and PH domain	KEGG:ath:AT4G17890`KO:K12493	GO:0005829^cellular_component^cytosol`GO:0005096^molecular_function^GTPase activator activity`GO:0046872^molecular_function^metal ion binding	GO:0005096^molecular_function^GTPase activator activity
PI A11_15	Ubiquitin carboxyl-terminal hydrolase 20	1241347	1245022	155-2254[+]	Ubiquitin carboxyl-terminal hydrolase 20	PF13423.3^UCH_1^Ubiquitin carboxyl-terminal hydrolase^155-441^E:3.4e-24`PF00443.26^UCH^Ubiquitin carboxyl-terminal hydrolase^156-459^E:2.1e-55	.	.	ENOG410XQ92^ubiquitin carboxyl-terminal hydrolase	KEGG:ath:AT4G17895`KO:K11855	GO:0008234^molecular_function^cysteine-type peptidase activity`GO:0036459^molecular_function^thiol-dependent ubiquitinyl hydrolase activity`GO:0016579^biological_process^protein deubiquitination`GO:0006511^biological_process^ubiquitin-dependent protein catabolic process	GO:0036459^molecular_function^thiol-dependent ubiquitinyl hydrolase activity`GO:0016579^biological_process^protein deubiquitination
PI A11_20	.	1263713	1265803	1-2091[+]	.	.	.	.	.	.	.	.
PI A11_22	.	1269730	1270380	1-651[+]	.	.	.	.	.	.	.	.
PI A11_29	.	1288727	1290040	120-758[+]	Uncharacterized protein At3g50808	PF04640.11^PLATZ^PLATZ transcription factor^69-140^E:2.7e-29	.	.	.	KEGG:ath:AT3G50808	.	.
PI A11_28	33 kDa ribonucleoprotein, chloroplastic	1294726	1296680	1-864[+]	33 kDa ribonucleoprotein, chloroplastic	PF00076.19^RRM_1^RNA recognition motif. (a.k.a. RRM, RBD, or RNP domain)^92-161^E:2e-18`PF13893.3^RRM_5^RNA recognition motif. (a.k.a. RRM, RBD, or RNP domain)^102-167^E:9.9e-05`PF00076.19^RRM_1^RNA recognition motif. (a.k.a. RRM, RBD, or RNP domain)^189-258^E:6.4e-17`PF13893.3^RRM_5^RNA recognition motif. (a.k.a. RRM, RBD, or RNP domain)^227-264^E:0.14	.	.	.	.	GO:0009507^cellular_component^chloroplast`GO:0030529^cellular_component^intracellular ribonucleoprotein complex`GO:0000166^molecular_function^nucleotide binding`GO:0003723^molecular_function^RNA binding`GO:0006397^biological_process^mRNA processing	GO:0003676^molecular_function^nucleic acid binding
PI A11_26	E3 ubiquitin-protein ligase Os04g0590900	1298557	1299492	1-936[+]	E3 ubiquitin-protein ligase Os04g0590900	PF13639.3^zf-RING_2^Ring finger domain^128-171^E:4.5e-14`PF17123.2^zf-RING_11^RING-like zinc finger^128-157^E:2.8e-11`PF13923.3^zf-C3HC4_2^Zinc finger, C3HC4 type (RING finger)^129-170^E:1.4e-07`PF12861.4^zf-ANAPC11^Anaphase-promoting complex subunit 11 RING-H2 finger^129-176^E:3.3e-07`PF00097.22^zf-C3HC4^Zinc finger, C3HC4 type (RING finger)^129-170^E:1.9e-06`PF13445.3^zf-RING_UBOX^RING-type zin…	.	ExpAA=26.93^PredHel=1^Topology=o43-65i	ENOG41121N2^zinc ion binding	KEGG:osa:4336823	GO:0016021^cellular_component^integral component of membrane`GO:0016874^molecular_function^ligase activity`GO:0004842^molecular_function^ubiquitin-protein transferase activity`GO:0008270^molecular_function^zinc ion binding`GO:0016567^biological_process^protein ubiquitination	GO:0005515^molecular_function^protein binding`GO:0008270^molecular_function^zinc ion binding`GO:0004842^molecular_function^ubiquitin-protein transferase activity`GO:0005680^cellular_component^anaphase-promoting complex`GO:0046872^molecular_function^metal ion binding
PI A11_33	Zinc finger CCCH domain-containing protein 12	1299939	1303479	675-2543[+]	Zinc finger CCCH domain-containing protein 56	PF00642.21^zf-CCCH^Zinc finger C-x8-C-x5-C-x3-H type (and similar)^77-101^E:1.4e-05`PF00642.21^zf-CCCH^Zinc finger C-x8-C-x5-C-x3-H type (and similar)^219-244^E:2e-10`PF13639.3^zf-RING_2^Ring finger domain^434-477^E:8.1e-14`PF17123.2^zf-RING_11^RING-like zinc finger^434-463^E:4e-09`PF13923.3^zf-C3HC4_2^Zinc finger, C3HC4 type (RING finger)^434-476^E:2.3e-07`PF13445.3^zf-RING_UBOX^RING-type zinc-f…	.	ExpAA=25.05^PredHel=1^Topology=o352-374i	COG5063^zinc finger	KEGG:osa:4344715	GO:0003677^molecular_function^DNA binding`GO:0046872^molecular_function^metal ion binding	GO:0046872^molecular_function^metal ion binding`GO:0005515^molecular_function^protein binding`GO:0008270^molecular_function^zinc ion binding
PI A11_27	.	1306337	1307384	.	.	.	.	.	.	.	.	.
PI A11_34	Uncharacterized membrane protein At4g09580	1314666	1315511	.	.	.	.	.	.	COG0398^Snare associated golgi protein	KEGG:ath:AT4G09580	GO:0005783^cellular_component^endoplasmic reticulum`GO:0005789^cellular_component^endoplasmic reticulum membrane`GO:0016021^cellular_component^integral component of membrane
PI A11_25	Inositol-tetrakisphosphate 1-kinase 1	1319511	1320620	1-1110[+]	Inositol-tetrakisphosphate 1-kinase 1	PF05770.8^Ins134_P3_kin^Inositol 1, 3, 4-trisphosphate 5/6-kinase^4-308^E:5e-131	.	.	ENOG4110KIK^inositol-tetrakisphosphate 1-kinase	KEGG:zma:732818`KO:K00913	GO:0005622^cellular_component^intracellular`GO:0005524^molecular_function^ATP binding`GO:0047325^molecular_function^inositol tetrakisphosphate 1-kinase activity`GO:0052726^molecular_function^inositol-1,3,4-trisphosphate 5-kinase activity`GO:0052725^molecular_function^inositol-1,3,4-trisphosphate 6-kinase activity`GO:0000287^molecular_function^magnesium ion binding`GO:0032957^biological_process^in…	GO:0000287^molecular_function^magnesium ion binding`GO:0005524^molecular_function^ATP binding`GO:0047325^molecular_function^inositol tetrakisphosphate 1-kinase activity`GO:0052725^molecular_function^inositol-1,3,4-trisphosphate 6-kinase activity`GO:0052726^molecular_function^inositol-1,3,4-trisphosphate 5-kinase activity`GO:0032957^biological_process^inositol trisphosphate metabolic process`GO:00…
PI A11_31	Alpha,alpha-trehalose-phosphate synthase [UDP-forming] 5	1322573	1325865	141-2735[+]	Alpha,alpha-trehalose-phosphate synthase [UDP-forming] 5	PF00982.18^Glyco_transf_20^Glycosyltransferase family 20^60-545^E:1.2e-188`PF02358.13^Trehalose_PPase^Trehalose-phosphatase^595-829^E:1.2e-75`PF08282.9^Hydrolase_3^haloacid dehalogenase-like hydrolase^723-795^E:0.00023	.	.	COG0380^synthase`COG1877^trehalose biosynthetic process	KEGG:ath:AT4G17770`KO:K16055	GO:0016757^molecular_function^transferase activity, transferring glycosyl groups`GO:0005992^biological_process^trehalose biosynthetic process	GO:0003824^molecular_function^catalytic activity`GO:0005992^biological_process^trehalose biosynthetic process
PI A11_30	Heat shock factor protein HSF8	1333648	1337892	197-1636[+]	Heat shock factor protein HSF8	PF00447.14^HSF_DNA-bind^HSF-type DNA-binding^46-135^E:4.1e-32	.	.	COG5169^Transcription factor	KEGG:sly:101263626`KO:K09419	GO:0005634^cellular_component^nucleus`GO:0043565^molecular_function^sequence-specific DNA binding`GO:0003700^molecular_function^transcription factor activity, sequence-specific DNA binding`GO:0006351^biological_process^transcription, DNA-templated	GO:0003700^molecular_function^transcription factor activity, sequence-specific DNA binding`GO:0043565^molecular_function^sequence-specific DNA binding`GO:0006355^biological_process^regulation of transcription, DNA-templated`GO:0005634^cellular_component^nucleus
PI A11_32	Thioredoxin reductase 2	1340319	1342029	103-1233[+]	Thioredoxin reductase 2	PF07992.11^Pyr_redox_2^Pyridine nucleotide-disulphide oxidoreductase^56-354^E:1.3e-48`PF13738.3^Pyr_redox_3^Pyridine nucleotide-disulphide oxidoreductase^135-337^E:3.7e-16`PF00070.24^Pyr_redox^Pyridine nucleotide-disulphide oxidoreductase^208-271^E:1.1e-14	.	.	COG0492^thioredoxin reductase	KEGG:ath:AT2G17420`KO:K00384	GO:0005759^cellular_component^mitochondrial matrix`GO:0004791^molecular_function^thioredoxin-disulfide reductase activity`GO:0019430^biological_process^removal of superoxide radicals	GO:0016491^molecular_function^oxidoreductase activity`GO:0055114^biological_process^oxidation-reduction process
PI A11_24	.	1347917	1349425	2-943[+]	.	PF03004.11^Transposase_24^Plant transposase (Ptta/En/Spm family)^181-312^E:2.6e-23	.	.	.	.	.	.
PI A11_35	.	1365248	1366418	1-702[+]	.	.	.	.	.	.	.	.
PI A11_36	.	1366455	1367282	1-513[+]	.	.	.	.	.	.	.	.
PI A11_141	Glycerol-3-phosphate acyltransferase, chloroplastic	1393358	1397799	2-1345[+]	Glycerol-3-phosphate acyltransferase, chloroplastic	PF14829.3^GPAT_N^Glycerol-3-phosphate acyltransferase N-terminal^88-163^E:7.5e-36`PF01553.18^Acyltransferase^Acyltransferase^205-351^E:1.3e-15	.	.	.	KEGG:csv:101213494`KO:K00630	GO:0009570^cellular_component^chloroplast stroma`GO:0004366^molecular_function^glycerol-3-phosphate O-acyltransferase activity`GO:0016024^biological_process^CDP-diacylglycerol biosynthetic process	GO:0004366^molecular_function^glycerol-3-phosphate O-acyltransferase activity`GO:0016746^molecular_function^transferase activity, transferring acyl groups`GO:0008152^biological_process^metabolic process
PI A11_145	26S proteasome non-ATPase regulatory subunit 13 homolog B	1398357	1401301	1-1134[+]	26S proteasome non-ATPase regulatory subunit 13 homolog B	PF01399.24^PCI^PCI domain^239-343^E:2.5e-07	.	.	ENOG410XPG9^26S proteasome non-ATPase regulatory subunit	KEGG:ath:AT4G19006`KO:K03039	GO:0005829^cellular_component^cytosol`GO:0005634^cellular_component^nucleus`GO:0000502^cellular_component^proteasome complex`GO:0030163^biological_process^protein catabolic process	GO:0005515^molecular_function^protein binding
PI A11_146	.	1403347	1405144	171-611[+]	.	.	.	.	.	.	.	.
PI A11_144	MOB kinase activator-like 1A	1406863	1409117	1-630[+]	MOB kinase activator-like 1A	PF03637.14^Mob1_phocein^Mob1/phocein family^28-198^E:1.6e-78	.	.	ENOG410XSUJ^MOB kinase activator	KEGG:ath:AT5G45550`KO:K06685	GO:0005634^cellular_component^nucleus`GO:0046872^molecular_function^metal ion binding`GO:0051301^biological_process^cell division`GO:0016049^biological_process^cell growth`GO:0008283^biological_process^cell proliferation`GO:0009553^biological_process^embryo sac development`GO:0048229^biological_process^gametophyte development`GO:0009554^biological_process^megasporogenesis`GO:0009556^biological_pr…	.
PI A11_147	Probable methyltransferase PMT21	1413206	1413716	1-438[+]	Probable methyltransferase PMT21	PF03141.13^Methyltransf_29^Putative S-adenosyl-L-methionine-dependent methyltransferase^10-99^E:2.9e-14`PF03141.13^Methyltransf_29^Putative S-adenosyl-L-methionine-dependent methyltransferase^100-145^E:4.1e-16	.	.	ENOG4111CGI^Methyltransferase	KEGG:ath:AT4G19120	GO:0005789^cellular_component^endoplasmic reticulum membrane`GO:0005768^cellular_component^endosome`GO:0005794^cellular_component^Golgi apparatus`GO:0016021^cellular_component^integral component of membrane`GO:0005802^cellular_component^trans-Golgi network`GO:0008757^molecular_function^S-adenosylmethionine-dependent methyltransferase activity`GO:0032259^biological_process^methylation	GO:0008168^molecular_function^methyltransferase activity
PI A11_142	.	1414357	1418227	100-1623[+]	.	.	.	.	.	.	.	.
PI A11_140	Transcription factor MYB1R1	1427929	1429838	94-1026[+]	Transcription factor MYB1R1	PF00249.28^Myb_DNA-binding^Myb-like DNA-binding domain^103-147^E:1.1e-11	.	.	ENOG4111HRC^Transcription factor	KEGG:sot:102577613	GO:0005829^cellular_component^cytosol`GO:0005634^cellular_component^nucleus`GO:0003677^molecular_function^DNA binding`GO:0006355^biological_process^regulation of transcription, DNA-templated`GO:0006351^biological_process^transcription, DNA-templated	.
PI A11_143	4-coumarate--CoA ligase-like 9	1486382	1489277	1-1560[+]	4-coumarate--CoA ligase-like 9	PF00501.25^AMP-binding^AMP-binding enzyme^62-450^E:4.6e-97`PF13193.3^AMP-binding_C^AMP-binding enzyme C-terminal domain^459-519^E:5e-09	.	ExpAA=41.85^PredHel=1^Topology=i247-269o	COG0318^Amp-dependent synthetase and ligase	KEGG:ath:AT5G63380	GO:0005777^cellular_component^peroxisome`GO:0005524^molecular_function^ATP binding`GO:0004321^molecular_function^fatty-acyl-CoA synthase activity`GO:0016874^molecular_function^ligase activity`GO:0009695^biological_process^jasmonic acid biosynthetic process`GO:0031408^biological_process^oxylipin biosynthetic process	GO:0003824^molecular_function^catalytic activity`GO:0008152^biological_process^metabolic process
PI A11_124	Nucleolar protein 56	1490581	1493458	124-1731[+]	Nucleolar protein 56	PF08156.10^NOP5NT^NOP5NT (NUC127) domain^4-69^E:5.8e-18`PF01798.15^Nop^snoRNA binding domain, fibrillarin^177-409^E:8.1e-88	.	.	COG1498^Nucleolar protein	KEGG:hsa:10528`KO:K14564	GO:0031428^cellular_component^box C/D snoRNP complex`GO:0005737^cellular_component^cytoplasm`GO:0016020^cellular_component^membrane`GO:0005730^cellular_component^nucleolus`GO:0005654^cellular_component^nucleoplasm`GO:0070761^cellular_component^pre-snoRNP complex`GO:0005732^cellular_component^small nucleolar ribonucleoprotein complex`GO:0032040^cellular_component^small-subunit processome`GO:199022…	.
PI A11_121	Putative calcium-binding protein CML19	1497065	1497487	1-423[+]	Putative calcium-binding protein CML19	PF13499.3^EF-hand_7^EF-hand domain pair^8-66^E:4.5e-07`PF13202.3^EF-hand_5^EF hand^11-28^E:0.00018`PF13833.3^EF-hand_8^EF-hand domain pair^19-69^E:3.2e-07`PF13202.3^EF-hand_5^EF hand^47-65^E:0.031`PF13499.3^EF-hand_7^EF-hand domain pair^77-140^E:9.5e-17`PF00036.29^EF-hand_1^EF hand^78-106^E:5.1e-09`PF13405.3^EF-hand_6^EF-hand domain^78-107^E:1.3e-09`PF13202.3^EF-hand_5^EF hand^79-102^E:2.5e-05`PF…	.	.	COG5126^Calcium-binding protein	.	GO:0005509^molecular_function^calcium ion binding	GO:0005509^molecular_function^calcium ion binding
PI A11_123	Cytochrome P450 94B3	1500759	1502306	1-1548[+]	Cytochrome P450 94B3	PF00067.19^p450^Cytochrome P450^42-491^E:3.4e-63	.	ExpAA=25.14^PredHel=1^Topology=i5-27o	COG2124^Cytochrome p450	KEGG:ath:AT3G48520	GO:0016021^cellular_component^integral component of membrane`GO:0020037^molecular_function^heme binding`GO:0005506^molecular_function^iron ion binding`GO:0052694^molecular_function^jasmonoyl-isoleucine-12-hydroxylase activity`GO:0016705^molecular_function^oxidoreductase activity, acting on paired donors, with incorporation or reduction of molecular oxygen`GO:0048653^biological_process^anther deve…	GO:0005506^molecular_function^iron ion binding`GO:0016705^molecular_function^oxidoreductase activity, acting on paired donors, with incorporation or reduction of molecular oxygen`GO:0020037^molecular_function^heme binding`GO:0055114^biological_process^oxidation-reduction process
PI A11_128	.	1513008	1517210	1-579[+]	.	PF10172.6^DDA1^Det1 complexing ubiquitin ligase^20-75^E:4e-11`PF02037.24^SAP^SAP domain^130-154^E:1.3e-06	.	.	.	.	.	.
PI A11_122	SNF1-related protein kinase regulatory subunit gamma-1	1520340	1523168	224-1504[+]	SNF1-related protein kinase regulatory subunit gamma-1	PF00571.25^CBS^CBS domain^267-314^E:1.2e-08`PF00571.25^CBS^CBS domain^356-403^E:1.2e-12	.	.	ENOG4111F2I^snf1-related protein kinase regulatory subunit	KEGG:ath:AT3G48530	GO:0009505^cellular_component^plant-type cell wall`GO:0005524^molecular_function^ATP binding`GO:0003824^molecular_function^catalytic activity`GO:0019887^molecular_function^protein kinase regulator activity`GO:0005975^biological_process^carbohydrate metabolic process`GO:0006633^biological_process^fatty acid biosynthetic process`GO:0042128^biological_process^nitrate assimilation`GO:0045859^biologic…	.
PI A11_126	Thylakoid lumenal 17.9 kDa protein, chloroplastic	1523324	1525782	1-1635[+]	Thylakoid lumenal 17.9 kDa protein, chloroplastic	PF04669.10^Polysacc_synt_4^Polysaccharide biosynthesis^333-520^E:1.7e-62	.	.	ENOG4111XR7^thylakoid lumenal 17.9 kDa protein	KEGG:ath:AT4G24930	GO:0009507^cellular_component^chloroplast`GO:0009543^cellular_component^chloroplast thylakoid lumen`GO:0009579^cellular_component^thylakoid`GO:0031977^cellular_component^thylakoid lumen	.
PI A11_125	Non-specific phospholipase C6	1550794	1552852	1-1590[+]	Non-specific phospholipase C6	PF04185.11^Phosphoesterase^Phosphoesterase family^44-399^E:1.3e-108	sigP:1^38^0.596^YES	.	COG3511^phospholipase C	KEGG:ath:AT3G48610`KO:K01114	GO:0005576^cellular_component^extracellular region`GO:0016788^molecular_function^hydrolase activity, acting on ester bonds	GO:0016788^molecular_function^hydrolase activity, acting on ester bonds
PI A11_127	CBS domain-containing protein CBSCBSPB5	1555720	1560246	1-1614[+]	CBS domain-containing protein CBSCBSPB5	PF00571.25^CBS^CBS domain^57-102^E:5.1e-06`PF00571.25^CBS^CBS domain^116-160^E:6.9e-06`PF00571.25^CBS^CBS domain^224-270^E:5.7e-08`PF00571.25^CBS^CBS domain^284-336^E:2.7e-06`PF00564.21^PB1^PB1 domain^405-485^E:6.4e-13	.	ExpAA=22.67^PredHel=1^Topology=o509-531i	COG0517^Catalyzes the conversion of inosine 5'-phosphate (IMP) to xanthosine 5'-phosphate (XMP), the first committed and rate- limiting step in the de novo synthesis of guanine nucleotides, and therefore plays an important role in the regulation of cell growth (By similarity)	KEGG:ath:AT5G50530`KEGG:ath:AT5G50640	GO:0016021^cellular_component^integral component of membrane	GO:0005515^molecular_function^protein binding
PI A11_129	.	1564016	1564636	1-543[+]	.	.	.	.	.	.	.	.
PI A11_94	.	1581543	1582163	1-543[+]	.	.	.	.	.	.	.	.
PI A11_103	.	1585241	1585584	.	.	.	.	.	.	.	.	.
PI A11_97	.	1590105	1590317	.	.	.	.	.	.	.	.	.
PI A11_93	MADS-box transcription factor 6	1593822	1596764	1-621[+]	MADS-box transcription factor 6	PF00319.15^SRF-TF^SRF-type transcription factor (DNA-binding and dimerisation domain)^19-66^E:1.1e-26`PF01486.14^K-box^K-box region^94-167^E:2.6e-16	.	.	COG5068^Transcription factor	KEGG:osa:4330328`KO:K09264	GO:0005634^cellular_component^nucleus`GO:0003677^molecular_function^DNA binding`GO:0003700^molecular_function^transcription factor activity, sequence-specific DNA binding`GO:0030154^biological_process^cell differentiation`GO:0010022^biological_process^meristem determinacy`GO:0045893^biological_process^positive regulation of transcription, DNA-templated`GO:0010093^biological_process^specification …	GO:0003677^molecular_function^DNA binding`GO:0046983^molecular_function^protein dimerization activity`GO:0003700^molecular_function^transcription factor activity, sequence-specific DNA binding`GO:0006355^biological_process^regulation of transcription, DNA-templated`GO:0005634^cellular_component^nucleus
PI A11_96	Gamma carbonic anhydrase-like 2, mitochondrial	1597629	1597934	.	.	.	.	.	.	COG0663^Transferase	KEGG:ath:AT3G48680	GO:0009507^cellular_component^chloroplast`GO:0031966^cellular_component^mitochondrial membrane`GO:0005747^cellular_component^mitochondrial respiratory chain complex I`GO:0005739^cellular_component^mitochondrion`GO:0045271^cellular_component^respiratory chain complex I`GO:0005774^cellular_component^vacuolar membrane`GO:0046872^molecular_function^metal ion binding`GO:0009853^biological_process^phot…
PI A11_98	Gamma carbonic anhydrase-like 1, mitochondrial	1598878	1599160	.	.	.	.	.	.	.	.	GO:0031966^cellular_component^mitochondrial membrane`GO:0046872^molecular_function^metal ion binding
PI A11_102	Squamosa promoter-binding-like protein 13B	1599672	1601801	1-330[+]	.	.	.	ExpAA=63.08^PredHel=3^Topology=i12-29o44-66i79-101o	.	.	.	.
PI A11_102	Squamosa promoter-binding-like protein 13B	1599672	1601801	447-1571[+]	Squamosa promoter-binding-like protein 13B	PF03110.11^SBP^SBP domain^95-168^E:3.2e-30	.	.	ENOG410YD0Z^Squamosa promoter-binding-like protein	KEGG:ath:AT5G50570`KEGG:ath:AT5G50670	GO:0005634^cellular_component^nucleus`GO:0003677^molecular_function^DNA binding`GO:0046872^molecular_function^metal ion binding`GO:0048653^biological_process^anther development`GO:0006355^biological_process^regulation of transcription, DNA-templated`GO:0006351^biological_process^transcription, DNA-templated	GO:0003677^molecular_function^DNA binding`GO:0005634^cellular_component^nucleus
PI A11_100	60S ribosomal protein L7a	1605269	1607671	2-850[+]	60S ribosomal protein L7a	PF01248.23^Ribosomal_L7Ae^Ribosomal protein L7Ae/L30e/S12e/Gadd45 family^139-230^E:3.2e-25	.	.	COG1358^(ribosomal) protein	KEGG:osa:4345279`KEGG:osa:4347522`KO:K02936	GO:0005840^cellular_component^ribosome`GO:0042254^biological_process^ribosome biogenesis	.
PI A11_92	TPD1 protein homolog 1 {ECO:0000305}	1614360	1615823	.	.	.	.	.	.	ENOG410YPRQ^NA	KEGG:ath:AT1G32583	GO:0009408^biological_process^response to heat
PI A11_101	Bidirectional sugar transporter SWEET12 {ECO:0000303|PubMed:21107422}	1618347	1619732	1-897[+]	Bidirectional sugar transporter SWEET12 {ECO:0000303|PubMed:21107422}	PF03083.13^MtN3_slv^Sugar efflux transporter for intercellular exchange^15-98^E:1.6e-26`PF03083.13^MtN3_slv^Sugar efflux transporter for intercellular exchange^133-218^E:2.3e-25	.	ExpAA=155.06^PredHel=7^Topology=o10-32i44-66o70-92i104-126o136-158i165-187o192-214i	ENOG4111M4R^sugar transporter	KEGG:ath:AT5G23660`KO:K15382	GO:0016021^cellular_component^integral component of membrane`GO:0005887^cellular_component^integral component of plasma membrane`GO:0005886^cellular_component^plasma membrane`GO:0008515^molecular_function^sucrose transmembrane transporter activity`GO:0051119^molecular_function^sugar transmembrane transporter activity`GO:0034219^biological_process^carbohydrate transmembrane transport`GO:0009793^bi…	GO:0016021^cellular_component^integral component of membrane
PI A11_95	NAC domain-containing protein 83 {ECO:0000303|PubMed:15029955}	1627727	1628363	1-474[+]	NAC domain-containing protein 83 {ECO:0000303|PubMed:15029955}	PF02365.12^NAM^No apical meristem (NAM) protein^13-135^E:3e-23	.	.	ENOG410YED8^nac domain	KEGG:ath:AT5G13180	GO:0005634^cellular_component^nucleus`GO:0003677^molecular_function^DNA binding`GO:0003700^molecular_function^transcription factor activity, sequence-specific DNA binding`GO:0010150^biological_process^leaf senescence`GO:0045892^biological_process^negative regulation of transcription, DNA-templated`GO:0009737^biological_process^response to abscisic acid`GO:0009651^biological_process^response to sa…	GO:0003677^molecular_function^DNA binding`GO:0006355^biological_process^regulation of transcription, DNA-templated
PI A11_99	.	1631860	1637183	1-4599[+]	.	.	.	.	.	.	.	.
PI A11_80	.	1688089	1691308	238-2085[+]	.	PF04783.9^DUF630^Protein of unknown function (DUF630)^1-59^E:3.1e-21`PF04782.9^DUF632^Protein of unknown function (DUF632)^181-485^E:1.3e-97	.	.	.	.	.	.
PI A11_81	Vacuolar protein sorting-associated protein 35A	1692064	1699214	150-2585[+]	Vacuolar protein sorting-associated protein 35A	PF03635.14^Vps35^Vacuolar protein sorting-associated protein 35^12-768^E:1.3e-272	.	.	ENOG410XNXC^Vacuolar Protein	KEGG:ath:AT2G17790`KO:K18468	GO:0005794^cellular_component^Golgi apparatus`GO:0005770^cellular_component^late endosome`GO:0031902^cellular_component^late endosome membrane`GO:0030904^cellular_component^retromer complex`GO:0008565^molecular_function^protein transporter activity`GO:0042147^biological_process^retrograde transport, endosome to Golgi	GO:0008565^molecular_function^protein transporter activity`GO:0015031^biological_process^protein transport`GO:0042147^biological_process^retrograde transport, endosome to Golgi`GO:0030904^cellular_component^retromer complex
PI A11_79	Zinc finger CCCH domain-containing protein 44	1705482	1710324	3242-3541[+]	.	.	.	.	.	.	.	.
PI A11_79	Zinc finger CCCH domain-containing protein 44	1705482	1710324	1-3543[+]	Zinc finger CCCH domain-containing protein 44	PF02201.15^SWIB^SWIB/MDM2 domain^349-419^E:4e-12`PF02213.13^GYF^GYF domain^515-562^E:6.8e-08	.	.	ENOG41120EC^GYF domain-containing protein	KEGG:ath:AT3G51120	GO:0005634^cellular_component^nucleus`GO:0003677^molecular_function^DNA binding`GO:0008270^molecular_function^zinc ion binding`GO:0006352^biological_process^DNA-templated transcription, initiation`GO:0016570^biological_process^histone modification	GO:0005515^molecular_function^protein binding
PI A11_85	Cytochrome P450 84A1	1718422	1720453	1-1554[+]	Cytochrome P450 84A1	PF00067.19^p450^Cytochrome P450^39-499^E:1.5e-104	.	ExpAA=19.66^PredHel=1^Topology=i13-30o	COG2124^Cytochrome p450	KEGG:ath:AT4G36220`KO:K09755	GO:0005783^cellular_component^endoplasmic reticulum`GO:0016021^cellular_component^integral component of membrane`GO:0016020^cellular_component^membrane`GO:0020037^molecular_function^heme binding`GO:0005506^molecular_function^iron ion binding`GO:0004497^molecular_function^monooxygenase activity`GO:0016709^molecular_function^oxidoreductase activity, acting on paired donors, with incorporation or re…	GO:0005506^molecular_function^iron ion binding`GO:0016705^molecular_function^oxidoreductase activity, acting on paired donors, with incorporation or reduction of molecular oxygen`GO:0020037^molecular_function^heme binding`GO:0055114^biological_process^oxidation-reduction process
PI A11_82	.	1736315	1738405	1-2091[+]	.	.	.	.	.	.	.	.
PI A11_83	GATA transcription factor 5	1759833	1761228	3-1199[+]	GATA transcription factor 5	PF00320.24^GATA^GATA zinc finger^314-348^E:1.5e-16	.	.	COG5641^Transcription factor	KEGG:ath:AT5G66320	GO:0005634^cellular_component^nucleus`GO:0005667^cellular_component^transcription factor complex`GO:0003682^molecular_function^chromatin binding`GO:0000977^molecular_function^RNA polymerase II regulatory region sequence-specific DNA binding`GO:0001085^molecular_function^RNA polymerase II transcription factor binding`GO:0003700^molecular_function^transcription factor activity, sequence-specific DN…	GO:0003700^molecular_function^transcription factor activity, sequence-specific DNA binding`GO:0008270^molecular_function^zinc ion binding`GO:0043565^molecular_function^sequence-specific DNA binding`GO:0006355^biological_process^regulation of transcription, DNA-templated
PI A11_83	GATA transcription factor 5	1759833	1761228	551-913[-]	.	.	.	.	.	.	.	.
PI A11_84	.	1764340	1764767	1-345[+]	.	.	.	.	.	.	.	.
PI A11_86	Chromatin structure-remodeling complex protein SYD	1766132	1766807	1-333[+]	Chromatin structure-remodeling complex protein SYD	.	.	.	COG0553^helicase	KEGG:ath:AT2G28290	GO:0005829^cellular_component^cytosol`GO:0005634^cellular_component^nucleus`GO:0005524^molecular_function^ATP binding`GO:0016887^molecular_function^ATPase activity`GO:0003677^molecular_function^DNA binding`GO:0004386^molecular_function^helicase activity`GO:0043044^biological_process^ATP-dependent chromatin remodeling`GO:0006952^biological_process^defense response`GO:0009873^biological_process^eth…	.
PI A11_154	.	1787924	1790014	1-2091[+]	.	.	.	.	.	.	.	.
PI A11_153	Probable methyltransferase PMT27	1801286	1804682	1-2829[+]	Probable methyltransferase PMT27	PF03141.13^Methyltransf_29^Putative S-adenosyl-L-methionine-dependent methyltransferase^425-930^E:4.7e-224`PF08241.9^Methyltransf_11^Methyltransferase domain^544-638^E:4.5e-06	.	ExpAA=22.16^PredHel=1^Topology=i16-38o	ENOG410Y2C5^Methyltransferase	KEGG:ath:AT3G51070	GO:0005789^cellular_component^endoplasmic reticulum membrane`GO:0016021^cellular_component^integral component of membrane`GO:0008168^molecular_function^methyltransferase activity	GO:0008168^molecular_function^methyltransferase activity`GO:0008152^biological_process^metabolic process
PI A11_155	Peroxidase 72	1804989	1806534	88-1083[+]	Peroxidase 72	PF00141.20^peroxidase^Peroxidase^46-293^E:3.6e-78	sigP:1^21^0.802^YES	.	ENOG410YA1B^peroxidase	KEGG:ath:AT5G66390`KO:K00430	GO:0005576^cellular_component^extracellular region`GO:0020037^molecular_function^heme binding`GO:0046872^molecular_function^metal ion binding`GO:0004601^molecular_function^peroxidase activity`GO:0042744^biological_process^hydrogen peroxide catabolic process`GO:0009809^biological_process^lignin biosynthetic process`GO:0006979^biological_process^response to oxidative stress	GO:0004601^molecular_function^peroxidase activity`GO:0020037^molecular_function^heme binding`GO:0006979^biological_process^response to oxidative stress`GO:0055114^biological_process^oxidation-reduction process
PI A11_152	Mitogen-activated protein kinase 7	1812143	1815127	644-1750[+]	Mitogen-activated protein kinase 7	PF00069.22^Pkinase^Protein kinase domain^33-319^E:1.9e-70`PF07714.14^Pkinase_Tyr^Protein tyrosine kinase^36-229^E:3.7e-33`PF06293.11^Kdo^Lipopolysaccharide kinase (Kdo/WaaP) family^62-173^E:3.5e-05	.	.	ENOG410XNY0^Mitogen-activated protein kinase	KEGG:ath:AT2G18170`KO:K04371	GO:0005622^cellular_component^intracellular`GO:0005524^molecular_function^ATP binding`GO:0004707^molecular_function^MAP kinase activity`GO:0006952^biological_process^defense response`GO:0000165^biological_process^MAPK cascade`GO:0042542^biological_process^response to hydrogen peroxide	GO:0004672^molecular_function^protein kinase activity`GO:0005524^molecular_function^ATP binding`GO:0006468^biological_process^protein phosphorylation`GO:0016773^molecular_function^phosphotransferase activity, alcohol group as acceptor`GO:0016020^cellular_component^membrane
PI A11_151	Transmembrane protein 53	1832550	1835002	82-1446[+]	Transmembrane protein 53	PF05705.11^DUF829^Eukaryotic protein of unknown function (DUF829)^125-252^E:1.5e-24`PF05705.11^DUF829^Eukaryotic protein of unknown function (DUF829)^304-443^E:6.5e-25	.	.	ENOG4111184^transmembrane protein 53	KEGG:dre:436910	GO:0016021^cellular_component^integral component of membrane	.
PI A11_149	Syntaxin-112	1841562	1842464	1-903[+]	Syntaxin-112	PF00804.22^Syntaxin^Syntaxin^44-242^E:7.5e-52`PF05739.16^SNARE^SNARE domain^245-292^E:4.7e-06	.	ExpAA=22.53^PredHel=1^Topology=i277-299o	COG5074^SYNtaxin	KEGG:ath:AT2G18260`KO:K08486	GO:0012505^cellular_component^endomembrane system`GO:0016021^cellular_component^integral component of membrane`GO:0005634^cellular_component^nucleus`GO:0005886^cellular_component^plasma membrane`GO:0031201^cellular_component^SNARE complex`GO:0000149^molecular_function^SNARE binding`GO:0006887^biological_process^exocytosis`GO:0006886^biological_process^intracellular protein transport`GO:0009409^bi…	GO:0016020^cellular_component^membrane`GO:0005515^molecular_function^protein binding
PI A11_150	Tubby-like F-box protein 5	1844176	1847452	463-1731[+]	Tubby-like F-box protein 5	PF00646.30^F-box^F-box domain^54-106^E:1.3e-08`PF12937.4^F-box-like^F-box-like^55-97^E:3.2e-06`PF01167.15^Tub^Tub family^119-416^E:3.5e-69	.	.	ENOG410XQFT^tubby like protein	KEGG:osa:4330460	GO:0005929^cellular_component^cilium`GO:0035091^molecular_function^phosphatidylinositol binding`GO:0061512^biological_process^protein localization to cilium	GO:0005515^molecular_function^protein binding
PI A11_148	Protein RADIALIS-like 6	1854566	1854817	.	.	.	.	.	.	COG5269^Transcription factor	KEGG:ath:AT1G75250	GO:0005634^cellular_component^nucleus`GO:0003677^molecular_function^DNA binding`GO:0006355^biological_process^regulation of transcription, DNA-templated`GO:0006351^biological_process^transcription, DNA-templated
PI A11_170	Zinc-finger homeodomain protein 6	1915857	1916750	1-894[+]	Zinc-finger homeodomain protein 6	PF04770.9^ZF-HD_dimer^ZF-HD protein dimerisation region^92-144^E:1.2e-30	.	.	ENOG410YKZ6^ZF-HD protein dimerisation region	KEGG:ath:AT2G18350	GO:0005634^cellular_component^nucleus`GO:0003677^molecular_function^DNA binding`GO:0046872^molecular_function^metal ion binding`GO:0042803^molecular_function^protein homodimerization activity`GO:0006355^biological_process^regulation of transcription, DNA-templated`GO:0006351^biological_process^transcription, DNA-templated	.
PI A11_174	Protein RADIALIS-like 6	1924773	1925024	.	.	.	.	.	.	COG5269^Transcription factor	KEGG:ath:AT1G75250	GO:0005634^cellular_component^nucleus`GO:0003677^molecular_function^DNA binding`GO:0006355^biological_process^regulation of transcription, DNA-templated`GO:0006351^biological_process^transcription, DNA-templated
PI A11_176	Tubby-like F-box protein 5	1932216	1935497	465-1640[+]	Tubby-like F-box protein 5	PF00646.30^F-box^F-box domain^54-106^E:1.2e-08`PF12937.4^F-box-like^F-box-like^55-97^E:2.9e-06`PF01167.15^Tub^Tub family^119-163^E:2e-06`PF01167.15^Tub^Tub family^169-385^E:2.1e-62	.	.	ENOG410XQFT^tubby like protein	KEGG:osa:4330460	GO:0005929^cellular_component^cilium`GO:0035091^molecular_function^phosphatidylinositol binding`GO:0061512^biological_process^protein localization to cilium	GO:0005515^molecular_function^protein binding
PI A11_175	Syntaxin-112	1937244	1938146	1-903[+]	Syntaxin-112	PF00804.22^Syntaxin^Syntaxin^44-242^E:2.2e-49	.	ExpAA=22.56^PredHel=1^Topology=i277-299o	COG5074^SYNtaxin	KEGG:ath:AT2G18260`KO:K08486	GO:0012505^cellular_component^endomembrane system`GO:0016021^cellular_component^integral component of membrane`GO:0005634^cellular_component^nucleus`GO:0005886^cellular_component^plasma membrane`GO:0031201^cellular_component^SNARE complex`GO:0000149^molecular_function^SNARE binding`GO:0006887^biological_process^exocytosis`GO:0006886^biological_process^intracellular protein transport`GO:0009409^bi…	GO:0016020^cellular_component^membrane
PI A11_177	Transmembrane protein 53	1943862	1946308	81-1283[+]	Transmembrane protein 53	PF05705.11^DUF829^Eukaryotic protein of unknown function (DUF829)^125-390^E:2.4e-52	.	.	ENOG4111184^transmembrane protein 53	KEGG:dre:436910	GO:0016021^cellular_component^integral component of membrane	.
PI A11_171	Mitogen-activated protein kinase 7	1950223	1953176	616-1722[+]	Mitogen-activated protein kinase 7	PF00069.22^Pkinase^Protein kinase domain^33-319^E:3.3e-70`PF07714.14^Pkinase_Tyr^Protein tyrosine kinase^36-229^E:5.5e-33	.	.	ENOG410XNY0^Mitogen-activated protein kinase	KEGG:ath:AT2G18170`KO:K04371	GO:0005622^cellular_component^intracellular`GO:0005524^molecular_function^ATP binding`GO:0004707^molecular_function^MAP kinase activity`GO:0006952^biological_process^defense response`GO:0000165^biological_process^MAPK cascade`GO:0042542^biological_process^response to hydrogen peroxide	GO:0004672^molecular_function^protein kinase activity`GO:0005524^molecular_function^ATP binding`GO:0006468^biological_process^protein phosphorylation
PI A11_173	Peroxidase 72	1956693	1958240	88-1083[+]	Peroxidase 72	PF00141.20^peroxidase^Peroxidase^46-293^E:7.3e-78	sigP:1^21^0.771^YES	.	ENOG410YA1B^peroxidase	KEGG:ath:AT5G66390`KO:K00430	GO:0005576^cellular_component^extracellular region`GO:0020037^molecular_function^heme binding`GO:0046872^molecular_function^metal ion binding`GO:0004601^molecular_function^peroxidase activity`GO:0042744^biological_process^hydrogen peroxide catabolic process`GO:0009809^biological_process^lignin biosynthetic process`GO:0006979^biological_process^response to oxidative stress	GO:0004601^molecular_function^peroxidase activity`GO:0020037^molecular_function^heme binding`GO:0006979^biological_process^response to oxidative stress`GO:0055114^biological_process^oxidation-reduction process
PI A11_172	Probable methyltransferase PMT27	1958551	1961942	1-2829[+]	Probable methyltransferase PMT27	PF03141.13^Methyltransf_29^Putative S-adenosyl-L-methionine-dependent methyltransferase^425-930^E:2.3e-224`PF08241.9^Methyltransf_11^Methyltransferase domain^544-638^E:4.5e-06	.	ExpAA=22.16^PredHel=1^Topology=i16-38o	ENOG410Y2C5^Methyltransferase	KEGG:ath:AT3G51070	GO:0005789^cellular_component^endoplasmic reticulum membrane`GO:0016021^cellular_component^integral component of membrane`GO:0008168^molecular_function^methyltransferase activity	GO:0008168^molecular_function^methyltransferase activity`GO:0008152^biological_process^metabolic process
PI A11_90	.	1974587	1976009	.	.	.	.	.	.	.	.	.
PI A11_88	GATA transcription factor 5	2002479	2003879	545-919[-]	.	.	.	.	.	.	.	.
PI A11_88	GATA transcription factor 5	2002479	2003879	3-1205[+]	GATA transcription factor 5	PF00320.24^GATA^GATA zinc finger^316-350^E:1.5e-16	.	.	COG5641^Transcription factor	KEGG:ath:AT5G66320	GO:0005634^cellular_component^nucleus`GO:0005667^cellular_component^transcription factor complex`GO:0003682^molecular_function^chromatin binding`GO:0000977^molecular_function^RNA polymerase II regulatory region sequence-specific DNA binding`GO:0001085^molecular_function^RNA polymerase II transcription factor binding`GO:0003700^molecular_function^transcription factor activity, sequence-specific DN…	GO:0003700^molecular_function^transcription factor activity, sequence-specific DNA binding`GO:0008270^molecular_function^zinc ion binding`GO:0043565^molecular_function^sequence-specific DNA binding`GO:0006355^biological_process^regulation of transcription, DNA-templated
PI A11_89	.	2012172	2012918	1-747[+]	.	.	.	ExpAA=19.99^PredHel=1^Topology=i7-29o	.	.	.	.
PI A11_87	Cytochrome P450 84A1	2054157	2056202	1-1554[+]	Cytochrome P450 84A1	PF00067.19^p450^Cytochrome P450^39-499^E:1.5e-105	.	ExpAA=19.70^PredHel=1^Topology=i13-30o	COG2124^Cytochrome p450	KEGG:ath:AT4G36220`KO:K09755	GO:0005783^cellular_component^endoplasmic reticulum`GO:0016021^cellular_component^integral component of membrane`GO:0016020^cellular_component^membrane`GO:0020037^molecular_function^heme binding`GO:0005506^molecular_function^iron ion binding`GO:0004497^molecular_function^monooxygenase activity`GO:0016709^molecular_function^oxidoreductase activity, acting on paired donors, with incorporation or re…	GO:0005506^molecular_function^iron ion binding`GO:0016705^molecular_function^oxidoreductase activity, acting on paired donors, with incorporation or reduction of molecular oxygen`GO:0020037^molecular_function^heme binding`GO:0055114^biological_process^oxidation-reduction process
PI A11_91	Zinc finger CCCH domain-containing protein 44	2059139	2063947	1-3441[+]	Zinc finger CCCH domain-containing protein 44	PF02201.15^SWIB^SWIB/MDM2 domain^349-419^E:3.9e-12`PF02213.13^GYF^GYF domain^515-559^E:9.3e-11	.	.	ENOG41120EC^GYF domain-containing protein	KEGG:ath:AT3G51120	GO:0005634^cellular_component^nucleus`GO:0003677^molecular_function^DNA binding`GO:0008270^molecular_function^zinc ion binding`GO:0006352^biological_process^DNA-templated transcription, initiation`GO:0016570^biological_process^histone modification	GO:0005515^molecular_function^protein binding
PI A11_203	Lipase	2143724	2164050	72-4097[+]	Lipase	PF01764.22^Lipase_3^Lipase (class 3)^204-364^E:1.6e-41`PF01764.22^Lipase_3^Lipase (class 3)^662-820^E:1.7e-38`PF01764.22^Lipase_3^Lipase (class 3)^1067-1230^E:1.1e-39	.	ExpAA=95.93^PredHel=2^Topology=o1016-1038i1152-1174o	.	.	GO:0046872^molecular_function^metal ion binding`GO:0004806^molecular_function^triglyceride lipase activity`GO:0016042^biological_process^lipid catabolic process	GO:0006629^biological_process^lipid metabolic process
PI A11_286	Lipase	2181737	2192934	1-4215[+]	Lipase	PF01764.22^Lipase_3^Lipase (class 3)^205-367^E:2.4e-39`PF01764.22^Lipase_3^Lipase (class 3)^665-826^E:1.2e-38`PF01764.22^Lipase_3^Lipase (class 3)^1113-1274^E:3e-38	.	ExpAA=94.45^PredHel=3^Topology=i51-73o77-99i289-311o	.	.	GO:0046872^molecular_function^metal ion binding`GO:0004806^molecular_function^triglyceride lipase activity`GO:0016042^biological_process^lipid catabolic process	GO:0006629^biological_process^lipid metabolic process
PI A11_285	Heat shock factor protein HSF24	2198036	2200745	1-888[+]	Heat shock factor protein HSF24	PF00447.14^HSF_DNA-bind^HSF-type DNA-binding^10-99^E:9.6e-32	.	.	.	.	GO:0005634^cellular_component^nucleus`GO:0043565^molecular_function^sequence-specific DNA binding`GO:0003700^molecular_function^transcription factor activity, sequence-specific DNA binding`GO:0006351^biological_process^transcription, DNA-templated	GO:0003700^molecular_function^transcription factor activity, sequence-specific DNA binding`GO:0043565^molecular_function^sequence-specific DNA binding`GO:0006355^biological_process^regulation of transcription, DNA-templated`GO:0005634^cellular_component^nucleus
PI A11_289	Patatin-like protein 3	2203432	2205922	1-1194[+]	Patatin-like protein 1	PF01734.19^Patatin^Patatin-like phospholipase^22-223^E:3.1e-23	.	.	COG3621^Patatin group	.	GO:0005737^cellular_component^cytoplasm`GO:0016020^cellular_component^membrane`GO:0047372^molecular_function^acylglycerol lipase activity`GO:0004620^molecular_function^phospholipase activity`GO:0006952^biological_process^defense response`GO:0010311^biological_process^lateral root formation`GO:0016042^biological_process^lipid catabolic process	GO:0006629^biological_process^lipid metabolic process
PI A11_287	.	2216082	2216402	1-321[+]	.	PF05001.10^RNA_pol_Rpb1_R^RNA polymerase Rpb1 C-terminal repeat^85-92^E:4.4	.	.	.	.	.	GO:0003677^molecular_function^DNA binding`GO:0006366^biological_process^transcription from RNA polymerase II promoter`GO:0005665^cellular_component^DNA-directed RNA polymerase II, core complex
PI A11_292	.	2228346	2230436	1-2091[+]	.	.	.	.	.	.	.	.
PI A11_284	Transmembrane protein 131-like	2244172	2250420	108-4121[+]	Transmembrane protein 131-like	PF12371.5^TMEM131_like^Transmembrane protein 131-like^235-318^E:2.7e-22	.	ExpAA=54.64^PredHel=2^Topology=o916-938i951-973o	ENOG410Z7NH^NA	KEGG:hsa:23240	GO:0005737^cellular_component^cytoplasm`GO:0005783^cellular_component^endoplasmic reticulum`GO:0016021^cellular_component^integral component of membrane`GO:0005886^cellular_component^plasma membrane`GO:0090090^biological_process^negative regulation of canonical Wnt signaling pathway`GO:0033088^biological_process^negative regulation of immature T cell proliferation in thymus`GO:0016055^biological_…	.
PI A11_293	.	2254670	2254930	.	.	.	.	.	.	.	.	.
PI A11_291	Mitogen-activated protein kinase kinase kinase YODA	2256057	2259656	113-2248[+]	Mitogen-activated protein kinase kinase kinase YODA	PF00069.22^Pkinase^Protein kinase domain^337-597^E:2.9e-66`PF07714.14^Pkinase_Tyr^Protein tyrosine kinase^338-593^E:1e-45`PF14531.3^Kinase-like^Kinase-like^450-552^E:3.2e-07	.	.	ENOG410XQGS^mitogen-activated protein kinase kinase kinase	KEGG:ath:AT1G63700	GO:0005737^cellular_component^cytoplasm`GO:0005524^molecular_function^ATP binding`GO:0004709^molecular_function^MAP kinase kinase kinase activity`GO:0004674^molecular_function^protein serine/threonine kinase activity`GO:0032147^biological_process^activation of protein kinase activity`GO:0010229^biological_process^inflorescence development`GO:0040008^biological_process^regulation of growth`GO:0007…	GO:0004672^molecular_function^protein kinase activity`GO:0005524^molecular_function^ATP binding`GO:0006468^biological_process^protein phosphorylation
PI A11_294	.	2266967	2269401	1-1392[+]	.	.	.	.	.	.	.	.
PI A11_290	Two-component response regulator ORR24 {ECO:0000305}	2270881	2272298	1-1038[+]	Two-component response regulator ORR25 {ECO:0000305}	PF00249.28^Myb_DNA-binding^Myb-like DNA-binding domain^219-270^E:2.8e-07	.	.	COG2204^two component, sigma54 specific, transcriptional regulator, Fis family	KEGG:osa:4341665`KO:K14491	GO:0005634^cellular_component^nucleus`GO:0003677^molecular_function^DNA binding`GO:0009736^biological_process^cytokinin-activated signaling pathway`GO:0000160^biological_process^phosphorelay signal transduction system`GO:0006355^biological_process^regulation of transcription, DNA-templated`GO:0006351^biological_process^transcription, DNA-templated	.
PI A11_295	Putative ribonuclease H protein At1g65750	2274813	2276146	1-1245[+]	Putative ribonuclease H protein At1g65750	PF13966.3^zf-RVT^zinc-binding in reverse transcriptase^67-161^E:9.8e-16`PF13456.3^RVT_3^Reverse transcriptase-like^261-381^E:1.6e-27	.	.	.	.	GO:0046872^molecular_function^metal ion binding`GO:0003676^molecular_function^nucleic acid binding`GO:0004523^molecular_function^RNA-DNA hybrid ribonuclease activity	.
PI A11_288	Serine/threonine-protein kinase SAPK10	2285696	2289136	40-1035[+]	Serine/threonine-protein kinase SRK2I	PF00069.22^Pkinase^Protein kinase domain^58-138^E:3.6e-24`PF07714.14^Pkinase_Tyr^Protein tyrosine kinase^63-137^E:6.2e-09`PF00069.22^Pkinase^Protein kinase domain^171-250^E:2.6e-14	.	.	COG0515^Serine Threonine protein kinase	KEGG:ath:AT5G66880`KO:K14498	GO:0005737^cellular_component^cytoplasm`GO:0005829^cellular_component^cytosol`GO:0005634^cellular_component^nucleus`GO:0005524^molecular_function^ATP binding`GO:0016301^molecular_function^kinase activity`GO:0004672^molecular_function^protein kinase activity`GO:0004674^molecular_function^protein serine/threonine kinase activity`GO:0009738^biological_process^abscisic acid-activated signaling pathwa…	GO:0004672^molecular_function^protein kinase activity`GO:0005524^molecular_function^ATP binding`GO:0006468^biological_process^protein phosphorylation
PI A11_190	Methylesterase 10	2299475	2310780	1-1455[+]	Methylesterase 10	PF00561.17^Abhydrolase_1^alpha/beta hydrolase fold^12-119^E:2.3e-13`PF12146.5^Hydrolase_4^Serine aminopeptidase, S33^12-122^E:6.3e-07`PF12697.4^Abhydrolase_6^Alpha/beta hydrolase family^13-240^E:4.8e-16`PF00561.17^Abhydrolase_1^alpha/beta hydrolase fold^248-341^E:6.5e-09`PF12697.4^Abhydrolase_6^Alpha/beta hydrolase family^251-473^E:5.5e-13	.	.	ENOG4111IVV^esterase	KEGG:ath:AT3G50440	GO:0016787^molecular_function^hydrolase activity	.
PI A11_189	.	2363337	2363585	.	.	.	.	.	.	.	.	.
PI A11_191	Transmembrane protein 131-like	2365192	2371437	108-4121[+]	Transmembrane protein 131-like	PF12371.5^TMEM131_like^Transmembrane protein 131-like^235-318^E:3.3e-22	.	ExpAA=52.69^PredHel=2^Topology=o916-938i951-973o	ENOG410Z7NH^NA	KEGG:mmu:229473	GO:0005737^cellular_component^cytoplasm`GO:0005783^cellular_component^endoplasmic reticulum`GO:0016021^cellular_component^integral component of membrane`GO:0005886^cellular_component^plasma membrane`GO:0090090^biological_process^negative regulation of canonical Wnt signaling pathway`GO:0033088^biological_process^negative regulation of immature T cell proliferation in thymus`GO:0016055^biological_…	.
PI A11_188	.	2382850	2383281	1-432[+]	.	PF05001.10^RNA_pol_Rpb1_R^RNA polymerase Rpb1 C-terminal repeat^122-129^E:6.4	sigP:1^28^0.526^YES	.	.	.	.	GO:0003677^molecular_function^DNA binding`GO:0006366^biological_process^transcription from RNA polymerase II promoter`GO:0005665^cellular_component^DNA-directed RNA polymerase II, core complex
PI A11_253	Patatin-like protein 3	2410116	2412682	1-1191[+]	Patatin-like protein 1	PF01734.19^Patatin^Patatin-like phospholipase^23-223^E:6.4e-21	.	.	COG3621^Patatin group	.	GO:0005737^cellular_component^cytoplasm`GO:0016020^cellular_component^membrane`GO:0047372^molecular_function^acylglycerol lipase activity`GO:0004620^molecular_function^phospholipase activity`GO:0006952^biological_process^defense response`GO:0010311^biological_process^lateral root formation`GO:0016042^biological_process^lipid catabolic process	GO:0006629^biological_process^lipid metabolic process
PI A11_256	Heat shock factor protein HSF24	2415388	2417613	1-888[+]	Heat shock factor protein HSF24	PF00447.14^HSF_DNA-bind^HSF-type DNA-binding^10-99^E:1.3e-31	.	.	.	.	GO:0005634^cellular_component^nucleus`GO:0043565^molecular_function^sequence-specific DNA binding`GO:0003700^molecular_function^transcription factor activity, sequence-specific DNA binding`GO:0006351^biological_process^transcription, DNA-templated	GO:0003700^molecular_function^transcription factor activity, sequence-specific DNA binding`GO:0043565^molecular_function^sequence-specific DNA binding`GO:0006355^biological_process^regulation of transcription, DNA-templated`GO:0005634^cellular_component^nucleus
PI A11_257	Lipase	2422921	2444788	1-3618[+]	Lipase	PF01764.22^Lipase_3^Lipase (class 3)^34-196^E:8.9e-40`PF01764.22^Lipase_3^Lipase (class 3)^494-655^E:7.3e-39`PF01764.22^Lipase_3^Lipase (class 3)^914-1075^E:6.3e-38	.	ExpAA=49.42^PredHel=1^Topology=i118-140o	.	.	GO:0046872^molecular_function^metal ion binding`GO:0004806^molecular_function^triglyceride lipase activity`GO:0016042^biological_process^lipid catabolic process	GO:0006629^biological_process^lipid metabolic process
PI A11_254	.	2451178	2451717	1-540[+]	.	.	.	.	.	.	.	.
PI A11_255	DNA-directed RNA polymerase subunit alpha	2453107	2456905	574-1905[+]	DNA-directed RNA polymerase subunit alpha	.	.	.	.	.	GO:0009507^cellular_component^chloroplast`GO:0003677^molecular_function^DNA binding`GO:0003899^molecular_function^DNA-directed RNA polymerase activity`GO:0006351^biological_process^transcription, DNA-templated	.
PI A11_255	DNA-directed RNA polymerase subunit alpha	2453107	2456905	1-558[+]	.	.	.	.	.	.	.	.
PI A11_226	Lipase	2479095	2481535	1-1440[+]	Lipase	PF01764.22^Lipase_3^Lipase (class 3)^201-359^E:1.1e-38	.	.	.	.	GO:0004806^molecular_function^triglyceride lipase activity`GO:0016042^biological_process^lipid catabolic process	GO:0006629^biological_process^lipid metabolic process
PI A11_225	Lipase	2486006	2489930	72-1523[+]	Lipase	PF01764.22^Lipase_3^Lipase (class 3)^204-364^E:1.2e-41	.	.	.	.	GO:0046872^molecular_function^metal ion binding`GO:0004806^molecular_function^triglyceride lipase activity`GO:0016042^biological_process^lipid catabolic process	GO:0006629^biological_process^lipid metabolic process
PI A11_223	Polyadenylate-binding protein 4	2533197	2537457	3-2024[+]	Polyadenylate-binding protein 4	PF00076.19^RRM_1^RNA recognition motif. (a.k.a. RRM, RBD, or RNP domain)^62-132^E:2e-17`PF00076.19^RRM_1^RNA recognition motif. (a.k.a. RRM, RBD, or RNP domain)^150-217^E:1e-22`PF13893.3^RRM_5^RNA recognition motif. (a.k.a. RRM, RBD, or RNP domain)^156-220^E:0.047`PF00076.19^RRM_1^RNA recognition motif. (a.k.a. RRM, RBD, or RNP domain)^241-309^E:3.4e-23`PF00076.19^RRM_1^RNA recognition motif. (a.…	.	.	ENOG410XR5X^poly(A) binding protein, cytoplasmic	KEGG:ath:AT2G23350`KO:K13126	GO:0005829^cellular_component^cytosol`GO:0005634^cellular_component^nucleus`GO:0000166^molecular_function^nucleotide binding`GO:0003723^molecular_function^RNA binding`GO:0006417^biological_process^regulation of translation`GO:0046686^biological_process^response to cadmium ion`GO:0016032^biological_process^viral process	GO:0003676^molecular_function^nucleic acid binding`GO:0003723^molecular_function^RNA binding
PI A11_222	.	2539584	2539983	.	.	.	.	.	.	.	.	.
PI A11_221	Protein IRX15-LIKE	2545560	2546504	1-945[+]	Protein IRX15-LIKE	PF04669.10^Polysacc_synt_4^Polysaccharide biosynthesis^98-286^E:3.1e-72	.	ExpAA=38.12^PredHel=2^Topology=i26-45o60-82i	ENOG410YAEW^Plant-specific domain TIGR01627 family protein	KEGG:ath:AT5G67210	GO:0005794^cellular_component^Golgi apparatus`GO:0000139^cellular_component^Golgi membrane`GO:0016021^cellular_component^integral component of membrane`GO:0009834^biological_process^plant-type secondary cell wall biogenesis`GO:0045492^biological_process^xylan biosynthetic process	.
PI A11_224	DDB1- and CUL4-associated factor 4-like protein 1	2550041	2553252	1-1089[+]	DDB1- and CUL4-associated factor 4	PF00400.29^WD40^WD domain, G-beta repeat^268-305^E:0.0047	.	.	ENOG410XQIU^ddb1 and cul4 associated factor	KEGG:hsa:26094`KO:K11799	GO:0080008^cellular_component^Cul4-RING E3 ubiquitin ligase complex`GO:0016567^biological_process^protein ubiquitination	GO:0005515^molecular_function^protein binding
PI A11_270	7-deoxyloganetin glucosyltransferase	2603933	2604756	1-720[+]	7-deoxyloganetin glucosyltransferase	.	.	.	.	.	GO:0035251^molecular_function^UDP-glucosyltransferase activity	.
PI A11_272	7-deoxyloganetin glucosyltransferase	2605064	2607532	1-1569[+]	7-deoxyloganetin glucosyltransferase	PF00201.15^UDPGT^UDP-glucoronosyl and UDP-glucosyl transferase^111-491^E:1.9e-27	.	.	.	.	GO:0035251^molecular_function^UDP-glucosyltransferase activity	GO:0016758^molecular_function^transferase activity, transferring hexosyl groups`GO:0008152^biological_process^metabolic process
PI A11_271	Lipase 3	2617611	2619103	1-1053[+]	Lipase 3	PF12146.5^Hydrolase_4^Serine aminopeptidase, S33^90-327^E:1.9e-08`PF00561.17^Abhydrolase_1^alpha/beta hydrolase fold^92-195^E:7.3e-16`PF12697.4^Abhydrolase_6^Alpha/beta hydrolase family^94-332^E:1.9e-16`PF08840.8^BAAT_C^BAAT / Acyl-CoA thioester hydrolase C terminal^159-324^E:3.1e-05`PF00561.17^Abhydrolase_1^alpha/beta hydrolase fold^278-328^E:3.6e-06	.	.	.	.	GO:0005886^cellular_component^plasma membrane`GO:0004806^molecular_function^triglyceride lipase activity`GO:0016042^biological_process^lipid catabolic process	.
PI A11_278	Pentatricopeptide repeat-containing protein At4g39952, mitochondrial	2620157	2622337	1-1368[+]	Pentatricopeptide repeat-containing protein At4g39952, mitochondrial	PF01535.17^PPR^PPR repeat^50-73^E:0.26`PF13041.3^PPR_2^PPR repeat family^79-121^E:6.4e-08`PF01535.17^PPR^PPR repeat^80-109^E:1.1e-08`PF12854.4^PPR_1^PPR repeat^80-105^E:8.1e-07`PF01535.17^PPR^PPR repeat^152-173^E:0.11`PF13041.3^PPR_2^PPR repeat family^177-223^E:1.1e-08`PF01535.17^PPR^PPR repeat^179-205^E:2.9e-06`PF01535.17^PPR^PPR repeat^252-278^E:0.0015`PF13041.3^PPR_2^PPR repeat family^277-325^…	.	.	ENOG410Z7Z7^Pentatricopeptide repeat-containing protein	KEGG:ath:AT4G39952	GO:0005739^cellular_component^mitochondrion	.
PI A11_269	Probable LRR receptor-like serine/threonine-protein kinase At5g10290	2626957	2631714	304-2121[+]	Probable LRR receptor-like serine/threonine-protein kinase At5g10290	PF08263.9^LRRNT_2^Leucine rich repeat N-terminal domain^20-59^E:3.7e-09`PF13855.3^LRR_8^Leucine rich repeat^110-170^E:6.2e-10`PF12799.4^LRR_4^Leucine Rich repeats (2 copies)^111-150^E:1.9e-06`PF00560.30^LRR_1^Leucine Rich Repeat^111-133^E:0.03`PF00069.22^Pkinase^Protein kinase domain^283-554^E:3.7e-43`PF07714.14^Pkinase_Tyr^Protein tyrosine kinase^285-556^E:3.5e-41	sigP:1^19^0.837^YES	ExpAA=39.66^PredHel=1^Topology=o216-238i	COG0515^Serine Threonine protein kinase	KEGG:ath:AT5G10290	GO:0016021^cellular_component^integral component of membrane`GO:0005886^cellular_component^plasma membrane`GO:0005524^molecular_function^ATP binding`GO:0004674^molecular_function^protein serine/threonine kinase activity	GO:0005515^molecular_function^protein binding`GO:0004672^molecular_function^protein kinase activity`GO:0005524^molecular_function^ATP binding`GO:0006468^biological_process^protein phosphorylation
PI A11_277	Protein SENSITIVE TO PROTON RHIZOTOXICITY 1	2632239	2633264	1-1026[+]	Protein SENSITIVE TO PROTON RHIZOTOXICITY 1	PF13912.3^zf-C2H2_6^C2H2-type zinc finger^139-161^E:0.012`PF12874.4^zf-met^Zinc-finger of C2H2 type^140-159^E:0.0018	.	.	COG5048^Zinc finger protein	.	GO:0005634^cellular_component^nucleus`GO:0046872^molecular_function^metal ion binding`GO:0003676^molecular_function^nucleic acid binding`GO:0003700^molecular_function^transcription factor activity, sequence-specific DNA binding`GO:0006355^biological_process^regulation of transcription, DNA-templated`GO:0010447^biological_process^response to acidic pH`GO:0010044^biological_process^response to alum…	GO:0046872^molecular_function^metal ion binding
PI A11_279	Protein SENSITIVE TO PROTON RHIZOTOXICITY 1	2638397	2639410	1-1014[+]	Protein SENSITIVE TO PROTON RHIZOTOXICITY 1	PF13912.3^zf-C2H2_6^C2H2-type zinc finger^137-159^E:0.012`PF12874.4^zf-met^Zinc-finger of C2H2 type^138-157^E:0.00015	.	.	COG5048^Zinc finger protein	.	GO:0005634^cellular_component^nucleus`GO:0046872^molecular_function^metal ion binding`GO:0003676^molecular_function^nucleic acid binding`GO:0003700^molecular_function^transcription factor activity, sequence-specific DNA binding`GO:0006355^biological_process^regulation of transcription, DNA-templated`GO:0010447^biological_process^response to acidic pH`GO:0010044^biological_process^response to alum…	GO:0046872^molecular_function^metal ion binding
PI A11_274	Ras-related protein RABH1e	2644619	2647567	1-693[+]	Ras-related protein RABH1e	PF00025.18^Arf^ADP-ribosylation factor family^9-132^E:6.9e-14`PF00071.19^Ras^Ras family^11-169^E:1.1e-56`PF08477.10^Roc^Ras of Complex, Roc, domain of DAPkinase^11-125^E:6.5e-36`PF09439.7^SRPRB^Signal recognition particle receptor beta subunit^11-128^E:8.8e-05`PF04670.9^Gtr1_RagA^Gtr1/RagA G protein conserved region^11-131^E:0.00022	.	.	ENOG410XPBI^member RAS oncogene family	KEGG:ath:AT5G10260`KO:K07893	GO:0005794^cellular_component^Golgi apparatus`GO:0000139^cellular_component^Golgi membrane`GO:0005525^molecular_function^GTP binding`GO:0006891^biological_process^intra-Golgi vesicle-mediated transport`GO:0015031^biological_process^protein transport`GO:0042147^biological_process^retrograde transport, endosome to Golgi`GO:0006890^biological_process^retrograde vesicle-mediated transport, Golgi to E…	GO:0005525^molecular_function^GTP binding`GO:0007264^biological_process^small GTPase mediated signal transduction
PI A11_273	CMP-sialic acid transporter 5	2648493	2651718	158-1141[+]	CMP-sialic acid transporter 5	PF04142.12^Nuc_sug_transp^Nucleotide-sugar transporter^27-315^E:5.8e-34`PF16913.2^PUNUT^Purine nucleobase transmembrane transport^95-220^E:2.2e-10	.	ExpAA=195.74^PredHel=10^Topology=i20-37o47-69i76-98o113-135i142-159o174-196i209-226o246-268i275-292o296-315i	COG0697^membrane	KEGG:ath:AT5G65000`KO:K15272	GO:0005783^cellular_component^endoplasmic reticulum`GO:0000139^cellular_component^Golgi membrane`GO:0016021^cellular_component^integral component of membrane`GO:0015136^molecular_function^sialic acid transmembrane transporter activity`GO:0005351^molecular_function^sugar:proton symporter activity`GO:0005463^molecular_function^UDP-N-acetylgalactosamine transmembrane transporter activity`GO:1903857^…	GO:0005351^molecular_function^sugar:proton symporter activity`GO:0008643^biological_process^carbohydrate transport`GO:0000139^cellular_component^Golgi membrane`GO:0016021^cellular_component^integral component of membrane
PI A11_268	Annexin D2	2653889	2655999	1-984[+]	Annexin D2	PF00191.17^Annexin^Annexin^27-89^E:7e-20`PF00191.17^Annexin^Annexin^98-163^E:6.1e-16`PF00191.17^Annexin^Annexin^182-245^E:1.5e-11`PF00191.17^Annexin^Annexin^256-321^E:6.5e-19	.	.	ENOG410XPUN^annexin A7	.	GO:0048046^cellular_component^apoplast`GO:0005829^cellular_component^cytosol`GO:0016020^cellular_component^membrane`GO:0005634^cellular_component^nucleus`GO:0009579^cellular_component^thylakoid`GO:0005509^molecular_function^calcium ion binding`GO:0005544^molecular_function^calcium-dependent phospholipid binding`GO:0015774^biological_process^polysaccharide transport`GO:0009409^biological_process^r…	GO:0005509^molecular_function^calcium ion binding`GO:0005544^molecular_function^calcium-dependent phospholipid binding
PI A11_276	.	2658027	2661409	32-1090[+]	.	PF13266.3^DUF4057^Protein of unknown function (DUF4057)^3-72^E:1.7e-20`PF13266.3^DUF4057^Protein of unknown function (DUF4057)^117-350^E:1.7e-119	.	.	.	.	.	.
PI A11_265	E3 ubiquitin-protein ligase RING1-like	2664926	2665636	1-711[+]	E3 ubiquitin-protein ligase RING1-like	PF12678.4^zf-rbx1^RING-H2 zinc finger domain^186-230^E:1.5e-07`PF13639.3^zf-RING_2^Ring finger domain^188-230^E:1.5e-11`PF17123.2^zf-RING_11^RING-like zinc finger^188-216^E:1.4e-07`PF13923.3^zf-C3HC4_2^Zinc finger, C3HC4 type (RING finger)^189-229^E:1.8e-07`PF00097.22^zf-C3HC4^Zinc finger, C3HC4 type (RING finger)^189-229^E:5.2e-06	.	.	ENOG41121N2^zinc ion binding	KEGG:ath:AT3G19950`KO:K11982	GO:0016874^molecular_function^ligase activity`GO:0008270^molecular_function^zinc ion binding`GO:0016567^biological_process^protein ubiquitination	GO:0008270^molecular_function^zinc ion binding`GO:0005515^molecular_function^protein binding`GO:0046872^molecular_function^metal ion binding
PI A11_280	.	2665951	2668097	1-1542[+]	.	PF07690.13^MFS_1^Major Facilitator Superfamily^13-311^E:1.6e-27`PF00083.21^Sugar_tr^Sugar (and other) transporter^61-192^E:6.7e-07	.	ExpAA=203.21^PredHel=10^Topology=i71-93o97-119i132-154o164-186i229-251o261-283i296-318o328-350i371-390o417-439i	.	.	.	GO:0055085^biological_process^transmembrane transport`GO:0016021^cellular_component^integral component of membrane`GO:0022857^molecular_function^transmembrane transporter activity
PI A11_281	.	2669370	2671412	1-1641[+]	.	PF07690.13^MFS_1^Major Facilitator Superfamily^13-403^E:3.5e-27`PF00083.21^Sugar_tr^Sugar (and other) transporter^123-217^E:2.5e-05	.	ExpAA=222.45^PredHel=10^Topology=i60-82o122-144i157-179o189-211i254-276o286-308i321-343o353-375i396-415o442-464i	.	.	.	GO:0055085^biological_process^transmembrane transport`GO:0016021^cellular_component^integral component of membrane`GO:0022857^molecular_function^transmembrane transporter activity
PI A11_267	TPR repeat-containing thioredoxin TTL4	2673966	2676360	1-1617[+]	TPR repeat-containing thioredoxin TTL4	PF07719.14^TPR_2^Tetratricopeptide repeat^186-214^E:2e-05`PF13176.3^TPR_7^Tetratricopeptide repeat^186-217^E:0.027`PF13181.3^TPR_8^Tetratricopeptide repeat^188-214^E:0.1`PF13432.3^TPR_16^Tetratricopeptide repeat^188-248^E:1.2e-05`PF13374.3^TPR_10^Tetratricopeptide repeat^188-212^E:0.018`PF13181.3^TPR_8^Tetratricopeptide repeat^252-271^E:0.22`PF07721.11^TPR_4^Tetratricopeptide repeat^374-396^E:0.7…	.	.	ENOG41108CD^Thioredoxin	KEGG:ath:AT3G58620	GO:0005623^cellular_component^cell`GO:0045454^biological_process^cell redox homeostasis`GO:0006970^biological_process^response to osmotic stress	GO:0005515^molecular_function^protein binding`GO:0042802^molecular_function^identical protein binding
PI A11_275	.	2677246	2679303	1-807[+]	.	.	.	.	.	.	.	.
PI A11_266	Chaperone protein dnaJ 20, chloroplastic	2685249	2685758	1-510[+]	Chaperone protein dnaJ 20, chloroplastic	PF00226.28^DnaJ^DnaJ domain^42-107^E:9.2e-19	.	.	COG0484^ATP binding to DnaK triggers the release of the substrate protein, thus completing the reaction cycle. Several rounds of ATP-dependent interactions between DnaJ, DnaK and GrpE are required for fully efficient folding. Also involved, together with DnaK and GrpE, in the DNA replication of plasmids through activation of initiation proteins (By similarity)	KEGG:ath:AT4G13830	GO:0009507^cellular_component^chloroplast`GO:0005634^cellular_component^nucleus`GO:0061077^biological_process^chaperone-mediated protein folding`GO:1902395^biological_process^regulation of 1-deoxy-D-xylulose-5-phosphate synthase activity`GO:0010322^biological_process^regulation of isopentenyl diphosphate biosynthetic process, methylerythritol 4-phosphate pathway	.
PI A11_186	Trafficking protein particle complex subunit 12	2689531	2690610	1-1080[+]	Trafficking protein particle complex subunit 12	.	.	.	ENOG410XSX3^trafficking protein particle complex	KEGG:mmu:217449	GO:0005793^cellular_component^endoplasmic reticulum-Golgi intermediate compartment`GO:0004175^molecular_function^endopeptidase activity`GO:0006508^biological_process^proteolysis`GO:0016192^biological_process^vesicle-mediated transport	.
PI A11_180	60S ribosomal protein L30	2691782	2693491	.	.	.	.	.	.	.	.	GO:0005840^cellular_component^ribosome`GO:0003735^molecular_function^structural constituent of ribosome`GO:0006412^biological_process^translation
PI A11_184	Gamma-glutamyltranspeptidase 1	2693590	2695943	1-1845[+]	Gamma-glutamyltranspeptidase 1	PF01019.18^G_glu_transpept^Gamma-glutamyltranspeptidase^88-608^E:3e-174	.	ExpAA=63.56^PredHel=3^Topology=i2-24o28-50i101-123o	COG0405^gamma-glutamyltransferase activity	KEGG:ath:AT4G39640`KO:K18592	GO:0048046^cellular_component^apoplast`GO:0009505^cellular_component^plant-type cell wall`GO:0009506^cellular_component^plasmodesma`GO:0003840^molecular_function^gamma-glutamyltransferase activity`GO:0016756^molecular_function^glutathione gamma-glutamylcysteinyltransferase activity`GO:0036374^molecular_function^glutathione hydrolase activity`GO:0006751^biological_process^glutathione catabolic pro…	GO:0003840^molecular_function^gamma-glutamyltransferase activity`GO:0006749^biological_process^glutathione metabolic process
PI A11_179	.	2702741	2705288	1-714[+]	.	.	.	.	.	.	.	.
PI A11_183	.	2707085	2711706	1-924[+]	.	.	.	.	.	.	.	.
PI A11_182	F-box/kelch-repeat protein SKIP6	2713731	2714855	1-1125[+]	F-box/kelch-repeat protein SKIP6	PF00646.30^F-box^F-box domain^25-65^E:1.6e-06`PF07646.12^Kelch_2^Kelch motif^120-163^E:1.3e-05`PF01344.22^Kelch_1^Kelch motif^121-163^E:1.5e-11`PF13964.3^Kelch_6^Kelch motif^123-167^E:7.2e-08`PF01344.22^Kelch_1^Kelch motif^167-213^E:4.7e-12`PF13418.3^Kelch_4^Galactose oxidase, central domain^170-213^E:1.5e-05	.	.	ENOG4110X8D^Kelch repeat-containing F-box family protein	KEGG:ath:AT2G21950	GO:0016567^biological_process^protein ubiquitination	GO:0005515^molecular_function^protein binding
PI A11_181	Developmentally-regulated G-protein 3	2716878	2722257	2-1246[+]	Developmentally-regulated G-protein 3	PF01926.20^MMR_HSR1^50S ribosome-binding GTPase^112-212^E:2.5e-20`PF02421.15^FeoB_N^Ferrous iron transport protein B^112-197^E:1.6e-10`PF16897.2^MMR_HSR1_Xtn^C-terminal region of MMR_HSR1 domain^232-337^E:4e-42`PF02824.18^TGS^TGS domain^339-412^E:8e-24	sigP:1^24^0.567^YES	.	COG1163^GTP-Binding protein	KEGG:ath:AT4G39520	GO:0005829^cellular_component^cytosol`GO:0019003^molecular_function^GDP binding`GO:0005525^molecular_function^GTP binding`GO:0003924^molecular_function^GTPase activity	GO:0005525^molecular_function^GTP binding`GO:0015093^molecular_function^ferrous iron transmembrane transporter activity`GO:0015684^biological_process^ferrous iron transport`GO:0016021^cellular_component^integral component of membrane
PI A11_178	.	2723117	2724486	33-488[+]	.	.	sigP:1^27^0.904^YES	ExpAA=15.19^PredHel=1^Topology=i13-30o	.	.	.	.
PI A11_187	Uncharacterized protein At5g64816	2725366	2725850	1-381[+]	Uncharacterized protein At5g64816	.	.	ExpAA=32.65^PredHel=1^Topology=o5-24i	ENOG4112CWT^NA	KEGG:ath:AT5G64816	.	.
PI A11_185	Uncharacterized GTP-binding protein At5g64813	2727368	2730695	490-1500[+]	Uncharacterized GTP-binding protein At5g64813	PF00025.18^Arf^ADP-ribosylation factor family^21-132^E:7.6e-06`PF00071.19^Ras^Ras family^23-169^E:1.5e-17`PF08477.10^Roc^Ras of Complex, Roc, domain of DAPkinase^23-136^E:1.9e-16`PF04670.9^Gtr1_RagA^Gtr1/RagA G protein conserved region^23-133^E:0.0002	.	.	ENOG410YR8H^RAB, member of RAS oncogene family-like 3	KEGG:ath:AT5G64813`KO:K07933	GO:0005737^cellular_component^cytoplasm`GO:0005634^cellular_component^nucleus`GO:0005525^molecular_function^GTP binding`GO:0003924^molecular_function^GTPase activity`GO:0032922^biological_process^circadian regulation of gene expression`GO:0009640^biological_process^photomorphogenesis`GO:0007264^biological_process^small GTPase mediated signal transduction	GO:0005525^molecular_function^GTP binding`GO:0007264^biological_process^small GTPase mediated signal transduction
PI A11_185	Uncharacterized GTP-binding protein At5g64813	2727368	2730695	107-418[-]	.	.	.	.	.	.	.	.
PI A11_245	Probable magnesium transporter NIPA6	2801770	2807188	201-1238[+]	Probable magnesium transporter NIPA6	PF05653.11^Mg_trans_NIPA^Magnesium transporter NIPA^5-295^E:4.6e-131`PF00892.17^EamA^EamA-like transporter family^55-121^E:2.1e-06	.	ExpAA=179.78^PredHel=8^Topology=o5-24i44-66o76-98i105-124o139-161i173-195o210-232i239-261o	ENOG410XNR8^NIPA-like domain containing	KEGG:ath:AT2G21120	GO:0005769^cellular_component^early endosome`GO:0016021^cellular_component^integral component of membrane`GO:0005886^cellular_component^plasma membrane`GO:0015095^molecular_function^magnesium ion transmembrane transporter activity`GO:0015693^biological_process^magnesium ion transport	GO:0015095^molecular_function^magnesium ion transmembrane transporter activity`GO:0015693^biological_process^magnesium ion transport`GO:0016021^cellular_component^integral component of membrane`GO:0016020^cellular_component^membrane
PI A11_249	.	2813168	2813974	1-807[+]	.	PF14009.3^DUF4228^Domain of unknown function (DUF4228)^33-208^E:1.8e-31	.	.	.	.	.	.
PI A11_242	TVP38/TMEM64 family membrane protein slr0305	2819099	2822587	160-891[+]	TVP38/TMEM64 family membrane protein slr0305	PF09335.8^SNARE_assoc^SNARE associated Golgi protein^64-185^E:7.1e-22	.	ExpAA=121.54^PredHel=6^Topology=i9-28o48-70i77-99o137-154i161-183o203-220i	.	.	GO:0016021^cellular_component^integral component of membrane`GO:0005886^cellular_component^plasma membrane	.
PI A11_246	Probable xyloglucan endotransglucosylase/hydrolase protein B	2830147	2831768	1-927[+]	Probable xyloglucan endotransglucosylase/hydrolase protein B	PF00722.18^Glyco_hydro_16^Glycosyl hydrolases family 16^52-228^E:9.5e-56`PF06955.9^XET_C^Xyloglucan endo-transglycosylase (XET) C-terminus^255-302^E:2.3e-16	sigP:1^40^0.679^YES	.	.	.	GO:0048046^cellular_component^apoplast`GO:0005618^cellular_component^cell wall`GO:0004553^molecular_function^hydrolase activity, hydrolyzing O-glycosyl compounds`GO:0016762^molecular_function^xyloglucan:xyloglucosyl transferase activity`GO:0042546^biological_process^cell wall biogenesis`GO:0071555^biological_process^cell wall organization`GO:0010411^biological_process^xyloglucan metabolic process	GO:0004553^molecular_function^hydrolase activity, hydrolyzing O-glycosyl compounds`GO:0005975^biological_process^carbohydrate metabolic process`GO:0016762^molecular_function^xyloglucan:xyloglucosyl transferase activity`GO:0006073^biological_process^cellular glucan metabolic process`GO:0005618^cellular_component^cell wall`GO:0048046^cellular_component^apoplast
PI A11_243	Hsp70 nucleotide exchange factor FES1	2837819	2841532	122-1300[+]	Hsp70 nucleotide exchange factor FES1	PF08609.7^Fes1^Nucleotide exchange factor Fes1^70-161^E:1.3e-15	sigP:1^21^0.759^YES	.	.	KEGG:uma:UMAG_11735	GO:0022626^cellular_component^cytosolic ribosome`GO:0000774^molecular_function^adenyl-nucleotide exchange factor activity`GO:0071629^biological_process^cytoplasm-associated proteasomal ubiquitin-dependent protein catabolic process`GO:0002181^biological_process^cytoplasmic translation`GO:0006417^biological_process^regulation of translation	.
PI A11_244	Citrate synthase 2, peroxisomal	2853006	2858372	144-1679[+]	Citrate synthase 2, peroxisomal	PF00285.18^Citrate_synt^Citrate synthase, C-terminal domain^99-467^E:3.1e-135	.	.	COG0372^citrate synthase	KEGG:ath:AT3G58750`KO:K01647	GO:0005777^cellular_component^peroxisome`GO:0009506^cellular_component^plasmodesma`GO:0004108^molecular_function^citrate (Si)-synthase activity`GO:0006635^biological_process^fatty acid beta-oxidation`GO:0006099^biological_process^tricarboxylic acid cycle	GO:0046912^molecular_function^transferase activity, transferring acyl groups, acyl groups converted into alkyl on transfer
PI A11_241	V-type proton ATPase subunit D	2861644	2862429	1-786[+]	V-type proton ATPase subunit D	PF01813.14^ATP-synt_D^ATP synthase subunit D^17-208^E:7.4e-72	.	.	COG1394^Produces ATP from ADP in the presence of a proton gradient across the membrane (By similarity)	KEGG:ath:AT3G58730`KO:K02149	GO:0005794^cellular_component^Golgi apparatus`GO:0016020^cellular_component^membrane`GO:0000325^cellular_component^plant-type vacuole`GO:0005886^cellular_component^plasma membrane`GO:0005774^cellular_component^vacuolar membrane`GO:0005773^cellular_component^vacuole`GO:0042626^molecular_function^ATPase activity, coupled to transmembrane movement of substances`GO:0015992^biological_process^proton t…	GO:0042626^molecular_function^ATPase activity, coupled to transmembrane movement of substances
PI A11_247	Probable sugar phosphate/phosphate translocator At1g06470	2866384	2871951	1-1464[+]	Probable sugar phosphate/phosphate translocator At1g06470	PF03151.13^TPT^Triose-phosphate Transporter family^156-455^E:4.6e-28`PF08449.8^UAA^UAA transporter family^192-454^E:3.8e-10`PF00892.17^EamA^EamA-like transporter family^307-455^E:4.4e-07	.	ExpAA=183.87^PredHel=8^Topology=i157-174o189-211i248-270o280-299i306-325o340-362i383-405o410-432i	COG0697^membrane	KEGG:ath:AT1G06470`KO:K15280	GO:0016021^cellular_component^integral component of membrane`GO:0008643^biological_process^carbohydrate transport	GO:0055085^biological_process^transmembrane transport`GO:0016020^cellular_component^membrane`GO:0016021^cellular_component^integral component of membrane
PI A11_248	Dihydroorotase, mitochondrial	2874035	2878545	193-1440[+]	Dihydroorotase, mitochondrial	PF01979.17^Amidohydro_1^Amidohydrolase family^43-372^E:1.5e-24	.	.	COG0418^Dihydroorotase	KEGG:ath:AT4G22930`KO:K01465	GO:0009507^cellular_component^chloroplast`GO:0005739^cellular_component^mitochondrion`GO:0004151^molecular_function^dihydroorotase activity`GO:0046872^molecular_function^metal ion binding`GO:0044205^biological_process^'de novo' UMP biosynthetic process`GO:0019856^biological_process^pyrimidine nucleobase biosynthetic process	GO:0016787^molecular_function^hydrolase activity
PI A11_240	LOB domain-containing protein 2	2879470	2880403	1-681[+]	LOB domain-containing protein 2	PF03195.11^DUF260^Protein of unknown function DUF260^22-118^E:9.8e-32	.	.	ENOG410Z0Q3^lob domain-containing protein	KEGG:ath:AT1G06280	.	.
PI A11_250	Seed biotin-containing protein SBP65	2880785	2882803	1-1818[+]	Seed biotin-containing protein SBP65	.	.	.	ENOG410Z0Q6^Seed biotin-containing protein	KEGG:gmx:547879	.	.
PI A11_251	Adaptin ear-binding coat-associated protein 2	2883759	2888527	120-1157[+]	Adaptin ear-binding coat-associated protein 2	PF07933.11^DUF1681^Protein of unknown function (DUF1681)^30-118^E:3.3e-25`PF07933.11^DUF1681^Protein of unknown function (DUF1681)^158-222^E:3.6e-16	.	.	ENOG41113PS^NECAP endocytosis associated	KEGG:hsa:55707	GO:0030125^cellular_component^clathrin vesicle coat`GO:0005905^cellular_component^coated pit`GO:0005622^cellular_component^intracellular`GO:0005886^cellular_component^plasma membrane`GO:0006897^biological_process^endocytosis`GO:0015031^biological_process^protein transport	GO:0006897^biological_process^endocytosis`GO:0016020^cellular_component^membrane
PI A11_230	.	2895952	2897927	184-882[+]	.	.	.	.	.	.	.	.
PI A11_233	Transcription factor PAR1	2898474	2898896	1-423[+]	Transcription factor PAR1	.	.	.	ENOG410ZFRH^phy rapidly regulated	KEGG:ath:AT2G42870	GO:0005634^cellular_component^nucleus`GO:0042803^molecular_function^protein homodimerization activity`GO:0003712^molecular_function^transcription cofactor activity`GO:0009742^biological_process^brassinosteroid mediated signaling pathway`GO:0032502^biological_process^developmental process`GO:0045892^biological_process^negative regulation of transcription, DNA-templated`GO:0040008^biological_proces…	.
PI A11_236	Endoplasmic reticulum-Golgi intermediate compartment protein 3	2904140	2910270	189-1244[+]	Endoplasmic reticulum-Golgi intermediate compartment protein 3	PF13850.3^ERGIC_N^Endoplasmic Reticulum-Golgi Intermediate Compartment (ERGIC)^7-96^E:1.6e-27`PF07970.9^COPIIcoated_ERV^Endoplasmic reticulum vesicle transporter^156-331^E:9e-46	.	ExpAA=40.97^PredHel=2^Topology=o28-50i308-330o	ENOG410XP7X^Endoplasmic reticulumgolgi intermediate compartment protein	KEGG:xtr:407904	GO:0005789^cellular_component^endoplasmic reticulum membrane`GO:0033116^cellular_component^endoplasmic reticulum-Golgi intermediate compartment membrane`GO:0005794^cellular_component^Golgi apparatus`GO:0016021^cellular_component^integral component of membrane`GO:0016192^biological_process^vesicle-mediated transport	.
PI A11_229	AT-hook motif nuclear-localized protein 16 {ECO:0000312|EMBL:FAA00287.1}	2912436	2913194	1-759[+]	AT-hook motif nuclear-localized protein 16 {ECO:0000312|EMBL:FAA00287.1}	PF03479.12^DUF296^Domain of unknown function (DUF296)^74-186^E:6.9e-26	.	ExpAA=30.18^PredHel=1^Topology=o163-185i	ENOG41119VG^DNA-binding protein ESCAROLA-like	KEGG:ath:AT2G42940	GO:0005634^cellular_component^nucleus`GO:0031490^molecular_function^chromatin DNA binding`GO:0035067^biological_process^negative regulation of histone acetylation`GO:0010529^biological_process^negative regulation of transposition`GO:0010208^biological_process^pollen wall assembly`GO:1900111^biological_process^positive regulation of histone H3-K9 dimethylation`GO:0006355^biological_process^regulat…	.
PI A11_234	Pentatricopeptide repeat-containing protein At2g42920, chloroplastic	2913448	2915055	1-1608[+]	Pentatricopeptide repeat-containing protein At2g42920, chloroplastic	PF01535.17^PPR^PPR repeat^88-113^E:0.0026`PF01535.17^PPR^PPR repeat^161-182^E:0.062`PF12854.4^PPR_1^PPR repeat^185-215^E:2.6e-06`PF01535.17^PPR^PPR repeat^190-218^E:3.4e-06`PF13041.3^PPR_2^PPR repeat family^219-266^E:1.3e-14`PF12854.4^PPR_1^PPR repeat^219-247^E:3.1e-07`PF13812.3^PPR_3^Pentatricopeptide repeat domain^219-265^E:0.0014`PF01535.17^PPR^PPR repeat^221-251^E:2.2e-11`PF12854.4^PPR_1^PPR …	.	.	ENOG410Z7Z7^Pentatricopeptide repeat-containing protein	KEGG:ath:AT2G42920	GO:0009507^cellular_component^chloroplast	.
PI A11_235	Protein LONGIFOLIA 2	2920989	2924143	245-2818[+]	Protein LONGIFOLIA 2	PF14309.3^DUF4378^Domain of unknown function (DUF4378)^721-842^E:9.5e-13	.	.	ENOG411078I^NA	KEGG:ath:AT3G02170	GO:0005737^cellular_component^cytoplasm`GO:0005856^cellular_component^cytoskeleton`GO:0008017^molecular_function^microtubule binding`GO:0051513^biological_process^regulation of monopolar cell growth	.
PI A11_237	.	2930026	2931542	1-969[+]	.	PF03031.15^NIF^NLI interacting factor-like phosphatase^76-289^E:1.8e-19	.	ExpAA=21.40^PredHel=1^Topology=i153-174o	.	.	.	.
PI A11_231	Putative methylesterase 11, chloroplastic	2940176	2944233	546-1052[+]	Putative methylesterase 11, chloroplastic	.	.	.	ENOG4111IVV^esterase	KEGG:ath:AT3G29770	GO:0009507^cellular_component^chloroplast`GO:0016787^molecular_function^hydrolase activity	.
PI A11_238	ABC transporter B family member 27	2944220	2949288	1-1821[+]	ABC transporter B family member 25	PF00664.20^ABC_membrane^ABC transporter transmembrane region^78-349^E:1.7e-54`PF00005.24^ABC_tran^ABC transporter^417-569^E:3.3e-33	.	ExpAA=93.06^PredHel=4^Topology=o79-101i122-144o208-230i316-338o	COG1132^(ABC) transporter	KEGG:osa:4334151	GO:0016021^cellular_component^integral component of membrane`GO:0000325^cellular_component^plant-type vacuole`GO:0005774^cellular_component^vacuolar membrane`GO:0005524^molecular_function^ATP binding`GO:0042626^molecular_function^ATPase activity, coupled to transmembrane movement of substances`GO:0010044^biological_process^response to aluminum ion`GO:0055085^biological_process^transmembrane trans…	GO:0005524^molecular_function^ATP binding`GO:0042626^molecular_function^ATPase activity, coupled to transmembrane movement of substances`GO:0006810^biological_process^transport`GO:0055085^biological_process^transmembrane transport`GO:0016021^cellular_component^integral component of membrane`GO:0016887^molecular_function^ATPase activity
PI A11_232	.	2954144	2954488	1-345[+]	.	.	.	.	.	.	.	.
PI A11_239	Transmembrane protein 56	2957095	2960665	1-729[+]	Transmembrane protein 56	PF03798.13^TRAM_LAG1_CLN8^TLC domain^110-232^E:1.6e-20	.	ExpAA=97.60^PredHel=4^Topology=i69-88o108-130i169-191o206-228i	ENOG410XPW0^Family with sequence similarity 57, member	KEGG:mmu:99887	GO:0016021^cellular_component^integral component of membrane	GO:0016021^cellular_component^integral component of membrane
PI A11_193	AT-hook motif nuclear-localized protein 1 {ECO:0000303|PubMed:15604740}	3027020	3029627	1-669[+]	AT-hook motif nuclear-localized protein 1 {ECO:0000303|PubMed:15604740}	PF03479.12^DUF296^Domain of unknown function (DUF296)^19-133^E:9.7e-30	.	.	ENOG410YFD3^AT hook motif domain containing protein, expressed	KEGG:ath:AT4G12080	GO:0098687^cellular_component^chromosomal region`GO:0005737^cellular_component^cytoplasm`GO:0005739^cellular_component^mitochondrion`GO:0005730^cellular_component^nucleolus`GO:0005654^cellular_component^nucleoplasm`GO:0005634^cellular_component^nucleus`GO:0003680^molecular_function^AT DNA binding`GO:0003677^molecular_function^DNA binding`GO:0043565^molecular_function^sequence-specific DNA binding…	.
PI A11_192	.	3044244	3044816	1-573[+]	.	.	.	ExpAA=43.18^PredHel=2^Topology=i7-29o49-68i	.	.	.	.
PI A11_202	.	3053398	3054798	1-408[+]	.	PF07386.8^DUF1499^Protein of unknown function (DUF1499)^9-107^E:7.3e-17	.	.	.	.	.	.
PI A11_195	ATP-dependent DNA helicase 2 subunit KU80	3054550	3059258	68-2089[+]	ATP-dependent DNA helicase 2 subunit KU80	PF03731.12^Ku_N^Ku70/Ku80 N-terminal alpha/beta domain^8-150^E:1.5e-11`PF02735.13^Ku^Ku70/Ku80 beta-barrel domain^226-419^E:7.3e-39`PF03730.11^Ku_C^Ku70/Ku80 C-terminal arm^440-512^E:8.5e-07`PF08785.8^Ku_PK_bind^Ku C terminal domain like^549-664^E:1.1e-30	.	.	ENOG410YKH9^X-ray repair complementing defective repair in Chinese hamster cells 5	KEGG:ath:AT1G48050`KO:K10885	GO:0005737^cellular_component^cytoplasm`GO:0043564^cellular_component^Ku70:Ku80 complex`GO:0000784^cellular_component^nuclear chromosome, telomeric region`GO:0005524^molecular_function^ATP binding`GO:0004003^molecular_function^ATP-dependent DNA helicase activity`GO:0003684^molecular_function^damaged DNA binding`GO:0003690^molecular_function^double-stranded DNA binding`GO:0042162^molecular_functio…	GO:0003677^molecular_function^DNA binding`GO:0006303^biological_process^double-strand break repair via nonhomologous end joining`GO:0004003^molecular_function^ATP-dependent DNA helicase activity`GO:0016817^molecular_function^hydrolase activity, acting on acid anhydrides
PI A11_201	Vestitone reductase	3060134	3061361	1-897[+]	Vestitone reductase	PF01073.16^3Beta_HSD^3-beta hydroxysteroid dehydrogenase/isomerase family^22-144^E:3.4e-08`PF07993.9^NAD_binding_4^Male sterility protein^35-144^E:5.4e-06	.	.	.	KEGG:ag:AAB41550`KO:K13265	GO:0050662^molecular_function^coenzyme binding`GO:0016491^molecular_function^oxidoreductase activity`GO:0006952^biological_process^defense response`GO:0009813^biological_process^flavonoid biosynthetic process	GO:0003854^molecular_function^3-beta-hydroxy-delta5-steroid dehydrogenase activity`GO:0016616^molecular_function^oxidoreductase activity, acting on the CH-OH group of donors, NAD or NADP as acceptor`GO:0006694^biological_process^steroid biosynthetic process`GO:0055114^biological_process^oxidation-reduction process
PI A11_194	Probable protein S-acyltransferase 14	3062031	3065143	342-1265[+]	Probable protein S-acyltransferase 14	PF01529.17^zf-DHHC^DHHC palmitoyltransferase^122-248^E:1.6e-39	.	ExpAA=91.57^PredHel=4^Topology=i21-43o58-80i171-193o208-230i	COG5273^Zinc finger, DHHC-type containing	KEGG:ath:AT3G60800	GO:0005794^cellular_component^Golgi apparatus`GO:0016021^cellular_component^integral component of membrane`GO:0019707^molecular_function^protein-cysteine S-acyltransferase activity`GO:0019706^molecular_function^protein-cysteine S-palmitoyltransferase activity`GO:0008270^molecular_function^zinc ion binding`GO:0010150^biological_process^leaf senescence`GO:2000377^biological_process^regulation of re…	GO:0008270^molecular_function^zinc ion binding
PI A11_197	.	3066379	3068267	3-884[+]	.	PF10248.6^Mlf1IP^Myelodysplasia-myeloid leukemia factor 1-interacting protein^45-220^E:3.5e-08	.	.	.	.	.	.
PI A11_196	Pentatricopeptide repeat-containing protein At2g45350, chloroplastic	3068806	3070719	1-1464[+]	Pentatricopeptide repeat-containing protein At2g45350, chloroplastic	PF01535.17^PPR^PPR repeat^89-118^E:0.0022`PF01535.17^PPR^PPR repeat^166-193^E:0.00026`PF01535.17^PPR^PPR repeat^241-263^E:1.2`PF13812.3^PPR_3^Pentatricopeptide repeat domain^260-314^E:0.0086`PF01535.17^PPR^PPR repeat^269-296^E:7.5e-05`PF13041.3^PPR_2^PPR repeat family^270-312^E:2.1e-09`PF01535.17^PPR^PPR repeat^303-330^E:0.085`PF01535.17^PPR^PPR repeat^341-364^E:0.084	.	.	ENOG410Z7Z7^Pentatricopeptide repeat-containing protein	KEGG:ath:AT2G45350	GO:0009507^cellular_component^chloroplast`GO:0003723^molecular_function^RNA binding`GO:1900865^biological_process^chloroplast RNA modification`GO:0006397^biological_process^mRNA processing	.
PI A11_200	40S ribosomal protein S13	3071033	3072729	1-336[-]	.	.	.	.	.	.	.	.
PI A11_200	40S ribosomal protein S13	3071033	3072729	76-489[+]	40S ribosomal protein S13	PF08069.9^Ribosomal_S13_N^Ribosomal S13/S15 N-terminal domain^1-60^E:1.6e-32`PF00312.19^Ribosomal_S15^Ribosomal protein S15^69-132^E:7.7e-15	.	.	COG0184^Forms an intersubunit bridge (bridge B4) with the 23S rRNA of the 50S subunit in the ribosome (By similarity)	KEGG:gmx:100781750`KEGG:gmx:100782821`KEGG:gmx:100790163`KEGG:gmx:547745`KO:K02953	GO:0022627^cellular_component^cytosolic small ribosomal subunit`GO:0005730^cellular_component^nucleolus`GO:0070181^molecular_function^small ribosomal subunit rRNA binding`GO:0003735^molecular_function^structural constituent of ribosome`GO:0006412^biological_process^translation	GO:0003735^molecular_function^structural constituent of ribosome`GO:0006412^biological_process^translation`GO:0005840^cellular_component^ribosome`GO:0005622^cellular_component^intracellular
PI A11_198	UDP-glucuronate 4-epimerase 2	3074808	3076121	1-1314[+]	UDP-glucuronate 4-epimerase 3	PF01370.18^Epimerase^NAD dependent epimerase/dehydratase family^100-337^E:1.7e-50`PF04321.14^RmlD_sub_bind^RmlD substrate binding domain^100-281^E:4.6e-13`PF02719.12^Polysacc_synt_2^Polysaccharide biosynthesis protein^100-337^E:1.6e-08`PF16363.2^GDP_Man_Dehyd^GDP-mannose 4,6 dehydratase^101-420^E:5.3e-49`PF01073.16^3Beta_HSD^3-beta hydroxysteroid dehydrogenase/isomerase family^101-380^E:2e-13`PF0…	.	ExpAA=32.59^PredHel=1^Topology=i32-54o	COG0451^Nad-dependent epimerase dehydratase	KEGG:ath:AT4G00110`KO:K08679	GO:0032580^cellular_component^Golgi cisterna membrane`GO:0016021^cellular_component^integral component of membrane`GO:0016020^cellular_component^membrane`GO:0050378^molecular_function^UDP-glucuronate 4-epimerase activity`GO:0005975^biological_process^carbohydrate metabolic process	GO:0003824^molecular_function^catalytic activity`GO:0050662^molecular_function^coenzyme binding`GO:0003854^molecular_function^3-beta-hydroxy-delta5-steroid dehydrogenase activity`GO:0016616^molecular_function^oxidoreductase activity, acting on the CH-OH group of donors, NAD or NADP as acceptor`GO:0006694^biological_process^steroid biosynthetic process`GO:0055114^biological_process^oxidation-reduc…
PI A11_199	Transketolase, chloroplastic	3079352	3080191	1-840[+]	Transketolase, chloroplastic	PF02779.21^Transket_pyr^Transketolase, pyrimidine binding domain^12-140^E:1.6e-38`PF02780.17^Transketolase_C^Transketolase, C-terminal domain^165-271^E:2.1e-12	.	.	.	.	GO:0009507^cellular_component^chloroplast`GO:0046872^molecular_function^metal ion binding`GO:0004802^molecular_function^transketolase activity	.
PI A11_204	.	3132498	3133838	131-811[+]	.	.	.	.	.	.	.	.
PI A11_205	Cytochrome P450 704C1	3134216	3136550	3-1643[+]	Cytochrome P450 704C1	PF00067.19^p450^Cytochrome P450^87-520^E:7.6e-74	.	ExpAA=31.22^PredHel=1^Topology=i43-65o	.	.	GO:0016021^cellular_component^integral component of membrane`GO:0020037^molecular_function^heme binding`GO:0005506^molecular_function^iron ion binding`GO:0004497^molecular_function^monooxygenase activity`GO:0016705^molecular_function^oxidoreductase activity, acting on paired donors, with incorporation or reduction of molecular oxygen	GO:0005506^molecular_function^iron ion binding`GO:0016705^molecular_function^oxidoreductase activity, acting on paired donors, with incorporation or reduction of molecular oxygen`GO:0020037^molecular_function^heme binding`GO:0055114^biological_process^oxidation-reduction process
PI A11_206	Cytochrome P450 704C1	3181159	3183237	1-1521[+]	Cytochrome P450 704C1	PF00067.19^p450^Cytochrome P450^38-485^E:1.4e-73	.	ExpAA=31.56^PredHel=1^Topology=i7-26o	.	.	GO:0016021^cellular_component^integral component of membrane`GO:0020037^molecular_function^heme binding`GO:0005506^molecular_function^iron ion binding`GO:0004497^molecular_function^monooxygenase activity`GO:0016705^molecular_function^oxidoreductase activity, acting on paired donors, with incorporation or reduction of molecular oxygen	GO:0005506^molecular_function^iron ion binding`GO:0016705^molecular_function^oxidoreductase activity, acting on paired donors, with incorporation or reduction of molecular oxygen`GO:0020037^molecular_function^heme binding`GO:0055114^biological_process^oxidation-reduction process
PI A11_262	Cytochrome P450 704C1	3194188	3196110	1-1572[+]	Cytochrome P450 704C1	PF00067.19^p450^Cytochrome P450^44-495^E:1.1e-74	.	ExpAA=23.78^PredHel=1^Topology=i7-29o	.	.	GO:0016021^cellular_component^integral component of membrane`GO:0020037^molecular_function^heme binding`GO:0005506^molecular_function^iron ion binding`GO:0004497^molecular_function^monooxygenase activity`GO:0016705^molecular_function^oxidoreductase activity, acting on paired donors, with incorporation or reduction of molecular oxygen	GO:0005506^molecular_function^iron ion binding`GO:0016705^molecular_function^oxidoreductase activity, acting on paired donors, with incorporation or reduction of molecular oxygen`GO:0020037^molecular_function^heme binding`GO:0055114^biological_process^oxidation-reduction process
PI A11_263	Growth-regulating factor 9	3199242	3201534	1-1335[+]	Growth-regulating factor 9	PF08880.8^QLQ^QLQ^70-103^E:7.7e-08`PF08879.7^WRC^WRC^140-182^E:4.1e-18`PF08879.7^WRC^WRC^337-374^E:4e-17	.	.	ENOG4111AY1^WRC	KEGG:ath:AT2G45480	GO:0005634^cellular_component^nucleus`GO:0005524^molecular_function^ATP binding`GO:0032502^biological_process^developmental process`GO:0006355^biological_process^regulation of transcription, DNA-templated`GO:0006351^biological_process^transcription, DNA-templated	GO:0005524^molecular_function^ATP binding`GO:0006355^biological_process^regulation of transcription, DNA-templated`GO:0005634^cellular_component^nucleus
PI A11_261	Fasciclin-like arabinogalactan protein 10	3235879	3237845	1-1026[+]	Fasciclin-like arabinogalactan protein 8	PF02469.19^Fasciclin^Fasciclin domain^124-253^E:7e-14	.	.	ENOG410YIMZ^Fasciclin-like arabinogalactan protein	KEGG:ath:AT2G45470	GO:0031225^cellular_component^anchored component of membrane`GO:0046658^cellular_component^anchored component of plasma membrane`GO:0048046^cellular_component^apoplast`GO:0009505^cellular_component^plant-type cell wall`GO:0005886^cellular_component^plasma membrane	.
PI A11_260	.	3244234	3249322	118-2784[+]	.	PF00498.23^FHA^FHA domain^96-173^E:1.2e-11	.	.	.	.	.	GO:0005515^molecular_function^protein binding
PI A11_259	Protein LITTLE ZIPPER 2 {ECO:0000303|PubMed:18055602}	3259839	3260228	.	.	.	.	.	.	ENOG4111AIV^little zipper 2	.	GO:0006355^biological_process^regulation of transcription, DNA-templated`GO:0006351^biological_process^transcription, DNA-templated
PI A11_258	Armadillo repeat-containing kinesin-like protein 2	3272503	3279567	113-2818[+]	Armadillo repeat-containing kinesin-like protein 2	PF16796.2^Microtub_bd^Microtubule binding^65-209^E:5.6e-20`PF00225.20^Kinesin^Kinesin motor domain^72-408^E:5.8e-96`PF00514.20^Arm^Armadillo/beta-catenin-like repeat^675-712^E:2.1e-05	.	.	COG5059^Kinesin family member	.	GO:0005737^cellular_component^cytoplasm`GO:0005871^cellular_component^kinesin complex`GO:0005874^cellular_component^microtubule`GO:0005524^molecular_function^ATP binding`GO:0003777^molecular_function^microtubule motor activity`GO:0007018^biological_process^microtubule-based movement	GO:0008017^molecular_function^microtubule binding`GO:0003777^molecular_function^microtubule motor activity`GO:0005524^molecular_function^ATP binding`GO:0007018^biological_process^microtubule-based movement`GO:0005515^molecular_function^protein binding
PI A11_264	Putative ribonuclease H protein At1g65750	3281001	3281450	1-450[+]	Putative ribonuclease H protein At1g65750	PF13456.3^RVT_3^Reverse transcriptase-like^3-114^E:1.9e-23	.	.	.	.	GO:0046872^molecular_function^metal ion binding`GO:0003676^molecular_function^nucleic acid binding`GO:0004523^molecular_function^RNA-DNA hybrid ribonuclease activity	.
PI A11_283	AT-hook motif nuclear-localized protein 22 {ECO:0000312|EMBL:FAA00293.1}	3299146	3300051	1-906[+]	AT-hook motif nuclear-localized protein 22 {ECO:0000312|EMBL:FAA00293.1}	PF03479.12^DUF296^Domain of unknown function (DUF296)^111-223^E:1.3e-29	.	.	ENOG410Y9GR^Domain of unknown function (DUF296)	KEGG:ath:AT2G45430	GO:0005634^cellular_component^nucleus`GO:0003680^molecular_function^AT DNA binding`GO:0042826^molecular_function^histone deacetylase binding`GO:0043621^molecular_function^protein self-association`GO:0009908^biological_process^flower development`GO:0009640^biological_process^photomorphogenesis`GO:0006355^biological_process^regulation of transcription, DNA-templated`GO:0009647^biological_process^sk…	.
PI A11_282	Ras-related protein RABC1	3380617	3381741	.	.	.	.	.	.	ENOG410XPD0^Ras-related protein	KEGG:ath:AT1G43890`KO:K07910	GO:0005622^cellular_component^intracellular`GO:0005886^cellular_component^plasma membrane`GO:0005525^molecular_function^GTP binding`GO:0015031^biological_process^protein transport`GO:0007264^biological_process^small GTPase mediated signal transduction
PI A11_252	U-box domain-containing protein 26	3463090	3464277	1-1188[+]	U-box domain-containing protein 26	PF04564.12^U-box^U-box domain^8-76^E:5.8e-17	.	.	ENOG410YB5U^Ubox domain-containing protein	KEGG:ath:AT1G49780	GO:0016874^molecular_function^ligase activity`GO:0004842^molecular_function^ubiquitin-protein transferase activity	GO:0004842^molecular_function^ubiquitin-protein transferase activity`GO:0016567^biological_process^protein ubiquitination
PI A11_298	Floral homeotic protein AGAMOUS	3664775	3669909	3-1094[+]	Floral homeotic protein AGAMOUS	PF01026.18^TatD_DNase^TatD related DNase^137-211^E:5.9e-06`PF01486.14^K-box^K-box region^254-329^E:1e-24	.	.	COG5068^Transcription factor	KEGG:sly:543840`KO:K09264	GO:0005634^cellular_component^nucleus`GO:0003677^molecular_function^DNA binding`GO:0003700^molecular_function^transcription factor activity, sequence-specific DNA binding`GO:0006351^biological_process^transcription, DNA-templated	GO:0016788^molecular_function^hydrolase activity, acting on ester bonds`GO:0003700^molecular_function^transcription factor activity, sequence-specific DNA binding`GO:0006355^biological_process^regulation of transcription, DNA-templated`GO:0005634^cellular_component^nucleus
PI A11_352	.	3694749	3695103	.	.	.	.	.	.	.	.	.
PI A11_350	.	3700715	3703250	1-2184[+]	.	.	.	.	.	.	.	.
PI A11_348	SAL1 phosphatase	3730769	3739737	1-1221[+]	SAL1 phosphatase	PF00459.22^Inositol_P^Inositol monophosphatase family^96-397^E:9.8e-61	.	.	COG1218^3'(2'),5'bisphosphate nucleotidase	KEGG:ath:AT5G63980`KO:K15422	GO:0008441^molecular_function^3'(2'),5'-bisphosphate nucleotidase activity`GO:0004441^molecular_function^inositol-1,4-bisphosphate 1-phosphatase activity`GO:0046872^molecular_function^metal ion binding`GO:0009738^biological_process^abscisic acid-activated signaling pathway`GO:0046854^biological_process^phosphatidylinositol phosphorylation`GO:0006790^biological_process^sulfur compound metabolic pr…	GO:0046854^biological_process^phosphatidylinositol phosphorylation
PI A11_353	.	3740565	3746564	1-816[+]	.	.	.	.	.	.	.	.
PI A11_354	UTP:RNA uridylyltransferase 1 {ECO:0000303|PubMed:23748567}	3748092	3750682	1-543[+]	UTP:RNA uridylyltransferase 1 {ECO:0000303|PubMed:23748567}	PF03828.16^PAP_assoc^Cid1 family poly A polymerase^126-156^E:2e-05	.	.	COG5260^domain) containing	KEGG:ath:AT2G45620	GO:0000932^cellular_component^cytoplasmic mRNA processing body`GO:0046872^molecular_function^metal ion binding`GO:0050265^molecular_function^RNA uridylyltransferase activity`GO:0006397^biological_process^mRNA processing`GO:1903705^biological_process^positive regulation of production of siRNA involved in RNA interference`GO:0060964^biological_process^regulation of gene silencing by miRNA`GO:007107…	.
PI A11_355	.	3761517	3763247	.	.	.	.	.	.	.	.	.
PI A11_351	Probable methyltransferase PMT26	3770534	3770809	.	.	.	.	.	.	ENOG410Y2C5^Methyltransferase	KEGG:ath:AT5G64030	GO:0005768^cellular_component^endosome`GO:0005794^cellular_component^Golgi apparatus`GO:0000139^cellular_component^Golgi membrane`GO:0016021^cellular_component^integral component of membrane`GO:0005802^cellular_component^trans-Golgi network`GO:0008168^molecular_function^methyltransferase activity
PI A11_349	Probable methyltransferase PMT26	3775678	3780773	1588-2766[+]	Probable methyltransferase PMT26	PF03141.13^Methyltransf_29^Putative S-adenosyl-L-methionine-dependent methyltransferase^25-376^E:5.9e-143	.	.	ENOG410Y2C5^Methyltransferase	KEGG:ath:AT5G64030	GO:0005768^cellular_component^endosome`GO:0005794^cellular_component^Golgi apparatus`GO:0000139^cellular_component^Golgi membrane`GO:0016021^cellular_component^integral component of membrane`GO:0005802^cellular_component^trans-Golgi network`GO:0008168^molecular_function^methyltransferase activity	GO:0008168^molecular_function^methyltransferase activity
PI A11_227	.	3827951	3828523	1-573[+]	.	.	.	ExpAA=25.42^PredHel=1^Topology=i7-29o	.	.	.	.
PI A11_228	.	3828531	3828995	1-465[+]	.	PF11180.5^DUF2968^Protein of unknown function (DUF2968)^25-130^E:1.3e-05	.	.	.	.	.	.
PI A11_314	Lysophospholipid acyltransferase LPEAT2	3935916	3937864	101-646[+]	Lysophospholipid acyltransferase LPEAT2	PF13499.3^EF-hand_7^EF-hand domain pair^89-148^E:2.5e-12`PF13833.3^EF-hand_8^EF-hand domain pair^109-152^E:5.2e-08`PF00036.29^EF-hand_1^EF hand^125-152^E:1.2e-06`PF13405.3^EF-hand_6^EF-hand domain^128-152^E:2.8e-06`PF13202.3^EF-hand_5^EF hand^129-146^E:3.1e-05	.	.	COG0204^Acyltransferase	KEGG:ath:AT2G45670`KO:K13510	GO:0016021^cellular_component^integral component of membrane`GO:0005509^molecular_function^calcium ion binding`GO:0050200^molecular_function^plasmalogen synthase activity`GO:0008654^biological_process^phospholipid biosynthetic process`GO:0006644^biological_process^phospholipid metabolic process	GO:0005509^molecular_function^calcium ion binding
PI A11_313	MADS-box protein SOC1	3943699	3946659	1-717[+]	MADS-box protein SOC1	PF00319.15^SRF-TF^SRF-type transcription factor (DNA-binding and dimerisation domain)^25-72^E:4e-27`PF01486.14^K-box^K-box region^101-188^E:1.1e-26	sigP:1^19^0.898^YES	.	COG5068^Transcription factor	KEGG:ath:AT2G45660	GO:0005737^cellular_component^cytoplasm`GO:0005634^cellular_component^nucleus`GO:0003677^molecular_function^DNA binding`GO:0003700^molecular_function^transcription factor activity, sequence-specific DNA binding`GO:0008134^molecular_function^transcription factor binding`GO:0030154^biological_process^cell differentiation`GO:0009908^biological_process^flower development`GO:0010077^biological_process…	GO:0003677^molecular_function^DNA binding`GO:0046983^molecular_function^protein dimerization activity`GO:0003700^molecular_function^transcription factor activity, sequence-specific DNA binding`GO:0006355^biological_process^regulation of transcription, DNA-templated`GO:0005634^cellular_component^nucleus
PI A11_315	Agamous-like MADS-box protein AGL6	3950010	3953169	1-732[+]	Agamous-like MADS-box protein AGL6	PF00319.15^SRF-TF^SRF-type transcription factor (DNA-binding and dimerisation domain)^10-57^E:2.9e-27`PF01486.14^K-box^K-box region^82-169^E:4.3e-29	.	.	COG5068^Transcription factor	KEGG:ath:AT2G45650`KO:K09264	GO:0005634^cellular_component^nucleus`GO:0003677^molecular_function^DNA binding`GO:0003700^molecular_function^transcription factor activity, sequence-specific DNA binding`GO:0030154^biological_process^cell differentiation`GO:0048437^biological_process^floral organ development`GO:0009911^biological_process^positive regulation of flower development`GO:0006351^biological_process^transcription, DNA-t…	GO:0003677^molecular_function^DNA binding`GO:0046983^molecular_function^protein dimerization activity`GO:0003700^molecular_function^transcription factor activity, sequence-specific DNA binding`GO:0006355^biological_process^regulation of transcription, DNA-templated`GO:0005634^cellular_component^nucleus
PI A11_311	Histone deacetylase complex subunit SAP18	3968611	3970897	1-579[+]	Histone deacetylase complex subunit SAP18	PF06487.9^SAP18^Sin3 associated polypeptide p18 (SAP18)^62-183^E:1.3e-38	.	.	ENOG4111FBB^histone deacetylase complex subunit	.	GO:0005730^cellular_component^nucleolus`GO:0006355^biological_process^regulation of transcription, DNA-templated`GO:0009737^biological_process^response to abscisic acid`GO:0009651^biological_process^response to salt stress`GO:0006351^biological_process^transcription, DNA-templated	.
PI A11_312	Polygalacturonate 4-alpha-galacturonosyltransferase	3971855	3976114	405-2435[+]	Polygalacturonate 4-alpha-galacturonosyltransferase	PF01501.17^Glyco_transf_8^Glycosyl transferase family 8^336-649^E:5.1e-94	.	ExpAA=21.93^PredHel=1^Topology=i24-46o	ENOG4111FC1^Alpha-1,4-galacturonosyltransferase	KEGG:ath:AT3G61130`KO:K13648	GO:0005768^cellular_component^endosome`GO:0005794^cellular_component^Golgi apparatus`GO:0000139^cellular_component^Golgi membrane`GO:0016021^cellular_component^integral component of membrane`GO:0005802^cellular_component^trans-Golgi network`GO:0047262^molecular_function^polygalacturonate 4-alpha-galacturonosyltransferase activity`GO:0010289^biological_process^homogalacturonan biosynthetic process	GO:0016757^molecular_function^transferase activity, transferring glycosyl groups
PI A11_318	Gibberellin 20 oxidase 1-B	3976300	3976639	.	.	.	.	.	.	.	.	GO:0046872^molecular_function^metal ion binding`GO:0016491^molecular_function^oxidoreductase activity
PI A11_317	Protein LAZ1 {ECO:0000303|PubMed:20830211}	3978538	3980397	224-523[+]	Protein LAZ1 {ECO:0000303|PubMed:20830211}	PF03619.13^Solute_trans_a^Organic solute transporter Ostalpha^17-91^E:1.3e-21	.	ExpAA=40.14^PredHel=2^Topology=o15-37i50-72o	ENOG410XQ3V^transmembrane protein 184B	KEGG:ath:AT4G38360	GO:0005829^cellular_component^cytosol`GO:0012505^cellular_component^endomembrane system`GO:0016021^cellular_component^integral component of membrane`GO:0005886^cellular_component^plasma membrane`GO:0005215^molecular_function^transporter activity`GO:0009626^biological_process^plant-type hypersensitive response`GO:0012501^biological_process^programmed cell death`GO:0006810^biological_process^transp…	.
PI A11_316	UTP:RNA uridylyltransferase 1 {ECO:0000303|PubMed:23748567}	3982112	3988206	2-2737[+]	UTP:RNA uridylyltransferase 1 {ECO:0000303|PubMed:23748567}	PF01909.20^NTP_transf_2^Nucleotidyltransferase domain^451-537^E:1.7e-05`PF03828.16^PAP_assoc^Cid1 family poly A polymerase^645-703^E:1.4e-17`PF14226.3^DIOX_N^non-haem dioxygenase in morphine synthesis N-terminal^749-806^E:1.5e-06`PF03171.17^2OG-FeII_Oxy^2OG-Fe(II) oxygenase superfamily^849-906^E:8.2e-11	.	.	COG5260^domain) containing	KEGG:ath:AT2G45620	GO:0000932^cellular_component^cytoplasmic mRNA processing body`GO:0046872^molecular_function^metal ion binding`GO:0050265^molecular_function^RNA uridylyltransferase activity`GO:0006397^biological_process^mRNA processing`GO:1903705^biological_process^positive regulation of production of siRNA involved in RNA interference`GO:0060964^biological_process^regulation of gene silencing by miRNA`GO:007107…	GO:0016779^molecular_function^nucleotidyltransferase activity`GO:0016491^molecular_function^oxidoreductase activity`GO:0055114^biological_process^oxidation-reduction process
PI A11_358	Probable carboxylesterase 8	3989097	3990140	1-1044[+]	Probable carboxylesterase 8	PF07859.10^Abhydrolase_3^alpha/beta hydrolase fold^87-310^E:3.2e-50	.	.	COG0657^alpha beta hydrolase fold-3 domain protein	KEGG:ath:AT2G45600	GO:0052689^molecular_function^carboxylic ester hydrolase activity	GO:0016787^molecular_function^hydrolase activity`GO:0008152^biological_process^metabolic process
PI A11_359	Receptor-like serine/threonine-protein kinase At2g45590	3993900	3995861	1-1962[+]	Receptor-like serine/threonine-protein kinase At2g45590	PF00069.22^Pkinase^Protein kinase domain^89-240^E:3.2e-27`PF07714.14^Pkinase_Tyr^Protein tyrosine kinase^90-242^E:6.9e-26`PF00069.22^Pkinase^Protein kinase domain^508-621^E:7.5e-08`PF07714.14^Pkinase_Tyr^Protein tyrosine kinase^509-623^E:5.7e-06	.	ExpAA=22.91^PredHel=1^Topology=i28-50o	COG0515^Serine Threonine protein kinase	KEGG:ath:AT2G45590	GO:0016021^cellular_component^integral component of membrane`GO:0005886^cellular_component^plasma membrane`GO:0005524^molecular_function^ATP binding`GO:0004674^molecular_function^protein serine/threonine kinase activity	GO:0004672^molecular_function^protein kinase activity`GO:0005524^molecular_function^ATP binding`GO:0006468^biological_process^protein phosphorylation
PI A11_361	Synaptotagmin-4	3998516	4004222	305-1840[+]	Synaptotagmin-4	PF17047.2^SMP_LBD^Synaptotagmin-like mitochondrial-lipid-binding domain^68-248^E:2e-14`PF00168.27^C2^C2 domain^264-360^E:3.2e-23	.	ExpAA=56.37^PredHel=1^Topology=i2-21o	COG5038^Domain-Containing protein	KEGG:ath:AT5G11100	GO:0005783^cellular_component^endoplasmic reticulum`GO:0016021^cellular_component^integral component of membrane`GO:0008289^molecular_function^lipid binding`GO:0046872^molecular_function^metal ion binding	GO:0008289^molecular_function^lipid binding`GO:0005515^molecular_function^protein binding
PI A11_362	.	4009852	4010958	.	.	.	.	.	.	.	.	.
PI A11_356	BEACH domain-containing protein C2 {ECO:0000303|PubMed:25618824}	4025048	4043947	1-8982[+]	BEACH domain-containing protein C2 {ECO:0000303|PubMed:25618824}	PF15787.2^DUF4704^Domain of unknown function (DUF4704)^704-1005^E:8.8e-42`PF14844.3^PH_BEACH^PH domain associated with Beige/BEACH^2126-2224^E:3.1e-26`PF02138.15^Beach^Beige/BEACH domain^2252-2528^E:9.8e-120`PF00400.29^WD40^WD domain, G-beta repeat^2687-2716^E:7.5e-07	.	.	ENOG410XNQC^beige BEACH domain containing protein	KEGG:ath:AT2G45540	.	GO:0005515^molecular_function^protein binding
PI A11_357	.	4046257	4047597	131-811[+]	.	.	.	.	.	.	.	.
PI A11_360	Cytochrome P450 704C1	4047975	4050309	3-1643[+]	Cytochrome P450 704C1	PF00067.19^p450^Cytochrome P450^87-520^E:7.6e-74	.	ExpAA=31.22^PredHel=1^Topology=i43-65o	.	.	GO:0016021^cellular_component^integral component of membrane`GO:0020037^molecular_function^heme binding`GO:0005506^molecular_function^iron ion binding`GO:0004497^molecular_function^monooxygenase activity`GO:0016705^molecular_function^oxidoreductase activity, acting on paired donors, with incorporation or reduction of molecular oxygen	GO:0005506^molecular_function^iron ion binding`GO:0016705^molecular_function^oxidoreductase activity, acting on paired donors, with incorporation or reduction of molecular oxygen`GO:0020037^molecular_function^heme binding`GO:0055114^biological_process^oxidation-reduction process
PI A11_306	ATG8-interacting protein 2 {ECO:0000303|PubMed:22253227}	4124730	4128003	107-1036[+]	ATG8-interacting protein 1 {ECO:0000303|PubMed:22253227}	.	.	ExpAA=17.21^PredHel=1^Topology=o236-253i	COG0534^Mate efflux family protein	KEGG:ath:AT2G45980	GO:0031969^cellular_component^chloroplast membrane`GO:0009570^cellular_component^chloroplast stroma`GO:0005783^cellular_component^endoplasmic reticulum`GO:0005789^cellular_component^endoplasmic reticulum membrane`GO:0016021^cellular_component^integral component of membrane`GO:0043231^cellular_component^intracellular membrane-bounded organelle`GO:0071211^biological_process^protein targeting to vac…	.
PI A11_310	.	4129650	4132173	1-1365[+]	.	PF03108.12^DBD_Tnp_Mut^MuDR family transposase^275-338^E:6.4e-16	.	.	.	.	.	.
PI A11_305	Origin of replication complex subunit 5 {ECO:0000303|PubMed:16179646}	4141862	4145175	175-1776[+]	Origin of replication complex subunit 5 {ECO:0000303|PubMed:16179646}	PF13191.3^AAA_16^AAA ATPase domain^56-212^E:3.9e-11`PF14630.3^ORC5_C^Origin recognition complex (ORC) subunit 5 C-terminus^246-530^E:4.4e-64	.	.	ENOG410XSY0^origin recognition complex subunit	KEGG:ath:AT4G29910`KO:K02607	GO:0005634^cellular_component^nucleus`GO:0000808^cellular_component^origin recognition complex`GO:0005524^molecular_function^ATP binding`GO:0006260^biological_process^DNA replication	GO:0006260^biological_process^DNA replication`GO:0000808^cellular_component^origin recognition complex`GO:0005634^cellular_component^nucleus
PI A11_304	Cytochrome P450 86A8	4148071	4149657	1-1587[+]	Cytochrome P450 86A8	PF00067.19^p450^Cytochrome P450^28-497^E:1.2e-63	.	ExpAA=19.59^PredHel=1^Topology=i7-24o	COG2124^Cytochrome p450	KEGG:ath:AT2G45970`KO:K15398	GO:0016021^cellular_component^integral component of membrane`GO:0018685^molecular_function^alkane 1-monooxygenase activity`GO:0070330^molecular_function^aromatase activity`GO:0020037^molecular_function^heme binding`GO:0005506^molecular_function^iron ion binding`GO:0006631^biological_process^fatty acid metabolic process	GO:0005506^molecular_function^iron ion binding`GO:0016705^molecular_function^oxidoreductase activity, acting on paired donors, with incorporation or reduction of molecular oxygen`GO:0020037^molecular_function^heme binding`GO:0055114^biological_process^oxidation-reduction process
PI A11_308	Ascorbate transporter, chloroplastic {ECO:0000303|PubMed:25557369}	4150769	4155740	1-1683[+]	Ascorbate transporter, chloroplastic {ECO:0000303|PubMed:25557369}	PF07690.13^MFS_1^Major Facilitator Superfamily^160-518^E:1e-61	.	ExpAA=226.58^PredHel=11^Topology=i155-177o192-214i221-243o248-270i283-305o310-329i373-395o410-432i439-461o499-521i534-553o	ENOG410XPWC^solute carrier family 17	KEGG:ath:AT4G00370	GO:0009507^cellular_component^chloroplast`GO:0009941^cellular_component^chloroplast envelope`GO:0009706^cellular_component^chloroplast inner membrane`GO:0016021^cellular_component^integral component of membrane`GO:0009536^cellular_component^plastid`GO:0005315^molecular_function^inorganic phosphate transmembrane transporter activity`GO:0015229^molecular_function^L-ascorbic acid transporter activit…	GO:0055085^biological_process^transmembrane transport`GO:0016021^cellular_component^integral component of membrane
PI A11_307	Probable glycerol-3-phosphate acyltransferase 8	4157511	4162173	3-1520[+]	Probable glycerol-3-phosphate acyltransferase 8	PF12710.4^HAD^haloacid dehalogenase-like hydrolase^31-209^E:7.9e-16`PF01553.18^Acyltransferase^Acyltransferase^308-404^E:2.7e-07	.	ExpAA=62.67^PredHel=3^Topology=i43-65o70-92i250-272o	ENOG4111C4N^glycerol-3-phosphate acyltransferase	KEGG:ath:AT4G00400`KO:K13508	GO:0005783^cellular_component^endoplasmic reticulum`GO:0016021^cellular_component^integral component of membrane`GO:0016020^cellular_component^membrane`GO:0090447^molecular_function^glycerol-3-phosphate 2-O-acyltransferase activity`GO:0004366^molecular_function^glycerol-3-phosphate O-acyltransferase activity`GO:0016791^molecular_function^phosphatase activity`GO:0016024^biological_process^CDP-diac…	GO:0016746^molecular_function^transferase activity, transferring acyl groups`GO:0008152^biological_process^metabolic process
PI A11_309	Probable aquaporin PIP1-4	4172282	4177392	1-888[+]	Probable aquaporin PIP1-4	PF00230.17^MIP^Major intrinsic protein^54-282^E:8.1e-85	.	ExpAA=127.96^PredHel=6^Topology=i62-84o99-121i142-159o186-203i216-238o264-286i	COG0580^Channel that permits osmotically driven movement of water in both directions. It is involved in the osmoregulation and in the maintenance of cell turgor during volume expansion in rapidly growing cells. It mediates rapid entry or exit of water in response to abrupt changes in osmolarity (By similarity)	KEGG:ath:AT4G00430`KO:K09872	GO:0016021^cellular_component^integral component of membrane`GO:0016020^cellular_component^membrane`GO:0005886^cellular_component^plasma membrane`GO:0009506^cellular_component^plasmodesma`GO:0005773^cellular_component^vacuole`GO:0015254^molecular_function^glycerol channel activity`GO:0015250^molecular_function^water channel activity`GO:0015793^biological_process^glycerol transport`GO:0034220^biol…	GO:0005215^molecular_function^transporter activity`GO:0006810^biological_process^transport`GO:0016020^cellular_component^membrane
PI A11_511	SKP1-like protein 21	4189857	4196400	392-1531[+]	SKP1-like protein 21	PF03931.12^Skp1_POZ^Skp1 family, tetramerisation domain^18-80^E:2.5e-05`PF01466.16^Skp1^Skp1 family, dimerisation domain^117-154^E:2.6e-12	.	.	COG5201^ubiquitin-dependent protein catabolic process	KEGG:ath:AT3G61415	GO:0005634^cellular_component^nucleus`GO:0019005^cellular_component^SCF ubiquitin ligase complex`GO:0016567^biological_process^protein ubiquitination`GO:0006511^biological_process^ubiquitin-dependent protein catabolic process	GO:0006511^biological_process^ubiquitin-dependent protein catabolic process
PI A11_509	Signal peptide peptidase-like 4	4199333	4204340	1-1581[+]	Signal peptide peptidase-like 4	PF02225.19^PA^PA domain^96-165^E:9.8e-08`PF04258.10^Peptidase_A22B^Signal peptide peptidase^241-509^E:9.6e-78	sigP:1^23^0.852^YES	ExpAA=214.01^PredHel=10^Topology=i7-29o189-211i241-263o268-290i303-325o330-352i359-378o414-436i449-468o478-495i	ENOG410ZP52^signal peptide	.	GO:0010008^cellular_component^endosome membrane`GO:0016021^cellular_component^integral component of membrane`GO:0004190^molecular_function^aspartic-type endopeptidase activity	GO:0004190^molecular_function^aspartic-type endopeptidase activity`GO:0016021^cellular_component^integral component of membrane
PI A11_517	U-box domain-containing protein 33	4204954	4208609	149-2359[+]	U-box domain-containing protein 33	PF07714.14^Pkinase_Tyr^Protein tyrosine kinase^393-640^E:3.3e-38`PF00069.22^Pkinase^Protein kinase domain^393-638^E:9.3e-37`PF04564.12^U-box^U-box domain^671-736^E:1.1e-16	.	.	COG0515^Serine Threonine protein kinase	KEGG:ath:AT2G45910	GO:0005524^molecular_function^ATP binding`GO:0016874^molecular_function^ligase activity`GO:0004674^molecular_function^protein serine/threonine kinase activity`GO:0004842^molecular_function^ubiquitin-protein transferase activity	GO:0004672^molecular_function^protein kinase activity`GO:0006468^biological_process^protein phosphorylation`GO:0005524^molecular_function^ATP binding`GO:0004842^molecular_function^ubiquitin-protein transferase activity`GO:0016567^biological_process^protein ubiquitination
PI A11_512	.	4220044	4221366	1-957[+]	.	PF12776.4^Myb_DNA-bind_3^Myb/SANT-like DNA-binding domain^74-148^E:2.9e-13	.	.	.	.	.	.
PI A11_507	Mediator of RNA polymerase II transcription subunit 12	4223233	4234235	150-6443[+]	Mediator of RNA polymerase II transcription subunit 12	PF09497.7^Med12^Transcription mediator complex subunit Med12^159-219^E:5.6e-15	.	ExpAA=36.23^PredHel=2^Topology=o1440-1457i1539-1558o	.	KEGG:ath:AT4G00450	GO:0016592^cellular_component^mediator complex`GO:0001104^molecular_function^RNA polymerase II transcription cofactor activity`GO:0007275^biological_process^multicellular organism development`GO:0040008^biological_process^regulation of growth`GO:0006351^biological_process^transcription, DNA-templated	GO:0001104^molecular_function^RNA polymerase II transcription cofactor activity`GO:0006357^biological_process^regulation of transcription from RNA polymerase II promoter`GO:0016592^cellular_component^mediator complex
PI A11_507	Mediator of RNA polymerase II transcription subunit 12	4223233	4234235	6858-7283[+]	Mediator of RNA polymerase II transcription subunit 12	.	.	.	.	KEGG:ath:AT4G00450	GO:0016592^cellular_component^mediator complex`GO:0001104^molecular_function^RNA polymerase II transcription cofactor activity`GO:0007275^biological_process^multicellular organism development`GO:0040008^biological_process^regulation of growth`GO:0006351^biological_process^transcription, DNA-templated	.
PI A11_518	Rop guanine nucleotide exchange factor 3	4234672	4237487	1-1434[+]	Rop guanine nucleotide exchange factor 3	PF03759.10^PRONE^PRONE (Plant-specific Rop nucleotide exchanger)^111-473^E:2.2e-172	.	.	ENOG410Y9NY^rop guanine nucleotide exchange factor	KEGG:ath:AT4G00460	GO:0005089^molecular_function^Rho guanyl-nucleotide exchange factor activity`GO:0043547^biological_process^positive regulation of GTPase activity	GO:0005089^molecular_function^Rho guanyl-nucleotide exchange factor activity
PI A11_516	Transcription factor GLABRA 3	4239892	4242648	1-1896[+]	Transcription factor GLABRA 3	PF14215.3^bHLH-MYC_N^bHLH-MYC and R2R3-MYB transcription factors N-terminal^15-195^E:2.5e-54	.	.	ENOG410Z2WK^Transcription factor	KEGG:ath:AT5G41315	GO:0005634^cellular_component^nucleus`GO:0003677^molecular_function^DNA binding`GO:0003700^molecular_function^transcription factor activity, sequence-specific DNA binding`GO:0001708^biological_process^cell fate specification`GO:0009957^biological_process^epidermal cell fate specification`GO:0007275^biological_process^multicellular organism development`GO:0006351^biological_process^transcription, …	.
PI A11_510	Beta-amylase 7	4247329	4259094	312-4082[+]	Beta-amylase 7	PF01373.14^Glyco_hydro_14^Glycosyl hydrolase family 14^101-508^E:4.4e-110`PF05687.10^BES1_N^BES1/BZR1 plant transcription factor, N-terminal^627-763^E:3e-37`PF01373.14^Glyco_hydro_14^Glycosyl hydrolase family 14^816-1242^E:2.4e-103	.	.	ENOG410XNXS^beta-amylase	KEGG:ath:AT2G45880	GO:0005737^cellular_component^cytoplasm`GO:0005634^cellular_component^nucleus`GO:0016161^molecular_function^beta-amylase activity`GO:0003700^molecular_function^transcription factor activity, sequence-specific DNA binding`GO:0000272^biological_process^polysaccharide catabolic process`GO:0048831^biological_process^regulation of shoot system development`GO:0006355^biological_process^regulation of tr…	GO:0016161^molecular_function^beta-amylase activity`GO:0000272^biological_process^polysaccharide catabolic process
PI A11_514	cGMP-dependent protein kinase 1	4263909	4265596	1-555[+]	cGMP-dependent protein kinase 1	PF00027.26^cNMP_binding^Cyclic nucleotide-binding domain^34-112^E:6.6e-12	.	.	.	KEGG:mmu:19091`KO:K07376	GO:0005737^cellular_component^cytoplasm`GO:0005794^cellular_component^Golgi apparatus`GO:0005886^cellular_component^plasma membrane`GO:0005524^molecular_function^ATP binding`GO:0005246^molecular_function^calcium channel regulator activity`GO:0030553^molecular_function^cGMP binding`GO:0004692^molecular_function^cGMP-dependent protein kinase activity`GO:0004672^molecular_function^protein kinase act…	.
PI A11_513	Acyl-CoA thioesterase 2	4266914	4269742	791-1426[+]	Acyl-coenzyme A thioesterase 8	PF13622.3^4HBT_3^Thioesterase-like superfamily^16-196^E:5.8e-29`PF02551.12^Acyl_CoA_thio^Acyl-CoA thioesterase^90-194^E:2.6e-24	.	.	COG1946^acyl-CoA thioesterase	KEGG:mmu:170789`KO:K11992	GO:0005739^cellular_component^mitochondrion`GO:0005782^cellular_component^peroxisomal matrix`GO:0005777^cellular_component^peroxisome`GO:0047617^molecular_function^acyl-CoA hydrolase activity`GO:0052689^molecular_function^carboxylic ester hydrolase activity`GO:0033882^molecular_function^choloyl-CoA hydrolase activity`GO:0052815^molecular_function^medium-chain acyl-CoA hydrolase activity`GO:001629…	.
PI A11_508	Ascorbate transporter, chloroplastic {ECO:0000303|PubMed:25557369}	4276432	4281781	1-1803[+]	Ascorbate transporter, chloroplastic {ECO:0000303|PubMed:25557369}	PF07690.13^MFS_1^Major Facilitator Superfamily^160-558^E:3.7e-55	.	ExpAA=239.72^PredHel=11^Topology=i155-177o192-214i221-243o248-270i283-305o310-329i373-395o442-464i477-499o539-561i574-593o	ENOG410XPWC^solute carrier family 17	KEGG:ath:AT4G00370	GO:0009507^cellular_component^chloroplast`GO:0009941^cellular_component^chloroplast envelope`GO:0009706^cellular_component^chloroplast inner membrane`GO:0016021^cellular_component^integral component of membrane`GO:0009536^cellular_component^plastid`GO:0005315^molecular_function^inorganic phosphate transmembrane transporter activity`GO:0015229^molecular_function^L-ascorbic acid transporter activit…	GO:0055085^biological_process^transmembrane transport`GO:0016021^cellular_component^integral component of membrane
PI A11_515	Cytochrome P450 86A8	4282528	4284114	1-1587[+]	Cytochrome P450 86A8	PF00067.19^p450^Cytochrome P450^28-497^E:3.6e-64	.	ExpAA=19.59^PredHel=1^Topology=i7-24o	COG2124^Cytochrome p450	KEGG:ath:AT2G45970`KO:K15398	GO:0016021^cellular_component^integral component of membrane`GO:0018685^molecular_function^alkane 1-monooxygenase activity`GO:0070330^molecular_function^aromatase activity`GO:0020037^molecular_function^heme binding`GO:0005506^molecular_function^iron ion binding`GO:0006631^biological_process^fatty acid metabolic process	GO:0005506^molecular_function^iron ion binding`GO:0016705^molecular_function^oxidoreductase activity, acting on paired donors, with incorporation or reduction of molecular oxygen`GO:0020037^molecular_function^heme binding`GO:0055114^biological_process^oxidation-reduction process
PI A11_418	Origin of replication complex subunit 5 {ECO:0000303|PubMed:16179646}	4287156	4290495	175-1773[+]	Origin of replication complex subunit 5 {ECO:0000303|PubMed:16179646}	PF13191.3^AAA_16^AAA ATPase domain^56-210^E:7.8e-10`PF14630.3^ORC5_C^Origin recognition complex (ORC) subunit 5 C-terminus^245-529^E:8.3e-64	.	.	ENOG410XSY0^origin recognition complex subunit	KEGG:ath:AT4G29910`KO:K02607	GO:0005634^cellular_component^nucleus`GO:0000808^cellular_component^origin recognition complex`GO:0005524^molecular_function^ATP binding`GO:0006260^biological_process^DNA replication	GO:0006260^biological_process^DNA replication`GO:0000808^cellular_component^origin recognition complex`GO:0005634^cellular_component^nucleus
PI A11_421	ATG8-interacting protein 1 {ECO:0000303|PubMed:22253227}	4292925	4294784	1-930[+]	ATG8-interacting protein 1 {ECO:0000303|PubMed:22253227}	.	.	ExpAA=17.22^PredHel=1^Topology=o236-253i	COG0534^Mate efflux family protein	KEGG:ath:AT2G45980	GO:0031969^cellular_component^chloroplast membrane`GO:0009570^cellular_component^chloroplast stroma`GO:0005783^cellular_component^endoplasmic reticulum`GO:0005789^cellular_component^endoplasmic reticulum membrane`GO:0016021^cellular_component^integral component of membrane`GO:0043231^cellular_component^intracellular membrane-bounded organelle`GO:0071211^biological_process^protein targeting to vac…	.
PI A11_415	L-3-cyanoalanine synthase 1, mitochondrial	4306717	4310483	108-1223[+]	L-3-cyanoalanine synthase 1, mitochondrial	PF00291.22^PALP^Pyridoxal-phosphate dependent enzyme^57-343^E:1.9e-67	.	.	.	KEGG:mdm:103401891`KO:K13034	GO:0005739^cellular_component^mitochondrion`GO:0004124^molecular_function^cysteine synthase activity`GO:0050017^molecular_function^L-3-cyanoalanine synthase activity`GO:0016740^molecular_function^transferase activity`GO:0019499^biological_process^cyanide metabolic process`GO:0006535^biological_process^cysteine biosynthetic process from serine`GO:0009836^biological_process^fruit ripening, climacte…	.
PI A11_416	L-3-cyanoalanine synthase 1, mitochondrial	4318056	4321073	167-1282[+]	L-3-cyanoalanine synthase 1, mitochondrial	PF00291.22^PALP^Pyridoxal-phosphate dependent enzyme^58-343^E:2.2e-66	.	.	.	KEGG:mdm:103401891`KO:K13034	GO:0005739^cellular_component^mitochondrion`GO:0004124^molecular_function^cysteine synthase activity`GO:0050017^molecular_function^L-3-cyanoalanine synthase activity`GO:0016740^molecular_function^transferase activity`GO:0019499^biological_process^cyanide metabolic process`GO:0006535^biological_process^cysteine biosynthetic process from serine`GO:0009836^biological_process^fruit ripening, climacte…	.
PI A11_413	ATP-dependent helicase BRM	4325985	4335412	101-6607[+]	ATP-dependent helicase BRM	PF08880.8^QLQ^QLQ^393-426^E:1.3e-10`PF04851.12^ResIII^Type III restriction enzyme, res subunit^928-1087^E:1.1e-06`PF00176.20^SNF2_N^SNF2 family N-terminal domain^941-1236^E:1e-65`PF00270.26^DEAD^DEAD/DEAH box helicase^948-1087^E:4.4e-05`PF00271.28^Helicase_C^Helicase conserved C-terminal domain^1259-1369^E:2.4e-16	.	.	COG0553^helicase	KEGG:ath:AT2G46020`KO:K11647	GO:0005829^cellular_component^cytosol`GO:0005634^cellular_component^nucleus`GO:0005524^molecular_function^ATP binding`GO:0003682^molecular_function^chromatin binding`GO:0003677^molecular_function^DNA binding`GO:0008094^molecular_function^DNA-dependent ATPase activity`GO:0004386^molecular_function^helicase activity`GO:0043044^biological_process^ATP-dependent chromatin remodeling`GO:0010199^biologi…	GO:0005524^molecular_function^ATP binding`GO:0006355^biological_process^regulation of transcription, DNA-templated`GO:0005634^cellular_component^nucleus`GO:0003677^molecular_function^DNA binding`GO:0016787^molecular_function^hydrolase activity`GO:0003676^molecular_function^nucleic acid binding
PI A11_417	.	4338663	4339268	1-606[+]	.	.	.	.	.	.	.	.
PI A11_422	AT-rich interactive domain-containing protein 2	4349864	4350808	1-945[+]	AT-rich interactive domain-containing protein 2	.	.	.	ENOG410YHCT^NA	KEGG:ath:AT4G11400	GO:0005634^cellular_component^nucleus`GO:0005773^cellular_component^vacuole`GO:0003677^molecular_function^DNA binding`GO:0006355^biological_process^regulation of transcription, DNA-templated`GO:0006351^biological_process^transcription, DNA-templated	.
PI A11_423	.	4351722	4352272	.	.	.	.	.	.	.	.	.
PI A11_419	E3 ubiquitin-protein ligase At3g02290	4359555	4362135	144-713[+]	E3 ubiquitin-protein ligase At3g02290	PF12678.4^zf-rbx1^RING-H2 zinc finger domain^132-177^E:1.1e-11`PF12861.4^zf-ANAPC11^Anaphase-promoting complex subunit 11 RING-H2 finger^134-184^E:4.5e-07`PF13639.3^zf-RING_2^Ring finger domain^136-177^E:4.4e-13`PF13923.3^zf-C3HC4_2^Zinc finger, C3HC4 type (RING finger)^137-177^E:3.6e-11`PF00097.22^zf-C3HC4^Zinc finger, C3HC4 type (RING finger)^137-177^E:1.2e-08`PF13445.3^zf-RING_UBOX^RING-type z…	.	.	ENOG41121N2^zinc ion binding	KEGG:ath:AT3G02290	GO:0005737^cellular_component^cytoplasm`GO:0016874^molecular_function^ligase activity`GO:0008270^molecular_function^zinc ion binding`GO:0016567^biological_process^protein ubiquitination	GO:0008270^molecular_function^zinc ion binding`GO:0004842^molecular_function^ubiquitin-protein transferase activity`GO:0005680^cellular_component^anaphase-promoting complex`GO:0005515^molecular_function^protein binding`GO:0046872^molecular_function^metal ion binding
PI A11_412	Calmodulin-binding receptor-like cytoplasmic kinase 2	4364435	4370380	1-3090[+]	Calmodulin-binding receptor-like cytoplasmic kinase 2	PF01535.17^PPR^PPR repeat^100-125^E:0.0021`PF01535.17^PPR^PPR repeat^196-217^E:0.42`PF13041.3^PPR_2^PPR repeat family^222-269^E:4e-11`PF13812.3^PPR_3^Pentatricopeptide repeat domain^222-268^E:0.005`PF01535.17^PPR^PPR repeat^224-254^E:9.4e-07`PF13041.3^PPR_2^PPR repeat family^323-369^E:1.8e-09`PF12854.4^PPR_1^PPR repeat^323-351^E:1e-05`PF01535.17^PPR^PPR repeat^325-352^E:1.1e-07`PF01535.17^PPR^PPR…	.	.	COG0515^Serine Threonine protein kinase	KEGG:ath:AT4G00330	GO:0005737^cellular_component^cytoplasm`GO:0005524^molecular_function^ATP binding`GO:0004674^molecular_function^protein serine/threonine kinase activity`GO:0009555^biological_process^pollen development	GO:0004672^molecular_function^protein kinase activity`GO:0005524^molecular_function^ATP binding`GO:0006468^biological_process^protein phosphorylation
PI A11_420	Transmembrane protein 8B	4371029	4376712	106-2556[+]	Transmembrane protein 8B	PF12036.5^DUF3522^Protein of unknown function (DUF3522)^571-775^E:2.1e-51	sigP:1^30^0.821^YES	ExpAA=157.15^PredHel=6^Topology=i5-27o635-652i659-677o682-699i739-758o773-795i	ENOG4111FA8^Transmembrane protein 8B	KEGG:hsa:51754	GO:0009986^cellular_component^cell surface`GO:0005783^cellular_component^endoplasmic reticulum`GO:0016021^cellular_component^integral component of membrane`GO:0005739^cellular_component^mitochondrion`GO:0005634^cellular_component^nucleus`GO:0005886^cellular_component^plasma membrane`GO:0007160^biological_process^cell-matrix adhesion`GO:0040008^biological_process^regulation of growth`GO:0007346^bi…	.
PI A11_414	Syntaxin-71	4378741	4381616	164-1159[+]	Syntaxin-71	PF05739.16^SNARE^SNARE domain^248-297^E:1.7e-12	.	ExpAA=40.67^PredHel=2^Topology=i180-202o279-301i	ENOG410XS1R^syntaxin of plants	KEGG:ath:AT3G09740`KO:K08506	GO:0005783^cellular_component^endoplasmic reticulum`GO:0016021^cellular_component^integral component of membrane`GO:0005886^cellular_component^plasma membrane`GO:0009506^cellular_component^plasmodesma`GO:0031201^cellular_component^SNARE complex`GO:0008565^molecular_function^protein transporter activity`GO:0005484^molecular_function^SNAP receptor activity`GO:0000149^molecular_function^SNARE bindin…	GO:0005515^molecular_function^protein binding
PI A11_411	.	4386012	4387341	1-780[+]	.	.	.	.	.	.	.	.
PI A11_335	E3 ubiquitin-protein ligase RHA1B	4389932	4390438	.	.	.	.	.	.	ENOG41121N2^zinc ion binding	KEGG:ath:AT4G11360`KO:K16281	GO:0016874^molecular_function^ligase activity`GO:0004842^molecular_function^ubiquitin-protein transferase activity`GO:0008270^molecular_function^zinc ion binding`GO:0016567^biological_process^protein ubiquitination`GO:0046686^biological_process^response to cadmium ion`GO:0010200^biological_process^response to chitin
PI A11_333	Putative ribonuclease H protein At1g65750	4396314	4396881	1-477[+]	Putative ribonuclease H protein At1g65750	PF13456.3^RVT_3^Reverse transcriptase-like^2-119^E:1e-17	.	.	.	.	GO:0046872^molecular_function^metal ion binding`GO:0003676^molecular_function^nucleic acid binding`GO:0004523^molecular_function^RNA-DNA hybrid ribonuclease activity	.
PI A11_336	Ferric reduction oxidase 2	4404751	4411846	1-1710[+]	Ferric reduction oxidase 2	PF08022.9^FAD_binding_8^FAD-binding domain^117-214^E:1.8e-22`PF08030.9^NAD_binding_6^Ferric reductase NAD binding domain^248-553^E:1e-23	.	ExpAA=136.03^PredHel=6^Topology=i37-59o74-105i229-246o250-272i285-307o359-381i	ENOG410XNZY^NADPH Oxidase	KEGG:ath:AT1G01580	GO:0016021^cellular_component^integral component of membrane`GO:0005886^cellular_component^plasma membrane`GO:0000293^molecular_function^ferric-chelate reductase activity`GO:0046872^molecular_function^metal ion binding`GO:0006811^biological_process^ion transport`GO:0015688^biological_process^iron chelate transport`GO:0055072^biological_process^iron ion homeostasis`GO:0009617^biological_process^re…	GO:0016491^molecular_function^oxidoreductase activity`GO:0055114^biological_process^oxidation-reduction process
PI A11_334	Cancer-related nucleoside-triphosphatase	4462591	4464088	152-781[+]	Cancer-related nucleoside-triphosphatase	PF13245.3^AAA_19^Part of AAA domain^22-83^E:7e-06`PF03266.12^NTPase_1^NTPase^25-198^E:1.3e-45`PF00004.26^AAA^ATPase family associated with various cellular activities (AAA)^25-63^E:6.6e-05	.	.	COG1618^Has nucleotide phosphatase activity towards ATP, GTP, CTP, TTP and UTP. May hydrolyze nucleoside diphosphates with lower efficiency (By similarity)	KEGG:hsa:84284`KO:K06928	GO:0070062^cellular_component^extracellular exosome`GO:0016020^cellular_component^membrane`GO:0005524^molecular_function^ATP binding`GO:0017111^molecular_function^nucleoside-triphosphatase activity`GO:0098519^molecular_function^nucleotide phosphatase activity, acting on free nucleotides`GO:0044822^molecular_function^poly(A) RNA binding	GO:0098519^molecular_function^nucleotide phosphatase activity, acting on free nucleotides`GO:0005524^molecular_function^ATP binding
PI A11_332	.	4469918	4475110	292-3168[+]	.	PF14309.3^DUF4378^Domain of unknown function (DUF4378)^793-951^E:9.9e-26	.	.	.	.	.	.
PI A11_297	.	4499002	4500673	1-945[+]	.	.	.	.	.	.	.	.
PI A11_296	WUSCHEL-related homeobox 13	4515353	4517504	1-765[+]	WUSCHEL-related homeobox 13	PF00046.26^Homeobox^Homeobox domain^98-158^E:2.2e-19	.	.	ENOG4111P6E^wuschel-related homeobox	KEGG:ath:AT4G35550	GO:0005634^cellular_component^nucleus`GO:0003677^molecular_function^DNA binding`GO:0003700^molecular_function^transcription factor activity, sequence-specific DNA binding`GO:0007275^biological_process^multicellular organism development`GO:0006351^biological_process^transcription, DNA-templated	GO:0003677^molecular_function^DNA binding
PI A11_319	.	4591541	4592560	1-1020[+]	.	.	.	.	.	.	.	.
PI A11_321	.	4597126	4598767	1-774[+]	.	PF14392.3^zf-CCHC_4^Zinc knuckle^192-217^E:8e-05	.	.	.	.	.	.
PI A11_323	.	4679916	4680356	1-441[+]	.	.	.	.	.	.	.	.
PI A11_322	.	4680477	4681250	1-429[+]	.	.	.	.	.	.	.	.
PI A11_320	.	4685531	4686190	1-660[+]	Late embryogenesis abundant protein At1g64065 {ECO:0000305}	PF03168.10^LEA_2^Late embryogenesis abundant protein^99-198^E:2e-14	.	ExpAA=23.17^PredHel=1^Topology=i39-61o	ENOG4111AY7^Late embryogenesis abundant protein	KEGG:ath:AT1G64065	GO:0016021^cellular_component^integral component of membrane	.
PI A11_338	RING-H2 finger protein ATL68	4691352	4691906	.	.	.	.	.	.	ENOG41121N2^zinc ion binding	KEGG:ath:AT3G61550	GO:0016021^cellular_component^integral component of membrane`GO:0008270^molecular_function^zinc ion binding`GO:0016567^biological_process^protein ubiquitination
PI A11_340	.	4694920	4695240	1-321[+]	.	PF13456.3^RVT_3^Reverse transcriptase-like^2-73^E:9.4e-08	.	.	.	.	.	.
PI A11_342	Reticulon-like protein B5	4706206	4707775	1-591[+]	Reticulon-like protein B5	PF02453.14^Reticulon^Reticulon^68-167^E:6.3e-16	.	.	ENOG410XPKH^Reticulon	.	GO:0005783^cellular_component^endoplasmic reticulum`GO:0005789^cellular_component^endoplasmic reticulum membrane`GO:0016021^cellular_component^integral component of membrane`GO:0005886^cellular_component^plasma membrane`GO:0080167^biological_process^response to karrikin	.
PI A11_345	Golgin candidate 4	4708341	4720886	1-1842[+]	Golgin candidate 4	.	.	.	ENOG41126V8^golgin candidate	KEGG:ath:AT2G46180	GO:0005794^cellular_component^Golgi apparatus`GO:0007030^biological_process^Golgi organization	.
PI A11_337	Delta(8)-fatty-acid desaturase 2	4743891	4745234	1-1344[+]	Delta(8)-fatty-acid desaturase 2	PF00173.25^Cyt-b5^Cytochrome b5-like Heme/Steroid binding domain^9-79^E:5.2e-24`PF00487.21^FA_desaturase^Fatty acid desaturase^136-406^E:8e-35	.	ExpAA=107.06^PredHel=5^Topology=i109-131o135-157i169-191o251-273i282-304o	ENOG410XVSZ^Fatty acid desaturase	KEGG:ath:AT2G46210`KO:K13076	GO:0005783^cellular_component^endoplasmic reticulum`GO:0005789^cellular_component^endoplasmic reticulum membrane`GO:0016021^cellular_component^integral component of membrane`GO:0046872^molecular_function^metal ion binding`GO:0052631^molecular_function^sphingolipid delta-8 desaturase activity`GO:0070417^biological_process^cellular response to cold`GO:0030148^biological_process^sphingolipid biosynt…	GO:0006629^biological_process^lipid metabolic process
PI A11_343	.	4746160	4751325	1-3081[+]	.	PF13692.3^Glyco_trans_1_4^Glycosyl transferases group 1^397-481^E:1.9e-06`PF00534.17^Glycos_transf_1^Glycosyl transferases group 1^398-485^E:2.8e-07	.	ExpAA=27.84^PredHel=1^Topology=i41-63o	.	.	.	.
PI A11_346	UDP-D-xylose:L-fucose alpha-1,3-D-xylosyltransferase MGP4 {ECO:0000305}	4753053	4754959	1-855[+]	UDP-D-xylose:L-fucose alpha-1,3-D-xylosyltransferase MGP4 {ECO:0000305}	PF03407.13^Nucleotid_trans^Nucleotide-diphospho-sugar transferase^83-263^E:1.1e-19	.	.	ENOG4111Z77^BEST Arabidopsis thaliana protein match is RGXT1 (rhamnogalacturonan xylosyltransferase 1)	KEGG:ath:AT4G01220`KO:K11714	GO:0005794^cellular_component^Golgi apparatus`GO:0000139^cellular_component^Golgi membrane`GO:0016021^cellular_component^integral component of membrane`GO:0035252^molecular_function^UDP-xylosyltransferase activity`GO:0042285^molecular_function^xylosyltransferase activity`GO:0048868^biological_process^pollen tube development`GO:0010306^biological_process^rhamnogalacturonan II biosynthetic process	.
PI A11_344	rRNA-processing protein FCF1 homolog	4755527	4758144	1-597[+]	rRNA-processing protein FCF1 homolog	PF04900.9^Fcf1^Fcf1^90-186^E:2.9e-42	.	.	COG1412^small subunit (SSU) processome component, homolog	KEGG:pon:100171429`KO:K14566	GO:0005730^cellular_component^nucleolus`GO:0032040^cellular_component^small-subunit processome`GO:0006364^biological_process^rRNA processing	GO:0032040^cellular_component^small-subunit processome
PI A11_347	.	4759503	4760288	.	.	.	.	.	.	.	.	.
PI A11_341	F-box/kelch-repeat protein At3g61590	4773374	4774585	1-1212[+]	F-box/kelch-repeat protein At3g61590	PF00646.30^F-box^F-box domain^44-85^E:1.6e-09`PF12937.4^F-box-like^F-box-like^45-84^E:1.3e-09	.	.	ENOG410XPZA^F-box Kelch-repeat protein	KEGG:ath:AT3G61590	GO:0004842^molecular_function^ubiquitin-protein transferase activity`GO:0048513^biological_process^animal organ development	GO:0005515^molecular_function^protein binding
PI A11_339	Uncharacterized protein At5g41620	4777880	4781571	239-2110[+]	Uncharacterized protein At5g41620	.	.	.	ENOG410YF2F^intracellular protein transport protein	KEGG:ath:AT5G41620	GO:0009507^cellular_component^chloroplast`GO:0005886^cellular_component^plasma membrane	.
PI A11_365	BTB/POZ domain-containing protein POB1	4802985	4806591	219-1877[+]	BTB/POZ domain-containing protein POB1	PF00651.28^BTB^BTB/POZ domain^140-237^E:1.4e-14`PF07707.12^BACK^BTB And C-terminal Kelch^263-355^E:2.1e-10	.	.	ENOG410YD15^BTB POZ domain-containing protein	KEGG:ath:AT3G61600	GO:0031463^cellular_component^Cul3-RING ubiquitin ligase complex`GO:0005634^cellular_component^nucleus`GO:0046982^molecular_function^protein heterodimerization activity`GO:0042803^molecular_function^protein homodimerization activity`GO:0016567^biological_process^protein ubiquitination`GO:0010114^biological_process^response to red light	GO:0005515^molecular_function^protein binding
PI A11_372	Protein CURVATURE THYLAKOID 1A, chloroplastic	4807409	4809052	1-639[+]	Protein CURVATURE THYLAKOID 1A, chloroplastic	PF14159.3^CAAD^CAAD domains of cyanobacterial aminoacyl-tRNA synthetase^101-166^E:2.8e-24	.	ExpAA=40.72^PredHel=2^Topology=i113-135o145-164i	ENOG4111YWG^NA	.	GO:0009507^cellular_component^chloroplast`GO:0009941^cellular_component^chloroplast envelope`GO:0009534^cellular_component^chloroplast thylakoid`GO:0009535^cellular_component^chloroplast thylakoid membrane`GO:0016021^cellular_component^integral component of membrane`GO:0010287^cellular_component^plastoglobule`GO:0009579^cellular_component^thylakoid	.
PI A11_370	GDSL esterase/lipase At4g01130	4814479	4816125	1-1179[+]	GDSL esterase/lipase At4g01130	PF00657.19^Lipase_GDSL^GDSL-like Lipase/Acylhydrolase^41-366^E:3.9e-18	sigP:1^31^0.681^YES	.	ENOG410Y9BR^GDSL esterase lipase	KEGG:ath:AT4G01130	GO:0005576^cellular_component^extracellular region`GO:0016788^molecular_function^hydrolase activity, acting on ester bonds`GO:0016042^biological_process^lipid catabolic process	GO:0016788^molecular_function^hydrolase activity, acting on ester bonds
PI A11_368	Common plant regulatory factor 1	4827843	4831641	1-1323[+]	G-box-binding factor 3	PF07777.8^MFMR^G-box binding protein MFMR^22-115^E:4.1e-33`PF16596.2^MFMR_assoc^Disordered region downstream of MFMR^175-300^E:1.2e-18`PF00170.18^bZIP_1^bZIP transcription factor^321-383^E:1.7e-20`PF07716.12^bZIP_2^Basic region leucine zipper^323-373^E:8.7e-10	.	.	ENOG410Y53Y^Transcription factor	KEGG:ath:AT2G46270`KO:K09060	GO:0005829^cellular_component^cytosol`GO:0005634^cellular_component^nucleus`GO:0043565^molecular_function^sequence-specific DNA binding`GO:0003700^molecular_function^transcription factor activity, sequence-specific DNA binding`GO:0044212^molecular_function^transcription regulatory region DNA binding`GO:0009737^biological_process^response to abscisic acid`GO:0006351^biological_process^transcriptio…	GO:0003700^molecular_function^transcription factor activity, sequence-specific DNA binding`GO:0043565^molecular_function^sequence-specific DNA binding`GO:0006355^biological_process^regulation of transcription, DNA-templated
PI A11_366	Putative glucose-6-phosphate 1-epimerase	4838030	4841285	1143-2177[+]	Putative glucose-6-phosphate 1-epimerase	PF01263.17^Aldose_epim^Aldose 1-epimerase^24-137^E:1.9e-22`PF01263.17^Aldose_epim^Aldose 1-epimerase^161-324^E:1.3e-38	.	.	.	.	GO:0030246^molecular_function^carbohydrate binding`GO:0047938^molecular_function^glucose-6-phosphate 1-epimerase activity`GO:0005975^biological_process^carbohydrate metabolic process	GO:0016853^molecular_function^isomerase activity`GO:0005975^biological_process^carbohydrate metabolic process
PI A11_371	Exosome complex component RRP41 homolog {ECO:0000305}	4843203	4845732	113-838[+]	Exosome complex component RRP41 homolog {ECO:0000305}	PF01138.18^RNase_PH^3' exoribonuclease family, domain 1^18-148^E:1.3e-38`PF03725.12^RNase_PH_C^3' exoribonuclease family, domain 2^151-215^E:1.4e-06	.	.	COG0689^Phosphorolytic exoribonuclease that removes nucleotide residues following the -CCA terminus of tRNA and adds nucleotides to the ends of RNA molecules by using nucleoside diphosphates as substrates (By similarity)	KEGG:ath:AT3G61620`KO:K11600	GO:0000177^cellular_component^cytoplasmic exosome (RNase complex)`GO:0005829^cellular_component^cytosol`GO:0000176^cellular_component^nuclear exosome (RNase complex)`GO:0005730^cellular_component^nucleolus`GO:0004527^molecular_function^exonuclease activity`GO:0071028^biological_process^nuclear mRNA surveillance`GO:0034427^biological_process^nuclear-transcribed mRNA catabolic process, exonucleolyt…	.
PI A11_369	.	4846986	4848071	.	.	.	.	.	.	.	.	.
PI A11_367	Ubiquitin-conjugating enzyme E2 28	4853113	4856912	385-831[+]	Ubiquitin-conjugating enzyme E2 28	PF00179.23^UQ_con^Ubiquitin-conjugating enzyme^5-141^E:9.4e-54	.	.	COG5078^ubiquitin-conjugating enzyme	KEGG:ath:AT1G64230`KO:K06689	GO:0005524^molecular_function^ATP binding`GO:0016740^molecular_function^transferase activity`GO:0016567^biological_process^protein ubiquitination	.
PI A11_364	Ethylene-responsive transcription factor CRF6	4862457	4863350	1-894[+]	Ethylene-responsive transcription factor CRF6	PF00847.17^AP2^AP2 domain^116-165^E:1.1e-12	.	.	ENOG41124AA^Transcription factor	KEGG:ath:AT3G61630	GO:0005737^cellular_component^cytoplasm`GO:0005634^cellular_component^nucleus`GO:0003677^molecular_function^DNA binding`GO:0003700^molecular_function^transcription factor activity, sequence-specific DNA binding`GO:0048825^biological_process^cotyledon development`GO:0009736^biological_process^cytokinin-activated signaling pathway`GO:0009793^biological_process^embryo development ending in seed dorm…	GO:0003700^molecular_function^transcription factor activity, sequence-specific DNA binding`GO:0006355^biological_process^regulation of transcription, DNA-templated
PI A11_363	Ethylene-responsive transcription factor CRF5	4879450	4880391	1-942[+]	Ethylene-responsive transcription factor CRF5	PF00847.17^AP2^AP2 domain^121-170^E:3.9e-14	.	.	ENOG411082V^AP2	KEGG:ath:AT2G46310	GO:0005737^cellular_component^cytoplasm`GO:0005634^cellular_component^nucleus`GO:0003677^molecular_function^DNA binding`GO:0003700^molecular_function^transcription factor activity, sequence-specific DNA binding`GO:0048825^biological_process^cotyledon development`GO:0009736^biological_process^cytokinin-activated signaling pathway`GO:0009793^biological_process^embryo development ending in seed dorm…	GO:0003700^molecular_function^transcription factor activity, sequence-specific DNA binding`GO:0006355^biological_process^regulation of transcription, DNA-templated
PI A11_436	Mitochondrial carrier protein MTM1	4887068	4889970	1-1185[+]	Mitochondrial carrier protein MTM1	PF00153.24^Mito_carr^Mitochondrial carrier protein^53-174^E:2.6e-16`PF00153.24^Mito_carr^Mitochondrial carrier protein^185-285^E:3.2e-11`PF00153.24^Mito_carr^Mitochondrial carrier protein^301-386^E:7.3e-19	.	.	ENOG410XQVP^Solute carrier family 25 member	KEGG:ath:AT4G27940`KO:K15119	GO:0016021^cellular_component^integral component of membrane`GO:0005743^cellular_component^mitochondrial inner membrane`GO:0005739^cellular_component^mitochondrion`GO:0016530^molecular_function^metallochaperone activity`GO:0005215^molecular_function^transporter activity`GO:0006828^biological_process^manganese ion transport`GO:1901562^biological_process^response to paraquat	.
PI A11_440	Arabinogalactan peptide 20	4890467	4891127	.	.	.	.	.	.	ENOG410Z4BH^Arabinogalactan peptide	KEGG:ath:AT3G61640	GO:0031225^cellular_component^anchored component of membrane`GO:0005886^cellular_component^plasma membrane
PI A11_438	Tubulin gamma-1 chain	4892904	4898145	3-1448[+]	Tubulin gamma-1 chain	PF00091.22^Tubulin^Tubulin/FtsZ family, GTPase domain^12-222^E:1.1e-69`PF03953.14^Tubulin_C^Tubulin C-terminal domain^272-401^E:4.6e-45	.	.	COG5023^protein polymerization	KEGG:ath:AT3G61650`KO:K10389	GO:0005938^cellular_component^cell cortex`GO:0005737^cellular_component^cytoplasm`GO:0000930^cellular_component^gamma-tubulin complex`GO:0005874^cellular_component^microtubule`GO:0005739^cellular_component^mitochondrion`GO:0005634^cellular_component^nucleus`GO:0005886^cellular_component^plasma membrane`GO:0005525^molecular_function^GTP binding`GO:0003924^molecular_function^GTPase activity`GO:0051…	GO:0003924^molecular_function^GTPase activity
PI A11_441	CMP-sialic acid transporter 1	4900078	4903831	150-1151[+]	CMP-sialic acid transporter 1	PF04142.12^Nuc_sug_transp^Nucleotide-sugar transporter^1-295^E:3e-43	sigP:1^17^0.539^YES	ExpAA=177.73^PredHel=9^Topology=i5-24o34-53i73-92o97-119i146-168o183-200i220-242o252-274i281-303o	COG0697^membrane	KEGG:ath:AT5G41760`KO:K15272	GO:0000139^cellular_component^Golgi membrane`GO:0016021^cellular_component^integral component of membrane`GO:0015136^molecular_function^sialic acid transmembrane transporter activity`GO:0005351^molecular_function^sugar:proton symporter activity`GO:0015739^biological_process^sialic acid transport	GO:0005351^molecular_function^sugar:proton symporter activity`GO:0008643^biological_process^carbohydrate transport`GO:0000139^cellular_component^Golgi membrane`GO:0016021^cellular_component^integral component of membrane
PI A11_434	Light-sensor Protein kinase	4906399	4908565	1-2031[+]	Light-sensor Protein kinase	PF06760.8^DUF1221^Protein of unknown function (DUF1221)^21-233^E:1.7e-98`PF07714.14^Pkinase_Tyr^Protein tyrosine kinase^269-500^E:1.1e-31`PF00069.22^Pkinase^Protein kinase domain^269-498^E:3.4e-26	.	.	.	.	GO:0005622^cellular_component^intracellular`GO:0005886^cellular_component^plasma membrane`GO:0005524^molecular_function^ATP binding`GO:0000155^molecular_function^phosphorelay sensor kinase activity`GO:0009881^molecular_function^photoreceptor activity`GO:0004674^molecular_function^protein serine/threonine kinase activity`GO:0009584^biological_process^detection of visible light`GO:0018298^biologica…	GO:0004672^molecular_function^protein kinase activity`GO:0006468^biological_process^protein phosphorylation`GO:0005524^molecular_function^ATP binding
PI A11_437	Auxin response factor 9	4960502	4963815	1-1563[+]	Auxin response factor 9	PF06507.10^Auxin_resp^Auxin response factor^97-159^E:1.2e-24`PF02309.13^AUX_IAA^AUX/IAA family^382-442^E:8.1e-07`PF02309.13^AUX_IAA^AUX/IAA family^447-494^E:3e-06	.	.	ENOG410YECH^auxin response factor	KEGG:ath:AT4G23980	GO:0005634^cellular_component^nucleus`GO:0003677^molecular_function^DNA binding`GO:0003700^molecular_function^transcription factor activity, sequence-specific DNA binding`GO:0009734^biological_process^auxin-activated signaling pathway`GO:0006351^biological_process^transcription, DNA-templated	GO:0003677^molecular_function^DNA binding`GO:0006355^biological_process^regulation of transcription, DNA-templated`GO:0009725^biological_process^response to hormone`GO:0005634^cellular_component^nucleus
PI A11_435	Uncharacterized protein At4g00950	4983144	4984350	1-702[+]	Uncharacterized protein At4g00950	PF05097.9^DUF688^Protein of unknown function (DUF688)^36-201^E:2.1e-07	.	.	ENOG41116TU^NA	KEGG:ath:AT4G00950	GO:0003700^molecular_function^transcription factor activity, sequence-specific DNA binding`GO:0009793^biological_process^embryo development ending in seed dormancy`GO:0006355^biological_process^regulation of transcription, DNA-templated	.
PI A11_439	.	4985036	4987112	.	.	.	.	.	.	.	.	.
PI A11_380	.	4988415	4990915	238-1548[+]	.	.	.	ExpAA=22.70^PredHel=1^Topology=i409-431o	.	.	.	.
PI A11_381	DmX-like protein 1	4992403	5005410	1-7707[+]	DmX-like protein 1	PF12234.5^Rav1p_C^RAVE protein 1 C terminal^820-1443^E:2.3e-73`PF00400.29^WD40^WD domain, G-beta repeat^2475-2507^E:0.0006	.	.	ENOG410XPUM^Dmx-like 1	KEGG:mmu:240283	.	GO:0005515^molecular_function^protein binding
PI A11_383	LOB domain-containing protein 11	5035777	5036391	1-516[+]	LOB domain-containing protein 11	PF03195.11^DUF260^Protein of unknown function DUF260^16-113^E:1.9e-39	.	.	ENOG410YHTF^lob domain-containing protein	KEGG:ath:AT2G28500	.	.
PI A11_385	.	5038734	5041332	1-1212[+]	.	PF13374.3^TPR_10^Tetratricopeptide repeat^1-28^E:0.00016`PF13176.3^TPR_7^Tetratricopeptide repeat^2-28^E:0.00022`PF13181.3^TPR_8^Tetratricopeptide repeat^3-28^E:0.006`PF07721.11^TPR_4^Tetratricopeptide repeat^3-25^E:0.37`PF13181.3^TPR_8^Tetratricopeptide repeat^45-72^E:0.16	.	.	.	.	.	GO:0005515^molecular_function^protein binding`GO:0042802^molecular_function^identical protein binding
PI A11_377	Alkaline/neutral invertase CINV2 {ECO:0000305}	5043711	5047505	1-2184[+]	Alkaline/neutral invertase CINV2 {ECO:0000305}	PF12899.4^Glyco_hydro_100^Alkaline and neutral invertase^246-702^E:8.3e-200	.	.	ENOG410XPYN^glycopeptide alpha-N-acetylgalactosaminidase activity	KEGG:ath:AT4G09510	GO:0005829^cellular_component^cytosol`GO:0004564^molecular_function^beta-fructofuranosidase activity`GO:0033926^molecular_function^glycopeptide alpha-N-acetylgalactosaminidase activity`GO:0004575^molecular_function^sucrose alpha-glucosidase activity`GO:0048364^biological_process^root development`GO:0005987^biological_process^sucrose catabolic process	GO:0033926^molecular_function^glycopeptide alpha-N-acetylgalactosaminidase activity
PI A11_378	.	5048057	5048290	.	.	.	.	.	.	.	.	.
PI A11_379	Laccase-6	5053031	5055241	1-1725[+]	Laccase-6	PF07732.12^Cu-oxidase_3^Multicopper oxidase^43-156^E:3.1e-38`PF00394.19^Cu-oxidase^Multicopper oxidase^168-319^E:2.4e-38`PF07731.11^Cu-oxidase_2^Multicopper oxidase^440-557^E:2.2e-36	sigP:1^22^0.754^YES	.	COG2132^Multicopper oxidase	KEGG:ath:AT2G46570`KO:K05909	GO:0048046^cellular_component^apoplast`GO:0005507^molecular_function^copper ion binding`GO:0052716^molecular_function^hydroquinone:oxygen oxidoreductase activity`GO:0016722^molecular_function^oxidoreductase activity, oxidizing metal ions`GO:0009809^biological_process^lignin biosynthetic process`GO:0046274^biological_process^lignin catabolic process	GO:0005507^molecular_function^copper ion binding`GO:0016491^molecular_function^oxidoreductase activity`GO:0055114^biological_process^oxidation-reduction process
PI A11_382	WD repeat-containing protein 44	5055904	5064074	270-2534[+]	WD repeat-containing protein 44	PF00400.29^WD40^WD domain, G-beta repeat^273-305^E:2e-06`PF00400.29^WD40^WD domain, G-beta repeat^373-408^E:1.2e-06`PF00400.29^WD40^WD domain, G-beta repeat^414-450^E:3.1e-05	.	.	.	KEGG:xla:734726	GO:0005829^cellular_component^cytosol`GO:0010008^cellular_component^endosome membrane`GO:0005794^cellular_component^Golgi apparatus`GO:0048471^cellular_component^perinuclear region of cytoplasm	GO:0005515^molecular_function^protein binding
PI A11_376	.	5070915	5071227	.	.	.	.	.	.	.	.	.
PI A11_386	Flap endonuclease 1 {ECO:0000255|HAMAP-Rule:MF_03140}	5073078	5073540	.	.	.	.	.	.	COG0258^Structure-specific nuclease with 5'-flap endonuclease and 5'-3' exonuclease activities involved in DNA replication and repair. During DNA replication, cleaves the 5'-overhanging flap structure that is generated by displacement synthesis when DNA polymerase encounters the 5'-end of a downstream Okazaki fragment. It enters the flap from the 5'-end and then tracks to cleave the flap base, le…	KEGG:gmx:100808044`KO:K04799	GO:0005739^cellular_component^mitochondrion`GO:0005730^cellular_component^nucleolus`GO:0005654^cellular_component^nucleoplasm`GO:0003677^molecular_function^DNA binding`GO:0004519^molecular_function^endonuclease activity`GO:0004527^molecular_function^exonuclease activity`GO:0046872^molecular_function^metal ion binding`GO:0006281^biological_process^DNA repair`GO:0006260^biological_process^DNA repli…
PI A11_384	Uncharacterized protein C119.09c	5087429	5088159	2-439[+]	Uncharacterized protein C119.09c	PF04061.11^ORMDL^ORMDL family^12-145^E:6.3e-46	.	ExpAA=65.53^PredHel=3^Topology=o23-45i101-118o123-140i	.	KEGG:spo:SPBC119.09c	GO:0005783^cellular_component^endoplasmic reticulum`GO:0030176^cellular_component^integral component of endoplasmic reticulum membrane`GO:0035339^cellular_component^SPOTS complex`GO:0034620^biological_process^cellular response to unfolded protein`GO:0090156^biological_process^cellular sphingolipid homeostasis`GO:0090155^biological_process^negative regulation of sphingolipid biosynthetic process	GO:0005789^cellular_component^endoplasmic reticulum membrane`GO:0016021^cellular_component^integral component of membrane
PI A11_300	.	5148926	5151285	64-879[+]	.	PF13301.3^DUF4079^Protein of unknown function (DUF4079)^90-264^E:8.6e-52	.	ExpAA=87.57^PredHel=4^Topology=o90-112i174-196o206-228i240-262o	.	.	.	.
PI A11_299	.	5154220	5155458	1-1239[+]	.	.	.	.	.	.	.	.
PI A11_299	.	5154220	5155458	195-557[-]	.	.	.	.	.	.	.	.
PI A11_303	.	5168146	5168831	1-645[+]	.	.	.	.	.	.	.	.
PI A11_302	.	5171099	5171874	1-552[+]	.	.	.	.	.	.	.	.
PI A11_301	.	5177694	5179946	1-861[+]	.	.	.	.	.	.	.	.
PI A11_391	.	5196822	5197362	.	.	.	.	.	.	.	.	.
PI A11_390	.	5219829	5220823	1-720[+]	Retrovirus-related Pol polyprotein from transposon TNT 1-94	PF14223.3^Retrotran_gag_2^gag-polypeptide of LTR copia-type^76-210^E:3e-22	.	.	.	.	GO:0004190^molecular_function^aspartic-type endopeptidase activity`GO:0004519^molecular_function^endonuclease activity`GO:0003676^molecular_function^nucleic acid binding`GO:0003964^molecular_function^RNA-directed DNA polymerase activity`GO:0008270^molecular_function^zinc ion binding`GO:0015074^biological_process^DNA integration	.
PI A11_388	Calcium-transporting ATPase, endoplasmic reticulum-type	5271399	5273913	1-1608[+]	Calcium-transporting ATPase, endoplasmic reticulum-type	PF00702.23^Hydrolase^haloacid dehalogenase-like hydrolase^65-188^E:7.2e-16`PF00702.23^Hydrolase^haloacid dehalogenase-like hydrolase^212-265^E:4.5e-08`PF00689.18^Cation_ATPase_C^Cation transporting ATPase, C-terminus^303-522^E:3.2e-42	.	ExpAA=53.39^PredHel=2^Topology=o466-488i493-515o	COG0474^P-type atpase	KEGG:sly:543554`KO:K01537	GO:0005783^cellular_component^endoplasmic reticulum`GO:0030176^cellular_component^integral component of endoplasmic reticulum membrane`GO:0005887^cellular_component^integral component of plasma membrane`GO:0005524^molecular_function^ATP binding`GO:0005388^molecular_function^calcium-transporting ATPase activity`GO:0019829^molecular_function^cation-transporting ATPase activity`GO:0046872^molecular_…	.
PI A11_387	Ras-related protein RABA3	5276324	5278201	1-711[+]	Ras-related protein RABA3	PF00025.18^Arf^ADP-ribosylation factor family^25-184^E:1e-14`PF00071.19^Ras^Ras family^26-186^E:2e-59`PF08477.10^Roc^Ras of Complex, Roc, domain of DAPkinase^26-140^E:7.3e-34`PF01926.20^MMR_HSR1^50S ribosome-binding GTPase^26-125^E:0.00012	.	.	COG1100^GTP-binding Protein	KEGG:ath:AT1G01200	GO:0009504^cellular_component^cell plate`GO:0005768^cellular_component^endosome`GO:0010008^cellular_component^endosome membrane`GO:0005794^cellular_component^Golgi apparatus`GO:0005634^cellular_component^nucleus`GO:0005525^molecular_function^GTP binding`GO:0015031^biological_process^protein transport`GO:0007264^biological_process^small GTPase mediated signal transduction	GO:0005525^molecular_function^GTP binding`GO:0007264^biological_process^small GTPase mediated signal transduction
PI A11_389	AAA-ATPase At2g46620	5281610	5283055	1-1446[+]	AAA-ATPase At2g46620	PF14363.3^AAA_assoc^Domain associated at C-terminal with AAA^36-121^E:4.8e-11`PF00004.26^AAA^ATPase family associated with various cellular activities (AAA)^228-346^E:4.8e-13	.	ExpAA=22.99^PredHel=1^Topology=i7-29o	COG0465^Acts as a processive, ATP-dependent zinc metallopeptidase for both cytoplasmic and membrane proteins. Plays a role in the quality control of integral membrane proteins (By similarity)	KEGG:ath:AT2G46620	GO:0016021^cellular_component^integral component of membrane`GO:0005524^molecular_function^ATP binding`GO:0016887^molecular_function^ATPase activity	GO:0005524^molecular_function^ATP binding
PI A11_326	.	5296467	5298827	64-879[+]	.	PF13301.3^DUF4079^Protein of unknown function (DUF4079)^90-264^E:8.6e-52	.	ExpAA=87.57^PredHel=4^Topology=o90-112i174-196o206-228i240-262o	.	.	.	.
PI A11_325	.	5301762	5303000	195-557[-]	.	.	.	.	.	.	.	.
PI A11_325	.	5301762	5303000	1-1239[+]	.	.	.	.	.	.	.	.
PI A11_329	.	5315688	5316373	1-645[+]	.	.	.	.	.	.	.	.
PI A11_328	.	5318641	5319416	1-552[+]	.	.	.	.	.	.	.	.
PI A11_327	.	5325236	5327488	1-861[+]	.	.	.	.	.	.	.	.
PI A11_331	.	5344352	5344892	.	.	.	.	.	.	.	.	.
PI A11_330	.	5367354	5368348	1-720[+]	Retrovirus-related Pol polyprotein from transposon TNT 1-94	PF14223.3^Retrotran_gag_2^gag-polypeptide of LTR copia-type^76-210^E:3e-22	.	.	.	.	GO:0004190^molecular_function^aspartic-type endopeptidase activity`GO:0004519^molecular_function^endonuclease activity`GO:0003676^molecular_function^nucleic acid binding`GO:0003964^molecular_function^RNA-directed DNA polymerase activity`GO:0008270^molecular_function^zinc ion binding`GO:0015074^biological_process^DNA integration	.
PI A11_324	Cytochrome P450 78A3	5384586	5387120	2-1684[+]	Cytochrome P450 78A3	PF00067.19^p450^Cytochrome P450^92-529^E:2.6e-84	.	ExpAA=45.23^PredHel=2^Topology=o10-32i45-67o	COG2124^Cytochrome p450	.	GO:0016020^cellular_component^membrane`GO:0020037^molecular_function^heme binding`GO:0005506^molecular_function^iron ion binding`GO:0016709^molecular_function^oxidoreductase activity, acting on paired donors, with incorporation or reduction of molecular oxygen, NAD(P)H as one donor, and incorporation of one atom of oxygen`GO:0044550^biological_process^secondary metabolite biosynthetic process	GO:0005506^molecular_function^iron ion binding`GO:0016705^molecular_function^oxidoreductase activity, acting on paired donors, with incorporation or reduction of molecular oxygen`GO:0020037^molecular_function^heme binding`GO:0055114^biological_process^oxidation-reduction process
PI A11_490	UNC93-like protein 2	5449880	5451587	1-1374[+]	UNC93-like protein 2	PF05978.13^UNC-93^Ion channel regulatory protein UNC-93^53-176^E:3.3e-14	.	ExpAA=215.82^PredHel=11^Topology=o28-50i63-85o89-108i115-137o152-174i187-206o226-244i251-270o297-319i332-351o361-380i	ENOG410ZITE^DUF895 domain membrane protein	KEGG:ath:AT1G18000`KEGG:ath:AT1G18010	GO:0016021^cellular_component^integral component of membrane	.
PI A11_491	Translocase of chloroplast 33, chloroplastic	5452930	5456026	2-997[+]	Translocase of chloroplast 33, chloroplastic	PF03193.13^DUF258^Protein of unknown function, DUF258^61-132^E:2.5e-07`PF04548.13^AIG1^AIG1 family^71-229^E:1.3e-32`PF01926.20^MMR_HSR1^50S ribosome-binding GTPase^73-176^E:3.6e-12	.	.	ENOG410ZHTP^Translocase of chloroplast	KEGG:ath:AT1G02280	GO:0009507^cellular_component^chloroplast`GO:0009941^cellular_component^chloroplast envelope`GO:0009707^cellular_component^chloroplast outer membrane`GO:0016021^cellular_component^integral component of membrane`GO:0005525^molecular_function^GTP binding`GO:0003924^molecular_function^GTPase activity`GO:0042802^molecular_function^identical protein binding`GO:0046872^molecular_function^metal ion bind…	GO:0003924^molecular_function^GTPase activity`GO:0005525^molecular_function^GTP binding
PI A11_489	Uncharacterized protein C594.04c	5457111	5458454	1-972[+]	Uncharacterized protein C594.04c	PF06966.9^DUF1295^Protein of unknown function (DUF1295)^65-304^E:4.7e-65`PF04191.10^PEMT^Phospholipid methyltransferase^191-294^E:1.1e-05	.	ExpAA=132.32^PredHel=6^Topology=i7-29o44-66i73-95o152-174i186-205o261-283i	.	KEGG:spo:SPCC594.04c	GO:0005783^cellular_component^endoplasmic reticulum`GO:0005789^cellular_component^endoplasmic reticulum membrane`GO:0016021^cellular_component^integral component of membrane`GO:0016627^molecular_function^oxidoreductase activity, acting on the CH-CH group of donors`GO:0016229^molecular_function^steroid dehydrogenase activity`GO:0055114^biological_process^oxidation-reduction process`GO:0008202^biol…	.
PI A11_488	.	5459412	5459816	.	.	.	.	.	.	.	.	.
PI A11_492	Uncharacterized calcium-binding protein At1g02270	5461376	5465182	1-1395[+]	Uncharacterized calcium-binding protein At1g02270	PF03372.20^Exo_endo_phos^Endonuclease/Exonuclease/phosphatase family^51-300^E:2.9e-12`PF13202.3^EF-hand_5^EF hand^373-390^E:0.062	.	.	COG5239^Ccr4-NOT transcription complex, subunit	KEGG:ath:AT1G02270	GO:0016021^cellular_component^integral component of membrane`GO:0005634^cellular_component^nucleus`GO:0005509^molecular_function^calcium ion binding`GO:0009409^biological_process^response to cold	GO:0005509^molecular_function^calcium ion binding
PI A11_493	NAC domain-containing protein 45 {ECO:0000312|EMBL:AEE73912.1}	5467575	5469527	1-1356[+]	NAC domain-containing protein 45 {ECO:0000312|EMBL:AEE73912.1}	PF02365.12^NAM^No apical meristem (NAM) protein^44-174^E:1.1e-21	.	ExpAA=18.90^PredHel=1^Topology=i20-37o	ENOG4110834^No apical meristem (NAM) protein	KEGG:ath:AT3G03200	GO:0005634^cellular_component^nucleus`GO:0003700^molecular_function^transcription factor activity, sequence-specific DNA binding`GO:0044212^molecular_function^transcription regulatory region DNA binding`GO:0090603^biological_process^sieve element differentiation`GO:0090602^biological_process^sieve element enucleation`GO:0006351^biological_process^transcription, DNA-templated	GO:0003677^molecular_function^DNA binding`GO:0006355^biological_process^regulation of transcription, DNA-templated
PI A11_494	NAC domain-containing protein 4	5471824	5473553	1-1137[+]	NAC domain-containing protein 14 {ECO:0000303|PubMed:15029955}	PF02365.12^NAM^No apical meristem (NAM) protein^5-145^E:4.9e-18	.	.	ENOG410ZJIT^nac domain	.	GO:0016021^cellular_component^integral component of membrane`GO:0005634^cellular_component^nucleus`GO:0003677^molecular_function^DNA binding`GO:0003700^molecular_function^transcription factor activity, sequence-specific DNA binding`GO:0006351^biological_process^transcription, DNA-templated	GO:0003677^molecular_function^DNA binding`GO:0006355^biological_process^regulation of transcription, DNA-templated
PI A11_495	Protein arv1 homolog	5473997	5476064	3-794[+]	Protein arv1 homolog	PF04161.10^Arv1^Arv1-like family^31-223^E:2.1e-47	.	ExpAA=58.21^PredHel=2^Topology=o147-169i181-203o	COG5254^ARV1 homolog (S. cerevisiae)	KEGG:ddi:DDB_G0290221	GO:0032541^cellular_component^cortical endoplasmic reticulum`GO:0005789^cellular_component^endoplasmic reticulum membrane`GO:0005794^cellular_component^Golgi apparatus`GO:0000139^cellular_component^Golgi membrane`GO:0016021^cellular_component^integral component of membrane`GO:0032366^biological_process^intracellular sterol transport`GO:0097036^biological_process^regulation of plasma membrane ster…	.
PI A11_496	B3 domain-containing transcription factor NGA3	5481731	5483142	1-1266[+]	B3 domain-containing transcription factor NGA3	PF02362.18^B3^B3 DNA binding domain^132-236^E:1e-29	.	.	ENOG4111BY3^Transcription factor	KEGG:ath:AT1G01030	GO:0005634^cellular_component^nucleus`GO:0003677^molecular_function^DNA binding`GO:0003700^molecular_function^transcription factor activity, sequence-specific DNA binding`GO:0009908^biological_process^flower development`GO:0048366^biological_process^leaf development`GO:0006355^biological_process^regulation of transcription, DNA-templated`GO:0006351^biological_process^transcription, DNA-templated	GO:0003677^molecular_function^DNA binding
PI A11_401	.	5488179	5490772	1-942[+]	Uncharacterized protein At2g29880	PF12776.4^Myb_DNA-bind_3^Myb/SANT-like DNA-binding domain^55-155^E:4.6e-10	.	.	ENOG41116NG^at2g29880 (e	KEGG:ath:AT2G29880	.	.
PI A11_397	Probably inactive receptor-like protein kinase At2g46850	5508676	5510955	1-1923[+]	Probably inactive receptor-like protein kinase At2g46850	PF13947.3^GUB_WAK_bind^Wall-associated receptor kinase galacturonan-binding^34-95^E:7.6e-09`PF07714.14^Pkinase_Tyr^Protein tyrosine kinase^350-497^E:8.3e-11	sigP:1^20^0.739^YES	ExpAA=26.02^PredHel=1^Topology=o282-304i	COG0515^Serine Threonine protein kinase	KEGG:ath:AT2G46850	GO:0016021^cellular_component^integral component of membrane`GO:0005524^molecular_function^ATP binding`GO:0030247^molecular_function^polysaccharide binding`GO:0004672^molecular_function^protein kinase activity	GO:0030247^molecular_function^polysaccharide binding`GO:0004672^molecular_function^protein kinase activity`GO:0006468^biological_process^protein phosphorylation
PI A11_393	Serine/threonine-protein kinase ATG1a {ECO:0000305}	5530585	5535486	200-2299[+]	Serine/threonine-protein kinase ATG1a {ECO:0000305}	PF00069.22^Pkinase^Protein kinase domain^26-279^E:3.7e-72`PF07714.14^Pkinase_Tyr^Protein tyrosine kinase^26-273^E:6.2e-47	.	.	ENOG410XR01^Unc51-like kinase	.	GO:0005776^cellular_component^autophagosome`GO:0031410^cellular_component^cytoplasmic vesicle`GO:0005524^molecular_function^ATP binding`GO:0004674^molecular_function^protein serine/threonine kinase activity`GO:0006914^biological_process^autophagy`GO:0015031^biological_process^protein transport	GO:0004672^molecular_function^protein kinase activity`GO:0005524^molecular_function^ATP binding`GO:0006468^biological_process^protein phosphorylation
PI A11_399	Protein LHY	5536122	5541939	522-2711[+]	Protein LHY	PF00249.28^Myb_DNA-binding^Myb-like DNA-binding domain^24-67^E:3e-13	.	.	ENOG4111HV1^Transcription factor	KEGG:ath:AT1G01060`KO:K12133	GO:0005634^cellular_component^nucleus`GO:0003700^molecular_function^transcription factor activity, sequence-specific DNA binding`GO:0044212^molecular_function^transcription regulatory region DNA binding`GO:0007623^biological_process^circadian rhythm`GO:0048574^biological_process^long-day photoperiodism, flowering`GO:0042754^biological_process^negative regulation of circadian rhythm`GO:0043433^bio…	.
PI A11_402	.	5543554	5546283	1-936[+]	.	PF12776.4^Myb_DNA-bind_3^Myb/SANT-like DNA-binding domain^34-121^E:3.9e-05	.	.	.	.	.	.
PI A11_403	.	5547567	5548650	1-360[+]	.	.	.	ExpAA=22.04^PredHel=1^Topology=o95-117i	.	.	.	.
PI A11_404	Histone H3-like centromeric protein HTR12	5549578	5550202	1-405[+]	Histone H3-like centromeric protein HTR12	.	sigP:1^19^0.753^YES	.	COG2036^Core component of nucleosome. Nucleosomes wrap and compact DNA into chromatin, limiting DNA accessibility to the cellular machineries which require DNA as a template. Histones thereby play a central role in transcription regulation, DNA repair, DNA replication and chromosomal stability. DNA accessibility is regulated via a complex set of post-translational modifications of histones, also …	KEGG:ath:AT1G01370`KO:K11253	GO:0000785^cellular_component^chromatin`GO:0000775^cellular_component^chromosome, centromeric region`GO:0000777^cellular_component^condensed chromosome kinetochore`GO:0000786^cellular_component^nucleosome`GO:0005634^cellular_component^nucleus`GO:0003677^molecular_function^DNA binding`GO:0051301^biological_process^cell division`GO:0009567^biological_process^double fertilization forming a zygote an…	.
PI A11_396	.	5555251	5555409	.	.	.	.	.	.	.	.	.
PI A11_395	.	5558742	5560606	1-921[+]	.	.	.	.	.	.	.	.
PI A11_394	.	5569270	5570210	1-696[+]	.	.	.	.	.	.	.	.
PI A11_392	Protein DMR6-LIKE OXYGENASE 2 {ECO:0000303|PubMed:25376907}	5574181	5576270	1-1026[+]	Protein DMR6-LIKE OXYGENASE 2 {ECO:0000303|PubMed:25376907}	PF14226.3^DIOX_N^non-haem dioxygenase in morphine synthesis N-terminal^38-147^E:9.9e-28`PF03171.17^2OG-FeII_Oxy^2OG-Fe(II) oxygenase superfamily^194-291^E:1.1e-29	.	.	COG3491^2OGFe(II) oxygenase	KEGG:ath:AT4G10490	GO:0046872^molecular_function^metal ion binding`GO:0016491^molecular_function^oxidoreductase activity	GO:0016491^molecular_function^oxidoreductase activity`GO:0055114^biological_process^oxidation-reduction process
PI A11_400	Protein CURVATURE THYLAKOID 1B, chloroplastic	5576818	5577892	86-622[+]	Protein CURVATURE THYLAKOID 1B, chloroplastic	PF14159.3^CAAD^CAAD domains of cyanobacterial aminoacyl-tRNA synthetase^93-176^E:8.9e-29	.	ExpAA=41.67^PredHel=2^Topology=i106-128o133-155i	ENOG4112195^Thylakoid membrane phosphoprotein 14 kDa	KEGG:ath:AT2G46820	GO:0009507^cellular_component^chloroplast`GO:0009941^cellular_component^chloroplast envelope`GO:0030093^cellular_component^chloroplast photosystem I`GO:0009534^cellular_component^chloroplast thylakoid`GO:0009535^cellular_component^chloroplast thylakoid membrane`GO:0016021^cellular_component^integral component of membrane`GO:0009295^cellular_component^nucleoid`GO:0009508^cellular_component^plastid…	.
PI A11_398	.	5579475	5579870	1-366[+]	.	.	.	.	.	.	.	.
PI A11_409	Protein transport protein SEC23	5634451	5638963	513-3140[+]	Protein transport protein SEC23	PF04810.12^zf-Sec23_Sec24^Sec23/Sec24 zinc finger^196-234^E:1.6e-08`PF04811.12^Sec23_trunk^Sec23/Sec24 trunk domain^276-505^E:5.8e-17`PF08033.9^Sec23_BS^Sec23/Sec24 beta-sandwich domain^522-613^E:9.2e-12`PF04815.12^Sec23_helical^Sec23/Sec24 helical domain^627-723^E:3.4e-12	.	.	.	KEGG:dha:DEHA2E02332g`KO:K14006	GO:0030127^cellular_component^COPII vesicle coat`GO:0005789^cellular_component^endoplasmic reticulum membrane`GO:0000139^cellular_component^Golgi membrane`GO:0008270^molecular_function^zinc ion binding`GO:0006888^biological_process^ER to Golgi vesicle-mediated transport`GO:0006886^biological_process^intracellular protein transport	GO:0008270^molecular_function^zinc ion binding`GO:0006886^biological_process^intracellular protein transport`GO:0006888^biological_process^ER to Golgi vesicle-mediated transport`GO:0030127^cellular_component^COPII vesicle coat
PI A11_405	L-cysteine desulfhydrase	5639393	5640748	1-1356[+]	L-cysteine desulfhydrase	PF00266.16^Aminotran_5^Aminotransferase class-V^83-362^E:2.1e-19	.	.	COG0520^cysteine desulfurase	KEGG:ath:AT3G62130	GO:0005829^cellular_component^cytosol`GO:0080146^molecular_function^L-cysteine desulfhydrase activity`GO:0019450^biological_process^L-cysteine catabolic process to pyruvate	.
PI A11_406	.	5642840	5644472	1-1203[+]	.	.	.	.	.	.	.	.
PI A11_410	ABC transporter B family member 21	5646443	5651658	1-3903[+]	ABC transporter B family member 4	PF00664.20^ABC_membrane^ABC transporter transmembrane region^69-337^E:2.6e-59`PF00005.24^ABC_tran^ABC transporter^417-564^E:1.2e-34`PF00664.20^ABC_membrane^ABC transporter transmembrane region^732-1004^E:2e-57`PF00005.24^ABC_tran^ABC transporter^1073-1222^E:6.2e-36	.	ExpAA=217.09^PredHel=10^Topology=i66-88o115-137i190-209o214-236i294-316o731-753i774-796o867-889i956-978o993-1015i	COG1132^(ABC) transporter	KEGG:ath:AT2G47000`KO:K05658	GO:0016021^cellular_component^integral component of membrane`GO:0016020^cellular_component^membrane`GO:0005886^cellular_component^plasma membrane`GO:0009506^cellular_component^plasmodesma`GO:0005524^molecular_function^ATP binding`GO:0010329^molecular_function^auxin efflux transmembrane transporter activity`GO:0010328^molecular_function^auxin influx transmembrane transporter activity`GO:0008559^mo…	GO:0005524^molecular_function^ATP binding`GO:0042626^molecular_function^ATPase activity, coupled to transmembrane movement of substances`GO:0006810^biological_process^transport`GO:0055085^biological_process^transmembrane transport`GO:0016021^cellular_component^integral component of membrane`GO:0016887^molecular_function^ATPase activity
PI A11_408	.	5681186	5681401	.	.	.	.	.	.	.	.	.
PI A11_407	10-deacetylbaccatin III 10-O-acetyltransferase	5685452	5686853	1-1278[+]	10-deacetylbaccatin III 10-O-acetyltransferase	PF02458.12^Transferase^Transferase family^8-380^E:2.6e-67	.	.	.	KEGG:ag:AAF27621`KO:K12926	GO:0050643^molecular_function^10-deacetylbaccatin III 10-O-acetyltransferase activity`GO:0042617^biological_process^paclitaxel biosynthetic process	GO:0016747^molecular_function^transferase activity, transferring acyl groups other than amino-acyl groups
PI A11_530	Two-pore potassium channel 5	5688523	5689888	1-1173[+]	Two-pore potassium channel 5	PF00520.28^Ion_trans^Ion transport protein^108-188^E:6.8e-06`PF07885.13^Ion_trans_2^Ion channel^110-189^E:1.5e-16`PF07885.13^Ion_trans_2^Ion channel^237-305^E:2.1e-11`PF13202.3^EF-hand_5^EF hand^329-346^E:0.053	.	ExpAA=110.05^PredHel=5^Topology=o103-125i138-157o167-189i230-252o283-305i	COG1226^PotAssium voltage-gated channel	KEGG:ath:AT4G01840`KO:K05389	GO:0016021^cellular_component^integral component of membrane`GO:0009705^cellular_component^plant-type vacuole membrane`GO:0046872^molecular_function^metal ion binding`GO:0005267^molecular_function^potassium channel activity	GO:0005216^molecular_function^ion channel activity`GO:0006811^biological_process^ion transport`GO:0055085^biological_process^transmembrane transport`GO:0016020^cellular_component^membrane`GO:0005509^molecular_function^calcium ion binding
PI A11_536	Protein RADIALIS-like 6	5693592	5693991	1-309[+]	Transcription factor RADIALIS	.	.	.	.	.	GO:0005634^cellular_component^nucleus`GO:0003677^molecular_function^DNA binding`GO:0048262^biological_process^determination of dorsal/ventral asymmetry`GO:0009908^biological_process^flower development`GO:0006355^biological_process^regulation of transcription, DNA-templated`GO:0006351^biological_process^transcription, DNA-templated	.
PI A11_533	Peptide chain release factor 1 {ECO:0000255|HAMAP-Rule:MF_00093}	5695925	5699835	356-1624[+]	Peptide chain release factor 1 {ECO:0000255|HAMAP-Rule:MF_00093}	PF03462.15^PCRF^PCRF domain^74-265^E:8.4e-61`PF00472.17^RF-1^RF-1 domain^273-382^E:2.6e-38	.	.	COG0216^Peptide chain release factor 1 directs the termination of translation in response to the peptide chain termination codons UAG and UAA (By similarity)	KEGG:swi:Swit_2530`KO:K02835	GO:0005737^cellular_component^cytoplasm`GO:0016149^molecular_function^translation release factor activity, codon specific	GO:0016149^molecular_function^translation release factor activity, codon specific`GO:0006415^biological_process^translational termination`GO:0005737^cellular_component^cytoplasm`GO:0003747^molecular_function^translation release factor activity
PI A11_532	Meiosis arrest female protein 1 homolog	5701389	5703775	1-1986[+]	Meiosis arrest female protein 1	PF01936.15^NYN^NYN domain^38-173^E:7.9e-29`PF14418.3^OHA^OST-HTH Associated domain^595-652^E:2.2e-08	.	.	ENOG410XQFX^kiaa0430	KEGG:hsa:9665`KO:K17573	GO:0016020^cellular_component^membrane`GO:0005777^cellular_component^peroxisome`GO:0000166^molecular_function^nucleotide binding`GO:0003723^molecular_function^RNA binding`GO:0006302^biological_process^double-strand break repair`GO:0007143^biological_process^female meiotic division`GO:0010923^biological_process^negative regulation of phosphatase activity`GO:0048477^biological_process^oogenesis`GO:…	.
PI A11_537	Probable receptor-like protein kinase At2g47060	5707442	5707887	.	.	.	.	.	.	.	KEGG:ath:AT2G47060	GO:0005524^molecular_function^ATP binding`GO:0004674^molecular_function^protein serine/threonine kinase activity`GO:0006979^biological_process^response to oxidative stress
PI A11_535	Probable receptor-like protein kinase At2g47060	5708368	5709131	1-534[+]	Probable receptor-like protein kinase At2g47060	.	.	.	.	KEGG:ath:AT2G47060	GO:0005524^molecular_function^ATP binding`GO:0004674^molecular_function^protein serine/threonine kinase activity`GO:0006979^biological_process^response to oxidative stress	.
PI A11_531	Squamosa promoter-binding-like protein 1	5730725	5737362	590-3502[+]	Squamosa promoter-binding-like protein 1	PF03110.11^SBP^SBP domain^155-228^E:7.2e-30	.	ExpAA=20.06^PredHel=1^Topology=o925-947i	ENOG4110DQF^Squamosa promoter-binding-like protein	KEGG:ath:AT2G47070	GO:0005634^cellular_component^nucleus`GO:0003677^molecular_function^DNA binding`GO:0046872^molecular_function^metal ion binding`GO:0003700^molecular_function^transcription factor activity, sequence-specific DNA binding`GO:0006355^biological_process^regulation of transcription, DNA-templated`GO:0006351^biological_process^transcription, DNA-templated	GO:0003677^molecular_function^DNA binding`GO:0005634^cellular_component^nucleus
PI A11_534	Pleiotropic drug resistance protein 3	5738018	5752099	1-4317[+]	Pleiotropic drug resistance protein 3	PF00005.24^ABC_tran^ABC transporter^205-387^E:8e-16`PF01061.21^ABC2_membrane^ABC-2 type transporter^541-752^E:1.4e-35`PF08370.8^PDR_assoc^Plant PDR ABC transporter associated^757-819^E:1.8e-23`PF00005.24^ABC_tran^ABC transporter^866-1018^E:7.1e-17`PF01061.21^ABC2_membrane^ABC-2 type transporter^1163-1377^E:2.5e-51	.	ExpAA=271.04^PredHel=12^Topology=i557-579o599-621i628-650o672-694i701-723o784-806i1184-1203o1218-1240i1261-1283o1298-1320i1327-1349o1408-1430i	.	.	GO:0016021^cellular_component^integral component of membrane`GO:0005524^molecular_function^ATP binding`GO:0016887^molecular_function^ATPase activity`GO:0006810^biological_process^transport	GO:0005524^molecular_function^ATP binding`GO:0016887^molecular_function^ATPase activity`GO:0016020^cellular_component^membrane
PI A11_635	Pleiotropic drug resistance protein 3	5777303	5778206	1-525[+]	Pleiotropic drug resistance protein 3	PF01061.21^ABC2_membrane^ABC-2 type transporter^14-113^E:1.1e-16	.	ExpAA=88.38^PredHel=4^Topology=i7-29o34-56i63-85o144-166i	.	.	GO:0016021^cellular_component^integral component of membrane`GO:0005524^molecular_function^ATP binding`GO:0016887^molecular_function^ATPase activity`GO:0006810^biological_process^transport	GO:0016020^cellular_component^membrane
PI A11_633	Pleiotropic drug resistance protein 3	5783466	5796673	1-3801[+]	Pleiotropic drug resistance protein 3	PF00005.24^ABC_tran^ABC transporter^205-384^E:5.4e-15`PF01061.21^ABC2_membrane^ABC-2 type transporter^538-749^E:5.7e-37`PF08370.8^PDR_assoc^Plant PDR ABC transporter associated^754-816^E:4.5e-23`PF00005.24^ABC_tran^ABC transporter^893-1044^E:2.3e-17`PF01061.21^ABC2_membrane^ABC-2 type transporter^1116-1232^E:1.1e-20	.	ExpAA=199.38^PredHel=9^Topology=i555-577o597-619i632-654o669-691i698-720o730-752i773-795o1154-1176i1197-1219o	.	.	GO:0016021^cellular_component^integral component of membrane`GO:0005524^molecular_function^ATP binding`GO:0016887^molecular_function^ATPase activity`GO:0006810^biological_process^transport	GO:0005524^molecular_function^ATP binding`GO:0016887^molecular_function^ATPase activity`GO:0016020^cellular_component^membrane
PI A11_629	.	5812388	5812662	.	.	.	.	.	.	.	.	.
PI A11_631	.	5813380	5813778	1-399[+]	.	.	.	.	.	.	.	.
PI A11_630	.	5882622	5882986	.	.	.	.	.	.	.	.	.
PI A11_632	Transcription factor PIF3	5884512	5886700	1-1740[+]	Transcription factor PIL1	PF00010.23^HLH^Helix-loop-helix DNA-binding domain^380-426^E:1.1e-12	.	.	ENOG4111DYW^phytochrome interacting factor 3-like 1	KEGG:ath:AT2G46970	GO:0005634^cellular_component^nucleus`GO:0003677^molecular_function^DNA binding`GO:0003700^molecular_function^transcription factor activity, sequence-specific DNA binding`GO:0010017^biological_process^red or far-red light signaling pathway`GO:0006355^biological_process^regulation of transcription, DNA-templated`GO:0009641^biological_process^shade avoidance`GO:0006351^biological_process^transcript…	GO:0046983^molecular_function^protein dimerization activity
PI A11_634	.	5887860	5888301	.	.	.	.	.	.	.	.	.
PI A11_433	.	5910518	5911045	1-300[+]	.	.	.	.	.	.	.	.
PI A11_430	.	5911657	5917059	325-2889[+]	.	.	.	.	.	.	.	.
PI A11_428	.	5930896	5931527	.	.	.	.	.	.	.	.	.
PI A11_426	Protoporphyrinogen oxidase 1, chloroplastic	5934488	5938561	299-1918[+]	Protoporphyrinogen oxidase 1, chloroplastic	PF13450.3^NAD_binding_8^NAD(P)-binding Rossmann-like domain^63-122^E:3.6e-11`PF01593.21^Amino_oxidase^Flavin containing amine oxidoreductase^68-524^E:6.1e-87	.	.	COG1232^protoporphyrinogen oxidase	KEGG:ath:AT4G01690`KO:K00231	GO:0009507^cellular_component^chloroplast`GO:0009941^cellular_component^chloroplast envelope`GO:0009534^cellular_component^chloroplast thylakoid`GO:0004729^molecular_function^oxygen-dependent protoporphyrinogen oxidase activity`GO:0015995^biological_process^chlorophyll biosynthetic process`GO:0006779^biological_process^porphyrin-containing compound biosynthetic process`GO:0006782^biological_proce…	GO:0016491^molecular_function^oxidoreductase activity`GO:0055114^biological_process^oxidation-reduction process
PI A11_425	Auxin-responsive protein IAA30	5941191	5941992	1-513[+]	Auxin-responsive protein IAA30	PF02309.13^AUX_IAA^AUX/IAA family^71-167^E:2e-31	.	.	ENOG410YIRA^Aux IAA proteins are short-lived transcriptional factors that function as repressors of early auxin response genes at low auxin concentrations	KEGG:ath:AT3G62100`KO:K14484	GO:0005634^cellular_component^nucleus`GO:0003700^molecular_function^transcription factor activity, sequence-specific DNA binding`GO:0009734^biological_process^auxin-activated signaling pathway`GO:0009630^biological_process^gravitropism`GO:0009733^biological_process^response to auxin`GO:0048364^biological_process^root development`GO:0010262^biological_process^somatic embryogenesis`GO:0006351^biolo…	GO:0006355^biological_process^regulation of transcription, DNA-templated`GO:0005634^cellular_component^nucleus
PI A11_429	Chitinase 10	5942717	5943639	1-828[+]	Chitinase 10	PF00182.16^Glyco_hydro_19^Chitinase class I^37-269^E:4.6e-109	sigP:1^27^0.813^YES	.	COG3979^chitinase	KEGG:osa:4325148	GO:0004568^molecular_function^chitinase activity`GO:0016998^biological_process^cell wall macromolecule catabolic process`GO:0006032^biological_process^chitin catabolic process`GO:0000272^biological_process^polysaccharide catabolic process	GO:0004568^molecular_function^chitinase activity`GO:0006032^biological_process^chitin catabolic process`GO:0016998^biological_process^cell wall macromolecule catabolic process
PI A11_432	.	5961245	5961676	1-432[+]	.	PF11180.5^DUF2968^Protein of unknown function (DUF2968)^25-130^E:5.8e-06	.	.	.	.	.	.
PI A11_431	.	5961857	5962390	1-534[+]	.	.	.	ExpAA=20.07^PredHel=1^Topology=i52-74o	.	.	.	.
PI A11_424	Probable WRKY transcription factor 47	5982078	5984723	1-1521[+]	Probable WRKY transcription factor 47	PF03106.12^WRKY^WRKY DNA -binding domain^271-328^E:5.8e-27	.	.	ENOG410YDVM^Transcription factor	KEGG:ath:AT4G01720	GO:0005634^cellular_component^nucleus`GO:0043565^molecular_function^sequence-specific DNA binding`GO:0003700^molecular_function^transcription factor activity, sequence-specific DNA binding`GO:0006351^biological_process^transcription, DNA-templated	GO:0003700^molecular_function^transcription factor activity, sequence-specific DNA binding`GO:0043565^molecular_function^sequence-specific DNA binding`GO:0006355^biological_process^regulation of transcription, DNA-templated
PI A11_427	.	5987512	5988569	3-530[+]	.	PF01248.23^Ribosomal_L7Ae^Ribosomal protein L7Ae/L30e/S12e/Gadd45 family^99-156^E:1.1e-07	.	.	.	.	.	.
PI A11_463	Protein transport protein SEC23	5988932	5993444	513-3140[+]	Protein transport protein SEC23	PF04810.12^zf-Sec23_Sec24^Sec23/Sec24 zinc finger^196-234^E:1.6e-08`PF04811.12^Sec23_trunk^Sec23/Sec24 trunk domain^276-505^E:5.8e-17`PF08033.9^Sec23_BS^Sec23/Sec24 beta-sandwich domain^522-613^E:9.2e-12`PF04815.12^Sec23_helical^Sec23/Sec24 helical domain^627-723^E:3.4e-12	.	.	.	KEGG:dha:DEHA2E02332g`KO:K14006	GO:0030127^cellular_component^COPII vesicle coat`GO:0005789^cellular_component^endoplasmic reticulum membrane`GO:0000139^cellular_component^Golgi membrane`GO:0008270^molecular_function^zinc ion binding`GO:0006888^biological_process^ER to Golgi vesicle-mediated transport`GO:0006886^biological_process^intracellular protein transport	GO:0008270^molecular_function^zinc ion binding`GO:0006886^biological_process^intracellular protein transport`GO:0006888^biological_process^ER to Golgi vesicle-mediated transport`GO:0030127^cellular_component^COPII vesicle coat
PI A11_458	L-cysteine desulfhydrase	5993874	5995229	1-1356[+]	L-cysteine desulfhydrase	PF00266.16^Aminotran_5^Aminotransferase class-V^83-362^E:2.1e-19	.	.	COG0520^cysteine desulfurase	KEGG:ath:AT3G62130	GO:0005829^cellular_component^cytosol`GO:0080146^molecular_function^L-cysteine desulfhydrase activity`GO:0019450^biological_process^L-cysteine catabolic process to pyruvate	.
PI A11_459	.	5997321	5998953	1-1203[+]	.	.	.	.	.	.	.	.
PI A11_465	ABC transporter B family member 21	6000924	6006139	1-3903[+]	ABC transporter B family member 4	PF00664.20^ABC_membrane^ABC transporter transmembrane region^69-337^E:2.6e-59`PF00005.24^ABC_tran^ABC transporter^417-564^E:1.2e-34`PF00664.20^ABC_membrane^ABC transporter transmembrane region^732-1004^E:2e-57`PF00005.24^ABC_tran^ABC transporter^1073-1222^E:6.2e-36	.	ExpAA=217.09^PredHel=10^Topology=i66-88o115-137i190-209o214-236i294-316o731-753i774-796o867-889i956-978o993-1015i	COG1132^(ABC) transporter	KEGG:ath:AT2G47000`KO:K05658	GO:0016021^cellular_component^integral component of membrane`GO:0016020^cellular_component^membrane`GO:0005886^cellular_component^plasma membrane`GO:0009506^cellular_component^plasmodesma`GO:0005524^molecular_function^ATP binding`GO:0010329^molecular_function^auxin efflux transmembrane transporter activity`GO:0010328^molecular_function^auxin influx transmembrane transporter activity`GO:0008559^mo…	GO:0005524^molecular_function^ATP binding`GO:0042626^molecular_function^ATPase activity, coupled to transmembrane movement of substances`GO:0006810^biological_process^transport`GO:0055085^biological_process^transmembrane transport`GO:0016021^cellular_component^integral component of membrane`GO:0016887^molecular_function^ATPase activity
PI A11_461	.	6035667	6035882	.	.	.	.	.	.	.	.	.
PI A11_460	10-deacetylbaccatin III 10-O-acetyltransferase	6039933	6041334	1-1278[+]	10-deacetylbaccatin III 10-O-acetyltransferase	PF02458.12^Transferase^Transferase family^8-380^E:2.6e-67	.	.	.	KEGG:ag:AAF27621`KO:K12926	GO:0050643^molecular_function^10-deacetylbaccatin III 10-O-acetyltransferase activity`GO:0042617^biological_process^paclitaxel biosynthetic process	GO:0016747^molecular_function^transferase activity, transferring acyl groups other than amino-acyl groups
PI A11_457	Two-pore potassium channel 5	6043004	6044369	1-1173[+]	Two-pore potassium channel 5	PF00520.28^Ion_trans^Ion transport protein^108-188^E:6.8e-06`PF07885.13^Ion_trans_2^Ion channel^110-189^E:1.5e-16`PF07885.13^Ion_trans_2^Ion channel^237-305^E:2.1e-11`PF13202.3^EF-hand_5^EF hand^329-346^E:0.053	.	ExpAA=110.05^PredHel=5^Topology=o103-125i138-157o167-189i230-252o283-305i	COG1226^PotAssium voltage-gated channel	KEGG:ath:AT4G01840`KO:K05389	GO:0016021^cellular_component^integral component of membrane`GO:0009705^cellular_component^plant-type vacuole membrane`GO:0046872^molecular_function^metal ion binding`GO:0005267^molecular_function^potassium channel activity	GO:0005216^molecular_function^ion channel activity`GO:0006811^biological_process^ion transport`GO:0055085^biological_process^transmembrane transport`GO:0016020^cellular_component^membrane`GO:0005509^molecular_function^calcium ion binding
PI A11_466	Protein RADIALIS-like 6	6048073	6048472	1-309[+]	Transcription factor RADIALIS	.	.	.	.	.	GO:0005634^cellular_component^nucleus`GO:0003677^molecular_function^DNA binding`GO:0048262^biological_process^determination of dorsal/ventral asymmetry`GO:0009908^biological_process^flower development`GO:0006355^biological_process^regulation of transcription, DNA-templated`GO:0006351^biological_process^transcription, DNA-templated	.
PI A11_464	Peptide chain release factor 1 {ECO:0000255|HAMAP-Rule:MF_00093}	6050406	6054316	356-1645[+]	Peptide chain release factor 1 {ECO:0000255|HAMAP-Rule:MF_00093}	PF03462.15^PCRF^PCRF domain^74-272^E:3.5e-57`PF00472.17^RF-1^RF-1 domain^280-389^E:2.7e-38	.	.	COG0216^Peptide chain release factor 1 directs the termination of translation in response to the peptide chain termination codons UAG and UAA (By similarity)	KEGG:mlo:mll3435`KO:K02835	GO:0005737^cellular_component^cytoplasm`GO:0016149^molecular_function^translation release factor activity, codon specific	GO:0016149^molecular_function^translation release factor activity, codon specific`GO:0006415^biological_process^translational termination`GO:0005737^cellular_component^cytoplasm`GO:0003747^molecular_function^translation release factor activity
PI A11_462	Meiosis arrest female protein 1 homolog	6055836	6058222	1-1986[+]	Meiosis arrest female protein 1	PF01936.15^NYN^NYN domain^38-173^E:7.9e-29`PF14418.3^OHA^OST-HTH Associated domain^595-652^E:2.2e-08	.	.	ENOG410XQFX^kiaa0430	KEGG:hsa:9665`KO:K17573	GO:0016020^cellular_component^membrane`GO:0005777^cellular_component^peroxisome`GO:0000166^molecular_function^nucleotide binding`GO:0003723^molecular_function^RNA binding`GO:0006302^biological_process^double-strand break repair`GO:0007143^biological_process^female meiotic division`GO:0010923^biological_process^negative regulation of phosphatase activity`GO:0048477^biological_process^oogenesis`GO:…	.
PI A11_449	.	6121409	6121777	1-369[+]	Protein NIM1-INTERACTING 1	PF15699.2^NPR1_interact^NPR1 interacting^13-108^E:1.6e-19	.	.	ENOG4110700^NA	KEGG:ath:AT1G02450	GO:0005634^cellular_component^nucleus`GO:0042742^biological_process^defense response to bacterium`GO:0045892^biological_process^negative regulation of transcription, DNA-templated`GO:0010112^biological_process^regulation of systemic acquired resistance	GO:0010112^biological_process^regulation of systemic acquired resistance
PI A11_451	.	6144497	6147574	1-486[+]	.	.	.	.	.	.	.	.
PI A11_454	GDSL esterase/lipase At1g09390	6173889	6176093	1-1155[+]	GDSL esterase/lipase At1g09390	PF00657.19^Lipase_GDSL^GDSL-like Lipase/Acylhydrolase^54-365^E:4.6e-27	.	ExpAA=22.42^PredHel=1^Topology=i21-40o	ENOG410YG8Q^GDSL esterase lipase	KEGG:ath:AT1G09390	GO:0009570^cellular_component^chloroplast stroma`GO:0005576^cellular_component^extracellular region`GO:0016788^molecular_function^hydrolase activity, acting on ester bonds`GO:0016042^biological_process^lipid catabolic process	GO:0016788^molecular_function^hydrolase activity, acting on ester bonds
PI A11_453	.	6182834	6184141	23-394[+]	.	PF06108.9^DUF952^Protein of unknown function (DUF952)^14-106^E:1.3e-21	.	.	.	.	.	.
PI A11_450	ADP-ribosylation factor 2	6184279	6186442	129-674[+]	ADP-ribosylation factor 2	PF00025.18^Arf^ADP-ribosylation factor family^5-177^E:3e-80`PF09439.7^SRPRB^Signal recognition particle receptor beta subunit^16-143^E:8.5e-14`PF08477.10^Roc^Ras of Complex, Roc, domain of DAPkinase^19-129^E:1.1e-13`PF04670.9^Gtr1_RagA^Gtr1/RagA G protein conserved region^19-142^E:2.5e-10`PF01926.20^MMR_HSR1^50S ribosome-binding GTPase^19-122^E:4.7e-05`PF00071.19^Ras^Ras family^20-172^E:1e-12	.	.	COG1100^GTP-binding Protein	KEGG:osa:4339157`KO:K07937	GO:0005794^cellular_component^Golgi apparatus`GO:0005525^molecular_function^GTP binding`GO:0006886^biological_process^intracellular protein transport`GO:0006471^biological_process^protein ADP-ribosylation`GO:0007264^biological_process^small GTPase mediated signal transduction`GO:0016192^biological_process^vesicle-mediated transport	GO:0005525^molecular_function^GTP binding`GO:0007264^biological_process^small GTPase mediated signal transduction
PI A11_452	Putative pentatricopeptide repeat-containing protein At1g02420	6187311	6188846	1-1536[+]	Putative pentatricopeptide repeat-containing protein At1g02420	PF13812.3^PPR_3^Pentatricopeptide repeat domain^173-218^E:8.2e-05`PF01535.17^PPR^PPR repeat^178-203^E:1.3`PF17177.1^PPR_long^Pentacotripeptide-repeat region of PROPR^179-275^E:1.8e-06`PF01535.17^PPR^PPR repeat^220-238^E:0.31`PF13812.3^PPR_3^Pentatricopeptide repeat domain^230-286^E:9.5e-12`PF12854.4^PPR_1^PPR repeat^237-269^E:3.3e-11`PF13041.3^PPR_2^PPR repeat family^240-287^E:2.6e-13`PF01535.17^…	.	.	ENOG410Z7Z7^Pentatricopeptide repeat-containing protein	KEGG:ath:AT1G02420	.	.
PI A11_446	.	6189937	6190479	1-543[+]	Putative invertase inhibitor	PF04043.12^PMEI^Plant invertase/pectin methylesterase inhibitor^29-169^E:1.6e-17	sigP:1^25^0.571^YES	.	.	.	GO:0005576^cellular_component^extracellular region`GO:0004857^molecular_function^enzyme inhibitor activity	GO:0004857^molecular_function^enzyme inhibitor activity
PI A11_448	.	6192384	6192727	1-303[+]	.	.	sigP:1^17^0.626^YES	.	.	.	.	.
PI A11_445	Galactinol synthase 1	6199441	6201229	1-1257[+]	Galactinol synthase 1	PF01501.17^Glyco_transf_8^Glycosyl transferase family 8^77-258^E:5.6e-26`PF01501.17^Glyco_transf_8^Glycosyl transferase family 8^298-353^E:7.8e-09	.	ExpAA=25.31^PredHel=1^Topology=i25-47o	COG5597^Glycosyl Transferase	KEGG:ath:AT2G47180`KO:K18819	GO:0005737^cellular_component^cytoplasm`GO:0047216^molecular_function^inositol 3-alpha-galactosyltransferase activity`GO:0046872^molecular_function^metal ion binding`GO:0006012^biological_process^galactose metabolic process`GO:0009737^biological_process^response to abscisic acid`GO:0009409^biological_process^response to cold`GO:0009408^biological_process^response to heat`GO:0009644^biological_pro…	GO:0016757^molecular_function^transferase activity, transferring glycosyl groups
PI A11_447	.	6217945	6219564	1-1620[+]	.	PF11180.5^DUF2968^Protein of unknown function (DUF2968)^256-368^E:6.9e-06	.	ExpAA=20.44^PredHel=1^Topology=i52-74o	.	.	.	.
PI A11_442	Transcription factor MYB108	6246986	6248049	1-882[+]	Transcription factor MYB108	PF00249.28^Myb_DNA-binding^Myb-like DNA-binding domain^23-69^E:4.4e-16`PF13921.3^Myb_DNA-bind_6^Myb-like DNA-binding domain^26-84^E:2.5e-11`PF00249.28^Myb_DNA-binding^Myb-like DNA-binding domain^76-119^E:9.6e-15`PF13921.3^Myb_DNA-bind_6^Myb-like DNA-binding domain^82-126^E:9.9e-06	.	.	COG5147^Myblike DNAbinding domain containing protein	KEGG:ath:AT3G06490`KO:K09422	GO:0005634^cellular_component^nucleus`GO:0003677^molecular_function^DNA binding`GO:0003700^molecular_function^transcription factor activity, sequence-specific DNA binding`GO:0006952^biological_process^defense response`GO:0009737^biological_process^response to abscisic acid`GO:0009723^biological_process^response to ethylene`GO:0009620^biological_process^response to fungus`GO:0009753^biological_pro…	.
PI A11_443	Probable pectinesterase/pectinesterase inhibitor 32	6255015	6256104	1-915[+]	Probable pectinesterase/pectinesterase inhibitor 32	PF01095.16^Pectinesterase^Pectinesterase^29-133^E:1.3e-26`PF01095.16^Pectinesterase^Pectinesterase^174-293^E:5.9e-28	sigP:1^22^0.684^YES	.	COG4677^pectinesterase	KEGG:ath:AT3G43270`KO:K01051	GO:0005576^cellular_component^extracellular region`GO:0009505^cellular_component^plant-type cell wall`GO:0045330^molecular_function^aspartyl esterase activity`GO:0004857^molecular_function^enzyme inhibitor activity`GO:0030599^molecular_function^pectinesterase activity`GO:0042545^biological_process^cell wall modification`GO:0045490^biological_process^pectin catabolic process	GO:0030599^molecular_function^pectinesterase activity`GO:0042545^biological_process^cell wall modification`GO:0005618^cellular_component^cell wall
PI A11_444	.	6256834	6258902	1-756[+]	.	.	.	ExpAA=22.51^PredHel=1^Topology=i167-189o	.	.	.	.
PI A11_373	Probable pectinesterase/pectinesterase inhibitor 32	6341755	6342844	1-915[+]	Probable pectinesterase/pectinesterase inhibitor 32	PF01095.16^Pectinesterase^Pectinesterase^29-133^E:1.3e-26`PF01095.16^Pectinesterase^Pectinesterase^174-293^E:5.9e-28	sigP:1^22^0.684^YES	.	COG4677^pectinesterase	KEGG:ath:AT3G43270`KO:K01051	GO:0005576^cellular_component^extracellular region`GO:0009505^cellular_component^plant-type cell wall`GO:0045330^molecular_function^aspartyl esterase activity`GO:0004857^molecular_function^enzyme inhibitor activity`GO:0030599^molecular_function^pectinesterase activity`GO:0042545^biological_process^cell wall modification`GO:0045490^biological_process^pectin catabolic process	GO:0030599^molecular_function^pectinesterase activity`GO:0042545^biological_process^cell wall modification`GO:0005618^cellular_component^cell wall
PI A11_374	.	6343574	6345642	1-756[+]	.	.	.	ExpAA=22.51^PredHel=1^Topology=i167-189o	.	.	.	.
PI A11_375	Probable WRKY transcription factor 23	6374828	6376132	1-939[+]	Probable WRKY transcription factor 23	PF03106.12^WRKY^WRKY DNA -binding domain^158-215^E:5.9e-26	.	.	ENOG410YRNP^Transcription factor	KEGG:ath:AT2G47260	GO:0005634^cellular_component^nucleus`GO:0043565^molecular_function^sequence-specific DNA binding`GO:0003700^molecular_function^transcription factor activity, sequence-specific DNA binding`GO:0009733^biological_process^response to auxin`GO:0009624^biological_process^response to nematode`GO:0006351^biological_process^transcription, DNA-templated	GO:0003700^molecular_function^transcription factor activity, sequence-specific DNA binding`GO:0043565^molecular_function^sequence-specific DNA binding`GO:0006355^biological_process^regulation of transcription, DNA-templated
PI A11_477	Pentatricopeptide repeat-containing protein At2g31400, chloroplastic	6391312	6394707	1-2589[+]	Pentatricopeptide repeat-containing protein At2g31400, chloroplastic	PF01535.17^PPR^PPR repeat^185-206^E:0.56`PF13812.3^PPR_3^Pentatricopeptide repeat domain^209-263^E:4.1e-10`PF13041.3^PPR_2^PPR repeat family^215-262^E:2.1e-10`PF01535.17^PPR^PPR repeat^218-247^E:5.6e-07`PF17177.1^PPR_long^Pentacotripeptide-repeat region of PROPR^229-348^E:4.7e-10`PF13041.3^PPR_2^PPR repeat family^249-297^E:1.3e-10`PF01535.17^PPR^PPR repeat^252-283^E:0.0041`PF13812.3^PPR_3^Pentatr…	.	.	ENOG410Z7Z7^Pentatricopeptide repeat-containing protein	KEGG:ath:AT2G31400	GO:0009507^cellular_component^chloroplast`GO:0003677^molecular_function^DNA binding`GO:0010019^biological_process^chloroplast-nucleus signaling pathway`GO:0031930^biological_process^mitochondria-nucleus signaling pathway	GO:0005515^molecular_function^protein binding
PI A11_472	Ribonucleases P/MRP protein subunit POP1	6421114	6425597	1-2541[+]	Ribonucleases P/MRP protein subunit POP1	PF06978.8^POP1^Ribonucleases P/MRP protein subunit POP1^125-175^E:2.9e-12`PF08170.9^POPLD^POPLD (NUC188) domain^493-569^E:1.3e-16	.	.	ENOG410XT8N^processing of precursor 1, ribonuclease P MRP subunit (S. cerevisiae)	KEGG:hsa:10940`KO:K01164	GO:0005615^cellular_component^extracellular space`GO:0005655^cellular_component^nucleolar ribonuclease P complex`GO:0005654^cellular_component^nucleoplasm`GO:0000172^cellular_component^ribonuclease MRP complex`GO:0044822^molecular_function^poly(A) RNA binding`GO:0000171^molecular_function^ribonuclease MRP activity`GO:0004526^molecular_function^ribonuclease P activity`GO:0010467^biological_process…	GO:0004526^molecular_function^ribonuclease P activity`GO:0001682^biological_process^tRNA 5'-leader removal`GO:0006396^biological_process^RNA processing
PI A11_473	Peptidyl-prolyl cis-trans isomerase CYP21-4	6427799	6430951	1-675[+]	Peptidyl-prolyl cis-trans isomerase CYP21-4	PF00160.18^Pro_isomerase^Cyclophilin type peptidyl-prolyl cis-trans isomerase/CLD^83-219^E:1.2e-19	.	ExpAA=22.82^PredHel=1^Topology=i21-43o	ENOG410XQB4^peptidylprolyl isomerase domain and WD	KEGG:ath:AT3G66654	GO:0005768^cellular_component^endosome`GO:0005794^cellular_component^Golgi apparatus`GO:0016021^cellular_component^integral component of membrane`GO:0005886^cellular_component^plasma membrane`GO:0005802^cellular_component^trans-Golgi network`GO:0042277^molecular_function^peptide binding`GO:0003755^molecular_function^peptidyl-prolyl cis-trans isomerase activity`GO:0006457^biological_process^protei…	GO:0003755^molecular_function^peptidyl-prolyl cis-trans isomerase activity`GO:0000413^biological_process^protein peptidyl-prolyl isomerization`GO:0006457^biological_process^protein folding
PI A11_474	Beta-carotene isomerase D27, chloroplastic	6431621	6433827	281-1126[+]	Beta-carotene isomerase D27, chloroplastic	PF13225.3^DUF4033^Domain of unknown function (DUF4033)^165-246^E:2.1e-34	.	.	.	.	GO:0009507^cellular_component^chloroplast`GO:0016859^molecular_function^cis-trans isomerase activity`GO:0005506^molecular_function^iron ion binding`GO:0010223^biological_process^secondary shoot formation`GO:1901601^biological_process^strigolactone biosynthetic process	.
PI A11_475	.	6437912	6438595	1-684[+]	.	PF04043.12^PMEI^Plant invertase/pectin methylesterase inhibitor^79-220^E:4.1e-14	sigP:1^25^0.731^YES	.	.	.	.	GO:0004857^molecular_function^enzyme inhibitor activity
PI A11_478	.	6443198	6444231	1-621[+]	.	PF12776.4^Myb_DNA-bind_3^Myb/SANT-like DNA-binding domain^47-105^E:8.7e-08	.	.	.	.	.	.
PI A11_476	.	6458110	6459336	1-1227[+]	.	.	.	ExpAA=32.55^PredHel=1^Topology=o327-349i	.	.	.	.
PI A11_479	.	6469564	6474735	1-1692[+]	.	PF03087.11^DUF241^Arabidopsis protein of unknown function^46-265^E:2.7e-68`PF03087.11^DUF241^Arabidopsis protein of unknown function^318-560^E:1.4e-64	.	.	.	.	.	.
PI A11_525	.	6491137	6491418	.	.	.	.	.	.	.	.	.
PI A11_523	.	6491455	6491820	1-366[+]	.	.	sigP:1^22^0.766^YES	.	.	.	.	.
PI A11_521	.	6499872	6500150	.	.	.	.	.	.	.	.	.
PI A11_527	.	6500159	6507603	1-1056[+]	.	PF04043.12^PMEI^Plant invertase/pectin methylesterase inhibitor^15-124^E:2e-08`PF04043.12^PMEI^Plant invertase/pectin methylesterase inhibitor^203-344^E:4.4e-11	.	.	.	.	.	GO:0004857^molecular_function^enzyme inhibitor activity
PI A11_520	ATP-dependent Clp protease proteolytic subunit 5, chloroplastic {ECO:0000303|PubMed:11299370}	6517622	6521152	193-1101[+]	ATP-dependent Clp protease proteolytic subunit 5, chloroplastic {ECO:0000303|PubMed:11299370}	PF00574.20^CLP_protease^Clp protease^108-286^E:2.5e-79	.	.	COG0740^Cleaves peptides in various proteins in a process that requires ATP hydrolysis. Has a chymotrypsin-like activity. Plays a major role in the degradation of misfolded proteins (By similarity)	KEGG:ath:AT1G02560`KO:K01358	GO:0009507^cellular_component^chloroplast`GO:0009941^cellular_component^chloroplast envelope`GO:0009570^cellular_component^chloroplast stroma`GO:0009534^cellular_component^chloroplast thylakoid`GO:0009840^cellular_component^chloroplastic endopeptidase Clp complex`GO:0009532^cellular_component^plastid stroma`GO:0009579^cellular_component^thylakoid`GO:0004252^molecular_function^serine-type endopept…	.
PI A11_522	WRKY transcription factor 22	6522002	6523356	167-970[+]	WRKY transcription factor 22	PF03106.12^WRKY^WRKY DNA -binding domain^54-111^E:2e-25	.	.	ENOG410YMDW^WRKY transcription factor	KEGG:ath:AT4G01250`KO:K13425	GO:0005634^cellular_component^nucleus`GO:0043565^molecular_function^sequence-specific DNA binding`GO:0003700^molecular_function^transcription factor activity, sequence-specific DNA binding`GO:0006952^biological_process^defense response`GO:0010150^biological_process^leaf senescence`GO:0010200^biological_process^response to chitin`GO:0006351^biological_process^transcription, DNA-templated	GO:0003700^molecular_function^transcription factor activity, sequence-specific DNA binding`GO:0043565^molecular_function^sequence-specific DNA binding`GO:0006355^biological_process^regulation of transcription, DNA-templated
PI A11_519	.	6532043	6532840	1-798[+]	.	.	.	ExpAA=89.63^PredHel=4^Topology=o42-64i85-107o131-153i166-188o	.	.	.	.
PI A11_524	.	6546129	6553444	1-948[+]	.	.	.	ExpAA=23.99^PredHel=1^Topology=i5-27o	.	.	.	.
PI A11_526	.	6561908	6563498	1-1074[+]	.	.	sigP:1^19^0.916^YES	ExpAA=21.49^PredHel=1^Topology=i5-27o	.	.	.	.
PI A11_505	Zinc finger protein 6	6639686	6640527	1-591[+]	Zinc finger protein 6	PF13912.3^zf-C2H2_6^C2H2-type zinc finger^47-71^E:7.8e-05`PF13894.3^zf-C2H2_4^C2H2-type zinc finger^47-69^E:0.00038	.	.	ENOG4111859^NA	KEGG:ath:AT1G67030	GO:0022626^cellular_component^cytosolic ribosome`GO:0046872^molecular_function^metal ion binding`GO:0003700^molecular_function^transcription factor activity, sequence-specific DNA binding`GO:0044212^molecular_function^transcription regulatory region DNA binding`GO:0009736^biological_process^cytokinin-activated signaling pathway`GO:0009740^biological_process^gibberellic acid mediated signaling pat…	GO:0046872^molecular_function^metal ion binding
PI A11_498	.	6646264	6646824	1-561[+]	.	PF05553.8^DUF761^Cotton fibre expressed protein^148-183^E:2.2e-17	.	.	.	.	.	.
PI A11_502	CTP synthase	6648647	6654625	129-1772[+]	CTP synthase	PF06418.11^CTP_synth_N^CTP synthase N-terminus^2-272^E:7.6e-126`PF00117.25^GATase^Glutamine amidotransferase class-I^309-541^E:5.9e-55`PF07722.10^Peptidase_C26^Peptidase C26^385-527^E:4.1e-05	.	.	COG0504^Catalyzes the ATP-dependent amination of UTP to CTP with either L-glutamine or ammonia as the source of nitrogen (By similarity)	KEGG:ddi:DDB_G0280567`KO:K01937	GO:0005524^molecular_function^ATP binding`GO:0003883^molecular_function^CTP synthase activity`GO:0044210^biological_process^'de novo' CTP biosynthetic process`GO:0006241^biological_process^CTP biosynthetic process`GO:0006541^biological_process^glutamine metabolic process`GO:0008654^biological_process^phospholipid biosynthetic process`GO:0019856^biological_process^pyrimidine nucleobase biosyntheti…	GO:0003883^molecular_function^CTP synthase activity`GO:0006221^biological_process^pyrimidine nucleotide biosynthetic process`GO:0016787^molecular_function^hydrolase activity`GO:0006541^biological_process^glutamine metabolic process
PI A11_500	Phosphoribosylformylglycinamidine cyclo-ligase, chloroplastic	6655633	6658559	2-1279[+]	Phosphoribosylformylglycinamidine cyclo-ligase, chloroplastic/mitochondrial	PF00586.21^AIRS^AIR synthase related protein, N-terminal domain^142-247^E:3.7e-15`PF02769.19^AIRS_C^AIR synthase related protein, C-terminal domain^260-422^E:4.3e-37	.	.	.	.	GO:0009507^cellular_component^chloroplast`GO:0005739^cellular_component^mitochondrion`GO:0005524^molecular_function^ATP binding`GO:0004641^molecular_function^phosphoribosylformylglycinamidine cyclo-ligase activity`GO:0006189^biological_process^'de novo' IMP biosynthetic process	.
PI A11_506	Serine/threonine-protein phosphatase 7 long form homolog	6660635	6661650	.	.	.	.	.	.	ENOG410YHBV^Serine threonine-protein phosphatase 7 long form homolog	KEGG:ath:AT1G48120	GO:0046872^molecular_function^metal ion binding`GO:0004721^molecular_function^phosphoprotein phosphatase activity
PI A11_497	.	6667361	6668524	1-1164[+]	.	PF07816.8^DUF1645^Protein of unknown function (DUF1645)^127-355^E:4.8e-52	.	.	.	.	.	.
PI A11_499	.	6671014	6672703	1-786[+]	.	.	.	.	.	.	.	.
PI A11_503	Probable protein disulfide-isomerase A6	6673311	6676110	1-918[+]	Probable protein disulfide-isomerase A6	PF00085.17^Thioredoxin^Thioredoxin^28-80^E:4e-14`PF04756.10^OST3_OST6^OST3 / OST6 family, transporter family^110-219^E:1.5e-06`PF00085.17^Thioredoxin^Thioredoxin^111-215^E:1.3e-33`PF13098.3^Thioredoxin_2^Thioredoxin-like domain^126-211^E:5.1e-08`PF07749.9^ERp29^Endoplasmic reticulum protein ERp29, C-terminal domain^243-304^E:4.6e-12	.	.	.	.	GO:0005788^cellular_component^endoplasmic reticulum lumen`GO:0003756^molecular_function^protein disulfide isomerase activity`GO:0045454^biological_process^cell redox homeostasis	GO:0045454^biological_process^cell redox homeostasis`GO:0005783^cellular_component^endoplasmic reticulum
PI A11_504	.	6676568	6678280	1-459[+]	.	.	.	ExpAA=21.12^PredHel=1^Topology=i13-35o	.	.	.	.
PI A11_501	.	6678408	6680454	2-844[+]	.	.	.	.	.	.	.	.
PI A11_567	Myb-related protein P	6700363	6702767	1-1254[+]	Myb-related protein P	PF00249.28^Myb_DNA-binding^Myb-like DNA-binding domain^14-45^E:2.3e-07`PF13921.3^Myb_DNA-bind_6^Myb-like DNA-binding domain^17-109^E:1.8e-08`PF00249.28^Myb_DNA-binding^Myb-like DNA-binding domain^100-145^E:1.2e-16`PF13921.3^Myb_DNA-bind_6^Myb-like DNA-binding domain^103-150^E:5.7e-10	.	ExpAA=22.88^PredHel=1^Topology=i51-73o	COG5147^Myblike DNAbinding domain containing protein	.	GO:0005634^cellular_component^nucleus`GO:0003677^molecular_function^DNA binding`GO:0006355^biological_process^regulation of transcription, DNA-templated`GO:0006351^biological_process^transcription, DNA-templated	.
PI A11_571	.	6708669	6709227	.	.	.	.	.	.	.	.	.
PI A11_564	DnaJ protein ERDJ3B	6727338	6732104	329-1363[+]	DnaJ protein ERDJ3B	PF00226.28^DnaJ^DnaJ domain^27-88^E:1.1e-28`PF01556.15^DnaJ_C^DnaJ C terminal domain^138-328^E:2.1e-33	sigP:1^24^0.512^YES	.	COG0484^ATP binding to DnaK triggers the release of the substrate protein, thus completing the reaction cycle. Several rounds of ATP-dependent interactions between DnaJ, DnaK and GrpE are required for fully efficient folding. Also involved, together with DnaK and GrpE, in the DNA replication of plasmids through activation of initiation proteins (By similarity)	KEGG:ath:AT3G62600`KO:K09517	GO:0005783^cellular_component^endoplasmic reticulum`GO:0005788^cellular_component^endoplasmic reticulum lumen`GO:0005886^cellular_component^plasma membrane`GO:0052033^biological_process^pathogen-associated molecular pattern dependent induction by symbiont of host innate immune response`GO:0006457^biological_process^protein folding	.
PI A11_565	DnaJ protein ERDJ3B	6740616	6744657	319-1203[+]	DnaJ protein ERDJ3B	PF00226.28^DnaJ^DnaJ domain^27-88^E:9.1e-29`PF01556.15^DnaJ_C^DnaJ C terminal domain^138-241^E:4e-07	sigP:1^23^0.856^YES	ExpAA=16.71^PredHel=1^Topology=i7-24o	COG0484^ATP binding to DnaK triggers the release of the substrate protein, thus completing the reaction cycle. Several rounds of ATP-dependent interactions between DnaJ, DnaK and GrpE are required for fully efficient folding. Also involved, together with DnaK and GrpE, in the DNA replication of plasmids through activation of initiation proteins (By similarity)	KEGG:ath:AT3G62600`KO:K09517	GO:0005783^cellular_component^endoplasmic reticulum`GO:0005788^cellular_component^endoplasmic reticulum lumen`GO:0005886^cellular_component^plasma membrane`GO:0052033^biological_process^pathogen-associated molecular pattern dependent induction by symbiont of host innate immune response`GO:0006457^biological_process^protein folding	.
PI A11_570	.	6749782	6750727	1-684[+]	.	PF13456.3^RVT_3^Reverse transcriptase-like^86-196^E:4.2e-18	.	.	.	.	.	.
PI A11_569	.	6754296	6755111	1-816[+]	.	PF14111.3^DUF4283^Domain of unknown function (DUF4283)^58-149^E:5.7e-11`PF14392.3^zf-CCHC_4^Zinc knuckle^161-207^E:6.5e-17	.	.	.	.	.	.
PI A11_566	.	6762536	6763021	.	.	.	.	.	.	.	.	.
PI A11_563	.	6775448	6779105	182-2428[+]	.	PF01764.22^Lipase_3^Lipase (class 3)^393-529^E:1.1e-25	.	ExpAA=27.21^PredHel=1^Topology=o725-747i	.	.	.	GO:0006629^biological_process^lipid metabolic process
PI A11_568	Transmembrane protein 205	6781669	6783052	30-671[+]	Transmembrane protein 205	PF13664.3^DUF4149^Domain of unknown function (DUF4149)^47-148^E:5.2e-28	.	ExpAA=106.70^PredHel=5^Topology=i7-26o46-68i85-107o117-136i185-207o	.	KEGG:xla:444019	GO:0016021^cellular_component^integral component of membrane	.
PI A11_456	.	6823526	6825186	1-1311[+]	.	.	.	.	.	.	.	.
PI A11_455	.	6839329	6842140	229-1944[+]	.	PF13432.3^TPR_16^Tetratricopeptide repeat^250-314^E:0.0048`PF13181.3^TPR_8^Tetratricopeptide repeat^283-316^E:0.013	.	.	.	.	.	GO:0005515^molecular_function^protein binding
PI A11_487	Glycosyltransferase-like At3g57200 {ECO:0000305}	6894512	6895229	.	.	.	.	.	.	ENOG410ZM43^NA	KEGG:ath:AT3G57200	GO:0005737^cellular_component^cytoplasm`GO:0005576^cellular_component^extracellular region`GO:0009505^cellular_component^plant-type cell wall`GO:0005886^cellular_component^plasma membrane`GO:0016757^molecular_function^transferase activity, transferring glycosyl groups`GO:0007049^biological_process^cell cycle`GO:0030154^biological_process^cell differentiation`GO:0051301^biological_process^cell div…
PI A11_482	.	6909925	6910380	1-456[+]	.	PF14009.3^DUF4228^Domain of unknown function (DUF4228)^1-149^E:7.2e-23	.	.	.	.	.	.
PI A11_481	Probable E3 ubiquitin ligase SUD1	6916278	6918008	1-663[+]	Probable E3 ubiquitin ligase SUD1	PF12906.4^RINGv^RING-variant domain^20-67^E:1.1e-13`PF12428.5^DUF3675^Protein of unknown function (DUF3675)^73-187^E:6.1e-32	.	ExpAA=41.33^PredHel=2^Topology=i136-153o168-187i	COG5183^(Membrane-Associated Ring finger (C3HC4))	KEGG:ath:AT4G34100`KO:K10661	GO:0016021^cellular_component^integral component of membrane`GO:0016874^molecular_function^ligase activity`GO:0004842^molecular_function^ubiquitin-protein transferase activity`GO:0008270^molecular_function^zinc ion binding`GO:0042335^biological_process^cuticle development`GO:0010143^biological_process^cutin biosynthetic process`GO:0008299^biological_process^isoprenoid biosynthetic process`GO:1900…	GO:0008270^molecular_function^zinc ion binding
PI A11_483	.	6919375	6919635	.	.	.	.	.	.	.	.	.
PI A11_484	DNA replication licensing factor MCM7	6922281	6928256	3-2261[+]	DNA replication licensing factor MCM7	PF14551.3^MCM_N^MCM N-terminal domain^47-193^E:3.8e-22`PF00493.20^MCM^MCM2/3/5 family^348-670^E:2.3e-132`PF01078.18^Mg_chelatase^Magnesium chelatase, subunit ChlI^459-521^E:7.2e-05	sigP:1^17^0.617^YES	.	COG1241^dna replication licensing factor	KEGG:ath:AT4G02060`KO:K02210	GO:0005737^cellular_component^cytoplasm`GO:0042555^cellular_component^MCM complex`GO:0005634^cellular_component^nucleus`GO:0000347^cellular_component^THO complex`GO:0005524^molecular_function^ATP binding`GO:0003677^molecular_function^DNA binding`GO:0003678^molecular_function^DNA helicase activity`GO:0046872^molecular_function^metal ion binding`GO:0007049^biological_process^cell cycle`GO:0006270^b…	GO:0003677^molecular_function^DNA binding`GO:0005524^molecular_function^ATP binding`GO:0006260^biological_process^DNA replication
PI A11_485	Vacuolar protein sorting-associated protein 51 homolog	6931531	6938157	1-2244[+]	Vacuolar protein sorting-associated protein 51 homolog	PF08700.8^Vps51^Vps51/Vps67^43-128^E:1.4e-22`PF06148.8^COG2^COG (conserved oligomeric Golgi) complex component, COG2^45-159^E:1.2e-06`PF04124.9^Dor1^Dor1-like family^60-182^E:6.4e-10`PF15469.3^Sec5^Exocyst complex component Sec5^83-247^E:4.1e-12	.	.	ENOG410XPIF^vacuolar protein sorting 51 homolog (S. cerevisiae)	KEGG:xtr:613113	GO:1990745^cellular_component^EARP complex`GO:0000938^cellular_component^GARP complex`GO:0055037^cellular_component^recycling endosome`GO:0032456^biological_process^endocytic recycling`GO:0006869^biological_process^lipid transport`GO:0015031^biological_process^protein transport	GO:0017119^cellular_component^Golgi transport complex
PI A11_480	bZIP transcription factor 53 {ECO:0000303|PubMed:11906833}	6945229	6945657	1-429[+]	bZIP transcription factor 53 {ECO:0000303|PubMed:11906833}	PF07716.12^bZIP_2^Basic region leucine zipper^21-67^E:1.5e-08`PF00170.18^bZIP_1^bZIP transcription factor^23-80^E:5.3e-11	.	.	ENOG410YP2C^Ocs element-binding factor	KEGG:ath:AT3G62420	GO:0005634^cellular_component^nucleus`GO:0045735^molecular_function^nutrient reservoir activity`GO:0046982^molecular_function^protein heterodimerization activity`GO:0043565^molecular_function^sequence-specific DNA binding`GO:0003700^molecular_function^transcription factor activity, sequence-specific DNA binding`GO:0009267^biological_process^cellular response to starvation`GO:0006971^biological_pr…	GO:0003700^molecular_function^transcription factor activity, sequence-specific DNA binding`GO:0043565^molecular_function^sequence-specific DNA binding`GO:0006355^biological_process^regulation of transcription, DNA-templated
PI A11_486	Calvin cycle protein CP12-2, chloroplastic	6947726	6948109	.	.	.	.	.	.	ENOG4112442^Calvin cycle protein	KEGG:ath:AT3G62410	GO:0009507^cellular_component^chloroplast`GO:0009570^cellular_component^chloroplast stroma`GO:0043234^cellular_component^protein complex`GO:0005507^molecular_function^copper ion binding`GO:0016151^molecular_function^nickel cation binding`GO:0071454^biological_process^cellular response to anoxia`GO:0070417^biological_process^cellular response to cold`GO:0034605^biological_process^cellular response…
PI A11_575	Importin subunit alpha-1 {ECO:0000305}	7047073	7051319	189-1793[+]	Importin subunit alpha-1 {ECO:0000305}	PF01749.17^IBB^Importin beta binding domain^12-99^E:1.9e-25`PF00514.20^Arm^Armadillo/beta-catenin-like repeat^110-150^E:3.7e-11`PF13646.3^HEAT_2^HEAT repeats^123-192^E:8.7e-07`PF13513.3^HEAT_EZ^HEAT-like repeat^135-190^E:8.6e-09`PF00514.20^Arm^Armadillo/beta-catenin-like repeat^153-191^E:8.3e-12`PF02985.19^HEAT^HEAT repeat^165-191^E:0.00019`PF00514.20^Arm^Armadillo/beta-catenin-like repeat^194-23…	.	.	COG5064^importin subunit alpha	KEGG:ath:AT3G06720	GO:0005618^cellular_component^cell wall`GO:0005829^cellular_component^cytosol`GO:0005635^cellular_component^nuclear envelope`GO:0005643^cellular_component^nuclear pore`GO:0005730^cellular_component^nucleolus`GO:0005654^cellular_component^nucleoplasm`GO:0008139^molecular_function^nuclear localization sequence binding`GO:0008565^molecular_function^protein transporter activity`GO:0006607^biological_…	GO:0008565^molecular_function^protein transporter activity`GO:0006606^biological_process^protein import into nucleus`GO:0005634^cellular_component^nucleus`GO:0005737^cellular_component^cytoplasm`GO:0005515^molecular_function^protein binding
PI A11_572	GATA transcription factor 17	7053827	7054410	113-472[+]	GATA transcription factor 15	PF00320.24^GATA^GATA zinc finger^16-50^E:7.4e-17	.	.	COG5641^Transcription factor	KEGG:ath:AT3G06740	GO:0005634^cellular_component^nucleus`GO:0005667^cellular_component^transcription factor complex`GO:0003682^molecular_function^chromatin binding`GO:0000977^molecular_function^RNA polymerase II regulatory region sequence-specific DNA binding`GO:0001085^molecular_function^RNA polymerase II transcription factor binding`GO:0003700^molecular_function^transcription factor activity, sequence-specific DN…	GO:0003700^molecular_function^transcription factor activity, sequence-specific DNA binding`GO:0008270^molecular_function^zinc ion binding`GO:0043565^molecular_function^sequence-specific DNA binding`GO:0006355^biological_process^regulation of transcription, DNA-templated
PI A11_573	.	7066223	7066681	.	.	.	.	.	.	.	.	.
PI A11_576	Putative ribonuclease H protein At1g65750	7085294	7086292	1-570[+]	Putative ribonuclease H protein At1g65750	PF13456.3^RVT_3^Reverse transcriptase-like^52-171^E:8e-21	.	.	.	.	GO:0046872^molecular_function^metal ion binding`GO:0003676^molecular_function^nucleic acid binding`GO:0004523^molecular_function^RNA-DNA hybrid ribonuclease activity	.
PI A11_574	Histone H1	7086502	7087158	3-572[+]	Histone H1	PF00538.16^Linker_histone^linker histone H1 and H5 family^23-90^E:2.3e-19	.	.	ENOG410XYG5^histone h1	.	GO:0000786^cellular_component^nucleosome`GO:0005634^cellular_component^nucleus`GO:0003677^molecular_function^DNA binding`GO:0006334^biological_process^nucleosome assembly	GO:0003677^molecular_function^DNA binding`GO:0006334^biological_process^nucleosome assembly`GO:0000786^cellular_component^nucleosome`GO:0005634^cellular_component^nucleus
PI A11_467	.	7090519	7090947	1-429[+]	.	.	.	.	.	.	.	.
PI A11_469	Probable galacturonosyltransferase-like 7	7122893	7123996	1-1104[+]	Probable galacturonosyltransferase-like 7	PF01501.17^Glyco_transf_8^Glycosyl transferase family 8^91-344^E:2.2e-56	sigP:1^32^0.595^YES	.	ENOG41106K3^glycosyltransferase 8 domain containing	KEGG:ath:AT3G62660	GO:0005794^cellular_component^Golgi apparatus`GO:0000139^cellular_component^Golgi membrane`GO:0016021^cellular_component^integral component of membrane`GO:0047262^molecular_function^polygalacturonate 4-alpha-galacturonosyltransferase activity`GO:0016757^molecular_function^transferase activity, transferring glycosyl groups`GO:0071555^biological_process^cell wall organization`GO:0045489^biological_…	GO:0016757^molecular_function^transferase activity, transferring glycosyl groups
PI A11_468	COBRA-like protein 7	7129882	7132394	1071-1412[-]	.	.	.	.	.	.	.	.
PI A11_468	COBRA-like protein 7	7129882	7132394	1-1881[+]	COBRA-like protein 7	PF04833.12^COBRA^COBRA-like protein^207-382^E:6.7e-54	sigP:1^27^0.878^YES	.	ENOG410ZHV6^cobra-like protein	KEGG:ath:AT4G16120	GO:0031225^cellular_component^anchored component of membrane`GO:0046658^cellular_component^anchored component of plasma membrane`GO:0005768^cellular_component^endosome`GO:0005794^cellular_component^Golgi apparatus`GO:0009506^cellular_component^plasmodesma`GO:0005802^cellular_component^trans-Golgi network`GO:0016049^biological_process^cell growth`GO:0010215^biological_process^cellulose microfibril…	GO:0010215^biological_process^cellulose microfibril organization`GO:0016049^biological_process^cell growth`GO:0031225^cellular_component^anchored component of membrane
PI A11_470	Two-component response regulator ARR1	7132855	7134510	1-1257[+]	Two-component response regulator ARR1	PF00072.21^Response_reg^Response regulator receiver domain^11-117^E:9.7e-23`PF00249.28^Myb_DNA-binding^Myb-like DNA-binding domain^182-235^E:5.1e-07	.	.	COG0745^regulatoR	KEGG:ath:AT3G16857`KO:K14491	GO:0005634^cellular_component^nucleus`GO:0003677^molecular_function^DNA binding`GO:0000156^molecular_function^phosphorelay response regulator activity`GO:0003700^molecular_function^transcription factor activity, sequence-specific DNA binding`GO:0071368^biological_process^cellular response to cytokinin stimulus`GO:0009736^biological_process^cytokinin-activated signaling pathway`GO:0080022^biologic…	GO:0000160^biological_process^phosphorelay signal transduction system
PI A11_471	Syntaxin-41	7136086	7138112	1-960[+]	Syntaxin-41	PF05739.16^SNARE^SNARE domain^259-311^E:3.6e-16	.	ExpAA=22.57^PredHel=1^Topology=i292-314o	COG5325^SYNtaxin	KEGG:ath:AT5G26980`KO:K08489	GO:0016021^cellular_component^integral component of membrane`GO:0031201^cellular_component^SNARE complex`GO:0005802^cellular_component^trans-Golgi network`GO:0000149^molecular_function^SNARE binding`GO:0006886^biological_process^intracellular protein transport`GO:0048278^biological_process^vesicle docking`GO:0006906^biological_process^vesicle fusion	GO:0005515^molecular_function^protein binding
PI A11_582	.	7196191	7197393	1-777[+]	.	.	.	.	.	.	.	.
PI A11_581	Membrane-anchored ubiquitin-fold protein 3	7206752	7207585	1-381[+]	Membrane-anchored ubiquitin-fold protein 3	PF13881.3^Rad60-SLD_2^Ubiquitin-2 like Rad60 SUMO-like^25-120^E:5.2e-33`PF00240.20^ubiquitin^Ubiquitin family^43-96^E:1.9e-06	.	.	ENOG4111NRU^membrane-anchored ubiquitin-fold protein	KEGG:osa:4330742	GO:0005886^cellular_component^plasma membrane	GO:0005515^molecular_function^protein binding
PI A11_584	Monothiol glutaredoxin-S9	7213308	7213613	.	.	.	.	.	.	COG0695^Glutaredoxin	KEGG:ath:AT2G30540	GO:0005737^cellular_component^cytoplasm`GO:0051537^molecular_function^2 iron, 2 sulfur cluster binding`GO:0009055^molecular_function^electron carrier activity`GO:0046872^molecular_function^metal ion binding`GO:0015035^molecular_function^protein disulfide oxidoreductase activity`GO:0045454^biological_process^cell redox homeostasis
PI A11_583	Glutaredoxin-C11	7216855	7217163	1-309[+]	Glutaredoxin-C11	PF00462.21^Glutaredoxin^Glutaredoxin^14-75^E:1.2e-09	.	.	COG0695^Glutaredoxin	KEGG:ath:AT3G62950	GO:0005737^cellular_component^cytoplasm`GO:0009055^molecular_function^electron carrier activity`GO:0015035^molecular_function^protein disulfide oxidoreductase activity`GO:0045454^biological_process^cell redox homeostasis	GO:0009055^molecular_function^electron carrier activity`GO:0015035^molecular_function^protein disulfide oxidoreductase activity`GO:0045454^biological_process^cell redox homeostasis
PI A11_577	Monothiol glutaredoxin-S6	7258771	7259079	1-309[+]	Monothiol glutaredoxin-S6	PF00462.21^Glutaredoxin^Glutaredoxin^13-75^E:5.4e-11	.	.	COG0695^Glutaredoxin	KEGG:ath:AT3G62930	GO:0005737^cellular_component^cytoplasm`GO:0051537^molecular_function^2 iron, 2 sulfur cluster binding`GO:0009055^molecular_function^electron carrier activity`GO:0046872^molecular_function^metal ion binding`GO:0015035^molecular_function^protein disulfide oxidoreductase activity`GO:0045454^biological_process^cell redox homeostasis	GO:0009055^molecular_function^electron carrier activity`GO:0015035^molecular_function^protein disulfide oxidoreductase activity`GO:0045454^biological_process^cell redox homeostasis
PI A11_579	BTB/POZ domain-containing protein At1g03010	7266088	7269462	183-2084[+]	BTB/POZ domain-containing protein At1g03010	PF00651.28^BTB^BTB/POZ domain^38-122^E:1.1e-05`PF03000.11^NPH3^NPH3 family^211-481^E:1.3e-81	.	.	ENOG410YDWU^BTB POZ domain-containing protein	KEGG:ath:AT1G03010	GO:0009860^biological_process^pollen tube growth`GO:0016567^biological_process^protein ubiquitination	GO:0005515^molecular_function^protein binding
PI A11_580	Zinc finger CCCH domain-containing protein 32	7273052	7276872	166-1629[+]	Zinc finger CCCH domain-containing protein 32	PF00642.21^zf-CCCH^Zinc finger C-x8-C-x5-C-x3-H type (and similar)^51-76^E:2.3e-08`PF14608.3^zf-CCCH_2^RNA-binding, Nab2-type zinc finger^54-75^E:0.23`PF00642.21^zf-CCCH^Zinc finger C-x8-C-x5-C-x3-H type (and similar)^96-121^E:4.3e-10`PF14608.3^zf-CCCH_2^RNA-binding, Nab2-type zinc finger^100-120^E:0.18`PF00642.21^zf-CCCH^Zinc finger C-x8-C-x5-C-x3-H type (and similar)^156-180^E:1.3e-06`PF00642.2…	.	.	COG5063^zinc finger	.	GO:0005634^cellular_component^nucleus`GO:0003677^molecular_function^DNA binding`GO:0046872^molecular_function^metal ion binding	GO:0046872^molecular_function^metal ion binding
PI A11_578	Spermatogenesis-associated protein 20	7280757	7286249	205-2628[+]	Spermatogenesis-associated protein 20	PF03190.12^Thioredox_DsbH^Protein of unknown function, DUF255^71-231^E:2.5e-75`PF13899.3^Thioredoxin_7^Thioredoxin-like^91-180^E:6.1e-10	.	.	COG1331^mannose-6-phosphate isomerase activity	KEGG:hsa:64847	GO:0005576^cellular_component^extracellular region`GO:0003824^molecular_function^catalytic activity`GO:0030154^biological_process^cell differentiation`GO:0007275^biological_process^multicellular organism development`GO:0007283^biological_process^spermatogenesis	.
PI A11_595	MORC family CW-type zinc finger protein 4	7299556	7307435	326-5299[+]	MORC family CW-type zinc finger protein 4	PF07496.12^zf-CW^CW-type Zinc Finger^628-673^E:3e-14	.	.	ENOG411033B^MORC family CW-type zinc finger	KEGG:hsa:79710	GO:0005654^cellular_component^nucleoplasm`GO:0008270^molecular_function^zinc ion binding	GO:0008270^molecular_function^zinc ion binding
PI A11_600	Cullin-1	7309451	7315619	316-2526[+]	Cullin-1	PF00888.19^Cullin^Cullin family^23-636^E:3.2e-178`PF10557.6^Cullin_Nedd8^Cullin protein neddylation domain^666-728^E:6.6e-27	.	.	COG5647^cullin 1	KEGG:ath:AT4G02570`KO:K03347	GO:0000794^cellular_component^condensed nuclear chromosome`GO:0031461^cellular_component^cullin-RING ubiquitin ligase complex`GO:0005737^cellular_component^cytoplasm`GO:0005829^cellular_component^cytosol`GO:0005634^cellular_component^nucleus`GO:0009524^cellular_component^phragmoplast`GO:0005819^cellular_component^spindle`GO:0031625^molecular_function^ubiquitin protein ligase binding`GO:0009734^bi…	GO:0031625^molecular_function^ubiquitin protein ligase binding`GO:0006511^biological_process^ubiquitin-dependent protein catabolic process
PI A11_604	.	7332592	7333880	1-1089[+]	.	.	.	.	.	.	.	.
PI A11_602	.	7333922	7334468	1-351[+]	.	.	.	.	.	.	.	.
PI A11_603	.	7347052	7347501	1-360[+]	.	.	.	.	.	.	.	.
PI A11_598	Paladin	7356269	7358673	1-522[+]	.	PF14566.3^PTPlike_phytase^Inositol hexakisphosphate^5-159^E:9.3e-27	.	.	.	.	.	.
PI A11_598	Paladin	7356269	7358673	601-945[+]	Paladin	.	.	.	ENOG410YSN6^phosphatase domain containing, paladin 1	KEGG:hsa:27143	GO:0005829^cellular_component^cytosol`GO:0005634^cellular_component^nucleus`GO:0004725^molecular_function^protein tyrosine phosphatase activity`GO:0035335^biological_process^peptidyl-tyrosine dephosphorylation	.
PI A11_596	.	7364873	7365676	1-804[+]	.	PF13456.3^RVT_3^Reverse transcriptase-like^115-236^E:5.4e-25	.	.	.	.	.	.
PI A11_601	.	7368045	7369357	1-714[+]	.	PF03004.11^Transposase_24^Plant transposase (Ptta/En/Spm family)^91-157^E:1e-05	.	.	.	.	.	.
PI A11_597	.	7380076	7381583	.	.	.	.	.	.	.	.	.
PI A11_599	Protein indeterminate-domain 2 {ECO:0000303|PubMed:16784536}	7387175	7389483	603-974[-]	.	.	.	.	.	.	.	.
PI A11_599	Protein indeterminate-domain 2 {ECO:0000303|PubMed:16784536}	7387175	7389483	1-1722[+]	Protein indeterminate-domain 2 {ECO:0000303|PubMed:16784536}	PF12171.5^zf-C2H2_jaz^Zinc-finger double-stranded RNA-binding^107-129^E:9.4e-05`PF12874.4^zf-met^Zinc-finger of C2H2 type^107-129^E:0.0024`PF13912.3^zf-C2H2_6^C2H2-type zinc finger^107-129^E:0.057	.	.	COG5048^Zinc finger protein	KEGG:ath:AT3G50700	GO:0003677^molecular_function^DNA binding`GO:0046872^molecular_function^metal ion binding`GO:0003700^molecular_function^transcription factor activity, sequence-specific DNA binding`GO:0006355^biological_process^regulation of transcription, DNA-templated`GO:0006351^biological_process^transcription, DNA-templated	GO:0046872^molecular_function^metal ion binding
PI A11_651	.	7392755	7399289	1-948[+]	.	.	.	.	.	.	.	.
PI A11_648	.	7399407	7401334	1-1344[+]	.	.	.	.	.	.	.	.
PI A11_646	Nuclear transcription factor Y subunit B-5	7419718	7420218	1-501[+]	Nuclear transcription factor Y subunit B-5	PF00808.20^CBFD_NFYB_HMF^Histone-like transcription factor (CBF/NF-Y) and archaeal histone^37-101^E:2.4e-27	.	.	COG2036^Core component of nucleosome. Nucleosomes wrap and compact DNA into chromatin, limiting DNA accessibility to the cellular machineries which require DNA as a template. Histones thereby play a central role in transcription regulation, DNA repair, DNA replication and chromosomal stability. DNA accessibility is regulated via a complex set of post-translational modifications of histones, also …	KEGG:ath:AT2G47810	GO:0005634^cellular_component^nucleus`GO:0043565^molecular_function^sequence-specific DNA binding`GO:0003700^molecular_function^transcription factor activity, sequence-specific DNA binding`GO:0006351^biological_process^transcription, DNA-templated	.
PI A11_650	Potassium transporter 5	7423007	7424893	1-1311[+]	Potassium transporter 5	PF02705.13^K_trans^K+ potassium transporter^2-81^E:1.9e-26`PF02705.13^K_trans^K+ potassium transporter^118-297^E:1.6e-39	.	ExpAA=123.94^PredHel=5^Topology=i2-21o26-48i118-140o144-166i171-190o	COG3158^Transport of potassium into the cell (By similarity)	KEGG:osa:4326945`KO:K03549	GO:0016021^cellular_component^integral component of membrane`GO:0016020^cellular_component^membrane`GO:0015079^molecular_function^potassium ion transmembrane transporter activity	GO:0015079^molecular_function^potassium ion transmembrane transporter activity`GO:0071805^biological_process^potassium ion transmembrane transport`GO:0016020^cellular_component^membrane
PI A11_649	Potassium transporter 5	7424929	7426776	1-723[+]	Potassium transporter 5	PF02705.13^K_trans^K+ potassium transporter^62-228^E:3.2e-46	.	ExpAA=65.19^PredHel=3^Topology=i58-80o95-117i182-204o	COG3158^Transport of potassium into the cell (By similarity)	KEGG:ath:AT4G13420`KO:K03549	GO:0016021^cellular_component^integral component of membrane`GO:0016020^cellular_component^membrane`GO:0005886^cellular_component^plasma membrane`GO:0015079^molecular_function^potassium ion transmembrane transporter activity`GO:0009674^molecular_function^potassium:sodium symporter activity	GO:0015079^molecular_function^potassium ion transmembrane transporter activity`GO:0071805^biological_process^potassium ion transmembrane transport`GO:0016020^cellular_component^membrane
PI A11_647	MORC family CW-type zinc finger protein 4	7481251	7488733	326-5344[+]	MORC family CW-type zinc finger protein 4	PF07496.12^zf-CW^CW-type Zinc Finger^628-673^E:3e-14	.	.	ENOG411033B^MORC family CW-type zinc finger	KEGG:hsa:79710	GO:0005654^cellular_component^nucleoplasm`GO:0008270^molecular_function^zinc ion binding	GO:0008270^molecular_function^zinc ion binding
PI A11_591	Spermatogenesis-associated protein 20	7501855	7507347	205-2628[+]	Spermatogenesis-associated protein 20	PF03190.12^Thioredox_DsbH^Protein of unknown function, DUF255^71-231^E:2.5e-75`PF13899.3^Thioredoxin_7^Thioredoxin-like^91-180^E:6.1e-10	.	.	COG1331^mannose-6-phosphate isomerase activity	KEGG:hsa:64847	GO:0005576^cellular_component^extracellular region`GO:0003824^molecular_function^catalytic activity`GO:0030154^biological_process^cell differentiation`GO:0007275^biological_process^multicellular organism development`GO:0007283^biological_process^spermatogenesis	.
PI A11_586	Zinc finger CCCH domain-containing protein 32	7511232	7515052	166-1629[+]	Zinc finger CCCH domain-containing protein 32	PF00642.21^zf-CCCH^Zinc finger C-x8-C-x5-C-x3-H type (and similar)^51-76^E:2.3e-08`PF14608.3^zf-CCCH_2^RNA-binding, Nab2-type zinc finger^54-75^E:0.23`PF00642.21^zf-CCCH^Zinc finger C-x8-C-x5-C-x3-H type (and similar)^96-121^E:4.3e-10`PF14608.3^zf-CCCH_2^RNA-binding, Nab2-type zinc finger^100-120^E:0.18`PF00642.21^zf-CCCH^Zinc finger C-x8-C-x5-C-x3-H type (and similar)^156-180^E:1.3e-06`PF00642.2…	.	.	COG5063^zinc finger	.	GO:0005634^cellular_component^nucleus`GO:0003677^molecular_function^DNA binding`GO:0046872^molecular_function^metal ion binding	GO:0046872^molecular_function^metal ion binding
PI A11_585	BTB/POZ domain-containing protein At1g03010	7518642	7522016	183-2084[+]	BTB/POZ domain-containing protein At1g03010	PF00651.28^BTB^BTB/POZ domain^38-122^E:1.1e-05`PF03000.11^NPH3^NPH3 family^211-481^E:1.3e-81	.	.	ENOG410YDWU^BTB POZ domain-containing protein	KEGG:ath:AT1G03010	GO:0009860^biological_process^pollen tube growth`GO:0016567^biological_process^protein ubiquitination	GO:0005515^molecular_function^protein binding
PI A11_590	Monothiol glutaredoxin-S6	7529088	7529396	1-309[+]	Monothiol glutaredoxin-S6	PF00462.21^Glutaredoxin^Glutaredoxin^13-75^E:5.4e-11	.	.	COG0695^Glutaredoxin	KEGG:ath:AT3G62930	GO:0005737^cellular_component^cytoplasm`GO:0051537^molecular_function^2 iron, 2 sulfur cluster binding`GO:0009055^molecular_function^electron carrier activity`GO:0046872^molecular_function^metal ion binding`GO:0015035^molecular_function^protein disulfide oxidoreductase activity`GO:0045454^biological_process^cell redox homeostasis	GO:0009055^molecular_function^electron carrier activity`GO:0015035^molecular_function^protein disulfide oxidoreductase activity`GO:0045454^biological_process^cell redox homeostasis
PI A11_588	Glutaredoxin-C11	7571344	7571652	1-309[+]	Glutaredoxin-C11	PF00462.21^Glutaredoxin^Glutaredoxin^14-75^E:1.2e-09	.	.	COG0695^Glutaredoxin	KEGG:ath:AT3G62950	GO:0005737^cellular_component^cytoplasm`GO:0009055^molecular_function^electron carrier activity`GO:0015035^molecular_function^protein disulfide oxidoreductase activity`GO:0045454^biological_process^cell redox homeostasis	GO:0009055^molecular_function^electron carrier activity`GO:0015035^molecular_function^protein disulfide oxidoreductase activity`GO:0045454^biological_process^cell redox homeostasis
PI A11_589	Monothiol glutaredoxin-S9	7574894	7575199	.	.	.	.	.	.	COG0695^Glutaredoxin	KEGG:ath:AT2G30540	GO:0005737^cellular_component^cytoplasm`GO:0051537^molecular_function^2 iron, 2 sulfur cluster binding`GO:0009055^molecular_function^electron carrier activity`GO:0046872^molecular_function^metal ion binding`GO:0015035^molecular_function^protein disulfide oxidoreductase activity`GO:0045454^biological_process^cell redox homeostasis
PI A11_587	Membrane-anchored ubiquitin-fold protein 3	7580922	7581755	1-381[+]	Membrane-anchored ubiquitin-fold protein 3	PF13881.3^Rad60-SLD_2^Ubiquitin-2 like Rad60 SUMO-like^25-120^E:5.2e-33`PF00240.20^ubiquitin^Ubiquitin family^43-96^E:1.9e-06	.	.	ENOG4111NRU^membrane-anchored ubiquitin-fold protein	KEGG:osa:4330742	GO:0005886^cellular_component^plasma membrane	GO:0005515^molecular_function^protein binding
PI A11_542	.	7599367	7600692	1-1326[+]	.	.	.	.	.	.	.	.
PI A11_541	.	7600717	7601457	1-741[+]	.	.	.	.	.	.	.	.
PI A11_540	CASP-like protein 1E1	7644261	7645937	120-680[+]	CASP-like protein 1E1	PF04535.9^DUF588^Domain of unknown function (DUF588)^15-168^E:1.8e-38	.	ExpAA=88.79^PredHel=4^Topology=i22-41o72-94i107-129o159-181i	ENOG410YQ35^CASP-like protein	KEGG:vvi:100244310	GO:0005829^cellular_component^cytosol`GO:0016021^cellular_component^integral component of membrane`GO:0005886^cellular_component^plasma membrane`GO:0051536^molecular_function^iron-sulfur cluster binding`GO:0016226^biological_process^iron-sulfur cluster assembly	.
PI A11_543	Protein LOL2	7649279	7650609	1-492[+]	Protein LOL2	.	.	.	ENOG410YSKH^LSD1 zinc finger	KEGG:ath:AT4G21610	GO:0005634^cellular_component^nucleus`GO:0009617^biological_process^response to bacterium	.
PI A11_538	.	7670440	7671766	1-597[+]	.	PF08524.8^rRNA_processing^rRNA processing^61-191^E:1e-13	.	.	.	.	.	.
PI A11_539	Protein TRANSPORT INHIBITOR RESPONSE 1	7673630	7676733	241-1998[+]	Protein TRANSPORT INHIBITOR RESPONSE 1	PF12937.4^F-box-like^F-box-like^10-40^E:1.1e-05`PF13516.3^LRR_6^Leucine Rich repeat^289-310^E:1.8	.	.	ENOG410XQ54^F-box and leucine-rich repeat protein	KEGG:ath:AT3G62980`KO:K14485	GO:0005634^cellular_component^nucleus`GO:0019005^cellular_component^SCF ubiquitin ligase complex`GO:0010011^molecular_function^auxin binding`GO:0038198^molecular_function^auxin receptor activity`GO:0000822^molecular_function^inositol hexakisphosphate binding`GO:0004842^molecular_function^ubiquitin-protein transferase activity`GO:0009734^biological_process^auxin-activated signaling pathway`GO:0007…	GO:0005515^molecular_function^protein binding
PI A11_528	Copal-8-ol diphosphate hydratase, chloroplastic	7732174	7734907	1-1029[+]	Copal-8-ol diphosphate hydratase, chloroplastic	PF03936.13^Terpene_synth_C^Terpene synthase family, metal binding domain^49-206^E:3.3e-19	.	.	.	KEGG:ag:ADJ93862	GO:0009507^cellular_component^chloroplast`GO:0000287^molecular_function^magnesium ion binding`GO:0010333^molecular_function^terpene synthase activity`GO:0006952^biological_process^defense response`GO:0033385^biological_process^geranylgeranyl diphosphate metabolic process`GO:0016114^biological_process^terpenoid biosynthetic process	GO:0000287^molecular_function^magnesium ion binding`GO:0010333^molecular_function^terpene synthase activity`GO:0016829^molecular_function^lyase activity
PI A11_529	N-alpha-acetyltransferase 20	7740018	7740381	1-309[+]	N-alpha-acetyltransferase 20	.	sigP:1^22^0.51^YES	.	COG0456^acetyltransferase	KEGG:ddi:DDB_G0276345`KO:K17972	GO:0005737^cellular_component^cytoplasm`GO:0031416^cellular_component^NatB complex`GO:0004596^molecular_function^peptide alpha-N-acetyltransferase activity`GO:0017196^biological_process^N-terminal peptidyl-methionine acetylation	.
PI A11_554	F-box protein SKIP17	7811800	7816156	1-1680[+]	F-box protein SKIP17	PF12937.4^F-box-like^F-box-like^104-147^E:1.3e-06	.	.	ENOG410XQ54^F-box and leucine-rich repeat protein	KEGG:ath:AT4G02740`KO:K10268	GO:0005634^cellular_component^nucleus`GO:0016567^biological_process^protein ubiquitination	GO:0005515^molecular_function^protein binding
PI A11_557	.	7816348	7817520	1-495[+]	.	.	.	ExpAA=32.51^PredHel=1^Topology=o110-132i	.	.	.	.
PI A11_559	.	7819085	7819993	1-909[+]	.	PF05910.9^DUF868^Plant protein of unknown function (DUF868)^27-300^E:1.1e-100	.	.	.	.	.	.
PI A11_555	Transcription repressor OFP12	7839247	7840020	.	.	.	.	.	.	ENOG410YWPI^Pfam:DUF623	KEGG:ath:AT1G05420	GO:0005634^cellular_component^nucleus`GO:0045892^biological_process^negative regulation of transcription, DNA-templated`GO:0006351^biological_process^transcription, DNA-templated
PI A11_560	Late embryogenesis abundant protein D-34	7846747	7847722	1-777[+]	Late embryogenesis abundant protein D-34	PF04927.9^SMP^Seed maturation protein^16-71^E:1.1e-17`PF04927.9^SMP^Seed maturation protein^132-189^E:1.2e-21`PF04927.9^SMP^Seed maturation protein^198-255^E:9.9e-20	.	.	.	.	.	.
PI A11_562	Late embryogenesis abundant protein D-34	7852965	7853478	1-435[+]	Late embryogenesis abundant protein D-34	PF04927.9^SMP^Seed maturation protein^20-77^E:3.3e-16`PF04927.9^SMP^Seed maturation protein^85-142^E:4.2e-17	.	.	.	.	.	.
PI A11_561	Late embryogenesis abundant protein D-34	7854927	7855567	1-510[+]	Late embryogenesis abundant protein D-34	PF04927.9^SMP^Seed maturation protein^43-100^E:1.5e-19`PF04927.9^SMP^Seed maturation protein^108-165^E:1.9e-17	.	.	.	.	.	.
PI A11_553	.	7858035	7858655	1-621[+]	.	PF15365.3^PNRC^Proline-rich nuclear receptor coactivator^121-201^E:2.5e-13	.	.	.	.	.	.
PI A11_556	.	7864828	7866405	233-1096[+]	.	PF04570.11^zf-FLZ^zinc-finger of the FCS-type, C2-C2^236-283^E:1.5e-21	.	.	.	.	.	.
PI A11_558	F-box/kelch-repeat protein SKIP30	7882320	7883357	1-1038[+]	F-box/kelch-repeat protein SKIP30	PF00646.30^F-box^F-box domain^6-45^E:0.01`PF01344.22^Kelch_1^Kelch motif^92-146^E:4.1e-08`PF13415.3^Kelch_3^Galactose oxidase, central domain^101-157^E:0.00012`PF01344.22^Kelch_1^Kelch motif^149-194^E:2.3e-10`PF01344.22^Kelch_1^Kelch motif^277-330^E:0.00021	.	.	ENOG4110X8D^Kelch repeat-containing F-box family protein	KEGG:ath:AT3G63220	GO:0016567^biological_process^protein ubiquitination	GO:0005515^molecular_function^protein binding
PI A11_547	Non-specific lipid-transfer protein-like protein At2g13820	7892363	7897158	1-987[+]	Non-specific lipid-transfer protein-like protein At2g13820	PF14368.3^LTP_2^Probable lipid transfer^17-103^E:5.3e-16`PF00234.19^Tryp_alpha_amyl^Protease inhibitor/seed storage/LTP family^27-103^E:9.9e-08`PF14368.3^LTP_2^Probable lipid transfer^173-269^E:2.3e-16`PF00234.19^Tryp_alpha_amyl^Protease inhibitor/seed storage/LTP family^192-269^E:5.7e-10	sigP:1^24^0.921^YES	.	ENOG410Z3NP^Non-specific lipid-transfer protein-like protein	KEGG:ath:AT2G13820	GO:0046658^cellular_component^anchored component of plasma membrane`GO:0005576^cellular_component^extracellular region`GO:0005886^cellular_component^plasma membrane`GO:0008289^molecular_function^lipid binding`GO:0006869^biological_process^lipid transport	.
PI A11_544	.	7898737	7898916	.	.	.	.	.	.	.	.	.
PI A11_545	50S ribosomal protein L24 {ECO:0000255|HAMAP-Rule:MF_01326}	7899457	7900954	1-492[+]	50S ribosomal protein L24 {ECO:0000255|HAMAP-Rule:MF_01326}	PF17136.1^ribosomal_L24^Ribosomal proteins 50S L24/mitochondrial 39S L24^38-95^E:1.1e-17	.	.	COG0198^One of the proteins that surrounds the polypeptide exit tunnel on the outside of the subunit (By similarity)	KEGG:mes:Meso_1667`KO:K02895	GO:0005840^cellular_component^ribosome`GO:0019843^molecular_function^rRNA binding`GO:0003735^molecular_function^structural constituent of ribosome`GO:0006412^biological_process^translation	.
PI A11_546	Anamorsin homolog {ECO:0000255|HAMAP-Rule:MF_03115}	7901481	7904299	131-946[+]	Anamorsin homolog {ECO:0000255|HAMAP-Rule:MF_03115}	PF05093.10^CIAPIN1^Cytokine-induced anti-apoptosis inhibitor 1, Fe-S biogenesis^191-262^E:1e-16	.	.	COG5636^Component of the cytosolic iron-sulfur (Fe S) protein assembly machinery. Required for the maturation of extramitochondrial Fe S proteins (By similarity). Has anti- apoptotic effects in the cell. Involved in negative control of H(2)O(2)-induced cell death, probably by tethering the pro- apoptotic factor tah18 in the cytoplasm in the absence of oxidative stress (By similarity)	.	GO:0005737^cellular_component^cytoplasm`GO:0005758^cellular_component^mitochondrial intermembrane space`GO:0051537^molecular_function^2 iron, 2 sulfur cluster binding`GO:0009055^molecular_function^electron carrier activity`GO:0046872^molecular_function^metal ion binding`GO:0008168^molecular_function^methyltransferase activity`GO:0016226^biological_process^iron-sulfur cluster assembly`GO:0043066^b…	GO:0051536^molecular_function^iron-sulfur cluster binding`GO:0016226^biological_process^iron-sulfur cluster assembly`GO:0005737^cellular_component^cytoplasm
PI A11_551	.	7919864	7920778	1-915[+]	.	.	.	.	.	.	.	.
PI A11_548	.	7920794	7922609	1-756[+]	.	.	.	.	.	.	.	.
PI A11_552	Serine/threonine-protein phosphatase 7 long form homolog	7957223	7957674	.	.	.	.	.	.	ENOG410YHBV^Serine threonine-protein phosphatase 7 long form homolog	KEGG:ath:AT1G48120	GO:0046872^molecular_function^metal ion binding`GO:0004721^molecular_function^phosphoprotein phosphatase activity
PI A11_550	Type IV inositol polyphosphate 5-phosphatase 7 {ECO:0000303|PubMed:21677096}	7974869	7975422	1-450[+]	Type IV inositol polyphosphate 5-phosphatase 7 {ECO:0000303|PubMed:21677096}	PF03372.20^Exo_endo_phos^Endonuclease/Exonuclease/phosphatase family^22-101^E:4.1e-11	.	.	COG5411^inositol	KEGG:ath:AT2G32010	GO:0005634^cellular_component^nucleus`GO:0005886^cellular_component^plasma membrane`GO:0034485^molecular_function^phosphatidylinositol-3,4,5-trisphosphate 5-phosphatase activity`GO:0004439^molecular_function^phosphatidylinositol-4,5-bisphosphate 5-phosphatase activity`GO:0071472^biological_process^cellular response to salt stress`GO:0010305^biological_process^leaf vascular tissue pattern formatio…	.
PI A11_549	Type I inositol polyphosphate 5-phosphatase 4 {ECO:0000305}	7975432	7975883	1-327[+]	Type I inositol polyphosphate 5-phosphatase 4 {ECO:0000305}	PF03372.20^Exo_endo_phos^Endonuclease/Exonuclease/phosphatase family^4-106^E:9.5e-11	.	.	COG5411^inositol	KEGG:ath:AT3G63240	GO:0016787^molecular_function^hydrolase activity`GO:0046856^biological_process^phosphatidylinositol dephosphorylation	.
PI A11_628	.	7989020	7991891	1-441[+]	.	.	.	.	.	.	.	.
PI A11_626	Protein NETWORKED 1D {ECO:0000303|PubMed:22840520}	8015040	8027269	1-5574[+]	Protein NETWORKED 1D {ECO:0000303|PubMed:22840520}	PF07765.9^KIP1^KIP1-like protein^48-121^E:5.5e-37	.	.	ENOG410XW3C^NA	KEGG:ath:AT1G03080	GO:0005886^cellular_component^plasma membrane	GO:0003779^molecular_function^actin binding
PI A11_627	Sulfate transporter 3.1	8028772	8033085	1-1974[+]	Sulfate transporter 3.1	PF00916.17^Sulfate_transp^Sulfate permease family^81-460^E:6.2e-133`PF01740.18^STAS^STAS domain^513-631^E:2.2e-33	.	ExpAA=234.86^PredHel=10^Topology=i133-150o160-182i191-213o246-263i270-292o323-345i366-383o398-420i425-447o462-484i	COG0659^sulfate transporter	KEGG:ath:AT3G51895`KO:K17471	GO:0009507^cellular_component^chloroplast`GO:0005887^cellular_component^integral component of plasma membrane`GO:0008271^molecular_function^secondary active sulfate transmembrane transporter activity`GO:0015116^molecular_function^sulfate transmembrane transporter activity`GO:0015293^molecular_function^symporter activity`GO:1902358^biological_process^sulfate transmembrane transport`GO:0008272^biol…	GO:0015116^molecular_function^sulfate transmembrane transporter activity`GO:0008272^biological_process^sulfate transport`GO:0016021^cellular_component^integral component of membrane
PI A11_622	.	8148793	8149937	.	.	.	.	.	.	.	.	.
PI A11_621	ETO1-like protein 1	8182972	8186872	480-3149[+]	ETO1-like protein 1	PF13181.3^TPR_8^Tetratricopeptide repeat^711-739^E:0.086`PF13176.3^TPR_7^Tetratricopeptide repeat^712-741^E:0.013	.	.	ENOG410ZP3V^Ethylene-overproduction protein	KEGG:ath:AT4G02680	GO:0005622^cellular_component^intracellular`GO:0009873^biological_process^ethylene-activated signaling pathway`GO:0016567^biological_process^protein ubiquitination`GO:0010364^biological_process^regulation of ethylene biosynthetic process	GO:0005515^molecular_function^protein binding
PI A11_594	Callose synthase 5	8195252	8198822	1-312[+]	Callose synthase 5	PF02364.12^Glucan_synthase^1,3-beta-glucan synthase component^4-87^E:1.2e-18	.	.	ENOG410XQ8V^synthase	KEGG:ath:AT2G13680`KO:K11000	GO:0000148^cellular_component^1,3-beta-D-glucan synthase complex`GO:0016021^cellular_component^integral component of membrane`GO:0003843^molecular_function^1,3-beta-D-glucan synthase activity`GO:0006075^biological_process^(1->3)-beta-D-glucan biosynthetic process`GO:0071555^biological_process^cell wall organization`GO:0009556^biological_process^microsporogenesis`GO:0009846^biological_process^poll…	GO:0003843^molecular_function^1,3-beta-D-glucan synthase activity`GO:0006075^biological_process^(1->3)-beta-D-glucan biosynthetic process`GO:0000148^cellular_component^1,3-beta-D-glucan synthase complex`GO:0016020^cellular_component^membrane
PI A11_592	Callose synthase 5	8198853	8199783	1-681[+]	Callose synthase 5	PF02364.12^Glucan_synthase^1,3-beta-glucan synthase component^120-213^E:5e-33	.	ExpAA=22.97^PredHel=1^Topology=o168-190i	ENOG410XQ8V^synthase	KEGG:ath:AT2G13680`KO:K11000	GO:0000148^cellular_component^1,3-beta-D-glucan synthase complex`GO:0016021^cellular_component^integral component of membrane`GO:0003843^molecular_function^1,3-beta-D-glucan synthase activity`GO:0006075^biological_process^(1->3)-beta-D-glucan biosynthetic process`GO:0071555^biological_process^cell wall organization`GO:0009556^biological_process^microsporogenesis`GO:0009846^biological_process^poll…	GO:0003843^molecular_function^1,3-beta-D-glucan synthase activity`GO:0006075^biological_process^(1->3)-beta-D-glucan biosynthetic process`GO:0000148^cellular_component^1,3-beta-D-glucan synthase complex`GO:0016020^cellular_component^membrane
PI A11_593	Zinc finger protein MAGPIE {ECO:0000303|PubMed:17785527}	8257436	8259753	1-822[+]	Protein indeterminate-domain 12 {ECO:0000303|PubMed:16784536}	.	.	.	COG5048^Zinc finger protein	KEGG:ath:AT4G02670	GO:0003677^molecular_function^DNA binding`GO:0046872^molecular_function^metal ion binding`GO:0003700^molecular_function^transcription factor activity, sequence-specific DNA binding`GO:0006355^biological_process^regulation of transcription, DNA-templated`GO:0006351^biological_process^transcription, DNA-templated	.
PI A11_652	Protein SPIRRIG {ECO:0000303|PubMed:19392685}	8288602	8306192	126-10820[+]	Protein SPIRRIG {ECO:0000303|PubMed:19392685}	PF14844.3^PH_BEACH^PH domain associated with Beige/BEACH^2855-2909^E:4.2e-08`PF02138.15^Beach^Beige/BEACH domain^2948-3227^E:2.9e-120`PF00400.29^WD40^WD domain, G-beta repeat^3311-3340^E:0.19`PF00400.29^WD40^WD domain, G-beta repeat^3357-3391^E:6.4e-05	.	.	ENOG410XNQC^beige BEACH domain containing protein	KEGG:ath:AT1G03060	GO:0000932^cellular_component^cytoplasmic mRNA processing body`GO:0009825^biological_process^multidimensional cell growth`GO:0009737^biological_process^response to abscisic acid`GO:0010090^biological_process^trichome morphogenesis`GO:0007033^biological_process^vacuole organization	GO:0005515^molecular_function^protein binding
PI A11_656	Calmodulin	8314070	8314790	1-450[+]	Calmodulin	PF13499.3^EF-hand_7^EF-hand domain pair^12-73^E:1.8e-08`PF13405.3^EF-hand_6^EF-hand domain^12-39^E:3.2e-06`PF13202.3^EF-hand_5^EF hand^15-36^E:0.0021`PF13833.3^EF-hand_8^EF-hand domain pair^25-74^E:0.027`PF13833.3^EF-hand_8^EF-hand domain pair^64-109^E:0.0003`PF10591.6^SPARC_Ca_bdg^Secreted protein acidic and rich in cysteine Ca binding region^74-143^E:0.00023`PF00036.29^EF-hand_1^EF hand^84-111^…	.	.	.	.	GO:0005509^molecular_function^calcium ion binding	GO:0005509^molecular_function^calcium ion binding`GO:0007165^biological_process^signal transduction`GO:0005578^cellular_component^proteinaceous extracellular matrix
PI A11_655	2-methyl-6-phytyl-1,4-hydroquinone methyltransferase, chloroplastic	8316293	8318981	260-1342[+]	2-methyl-6-phytyl-1,4-hydroquinone methyltransferase, chloroplastic	PF13489.3^Methyltransf_23^Methyltransferase domain^104-273^E:3.6e-09`PF01209.15^Ubie_methyltran^ubiE/COQ5 methyltransferase family^112-183^E:4.8e-05`PF13847.3^Methyltransf_31^Methyltransferase domain^113-234^E:2.1e-07`PF13649.3^Methyltransf_25^Methyltransferase domain^118-229^E:1.1e-11`PF08241.9^Methyltransf_11^Methyltransferase domain^119-185^E:7.4e-08`PF08242.9^Methyltransf_12^Methyltransferase…	.	ExpAA=24.18^PredHel=1^Topology=o327-349i	.	.	GO:0009706^cellular_component^chloroplast inner membrane`GO:0016021^cellular_component^integral component of membrane`GO:0008168^molecular_function^methyltransferase activity`GO:0010189^biological_process^vitamin E biosynthetic process	GO:0008168^molecular_function^methyltransferase activity`GO:0008152^biological_process^metabolic process
PI A11_661	Receptor-like cytosolic serine/threonine-protein kinase RBK2	8320346	8320764	.	.	.	.	.	.	COG0515^Serine Threonine protein kinase	KEGG:ath:AT3G05140	GO:0005737^cellular_component^cytoplasm`GO:0005634^cellular_component^nucleus`GO:0005524^molecular_function^ATP binding`GO:0051020^molecular_function^GTPase binding`GO:0004674^molecular_function^protein serine/threonine kinase activity
PI A11_653	Ammonium transporter 3 member 1	8322000	8322960	1-834[+]	Ammonium transporter 3 member 1	PF00909.18^Ammonium_transp^Ammonium Transporter Family^24-254^E:1.1e-39	.	ExpAA=129.18^PredHel=5^Topology=o26-48i53-75o113-135i140-162o204-221i	COG0004^ammonium Transporter	KEGG:osa:4324937`KO:K03320	GO:0005887^cellular_component^integral component of plasma membrane`GO:0008519^molecular_function^ammonium transmembrane transporter activity`GO:0072488^biological_process^ammonium transmembrane transport`GO:0006995^biological_process^cellular response to nitrogen starvation`GO:0019740^biological_process^nitrogen utilization`GO:0015695^biological_process^organic cation transport	GO:0008519^molecular_function^ammonium transmembrane transporter activity`GO:0015696^biological_process^ammonium transport`GO:0016020^cellular_component^membrane
PI A11_654	Ammonium transporter 3 member 1	8327661	8328419	1-642[+]	Ammonium transporter 3 member 1	PF00909.18^Ammonium_transp^Ammonium Transporter Family^8-178^E:4.4e-25	.	ExpAA=91.95^PredHel=4^Topology=o4-26i33-55o70-92i134-156o	COG0004^ammonium Transporter	KEGG:osa:4324937`KO:K03320	GO:0005887^cellular_component^integral component of plasma membrane`GO:0008519^molecular_function^ammonium transmembrane transporter activity`GO:0072488^biological_process^ammonium transmembrane transport`GO:0006995^biological_process^cellular response to nitrogen starvation`GO:0019740^biological_process^nitrogen utilization`GO:0015695^biological_process^organic cation transport	GO:0008519^molecular_function^ammonium transmembrane transporter activity`GO:0015696^biological_process^ammonium transport`GO:0016020^cellular_component^membrane
PI A11_660	Guanine nucleotide-binding protein subunit gamma 1	8332043	8333892	.	.	.	.	.	.	ENOG41117R5^NA	KEGG:ath:AT3G63420	GO:0005737^cellular_component^cytoplasm`GO:0005794^cellular_component^Golgi apparatus`GO:0000139^cellular_component^Golgi membrane`GO:0005834^cellular_component^heterotrimeric G-protein complex`GO:0005886^cellular_component^plasma membrane`GO:0005525^molecular_function^GTP binding`GO:0004871^molecular_function^signal transducer activity`GO:0010541^biological_process^acropetal auxin transport`GO:0…
PI A11_659	.	8334385	8335481	1-852[+]	.	PF03735.11^ENT^ENT domain^214-258^E:2.3e-08	.	ExpAA=23.95^PredHel=1^Topology=i13-35o	.	.	.	.
PI A11_658	Zinc-metallopeptidase, peroxisomal	8375492	8378063	1-600[+]	Zinc-metallopeptidase, peroxisomal	PF00675.17^Peptidase_M16^Insulinase (Peptidase family M16)^56-126^E:8.1e-14`PF04099.9^Sybindin^Sybindin-like family^139-199^E:7.1e-19`PF04628.10^Sedlin_N^Sedlin, N-terminal conserved region^145-198^E:0.00012	.	.	COG1025^metalloendopeptidase activity	KEGG:ath:AT2G41790`KO:K01408	GO:0005777^cellular_component^peroxisome`GO:0046872^molecular_function^metal ion binding`GO:0004222^molecular_function^metalloendopeptidase activity	GO:0006888^biological_process^ER to Golgi vesicle-mediated transport`GO:0005801^cellular_component^cis-Golgi network`GO:0005622^cellular_component^intracellular
PI A11_657	.	8379056	8379445	1-390[+]	.	PF13456.3^RVT_3^Reverse transcriptase-like^6-94^E:2.4e-19	.	.	.	.	.	.
PI A11_609	Protein LONGIFOLIA 1	8401135	8404987	189-2543[+]	Protein LONGIFOLIA 1	PF14383.3^VARLMGL^DUF761-associated sequence motif^177-202^E:9.4e-08`PF14309.3^DUF4378^Domain of unknown function (DUF4378)^624-760^E:2.6e-17	.	.	ENOG41105EG^NA	KEGG:ath:AT5G15580	GO:0005829^cellular_component^cytosol`GO:0005634^cellular_component^nucleus`GO:0051513^biological_process^regulation of monopolar cell growth	.
PI A11_612	Histone H2A variant 1	8408080	8409577	21-443[+]	Histone H2A variant 1	PF00125.21^Histone^Core histone H2A/H2B/H3/H4^22-109^E:3.2e-20`PF16211.2^Histone_H2A_C^C-terminus of histone H2A^110-139^E:1.4e-09	.	.	COG5262^histone h2a	KEGG:ath:AT3G54560`KO:K11251	GO:0000790^cellular_component^nuclear chromatin`GO:0000786^cellular_component^nucleosome`GO:0003677^molecular_function^DNA binding`GO:0006342^biological_process^chromatin silencing`GO:0042742^biological_process^defense response to bacterium`GO:0016048^biological_process^detection of temperature stimulus`GO:0009908^biological_process^flower development	GO:0003677^molecular_function^DNA binding
PI A11_610	Guanylate-binding protein 1	8428181	8435729	354-971[+]	Guanylate-binding protein 1	PF02263.16^GBP^Guanylate-binding protein, N-terminal domain^42-179^E:5.8e-32	sigP:1^23^0.877^YES	ExpAA=19.96^PredHel=1^Topology=i7-24o	ENOG410XR6Z^Guanylate binding protein	KEGG:rno:171164	GO:0000139^cellular_component^Golgi membrane`GO:0048471^cellular_component^perinuclear region of cytoplasm`GO:0005525^molecular_function^GTP binding`GO:0003924^molecular_function^GTPase activity	GO:0003924^molecular_function^GTPase activity`GO:0005525^molecular_function^GTP binding
PI A11_610	Guanylate-binding protein 1	8428181	8435729	977-2155[+]	Guanylate-binding protein 3	PF02841.11^GBP_C^Guanylate-binding protein, C-terminal domain^84-213^E:2.9e-12	.	ExpAA=61.23^PredHel=3^Topology=o272-291i293-315o347-366i	ENOG410XR6Z^Guanylate binding protein	KEGG:hsa:2635	GO:0000139^cellular_component^Golgi membrane`GO:0048471^cellular_component^perinuclear region of cytoplasm`GO:0005525^molecular_function^GTP binding`GO:0003924^molecular_function^GTPase activity`GO:0051607^biological_process^defense response to virus	GO:0003924^molecular_function^GTPase activity`GO:0005525^molecular_function^GTP binding
PI A11_611	DJ-1 protein homolog E	8436111	8437805	73-1260[+]	DJ-1 protein homolog E	PF01965.21^DJ-1_PfpI^DJ-1/PfpI family^7-195^E:2.9e-39`PF01965.21^DJ-1_PfpI^DJ-1/PfpI family^208-385^E:1.6e-46	.	.	COG0693^PfpI family	.	GO:0019172^molecular_function^glyoxalase III activity`GO:0019249^biological_process^lactate biosynthetic process`GO:0019243^biological_process^methylglyoxal catabolic process to D-lactate via S-lactoyl-glutathione	.
PI A11_620	Shaggy-related protein kinase epsilon	8494942	8495120	.	.	.	.	.	.	COG0515^Serine Threonine protein kinase	KEGG:ath:AT5G14640`KO:K03083	GO:0005829^cellular_component^cytosol`GO:0005524^molecular_function^ATP binding`GO:0004674^molecular_function^protein serine/threonine kinase activity`GO:0006972^biological_process^hyperosmotic response`GO:0046777^biological_process^protein autophosphorylation`GO:0009651^biological_process^response to salt stress
PI A11_618	.	8529700	8531098	3-551[+]	.	.	.	.	.	.	.	.
PI A11_613	Basic leucine zipper 25	8532435	8535779	120-1409[+]	Light-inducible protein CPRF2	PF07716.12^bZIP_2^Basic region leucine zipper^214-263^E:2.4e-05`PF00170.18^bZIP_1^bZIP transcription factor^215-268^E:1.7e-11`PF12498.5^bZIP_C^Basic leucine-zipper C terminal^283-403^E:2.6e-23	.	.	.	.	GO:0005634^cellular_component^nucleus`GO:0043565^molecular_function^sequence-specific DNA binding`GO:0003700^molecular_function^transcription factor activity, sequence-specific DNA binding`GO:0006351^biological_process^transcription, DNA-templated	GO:0003700^molecular_function^transcription factor activity, sequence-specific DNA binding`GO:0043565^molecular_function^sequence-specific DNA binding`GO:0006355^biological_process^regulation of transcription, DNA-templated
PI A11_617	.	8545246	8545662	1-417[+]	.	.	.	.	.	.	.	.
PI A11_616	.	8545909	8546118	.	.	.	.	.	.	.	.	.
PI A11_615	Histone acetyltransferase GCN5	8551238	8557300	124-1695[+]	Histone acetyltransferase GCN5	PF13673.4^Acetyltransf_10^Acetyltransferase (GNAT) domain^241-335^E:7e-08`PF00583.22^Acetyltransf_1^Acetyltransferase (GNAT) family^261-333^E:1.9e-08`PF00439.22^Bromodomain^Bromodomain^442-504^E:1.5e-15	.	.	COG5076^bromodomain	KEGG:ath:AT3G54610`KO:K06062	GO:0000123^cellular_component^histone acetyltransferase complex`GO:0005634^cellular_component^nucleus`GO:0016407^molecular_function^acetyltransferase activity`GO:0003677^molecular_function^DNA binding`GO:0010484^molecular_function^H3 histone acetyltransferase activity`GO:0004402^molecular_function^histone acetyltransferase activity`GO:0009908^biological_process^flower development`GO:0016573^biolo…	GO:0008080^molecular_function^N-acetyltransferase activity`GO:0005515^molecular_function^protein binding
PI A11_614	.	8563438	8565482	1-579[+]	.	.	.	.	.	.	.	.
PI A11_619	Protein TIC 214 {ECO:0000250|UniProtKB:P56785}	8589037	8589673	1-498[+]	Protein TIC 214 {ECO:0000250|UniProtKB:P56785}	.	.	.	.	.	GO:0009706^cellular_component^chloroplast inner membrane`GO:0016021^cellular_component^integral component of membrane`GO:0015031^biological_process^protein transport	.
PI A11_636	.	8607588	8608564	1-540[+]	.	PF13456.3^RVT_3^Reverse transcriptase-like^94-157^E:6.2e-09	.	.	.	.	.	.
PI A11_639	Transcription factor UNE12	8692123	8696838	297-1208[+]	Transcription factor UNE12	PF00010.23^HLH^Helix-loop-helix DNA-binding domain^152-196^E:3.1e-07	.	.	ENOG410YBM7^Transcription factor	KEGG:ath:AT4G02590	GO:0005634^cellular_component^nucleus`GO:0001046^molecular_function^core promoter sequence-specific DNA binding`GO:0003700^molecular_function^transcription factor activity, sequence-specific DNA binding`GO:0001228^molecular_function^transcriptional activator activity, RNA polymerase II transcription regulatory region sequence-specific binding`GO:0009567^biological_process^double fertilization for…	GO:0046983^molecular_function^protein dimerization activity
PI A11_640	.	8705309	8706805	1-633[+]	.	.	.	.	.	.	.	.
PI A11_641	.	8707235	8707785	1-453[+]	.	.	.	.	.	.	.	.
PI A11_638	Auxin-induced protein AUX28	8753104	8755695	420-1127[+]	Auxin-induced protein AUX28	PF02309.13^AUX_IAA^AUX/IAA family^43-226^E:9.2e-82	.	.	ENOG410YEC3^Aux IAA proteins are short-lived transcriptional factors that function as repressors of early auxin response genes at low auxin concentrations. Repression is thought to result from the interaction with auxin response factors (ARFs), proteins that bind to the auxin-responsive promoter element (AuxRE). Formation of heterodimers with ARF proteins may alter their ability to modulate early…	KEGG:gmx:547965`KO:K14484	GO:0005634^cellular_component^nucleus`GO:0009734^biological_process^auxin-activated signaling pathway`GO:0006355^biological_process^regulation of transcription, DNA-templated`GO:0006351^biological_process^transcription, DNA-templated	GO:0006355^biological_process^regulation of transcription, DNA-templated`GO:0005634^cellular_component^nucleus
PI A11_643	Putative uridine kinase C227.14	8756721	8761500	193-1134[+]	Putative uridine kinase C227.14	PF00485.15^PRK^Phosphoribulokinase / Uridine kinase family^106-308^E:1.7e-10	.	.	.	KEGG:spo:SPAC227.14	GO:0005829^cellular_component^cytosol`GO:0005634^cellular_component^nucleus`GO:0005524^molecular_function^ATP binding`GO:0004849^molecular_function^uridine kinase activity`GO:0044211^biological_process^CTP salvage`GO:0006206^biological_process^pyrimidine nucleobase metabolic process`GO:0043097^biological_process^pyrimidine nucleoside salvage`GO:0044206^biological_process^UMP salvage	GO:0005524^molecular_function^ATP binding`GO:0016301^molecular_function^kinase activity`GO:0008152^biological_process^metabolic process
PI A11_642	Glutathione reductase, chloroplastic	8767456	8775610	141-1826[+]	Glutathione reductase, chloroplastic	PF07992.11^Pyr_redox_2^Pyridine nucleotide-disulphide oxidoreductase^84-406^E:4.7e-65`PF13738.3^Pyr_redox_3^Pyridine nucleotide-disulphide oxidoreductase^209-390^E:3e-10`PF00070.24^Pyr_redox^Pyridine nucleotide-disulphide oxidoreductase^257-333^E:1.2e-20`PF02852.19^Pyr_redox_dim^Pyridine nucleotide-disulphide oxidoreductase, dimerisation domain^426-534^E:1.5e-33	.	.	.	.	GO:0009507^cellular_component^chloroplast`GO:0050660^molecular_function^flavin adenine dinucleotide binding`GO:0004362^molecular_function^glutathione-disulfide reductase activity`GO:0050661^molecular_function^NADP binding`GO:0045454^biological_process^cell redox homeostasis`GO:0006749^biological_process^glutathione metabolic process	GO:0016491^molecular_function^oxidoreductase activity`GO:0055114^biological_process^oxidation-reduction process`GO:0045454^biological_process^cell redox homeostasis
PI A11_642	Glutathione reductase, chloroplastic	8767456	8775610	2504-4006[-]	Phospholipase A1-Igamma1, chloroplastic	PF01764.22^Lipase_3^Lipase (class 3)^203-361^E:5.6e-39	.	.	ENOG410XP1I^galactolipase activity	KEGG:ath:AT1G06800	GO:0009507^cellular_component^chloroplast`GO:0047714^molecular_function^galactolipase activity`GO:0008970^molecular_function^phosphatidylcholine 1-acylhydrolase activity`GO:0004806^molecular_function^triglyceride lipase activity`GO:0016042^biological_process^lipid catabolic process	GO:0006629^biological_process^lipid metabolic process
PI A11_637	Phospholipase A1-Igamma1, chloroplastic	8767580	8769806	1-1503[+]	Phospholipase A1-Igamma1, chloroplastic	PF01764.22^Lipase_3^Lipase (class 3)^203-361^E:5.6e-39	.	.	ENOG410XP1I^galactolipase activity	KEGG:ath:AT1G06800	GO:0009507^cellular_component^chloroplast`GO:0047714^molecular_function^galactolipase activity`GO:0008970^molecular_function^phosphatidylcholine 1-acylhydrolase activity`GO:0004806^molecular_function^triglyceride lipase activity`GO:0016042^biological_process^lipid catabolic process	GO:0006629^biological_process^lipid metabolic process
PI A11_645	Photosystem II reaction center W protein, chloroplastic	8777010	8777675	.	.	.	.	.	.	.	.	GO:0009535^cellular_component^chloroplast thylakoid membrane`GO:0016021^cellular_component^integral component of membrane`GO:0009523^cellular_component^photosystem II`GO:0015979^biological_process^photosynthesis
PI A11_644	Probable galacturonosyltransferase 6	8777975	8783015	270-2066[+]	Probable galacturonosyltransferase 6	PF01501.17^Glyco_transf_8^Glycosyl transferase family 8^278-571^E:2e-71	.	ExpAA=21.01^PredHel=1^Topology=i7-29o	ENOG410YA0P^Galacturonosyltransferase	.	GO:0000139^cellular_component^Golgi membrane`GO:0016021^cellular_component^integral component of membrane`GO:0047262^molecular_function^polygalacturonate 4-alpha-galacturonosyltransferase activity`GO:0071555^biological_process^cell wall organization`GO:0045489^biological_process^pectin biosynthetic process	GO:0016757^molecular_function^transferase activity, transferring glycosyl groups
PI A11_690	E3 ubiquitin protein ligase DRIP2	8792240	8797877	420-1676[+]	E3 ubiquitin protein ligase DRIP1	PF13923.3^zf-C3HC4_2^Zinc finger, C3HC4 type (RING finger)^19-59^E:3.1e-07`PF00097.22^zf-C3HC4^Zinc finger, C3HC4 type (RING finger)^19-59^E:8.8e-06`PF13445.3^zf-RING_UBOX^RING-type zinc-finger^19-45^E:5.3e-05	.	.	ENOG410XPCN^Polycomb group ring finger	KEGG:ath:AT1G06770`KO:K16277	GO:0005634^cellular_component^nucleus`GO:0016874^molecular_function^ligase activity`GO:0004842^molecular_function^ubiquitin-protein transferase activity`GO:0008270^molecular_function^zinc ion binding`GO:0051865^biological_process^protein autoubiquitination`GO:0016567^biological_process^protein ubiquitination`GO:0009414^biological_process^response to water deprivation	GO:0046872^molecular_function^metal ion binding
PI A11_693	PRA1 family protein F1	8799011	8799397	.	.	.	.	.	.	COG5130^Prenylated RAB acceptor	KEGG:ath:AT1G17700	GO:0005783^cellular_component^endoplasmic reticulum`GO:0010008^cellular_component^endosome membrane`GO:0016021^cellular_component^integral component of membrane`GO:0016192^biological_process^vesicle-mediated transport
PI A11_691	Signal recognition particle 9 kDa protein	8801798	8804785	.	.	.	.	.	.	ENOG41123E8^negative regulation of translational elongation	KEGG:ath:AT3G49100`KO:K03109	GO:0005786^cellular_component^signal recognition particle, endoplasmic reticulum targeting`GO:0008312^molecular_function^7S RNA binding`GO:0045900^biological_process^negative regulation of translational elongation`GO:0006614^biological_process^SRP-dependent cotranslational protein targeting to membrane
PI A11_687	Probable WRKY transcription factor 21	8821183	8822365	1-1011[+]	Probable WRKY transcription factor 21	PF10533.6^Plant_zn_clust^Plant zinc cluster domain^222-267^E:4.2e-18`PF03106.12^WRKY^WRKY DNA -binding domain^271-328^E:6.2e-27	.	.	ENOG410YIPU^Transcription factor	KEGG:ath:AT2G30590	GO:0005634^cellular_component^nucleus`GO:0005516^molecular_function^calmodulin binding`GO:0043565^molecular_function^sequence-specific DNA binding`GO:0003700^molecular_function^transcription factor activity, sequence-specific DNA binding`GO:0006351^biological_process^transcription, DNA-templated	GO:0003700^molecular_function^transcription factor activity, sequence-specific DNA binding`GO:0043565^molecular_function^sequence-specific DNA binding`GO:0006355^biological_process^regulation of transcription, DNA-templated
PI A11_686	Histone H1	8852312	8853240	1-828[+]	Histone H1.2	PF00538.16^Linker_histone^linker histone H1 and H5 family^56-122^E:4e-18	.	.	ENOG410XYG5^histone h1	.	GO:0005739^cellular_component^mitochondrion`GO:0005730^cellular_component^nucleolus`GO:0000786^cellular_component^nucleosome`GO:0003677^molecular_function^DNA binding`GO:0006334^biological_process^nucleosome assembly	GO:0003677^molecular_function^DNA binding`GO:0006334^biological_process^nucleosome assembly`GO:0000786^cellular_component^nucleosome`GO:0005634^cellular_component^nucleus
PI A11_689	Putative pentatricopeptide repeat-containing protein At1g12700, mitochondrial	8854209	8856101	1-1893[+]	Putative pentatricopeptide repeat-containing protein At1g12700, mitochondrial	PF12854.4^PPR_1^PPR repeat^125-154^E:2.1e-09`PF13041.3^PPR_2^PPR repeat family^128-175^E:9.2e-12`PF01535.17^PPR^PPR repeat^131-161^E:0.0002`PF01535.17^PPR^PPR repeat^167-196^E:0.00092`PF13041.3^PPR_2^PPR repeat family^170-212^E:3.4e-08`PF13812.3^PPR_3^Pentatricopeptide repeat domain^186-245^E:5.3e-06`PF12854.4^PPR_1^PPR repeat^195-226^E:3.8e-10`PF01535.17^PPR^PPR repeat^201-227^E:1.5e-05`PF12854.…	.	.	ENOG410Z7Z7^Pentatricopeptide repeat-containing protein	KEGG:ath:AT1G12700	GO:0005739^cellular_component^mitochondrion	.
PI A11_688	Flowering locus K homology domain {ECO:0000303|PubMed:14593172}	8871066	8875744	2-1315[+]	Flowering locus K homology domain {ECO:0000303|PubMed:14593172}	PF00013.26^KH_1^KH domain^47-98^E:1.2e-10`PF00013.26^KH_1^KH domain^138-205^E:3.4e-14`PF00013.26^KH_1^KH domain^316-378^E:4.4e-11	.	.	ENOG410XNN8^mRNA transport	KEGG:ath:AT3G04610`KO:K13162	GO:0005737^cellular_component^cytoplasm`GO:0005634^cellular_component^nucleus`GO:0003723^molecular_function^RNA binding`GO:0009911^biological_process^positive regulation of flower development`GO:0006355^biological_process^regulation of transcription, DNA-templated`GO:0006351^biological_process^transcription, DNA-templated	GO:0003723^molecular_function^RNA binding
PI A11_692	Probable fructokinase-7	8875757	8878825	334-1770[+]	Probable fructokinase-7	PF00294.21^PfkB^pfkB family carbohydrate kinase^85-396^E:1.7e-31	.	.	COG0524^pfkb domain protein	KEGG:ath:AT5G51830`KO:K00847	GO:0005829^cellular_component^cytosol`GO:0005524^molecular_function^ATP binding`GO:0008865^molecular_function^fructokinase activity`GO:0004747^molecular_function^ribokinase activity`GO:0006014^biological_process^D-ribose metabolic process`GO:0046686^biological_process^response to cadmium ion`GO:0019252^biological_process^starch biosynthetic process	.
PI A11_674	Protease inhibitor HPI	8883987	8884276	.	.	.	.	.	.	.	.	GO:0004867^molecular_function^serine-type endopeptidase inhibitor activity`GO:0010951^biological_process^negative regulation of endopeptidase activity`GO:0009611^biological_process^response to wounding
PI A11_685	Inhibitor of trypsin and hageman factor	8885922	8886214	.	.	.	.	.	.	.	.	GO:0004867^molecular_function^serine-type endopeptidase inhibitor activity`GO:0009611^biological_process^response to wounding
PI A11_675	Glu S.griseus protease inhibitor	8890810	8891102	.	.	.	.	.	.	.	.	GO:0004867^molecular_function^serine-type endopeptidase inhibitor activity`GO:0009611^biological_process^response to wounding
PI A11_671	Transcriptional regulator TAC1	8969588	8970136	1-549[+]	Transcriptional regulator TAC1	PF13912.3^zf-C2H2_6^C2H2-type zinc finger^33-57^E:3.2e-05`PF12868.4^DUF3824^Domain of unknwon function (DUF3824)^43-146^E:0.0019	.	.	ENOG4111ECK^ZnF_C2H2	KEGG:ath:AT3G09290	GO:0005634^cellular_component^nucleus`GO:0003677^molecular_function^DNA binding`GO:0046872^molecular_function^metal ion binding`GO:0003700^molecular_function^transcription factor activity, sequence-specific DNA binding`GO:0051973^biological_process^positive regulation of telomerase activity`GO:0006355^biological_process^regulation of transcription, DNA-templated`GO:0006351^biological_process^tran…	GO:0046872^molecular_function^metal ion binding
PI A11_673	Bet1-like SNARE 1-1	8974117	8975787	1-426[+]	Bet1-like SNARE 1-1	.	.	ExpAA=18.41^PredHel=1^Topology=i123-140o	ENOG4111W10^Blocked early in transport 1 homolog (S	KEGG:ath:AT3G58170`KO:K08504	GO:0005789^cellular_component^endoplasmic reticulum membrane`GO:0000139^cellular_component^Golgi membrane`GO:0016021^cellular_component^integral component of membrane`GO:0005634^cellular_component^nucleus`GO:0005886^cellular_component^plasma membrane`GO:0015031^biological_process^protein transport`GO:0016192^biological_process^vesicle-mediated transport	.
PI A11_670	Pentatricopeptide repeat-containing protein At1g06140, mitochondrial	8976578	8978293	1-1716[+]	Pentatricopeptide repeat-containing protein At1g06140, mitochondrial	PF01535.17^PPR^PPR repeat^80-107^E:2.3e-05`PF01535.17^PPR^PPR repeat^180-210^E:0.0001`PF01535.17^PPR^PPR repeat^254-279^E:0.017`PF12854.4^PPR_1^PPR repeat^279-307^E:1.4e-06`PF13041.3^PPR_2^PPR repeat family^280-324^E:2.2e-08`PF01535.17^PPR^PPR repeat^282-309^E:1.2e-07`PF01535.17^PPR^PPR repeat^355-382^E:0.012`PF13041.3^PPR_2^PPR repeat family^381-429^E:1.2e-09`PF01535.17^PPR^PPR repeat^384-412^E:…	.	.	ENOG410Z7Z7^Pentatricopeptide repeat-containing protein	KEGG:ath:AT1G06140	GO:0005739^cellular_component^mitochondrion`GO:0080156^biological_process^mitochondrial mRNA modification	.
PI A11_672	Poly [ADP-ribose] polymerase 1	8979787	8988447	2322-3338[+]	Poly [ADP-ribose] polymerase 1	PF02877.11^PARP_reg^Poly(ADP-ribose) polymerase, regulatory domain^1-119^E:1.3e-31`PF00644.17^PARP^Poly(ADP-ribose) polymerase catalytic domain^122-334^E:2.2e-79	.	.	ENOG410XP18^Poly (ADP-ribose) polymerase	KEGG:ath:AT2G31320`KO:K10798	GO:0005737^cellular_component^cytoplasm`GO:0005634^cellular_component^nucleus`GO:0003677^molecular_function^DNA binding`GO:0003910^molecular_function^DNA ligase (ATP) activity`GO:0051287^molecular_function^NAD binding`GO:0003950^molecular_function^NAD+ ADP-ribosyltransferase activity`GO:0008270^molecular_function^zinc ion binding`GO:0051103^biological_process^DNA ligation involved in DNA repair`G…	GO:0003950^molecular_function^NAD+ ADP-ribosyltransferase activity`GO:0006471^biological_process^protein ADP-ribosylation
PI A11_672	Poly [ADP-ribose] polymerase 1	8979787	8988447	256-1809[+]	Poly [ADP-ribose] polymerase 1	PF00645.15^zf-PARP^Poly(ADP-ribose) polymerase and DNA-Ligase Zn-finger region^11-86^E:9.4e-19`PF00645.15^zf-PARP^Poly(ADP-ribose) polymerase and DNA-Ligase Zn-finger region^108-179^E:3.2e-15`PF08063.9^PADR1^PADR1 (NUC008) domain^301-350^E:4.6e-20`PF00533.23^BRCT^BRCA1 C Terminus (BRCT) domain^405-478^E:9e-08	.	.	ENOG410XP18^Poly (ADP-ribose) polymerase	KEGG:ath:AT2G31320`KO:K10798	GO:0005737^cellular_component^cytoplasm`GO:0005634^cellular_component^nucleus`GO:0003677^molecular_function^DNA binding`GO:0003910^molecular_function^DNA ligase (ATP) activity`GO:0051287^molecular_function^NAD binding`GO:0003950^molecular_function^NAD+ ADP-ribosyltransferase activity`GO:0008270^molecular_function^zinc ion binding`GO:0051103^biological_process^DNA ligation involved in DNA repair`G…	GO:0003677^molecular_function^DNA binding`GO:0008270^molecular_function^zinc ion binding
PI A11_607	Serine/threonine-protein phosphatase 7 long form homolog	8993523	8994412	.	.	.	.	.	.	ENOG410YHBV^Serine threonine-protein phosphatase 7 long form homolog	KEGG:ath:AT1G48120	GO:0046872^molecular_function^metal ion binding`GO:0004721^molecular_function^phosphoprotein phosphatase activity
PI A11_608	.	8994595	8995306	.	.	.	.	.	.	.	.	.
PI A11_605	LOB domain-containing protein 16	9069315	9070112	1-606[+]	LOB domain-containing protein 16	PF03195.11^DUF260^Protein of unknown function DUF260^9-107^E:2.9e-37	.	.	ENOG410YA3N^lob domain-containing protein	KEGG:ath:AT2G42430`KO:K13944	GO:0005634^cellular_component^nucleus`GO:0010311^biological_process^lateral root formation	.
PI A11_606	LOB domain-containing protein 29	9084156	9084992	1-705[+]	LOB domain-containing protein 29	PF03195.11^DUF260^Protein of unknown function DUF260^7-105^E:1.2e-37	.	.	ENOG410YGW0^lob domain-containing protein	KEGG:ath:AT3G58190`KO:K13945	GO:0005634^cellular_component^nucleus`GO:0010311^biological_process^lateral root formation	.
PI A11_625	.	9102847	9103104	.	.	.	.	.	.	.	.	.
PI A11_623	.	9144533	9145165	1-537[+]	.	.	.	.	.	.	.	.
PI A11_624	1-aminocyclopropane-1-carboxylate oxidase homolog 1	9157264	9158549	1-1095[+]	1-aminocyclopropane-1-carboxylate oxidase homolog 1	PF14226.3^DIOX_N^non-haem dioxygenase in morphine synthesis N-terminal^62-157^E:2.1e-14`PF03171.17^2OG-FeII_Oxy^2OG-Fe(II) oxygenase superfamily^219-312^E:2.9e-24	.	.	COG3491^2OGFe(II) oxygenase	KEGG:ath:AT1G06620	GO:0046872^molecular_function^metal ion binding`GO:0016491^molecular_function^oxidoreductase activity	GO:0016491^molecular_function^oxidoreductase activity`GO:0055114^biological_process^oxidation-reduction process
PI A11_677	Ethylene-responsive transcription factor 1B	9253426	9254103	1-678[+]	Ethylene-responsive transcription factor 1B	PF00847.17^AP2^AP2 domain^85-135^E:3.4e-12	.	.	ENOG410YJNR^Transcription factor	KEGG:ath:AT3G23240`KO:K14516	GO:0005634^cellular_component^nucleus`GO:0003677^molecular_function^DNA binding`GO:0003700^molecular_function^transcription factor activity, sequence-specific DNA binding`GO:0006952^biological_process^defense response`GO:0009873^biological_process^ethylene-activated signaling pathway`GO:0009867^biological_process^jasmonic acid mediated signaling pathway`GO:0006351^biological_process^transcription…	GO:0003700^molecular_function^transcription factor activity, sequence-specific DNA binding`GO:0006355^biological_process^regulation of transcription, DNA-templated
PI A11_679	.	9260563	9262316	2-1096[+]	.	PF03004.11^Transposase_24^Plant transposase (Ptta/En/Spm family)^123-250^E:5.6e-14	.	.	.	.	.	.
PI A11_676	Ethylene-responsive transcription factor ERF098	9281662	9282045	1-384[+]	Ethylene-responsive transcription factor ERF098	PF00847.17^AP2^AP2 domain^18-69^E:6.7e-14	.	.	ENOG410YQAX^ethylene-responsive transcription factor	KEGG:ath:AT3G23230	GO:0005634^cellular_component^nucleus`GO:0003677^molecular_function^DNA binding`GO:0003700^molecular_function^transcription factor activity, sequence-specific DNA binding`GO:0009873^biological_process^ethylene-activated signaling pathway`GO:0010200^biological_process^response to chitin`GO:0006351^biological_process^transcription, DNA-templated	GO:0003700^molecular_function^transcription factor activity, sequence-specific DNA binding`GO:0006355^biological_process^regulation of transcription, DNA-templated
PI A11_678	Dehydrodolichyl diphosphate synthase 6	9282959	9283711	1-645[+]	Dehydrodolichyl diphosphate synthase 6	PF01255.16^Prenyltransf^Putative undecaprenyl diphosphate synthase^1-55^E:1.6e-19`PF01255.16^Prenyltransf^Putative undecaprenyl diphosphate synthase^56-202^E:4.9e-36	.	ExpAA=17.81^PredHel=1^Topology=i21-43o	COG0020^Catalyzes the condensation of isopentenyl diphosphate (IPP) with allylic pyrophosphates generating different type of terpenoids (By similarity)	KEGG:ath:AT2G17570`KO:K11778	GO:0016765^molecular_function^transferase activity, transferring alkyl or aryl (other than methyl) groups`GO:0006486^biological_process^protein glycosylation	GO:0016765^molecular_function^transferase activity, transferring alkyl or aryl (other than methyl) groups
PI A11_700	Hyoscyamine 6-dioxygenase	9324487	9325834	1-1014[+]	Hyoscyamine 6-dioxygenase	PF14226.3^DIOX_N^non-haem dioxygenase in morphine synthesis N-terminal^36-142^E:4.3e-18`PF03171.17^2OG-FeII_Oxy^2OG-Fe(II) oxygenase superfamily^191-282^E:3.8e-23	.	.	.	KEGG:ag:BAA05630`KO:K12692	GO:0047998^molecular_function^hyoscyamine (6S)-dioxygenase activity`GO:0005506^molecular_function^iron ion binding`GO:0031418^molecular_function^L-ascorbic acid binding	GO:0016491^molecular_function^oxidoreductase activity`GO:0055114^biological_process^oxidation-reduction process
PI A11_705	RING-H2 finger protein ATL16	9328759	9330404	1-1104[+]	RING-H2 finger protein ATL16	PF13639.3^zf-RING_2^Ring finger domain^148-190^E:1.1e-12`PF17123.2^zf-RING_11^RING-like zinc finger^148-176^E:1.8e-10`PF13923.3^zf-C3HC4_2^Zinc finger, C3HC4 type (RING finger)^148-189^E:1.5e-07`PF00097.22^zf-C3HC4^Zinc finger, C3HC4 type (RING finger)^148-189^E:5.8e-06`PF13445.3^zf-RING_UBOX^RING-type zinc-finger^148-187^E:3.2e-05`PF12678.4^zf-rbx1^RING-H2 zinc finger domain^151-190^E:5.2e-10`PF…	.	ExpAA=23.10^PredHel=1^Topology=o59-81i	ENOG41121N2^zinc ion binding	KEGG:ath:AT5G43420	GO:0016021^cellular_component^integral component of membrane`GO:0008270^molecular_function^zinc ion binding`GO:0016567^biological_process^protein ubiquitination	GO:0005515^molecular_function^protein binding`GO:0008270^molecular_function^zinc ion binding`GO:0046872^molecular_function^metal ion binding`GO:0004842^molecular_function^ubiquitin-protein transferase activity`GO:0005680^cellular_component^anaphase-promoting complex
PI A11_702	Nephrocystin-3	9331374	9334458	104-1999[+]	Nephrocystin-3	PF12862.4^ANAPC5^Anaphase-promoting complex subunit 5^106-148^E:2400`PF12862.4^ANAPC5^Anaphase-promoting complex subunit 5^204-238^E:64`PF13424.3^TPR_12^Tetratricopeptide repeat^208-281^E:4.9e-11`PF13374.3^TPR_10^Tetratricopeptide repeat^210-244^E:0.0018`PF13374.3^TPR_10^Tetratricopeptide repeat^251-287^E:0.00044`PF12862.4^ANAPC5^Anaphase-promoting complex subunit 5^334-373^E:15`PF13424.3^TPR_12^…	.	.	.	KEGG:xtr:780190`KO:K19360	GO:0005929^cellular_component^cilium`GO:0072372^cellular_component^primary cilium`GO:0060271^biological_process^cilium morphogenesis`GO:0090090^biological_process^negative regulation of canonical Wnt signaling pathway`GO:2000095^biological_process^regulation of Wnt signaling pathway, planar cell polarity pathway`GO:0016055^biological_process^Wnt signaling pathway	GO:0005515^molecular_function^protein binding
PI A11_701	Autophagy-related protein 9 {ECO:0000303|PubMed:12114572}	9334797	9340724	350-2950[+]	Autophagy-related protein 9 {ECO:0000303|PubMed:12114572}	PF04109.13^APG9^Autophagy protein Apg9^200-564^E:8.9e-133	.	ExpAA=134.04^PredHel=5^Topology=i95-117o157-179i322-344o405-427i440-459o	ENOG410XQBE^Involved in autophagy and cytoplasm to vacuole transport (Cvt) vesicle formation. Plays a key role in the organization of the preautophagosomal structure phagophore assembly site (PAS), the nucleating site for formation of the sequestering vesicle. Cycles between the PAS and the cytoplasmic vesicle pool and may participate in supplying membrane for the growing autophagosome	KEGG:ath:AT2G31260`KO:K17907	GO:0005776^cellular_component^autophagosome`GO:0000421^cellular_component^autophagosome membrane`GO:0031410^cellular_component^cytoplasmic vesicle`GO:0016021^cellular_component^integral component of membrane`GO:0000407^cellular_component^pre-autophagosomal structure`GO:0000045^biological_process^autophagosome assembly`GO:0006914^biological_process^autophagy`GO:0050832^biological_process^defense r…	.
PI A11_698	CDT1-like protein b	9341371	9345182	1-1884[+]	CDT1-like protein b	PF08839.8^CDT1^DNA replication factor CDT1 like^113-232^E:8.4e-15`PF16679.2^CDT1_C^DNA replication factor Cdt1 C-terminal domain^505-596^E:8.5e-22	sigP:1^22^0.615^YES	.	ENOG410XT37^Chromatin licensing and DNA replication factor 1	KEGG:ath:AT3G54710`KO:K10727	GO:0005634^cellular_component^nucleus`GO:0004693^molecular_function^cyclin-dependent protein serine/threonine kinase activity`GO:0070182^molecular_function^DNA polymerase binding`GO:0007049^biological_process^cell cycle`GO:0009658^biological_process^chloroplast organization`GO:0051276^biological_process^chromosome organization`GO:0006260^biological_process^DNA replication`GO:0048229^biological_pr…	.
PI A11_704	WAT1-related protein At2g39510	9347176	9347910	1-447[+]	WAT1-related protein At2g39510	.	.	ExpAA=42.07^PredHel=2^Topology=o29-48i89-111o	ENOG410YBPN^Auxin-induced protein	KEGG:ath:AT2G39510	GO:0016021^cellular_component^integral component of membrane`GO:0005886^cellular_component^plasma membrane`GO:0022857^molecular_function^transmembrane transporter activity`GO:0055085^biological_process^transmembrane transport`GO:0006810^biological_process^transport	.
PI A11_703	WAT1-related protein At4g08300	9348956	9357254	101-1924[+]	WAT1-related protein At4g08300	PF00892.17^EamA^EamA-like transporter family^203-341^E:4.8e-16`PF00892.17^EamA^EamA-like transporter family^434-573^E:8.7e-14	.	ExpAA=317.90^PredHel=15^Topology=o15-32i45-64o121-143i156-175o204-226i233-255o270-289i296-318o323-342i392-414o429-451i464-486o501-523i528-550o555-574i	ENOG410YBPN^Auxin-induced protein	KEGG:ath:AT4G08300	GO:0016021^cellular_component^integral component of membrane`GO:0005886^cellular_component^plasma membrane`GO:0015171^molecular_function^amino acid transmembrane transporter activity`GO:0032973^biological_process^amino acid export`GO:0080144^biological_process^amino acid homeostasis`GO:0043090^biological_process^amino acid import`GO:0003333^biological_process^amino acid transmembrane transport	GO:0016020^cellular_component^membrane`GO:0016021^cellular_component^integral component of membrane
PI A11_699	Photosystem II CP47 reaction center protein {ECO:0000255|HAMAP-Rule:MF_01495}	9359379	9359783	.	.	.	.	.	.	.	.	GO:0009535^cellular_component^chloroplast thylakoid membrane`GO:0016021^cellular_component^integral component of membrane`GO:0009523^cellular_component^photosystem II`GO:0016168^molecular_function^chlorophyll binding`GO:0045156^molecular_function^electron transporter, transferring electrons within the cyclic electron transport pathway of photosynthesis activity`GO:0009772^biological_process^photo…
PI A11_663	NADH dehydrogenase [ubiquinone] 1 alpha subcomplex subunit 9, mitochondrial	9436968	9441187	3-1082[+]	NADH dehydrogenase [ubiquinone] 1 alpha subcomplex subunit 9, mitochondrial	PF01370.18^Epimerase^NAD dependent epimerase/dehydratase family^29-240^E:1.6e-09`PF05368.10^NmrA^NmrA-like family^29-258^E:1.5e-09`PF01073.16^3Beta_HSD^3-beta hydroxysteroid dehydrogenase/isomerase family^30-114^E:4.5e-05`PF13460.3^NAD_binding_10^NAD(P)H-binding^32-164^E:2.3e-09	.	ExpAA=20.65^PredHel=1^Topology=i21-43o	COG0702^epimerase dehydratase	KEGG:ath:AT2G20360`KO:K03953	GO:0016020^cellular_component^membrane`GO:0005759^cellular_component^mitochondrial matrix`GO:0005747^cellular_component^mitochondrial respiratory chain complex I`GO:0005739^cellular_component^mitochondrion`GO:0055114^biological_process^oxidation-reduction process`GO:0009651^biological_process^response to salt stress	GO:0003824^molecular_function^catalytic activity`GO:0050662^molecular_function^coenzyme binding`GO:0003854^molecular_function^3-beta-hydroxy-delta5-steroid dehydrogenase activity`GO:0016616^molecular_function^oxidoreductase activity, acting on the CH-OH group of donors, NAD or NADP as acceptor`GO:0006694^biological_process^steroid biosynthetic process`GO:0055114^biological_process^oxidation-reduc…
PI A11_662	Xyloglucan galactosyltransferase KATAMARI1	9446068	9447795	1-1728[+]	Xyloglucan galactosyltransferase KATAMARI1	PF03016.12^Exostosin^Exostosin family^117-454^E:1.1e-88	.	ExpAA=23.61^PredHel=1^Topology=i26-48o	ENOG410XTFH^Exostosin	KEGG:ath:AT2G20370	GO:0005768^cellular_component^endosome`GO:0005794^cellular_component^Golgi apparatus`GO:0032580^cellular_component^Golgi cisterna membrane`GO:0030173^cellular_component^integral component of Golgi membrane`GO:0005802^cellular_component^trans-Golgi network`GO:0016757^molecular_function^transferase activity, transferring glycosyl groups`GO:0010256^biological_process^endomembrane system organization…	.
PI A11_666	Auxin-responsive protein IAA11	9449118	9451906	1-921[+]	Auxin-responsive protein IAA11	PF02309.13^AUX_IAA^AUX/IAA family^87-292^E:3e-59	.	.	ENOG410YK71^auxin-responsive protein	.	GO:0005634^cellular_component^nucleus`GO:0009734^biological_process^auxin-activated signaling pathway`GO:0006355^biological_process^regulation of transcription, DNA-templated`GO:0006351^biological_process^transcription, DNA-templated	GO:0006355^biological_process^regulation of transcription, DNA-templated`GO:0005634^cellular_component^nucleus
PI A11_664	40S ribosomal protein S5	9456607	9457458	1-471[+]	40S ribosomal protein S5	PF00177.18^Ribosomal_S7^Ribosomal protein S7p/S5e^14-156^E:7.2e-36	.	.	.	.	GO:0015935^cellular_component^small ribosomal subunit`GO:0003723^molecular_function^RNA binding`GO:0003735^molecular_function^structural constituent of ribosome`GO:0006412^biological_process^translation	.
PI A11_665	.	9459445	9462803	1-1710[+]	.	PF06101.8^DUF946^Plant protein of unknown function (DUF946)^30-567^E:5.3e-257	.	.	.	.	.	.
PI A11_667	Putative G3BP-like protein	9467596	9472830	358-1758[+]	Putative G3BP-like protein	PF02136.17^NTF2^Nuclear transport factor 2 (NTF2) domain^11-125^E:4.9e-27`PF00076.19^RRM_1^RNA recognition motif. (a.k.a. RRM, RBD, or RNP domain)^318-386^E:5e-08	.	.	.	KEGG:spo:SPBP8B7.11	GO:0005737^cellular_component^cytoplasm`GO:0005829^cellular_component^cytosol`GO:0000166^molecular_function^nucleotide binding`GO:0003723^molecular_function^RNA binding`GO:0051028^biological_process^mRNA transport`GO:0016579^biological_process^protein deubiquitination`GO:0060628^biological_process^regulation of ER to Golgi vesicle-mediated transport	GO:0006810^biological_process^transport`GO:0005622^cellular_component^intracellular`GO:0003676^molecular_function^nucleic acid binding
PI A11_792	Pre-mRNA-processing factor 39	9482443	9490322	1-2502[+]	Pre-mRNA-processing factor 39	.	.	.	.	KEGG:xla:734636`KO:K13217	GO:0005634^cellular_component^nucleus`GO:0006397^biological_process^mRNA processing`GO:0008380^biological_process^RNA splicing	.
PI A11_790	Probable inactive histone-lysine N-methyltransferase SUVR2	9491058	9498691	150-2663[+]	Probable inactive histone-lysine N-methyltransferase SUVR2	PF10440.6^WIYLD^Ubiquitin-binding WIYLD domain^4-59^E:1.8e-22`PF05033.13^Pre-SET^Pre-SET motif^516-662^E:1.2e-13`PF00856.25^SET^SET domain^682-799^E:1.1e-16	.	.	COG2940^Histone-lysine N-methyltransferase	KEGG:ath:AT5G43990	GO:0005694^cellular_component^chromosome`GO:0005634^cellular_component^nucleus`GO:0018024^molecular_function^histone-lysine N-methyltransferase activity`GO:0008270^molecular_function^zinc ion binding`GO:0031047^biological_process^gene silencing by RNA	GO:0018024^molecular_function^histone-lysine N-methyltransferase activity`GO:0008270^molecular_function^zinc ion binding`GO:0034968^biological_process^histone lysine methylation`GO:0005634^cellular_component^nucleus`GO:0005515^molecular_function^protein binding
PI A11_791	60S ribosomal protein L23	9499464	9500770	1-459[+]	60S ribosomal protein L23	PF00238.16^Ribosomal_L14^Ribosomal protein L14p/L23e^34-152^E:2.1e-35	.	.	COG0093^Binds to 23S rRNA. Forms part of two intersubunit bridges in the 70S ribosome (By similarity)	KEGG:ath:AT1G04480`KEGG:ath:AT2G33370`KO:K02894	GO:0022625^cellular_component^cytosolic large ribosomal subunit`GO:0005730^cellular_component^nucleolus`GO:0070180^molecular_function^large ribosomal subunit rRNA binding`GO:0003735^molecular_function^structural constituent of ribosome`GO:0006412^biological_process^translation	GO:0003735^molecular_function^structural constituent of ribosome`GO:0006412^biological_process^translation`GO:0005840^cellular_component^ribosome
PI A11_794	Pentatricopeptide repeat-containing protein At2g41080	9501810	9503810	1-2001[+]	Pentatricopeptide repeat-containing protein At2g41080	PF01535.17^PPR^PPR repeat^100-127^E:0.014`PF01535.17^PPR^PPR repeat^131-157^E:0.00044`PF13041.3^PPR_2^PPR repeat family^157-204^E:9e-08`PF01535.17^PPR^PPR repeat^160-189^E:0.00094`PF13041.3^PPR_2^PPR repeat family^258-304^E:8.6e-08`PF01535.17^PPR^PPR repeat^260-290^E:0.00011`PF01535.17^PPR^PPR repeat^333-354^E:0.045`PF13041.3^PPR_2^PPR repeat family^359-405^E:4.8e-10`PF13812.3^PPR_3^Pentatricopep…	.	.	ENOG410Z7Z7^Pentatricopeptide repeat-containing protein	KEGG:ath:AT2G41080	.	GO:0008270^molecular_function^zinc ion binding
PI A11_789	Protein PHR1-LIKE 1	9511838	9516564	998-2434[+]	Protein PHR1-LIKE 1	PF00249.28^Myb_DNA-binding^Myb-like DNA-binding domain^254-305^E:4.5e-10`PF14379.3^Myb_CC_LHEQLE^MYB-CC type transfactor, LHEQLE motif^337-382^E:1.3e-24	.	.	ENOG41113XD^MYB family transcription factor	KEGG:ath:AT5G29000	GO:0005634^cellular_component^nucleus`GO:0003677^molecular_function^DNA binding`GO:0003700^molecular_function^transcription factor activity, sequence-specific DNA binding`GO:0006351^biological_process^transcription, DNA-templated	.
PI A11_793	.	9517360	9518418	1-801[+]	.	.	.	.	.	.	.	.
PI A11_797	Probable leucine-rich repeat receptor-like protein kinase At1g35710	9519218	9523012	1-3240[+]	Probable LRR receptor-like serine/threonine-protein kinase At4g08850	PF08263.9^LRRNT_2^Leucine rich repeat N-terminal domain^30-69^E:1e-06`PF13516.3^LRR_6^Leucine Rich repeat^216-232^E:1.8`PF00560.30^LRR_1^Leucine Rich Repeat^437-456^E:1.8`PF13516.3^LRR_6^Leucine Rich repeat^723-740^E:0.23`PF00069.22^Pkinase^Protein kinase domain^926-1011^E:3e-13`PF07714.14^Pkinase_Tyr^Protein tyrosine kinase^931-1008^E:6.2e-11	sigP:1^27^0.807^YES	ExpAA=24.60^PredHel=1^Topology=o858-880i	COG4886^leucine Rich Repeat	KEGG:ath:AT4G08850	GO:0016021^cellular_component^integral component of membrane`GO:0016020^cellular_component^membrane`GO:0005886^cellular_component^plasma membrane`GO:0009506^cellular_component^plasmodesma`GO:0005524^molecular_function^ATP binding`GO:0004674^molecular_function^protein serine/threonine kinase activity	GO:0005515^molecular_function^protein binding`GO:0004672^molecular_function^protein kinase activity`GO:0005524^molecular_function^ATP binding`GO:0006468^biological_process^protein phosphorylation
PI A11_796	Protein JASON {ECO:0000305}	9533578	9535497	183-1430[+]	Protein JASON {ECO:0000305}	.	.	.	ENOG410ZBTD^NA	KEGG:ath:AT1G06660	GO:0007142^biological_process^male meiosis II`GO:0009556^biological_process^microsporogenesis`GO:0006355^biological_process^regulation of transcription, DNA-templated	.
PI A11_798	Exocyst complex component EXO84A	9538115	9543830	174-2972[+]	Exocyst complex component EXO84A	PF08700.8^Vps51^Vps51/Vps67^39-113^E:2.1e-09`PF16528.2^Exo84_C^Exocyst component 84 C-terminal^150-346^E:5.3e-12	.	.	ENOG410XT7U^Exocyst complex component	KEGG:ath:AT1G10385	GO:0005623^cellular_component^cell`GO:0006887^biological_process^exocytosis	.
PI A11_799	Rho GDP-dissociation inhibitor 1	9545297	9548531	3-842[+]	Rho GDP-dissociation inhibitor 1	PF02115.14^Rho_GDI^RHO protein GDP dissociation inhibitor^88-278^E:1.1e-69	.	.	ENOG4111K44^Rho GDP dissociation inhibitor (GDI)	KEGG:ath:AT3G07880`KO:K12462	GO:0005737^cellular_component^cytoplasm`GO:0005096^molecular_function^GTPase activator activity`GO:0005094^molecular_function^Rho GDP-dissociation inhibitor activity`GO:0009932^biological_process^cell tip growth`GO:0010053^biological_process^root epidermal cell differentiation	GO:0005094^molecular_function^Rho GDP-dissociation inhibitor activity`GO:0005737^cellular_component^cytoplasm
PI A11_795	Tetratricopeptide repeat protein 7A	9555364	9560781	314-2512[+]	Tetratricopeptide repeat protein 7A {ECO:0000305}	PF13181.3^TPR_8^Tetratricopeptide repeat^587-615^E:0.21	.	.	ENOG410XQ09^Tetratricopeptide repeat	KEGG:hsa:57217	GO:0005623^cellular_component^cell`GO:0006879^biological_process^cellular iron ion homeostasis`GO:0030097^biological_process^hemopoiesis	GO:0005515^molecular_function^protein binding
PI A11_788	.	9572858	9573328	.	.	.	.	.	.	.	.	.
PI A11_697	Retrovirus-related Pol polyprotein from transposon 297	9644791	9648212	1557-2132[+]	Transposon Ty3-G Gag-Pol polyprotein	PF08284.8^RVP_2^Retroviral aspartyl protease^3-49^E:8.8e-11	.	.	.	KEGG:sce:YGR109W-B`KO:K07497	GO:0005737^cellular_component^cytoplasm`GO:0005634^cellular_component^nucleus`GO:0000943^cellular_component^retrotransposon nucleocapsid`GO:0004190^molecular_function^aspartic-type endopeptidase activity`GO:0005524^molecular_function^ATP binding`GO:0003677^molecular_function^DNA binding`GO:0003887^molecular_function^DNA-directed DNA polymerase activity`GO:0008233^molecular_function^peptidase acti…	.
PI A11_696	.	9666520	9670619	535-2028[+]	.	.	.	.	.	.	.	.
PI A11_695	Tetratricopeptide repeat protein 4 homolog	9672786	9675452	77-1165[+]	Tetratricopeptide repeat protein 4 homolog	PF13432.3^TPR_16^Tetratricopeptide repeat^77-137^E:3.8e-05`PF13181.3^TPR_8^Tetratricopeptide repeat^106-131^E:0.13	.	.	COG0457^repeat-containing protein	KEGG:ddi:DDB_G0286253	.	GO:0005515^molecular_function^protein binding
PI A11_694	Ammonium transporter 1 member 2	9675906	9677405	1-1500[+]	Ammonium transporter 1 member 2	PF00909.18^Ammonium_transp^Ammonium Transporter Family^50-474^E:4.3e-135	.	ExpAA=221.89^PredHel=9^Topology=o51-73i94-113o133-152i159-181o201-223i244-262o340-359i372-394o425-447i	COG0004^ammonium Transporter	.	GO:0005887^cellular_component^integral component of plasma membrane`GO:0008519^molecular_function^ammonium transmembrane transporter activity`GO:0072488^biological_process^ammonium transmembrane transport`GO:0015696^biological_process^ammonium transport`GO:0006995^biological_process^cellular response to nitrogen starvation`GO:0019740^biological_process^nitrogen utilization`GO:0015695^biological_p…	GO:0008519^molecular_function^ammonium transmembrane transporter activity`GO:0015696^biological_process^ammonium transport`GO:0016020^cellular_component^membrane
PI A11_747	.	9689656	9690356	1-453[+]	.	.	sigP:1^35^0.48^YES	.	.	.	.	.
PI A11_746	Myosin-8	9690778	9705460	595-5328[+]	Myosin-6	PF02736.16^Myosin_N^Myosin N-terminal SH3-like domain^10-48^E:1.7e-11`PF00063.18^Myosin_head^Myosin head (motor domain)^64-758^E:4.1e-242`PF00612.24^IQ^IQ calmodulin-binding motif^775-793^E:0.0055`PF00612.24^IQ^IQ calmodulin-binding motif^797-816^E:0.00031`PF00612.24^IQ^IQ calmodulin-binding motif^823-842^E:0.0087`PF00612.24^IQ^IQ calmodulin-binding motif^870-889^E:0.00013`PF00612.24^IQ^IQ calmod…	.	.	COG5022^myosin heavy chain	.	GO:0005737^cellular_component^cytoplasm`GO:0016459^cellular_component^myosin complex`GO:0005524^molecular_function^ATP binding`GO:0003774^molecular_function^motor activity	GO:0003774^molecular_function^motor activity`GO:0005524^molecular_function^ATP binding`GO:0016459^cellular_component^myosin complex`GO:0005515^molecular_function^protein binding
PI A11_681	Probable indole-3-pyruvate monooxygenase YUCCA8	9793558	9795039	1-1275[+]	Probable indole-3-pyruvate monooxygenase YUCCA8	PF13738.3^Pyr_redox_3^Pyridine nucleotide-disulphide oxidoreductase^26-225^E:5.6e-24`PF07992.11^Pyr_redox_2^Pyridine nucleotide-disulphide oxidoreductase^26-222^E:6e-12`PF01494.16^FAD_binding_3^FAD binding domain^26-55^E:4.1e-05`PF00743.16^FMO-like^Flavin-binding monooxygenase-like^27-345^E:8e-32`PF13450.3^NAD_binding_8^NAD(P)-binding Rossmann-like domain^27-63^E:8.2e-06`PF13434.3^K_oxygenase^L-l…	.	.	COG2072^Monooxygenase	KEGG:ath:AT4G28720`KO:K11816	GO:0050660^molecular_function^flavin adenine dinucleotide binding`GO:0004497^molecular_function^monooxygenase activity`GO:0004499^molecular_function^N,N-dimethylaniline monooxygenase activity`GO:0050661^molecular_function^NADP binding`GO:0009851^biological_process^auxin biosynthetic process`GO:0009742^biological_process^brassinosteroid mediated signaling pathway`GO:0055114^biological_process^oxid…	GO:0016491^molecular_function^oxidoreductase activity`GO:0055114^biological_process^oxidation-reduction process`GO:0071949^molecular_function^FAD binding`GO:0004499^molecular_function^N,N-dimethylaniline monooxygenase activity`GO:0050660^molecular_function^flavin adenine dinucleotide binding`GO:0050661^molecular_function^NADP binding
PI A11_682	.	9827772	9828832	1-471[+]	.	PF14223.3^Retrotran_gag_2^gag-polypeptide of LTR copia-type^32-124^E:3e-09	.	.	.	.	.	.
PI A11_680	Cytochrome P450 71A1	9831020	9833773	1-1569[+]	Cytochrome P450 71A1	PF00067.19^p450^Cytochrome P450^46-501^E:1e-98	.	ExpAA=25.32^PredHel=1^Topology=o15-37i	.	.	GO:0005789^cellular_component^endoplasmic reticulum membrane`GO:0016021^cellular_component^integral component of membrane`GO:0020037^molecular_function^heme binding`GO:0005506^molecular_function^iron ion binding`GO:0004497^molecular_function^monooxygenase activity`GO:0016705^molecular_function^oxidoreductase activity, acting on paired donors, with incorporation or reduction of molecular oxygen`GO…	GO:0005506^molecular_function^iron ion binding`GO:0016705^molecular_function^oxidoreductase activity, acting on paired donors, with incorporation or reduction of molecular oxygen`GO:0020037^molecular_function^heme binding`GO:0055114^biological_process^oxidation-reduction process
PI A11_684	Glutaredoxin-C5, chloroplastic {ECO:0000303|PubMed:15170506}	9834717	9837476	1-528[+]	Glutaredoxin-C5, chloroplastic {ECO:0000303|PubMed:15170506}	PF00462.21^Glutaredoxin^Glutaredoxin^83-146^E:4.6e-17	.	.	COG0695^Glutaredoxin	KEGG:ath:AT4G28730	GO:0009507^cellular_component^chloroplast`GO:0009055^molecular_function^electron carrier activity`GO:0004362^molecular_function^glutathione-disulfide reductase activity`GO:0015035^molecular_function^protein disulfide oxidoreductase activity`GO:0045454^biological_process^cell redox homeostasis`GO:0098869^biological_process^cellular oxidant detoxification`GO:0016226^biological_process^iron-sulfur c…	GO:0009055^molecular_function^electron carrier activity`GO:0015035^molecular_function^protein disulfide oxidoreductase activity`GO:0045454^biological_process^cell redox homeostasis
PI A11_683	Probable glutathione S-transferase	9837824	9838495	1-672[+]	Probable glutathione S-transferase	PF02798.17^GST_N^Glutathione S-transferase, N-terminal domain^3-74^E:3.8e-18`PF13417.3^GST_N_3^Glutathione S-transferase, N-terminal domain^6-81^E:1.8e-15`PF13409.3^GST_N_2^Glutathione S-transferase, N-terminal domain^11-75^E:1.2e-11`PF00043.22^GST_C^Glutathione S-transferase, C-terminal domain^122-193^E:3.3e-05`PF13410.3^GST_C_2^Glutathione S-transferase, C-terminal domain^123-188^E:7.4e-08	.	.	.	.	GO:0004364^molecular_function^glutathione transferase activity`GO:0009734^biological_process^auxin-activated signaling pathway	GO:0005515^molecular_function^protein binding
PI A11_777	Sm-like protein LSM5 {ECO:0000305}	9895203	9896589	.	.	.	.	.	.	COG1958^small nuclear ribonucleoprotein	KEGG:ath:AT5G48870`KO:K12624	GO:0005737^cellular_component^cytoplasm`GO:1990726^cellular_component^Lsm1-7-Pat1 complex`GO:0005681^cellular_component^spliceosomal complex`GO:0046540^cellular_component^U4/U6 x U5 tri-snRNP complex`GO:0005688^cellular_component^U6 snRNP`GO:0003723^molecular_function^RNA binding`GO:0000398^biological_process^mRNA splicing, via spliceosome`GO:0000956^biological_process^nuclear-transcribed mRNA ca…
PI A11_772	.	9898137	9899340	1-912[+]	.	.	.	.	.	.	.	.
PI A11_773	F-box/kelch-repeat protein At3g24760	9903943	9905073	1-1131[+]	F-box/kelch-repeat protein At3g24760	PF00646.30^F-box^F-box domain^10-51^E:3.4e-07`PF12937.4^F-box-like^F-box-like^19-48^E:1.4e-06	.	.	ENOG4111ZM5^F-box kelch-repeat protein	KEGG:ath:AT3G24760	.	GO:0005515^molecular_function^protein binding
PI A11_767	Ribonuclease P protein subunit p25-like protein	9907043	9910156	155-874[+]	Ribonuclease P protein subunit p25-like protein	PF01918.18^Alba^Alba^19-80^E:2.9e-18	.	.	ENOG4111WGZ^ribonuclease P MRP 25kDa	KEGG:hsa:138716`KO:K14525	GO:0005634^cellular_component^nucleus`GO:0044822^molecular_function^poly(A) RNA binding	GO:0003676^molecular_function^nucleic acid binding
PI A11_778	.	9912370	9913416	1-807[+]	.	PF13456.3^RVT_3^Reverse transcriptase-like^175-264^E:1e-11	.	.	.	.	.	.
PI A11_768	Protein SULFUR DEFICIENCY-INDUCED 1 {ECO:0000303|PubMed:19154231}	9922920	9927758	1-921[+]	Protein SULFUR DEFICIENCY-INDUCED 1 {ECO:0000303|PubMed:19154231}	.	.	.	ENOG410YFAS^male sterility MS5 family protein	KEGG:ath:AT5G48850	GO:0005634^cellular_component^nucleus`GO:0010438^biological_process^cellular response to sulfur starvation`GO:0006792^biological_process^regulation of sulfur utilization	.
PI A11_776	Vesicle-associated membrane protein 721 {ECO:0000303|PubMed:11115874}	9928436	9931670	1-789[+]	Putative vesicle-associated membrane protein 726	PF13774.3^Longin^Regulated-SNARE-like domain^75-154^E:5.5e-24`PF00957.18^Synaptobrevin^Synaptobrevin^172-258^E:1.4e-33	.	ExpAA=26.23^PredHel=1^Topology=i237-259o	COG5143^Vesicle-associated membrane protein	KEGG:ath:AT1G04760`KO:K08511	GO:0009507^cellular_component^chloroplast`GO:0031901^cellular_component^early endosome membrane`GO:0005768^cellular_component^endosome`GO:0016021^cellular_component^integral component of membrane`GO:0005886^cellular_component^plasma membrane`GO:0005484^molecular_function^SNAP receptor activity`GO:0000149^molecular_function^SNARE binding`GO:0015031^biological_process^protein transport`GO:0006906^b…	GO:0016192^biological_process^vesicle-mediated transport`GO:0016021^cellular_component^integral component of membrane
PI A11_775	Guanine nucleotide-binding protein-like NSN1 {ECO:0000305}	9932242	9935468	1-1749[+]	Guanine nucleotide-binding protein-like NSN1 {ECO:0000305}	PF08701.8^GN3L_Grn1^GNL3L/Grn1 putative GTPase^16-91^E:1.3e-17`PF02421.15^FeoB_N^Ferrous iron transport protein B^258-325^E:5.6e-09`PF01926.20^MMR_HSR1^50S ribosome-binding GTPase^259-318^E:7.7e-14	.	.	COG1161^Required for a late step of 50S ribosomal subunit assembly. Has GTPase activity (By similarity)	KEGG:ath:AT3G07050`KO:K14538	GO:0005730^cellular_component^nucleolus`GO:0009506^cellular_component^plasmodesma`GO:0005525^molecular_function^GTP binding`GO:0003924^molecular_function^GTPase activity`GO:0048825^biological_process^cotyledon development`GO:0048444^biological_process^floral organ morphogenesis`GO:0010077^biological_process^maintenance of inflorescence meristem identity`GO:0045892^biological_process^negative regu…	GO:0005525^molecular_function^GTP binding`GO:0015093^molecular_function^ferrous iron transmembrane transporter activity`GO:0015684^biological_process^ferrous iron transport`GO:0016021^cellular_component^integral component of membrane
PI A11_765	.	9939338	9945683	332-1831[+]	.	PF12452.5^DUF3685^Protein of unknown function (DUF3685)^307-395^E:4.7e-07`PF12452.5^DUF3685^Protein of unknown function (DUF3685)^404-494^E:4.5e-10	.	.	.	.	.	.
PI A11_770	NHL repeat-containing protein 2	9953250	9960863	92-2380[+]	NHL repeat-containing protein 2	.	.	.	ENOG410XTIR^NHL repeat containing	KEGG:gga:423903	.	.
PI A11_769	Serine/threonine-protein kinase At3g07070	9962703	9964369	1-1290[+]	Serine/threonine-protein kinase At3g07070	PF00069.22^Pkinase^Protein kinase domain^90-353^E:7.2e-48`PF07714.14^Pkinase_Tyr^Protein tyrosine kinase^92-309^E:2.6e-45	.	.	COG0515^Serine Threonine protein kinase	KEGG:ath:AT3G07070	GO:0005524^molecular_function^ATP binding`GO:0004674^molecular_function^protein serine/threonine kinase activity	GO:0004672^molecular_function^protein kinase activity`GO:0005524^molecular_function^ATP binding`GO:0006468^biological_process^protein phosphorylation
PI A11_766	Solute carrier family 35 member F5	9965881	9969015	658-1974[+]	Solute carrier family 35 member F5	PF00892.17^EamA^EamA-like transporter family^157-235^E:1.1e-09`PF06027.9^SLC35F^Solute carrier family 35^185-333^E:2.3e-10`PF00892.17^EamA^EamA-like transporter family^254-398^E:3.8e-09	.	ExpAA=183.13^PredHel=8^Topology=i13-35o40-62i190-212o216-235i247-269o289-311i348-370o380-399i	COG0697^membrane	KEGG:mmu:74150`KO:K15289	GO:0016021^cellular_component^integral component of membrane`GO:0006810^biological_process^transport	GO:0016020^cellular_component^membrane`GO:0016021^cellular_component^integral component of membrane`GO:0006810^biological_process^transport
PI A11_774	Desumoylating isopeptidase 1	9971201	9974267	264-1124[+]	Desumoylating isopeptidase 1	PF05903.11^Peptidase_C97^PPPDE putative peptidase domain^7-145^E:5.1e-46	.	.	ENOG4111H3Z^Desumoylating isopeptidase	KEGG:hsa:27351	GO:0005737^cellular_component^cytoplasm`GO:0005634^cellular_component^nucleus`GO:0008233^molecular_function^peptidase activity	.
PI A11_771	Transcriptional corepressor LEUNIG_HOMOLOG	9976474	9983084	428-2818[+]	Transcriptional corepressor LEUNIG_HOMOLOG	PF08513.8^LisH^LisH^10-35^E:2e-05`PF00400.29^WD40^WD domain, G-beta repeat^507-534^E:1.7e-05`PF00400.29^WD40^WD domain, G-beta repeat^541-576^E:2.9e-05`PF00400.29^WD40^WD domain, G-beta repeat^583-620^E:0.067`PF00400.29^WD40^WD domain, G-beta repeat^666-699^E:0.026`PF00400.29^WD40^WD domain, G-beta repeat^761-796^E:0.0012	.	ExpAA=23.20^PredHel=1^Topology=o725-747i	ENOG410YDHV^transcriptional co-repressor	KEGG:ath:AT2G32700	GO:0005634^cellular_component^nucleus`GO:0030154^biological_process^cell differentiation`GO:0006974^biological_process^cellular response to DNA damage stimulus`GO:0071217^biological_process^cellular response to external biotic stimulus`GO:0009908^biological_process^flower development`GO:0010393^biological_process^galacturonan metabolic process`GO:0010073^biological_process^meristem maintenance`GO…	GO:0005515^molecular_function^protein binding
PI A11_717	E3 ubiquitin-protein ligase PRT1	9993939	9997308	112-1380[+]	E3 ubiquitin-protein ligase PRT1	PF13920.3^zf-C3HC4_3^Zinc finger, C3HC4 type (RING finger)^23-70^E:9.1e-09`PF13923.3^zf-C3HC4_2^Zinc finger, C3HC4 type (RING finger)^26-65^E:1.7e-06`PF13445.3^zf-RING_UBOX^RING-type zinc-finger^26-63^E:0.00053`PF00097.22^zf-C3HC4^Zinc finger, C3HC4 type (RING finger)^26-65^E:0.00019`PF00569.14^ZZ^Zinc finger, ZZ type^285-324^E:3.6e-08	.	.	ENOG410Y7D6^Zinc finger, ZZ type	KEGG:ath:AT3G24800	GO:0005737^cellular_component^cytoplasm`GO:0016874^molecular_function^ligase activity`GO:0061630^molecular_function^ubiquitin protein ligase activity`GO:0008270^molecular_function^zinc ion binding`GO:0071596^biological_process^ubiquitin-dependent protein catabolic process via the N-end rule pathway	GO:0046872^molecular_function^metal ion binding`GO:0008270^molecular_function^zinc ion binding
PI A11_720	.	9998152	10000547	189-704[+]	.	PF03909.14^BSD^BSD domain^76-126^E:5.8e-11	.	.	.	.	.	.
PI A11_718	Pentatricopeptide repeat-containing protein At5g48730, chloroplastic	10070213	10072144	11-1582[+]	Pentatricopeptide repeat-containing protein At5g48730, chloroplastic	PF17177.1^PPR_long^Pentacotripeptide-repeat region of PROPR^138-271^E:1.8e-07`PF01535.17^PPR^PPR repeat^161-186^E:0.022`PF13812.3^PPR_3^Pentatricopeptide repeat domain^177-236^E:9.2e-07`PF12854.4^PPR_1^PPR repeat^185-217^E:4.9e-06`PF13041.3^PPR_2^PPR repeat family^192-236^E:4.1e-12`PF01535.17^PPR^PPR repeat^192-218^E:2.4e-07`PF01535.17^PPR^PPR repeat^228-257^E:0.47`PF13812.3^PPR_3^Pentatricopepti…	.	.	ENOG410Z7Z7^Pentatricopeptide repeat-containing protein	KEGG:ath:AT5G48730	GO:0009507^cellular_component^chloroplast	.
PI A11_721	.	10073481	10074338	1-768[+]	.	PF12776.4^Myb_DNA-bind_3^Myb/SANT-like DNA-binding domain^14-103^E:5.9e-18	.	.	.	.	.	.
PI A11_716	.	10080551	10081639	1-1089[+]	.	PF13920.3^zf-C3HC4_3^Zinc finger, C3HC4 type (RING finger)^312-356^E:4.4e-10`PF13923.3^zf-C3HC4_2^Zinc finger, C3HC4 type (RING finger)^314-351^E:2.3e-06`PF00097.22^zf-C3HC4^Zinc finger, C3HC4 type (RING finger)^314-351^E:1.7e-05	.	.	.	.	.	GO:0046872^molecular_function^metal ion binding
PI A11_719	Purple acid phosphatase 15	10083517	10087923	1-1668[+]	Purple acid phosphatase 15	PF16656.2^Pur_ac_phosph_N^Purple acid Phosphatase, N-terminal domain^80-192^E:2.8e-22`PF00149.25^Metallophos^Calcineurin-like phosphoesterase^204-416^E:1.1e-24`PF14008.3^Metallophos_C^Iron/zinc purple acid phosphatase-like protein C^431-531^E:9.4e-13	sigP:1^32^0.657^YES	.	COG1409^Hydrolyzes cAMP to 5'-AMP. Plays an important regulatory role in modulating the intracellular concentration of cAMP, thereby influencing cAMP-dependent processes (By similarity)	KEGG:ath:AT3G07130	GO:0005576^cellular_component^extracellular region`GO:0003993^molecular_function^acid phosphatase activity`GO:0046872^molecular_function^metal ion binding`GO:0016311^biological_process^dephosphorylation`GO:0009846^biological_process^pollen germination`GO:0009845^biological_process^seed germination	GO:0003993^molecular_function^acid phosphatase activity`GO:0046872^molecular_function^metal ion binding`GO:0016787^molecular_function^hydrolase activity
PI A11_725	Xyloglucan endotransglucosylase/hydrolase protein 2	10108764	10110943	1-903[+]	Xyloglucan endotransglucosylase/hydrolase protein 2	PF00722.18^Glyco_hydro_16^Glycosyl hydrolases family 16^28-216^E:1.4e-35	.	.	COG2273^hydrolase family 16	KEGG:ath:AT4G13090`KO:K08235	GO:0048046^cellular_component^apoplast`GO:0005618^cellular_component^cell wall`GO:0004553^molecular_function^hydrolase activity, hydrolyzing O-glycosyl compounds`GO:0016762^molecular_function^xyloglucan:xyloglucosyl transferase activity`GO:0042546^biological_process^cell wall biogenesis`GO:0071555^biological_process^cell wall organization`GO:0010411^biological_process^xyloglucan metabolic process	GO:0004553^molecular_function^hydrolase activity, hydrolyzing O-glycosyl compounds`GO:0005975^biological_process^carbohydrate metabolic process
PI A11_723	GPI transamidase component PIG-T	10114496	10118882	1-2022[+]	GPI transamidase component PIG-T	PF04113.11^Gpi16^Gpi16 subunit, GPI transamidase component^33-618^E:1.1e-175	sigP:1^22^0.476^YES	.	ENOG410XRR0^GPI transamidase component	KEGG:hsa:51604`KO:K05292	GO:0016023^cellular_component^cytoplasmic, membrane-bounded vesicle`GO:0005789^cellular_component^endoplasmic reticulum membrane`GO:0042765^cellular_component^GPI-anchor transamidase complex`GO:0030176^cellular_component^integral component of endoplasmic reticulum membrane`GO:0016020^cellular_component^membrane`GO:0003923^molecular_function^GPI-anchor transamidase activity`GO:0016255^biological_p…	GO:0016255^biological_process^attachment of GPI anchor to protein`GO:0042765^cellular_component^GPI-anchor transamidase complex
PI A11_727	.	10119400	10120767	1-720[+]	.	.	.	.	.	.	.	.
PI A11_729	Cell division control protein 45 homolog	10123244	10130391	1-1731[+]	Cell division control protein 45 homolog	PF02724.11^CDC45^CDC45-like protein^28-574^E:6.8e-135	.	.	.	KEGG:spo:SPAC17D4.02`KO:K06628	GO:0005829^cellular_component^cytosol`GO:0031261^cellular_component^DNA replication preinitiation complex`GO:0000790^cellular_component^nuclear chromatin`GO:0005656^cellular_component^nuclear pre-replicative complex`GO:0043596^cellular_component^nuclear replication fork`GO:0005634^cellular_component^nucleus`GO:0031298^cellular_component^replication fork protection complex`GO:0043138^molecular_fun…	GO:0006270^biological_process^DNA replication initiation
PI A11_728	Nuclear pore complex protein NUP62 {ECO:0000303|PubMed:21189294}	10137115	10143461	25-651[-]	.	.	.	.	.	.	.	.
PI A11_728	Nuclear pore complex protein NUP62 {ECO:0000303|PubMed:21189294}	10137115	10143461	2-2515[+]	Nuclear pore complex protein NUP62 {ECO:0000303|PubMed:21189294}	PF05064.10^Nsp1_C^Nsp1-like C-terminal region^627-727^E:7e-22	.	.	ENOG410XT5X^nucleoporin	KEGG:ath:AT2G45000`KO:K14306	GO:0005829^cellular_component^cytosol`GO:0005635^cellular_component^nuclear envelope`GO:0005643^cellular_component^nuclear pore`GO:0017056^molecular_function^structural constituent of nuclear pore`GO:0051028^biological_process^mRNA transport`GO:0015031^biological_process^protein transport	.
PI A11_728	Nuclear pore complex protein NUP62 {ECO:0000303|PubMed:21189294}	10137115	10143461	1267-1668[-]	.	.	.	.	.	.	.	.
PI A11_724	E3 ubiquitin-protein ligase RNF4	10159881	10162351	125-751[+]	E3 ubiquitin-protein ligase RNF4	PF13639.3^zf-RING_2^Ring finger domain^152-191^E:8.1e-10`PF13923.3^zf-C3HC4_2^Zinc finger, C3HC4 type (RING finger)^152-190^E:1.8e-09`PF14634.3^zf-RING_5^zinc-RING finger domain^152-192^E:1.2e-07`PF13920.3^zf-C3HC4_3^Zinc finger, C3HC4 type (RING finger)^152-194^E:3e-07`PF13445.3^zf-RING_UBOX^RING-type zinc-finger^153-188^E:2.5e-08`PF00097.22^zf-C3HC4^Zinc finger, C3HC4 type (RING finger)^153-190…	.	.	ENOG410XV78^RING finger protein 4	KEGG:hsa:6047	GO:0005737^cellular_component^cytoplasm`GO:0005654^cellular_component^nucleoplasm`GO:0005634^cellular_component^nucleus`GO:0016605^cellular_component^PML body`GO:0033768^cellular_component^SUMO-targeted ubiquitin ligase complex`GO:0050681^molecular_function^androgen receptor binding`GO:0003677^molecular_function^DNA binding`GO:0042802^molecular_function^identical protein binding`GO:0016874^molecu…	GO:0005515^molecular_function^protein binding`GO:0008270^molecular_function^zinc ion binding`GO:0046872^molecular_function^metal ion binding
PI A11_726	Ethylene-responsive transcription factor-like protein At4g13040	10164738	10169059	3-713[+]	Ethylene-responsive transcription factor-like protein At4g13040	PF00847.17^AP2^AP2 domain^111-154^E:5.7e-06	.	.	ENOG4111S5C^AP2 domain containing protein, expressed	KEGG:ath:AT4G13040	GO:0005634^cellular_component^nucleus`GO:0003677^molecular_function^DNA binding`GO:0003700^molecular_function^transcription factor activity, sequence-specific DNA binding`GO:0009873^biological_process^ethylene-activated signaling pathway`GO:0007275^biological_process^multicellular organism development`GO:0006351^biological_process^transcription, DNA-templated	GO:0003700^molecular_function^transcription factor activity, sequence-specific DNA binding`GO:0006355^biological_process^regulation of transcription, DNA-templated
PI A11_730	.	10182467	10183011	1-414[+]	.	PF13966.3^zf-RVT^zinc-binding in reverse transcriptase^7-69^E:1.7e-12	.	.	.	.	.	.
PI A11_722	Wound-induced basic protein	10184027	10185406	.	.	.	.	.	.	.	.	.
PI A11_668	.	10190051	10191379	1-1329[+]	.	.	.	ExpAA=45.19^PredHel=2^Topology=o20-40i47-69o	.	.	.	.
PI A11_669	Putative G3BP-like protein	10202766	10208236	249-1658[+]	Putative G3BP-like protein	PF02136.17^NTF2^Nuclear transport factor 2 (NTF2) domain^20-136^E:8e-33`PF00076.19^RRM_1^RNA recognition motif. (a.k.a. RRM, RBD, or RNP domain)^303-366^E:2.3e-09	.	.	.	KEGG:spo:SPBP8B7.11	GO:0005737^cellular_component^cytoplasm`GO:0005829^cellular_component^cytosol`GO:0000166^molecular_function^nucleotide binding`GO:0003723^molecular_function^RNA binding`GO:0051028^biological_process^mRNA transport`GO:0016579^biological_process^protein deubiquitination`GO:0060628^biological_process^regulation of ER to Golgi vesicle-mediated transport	GO:0006810^biological_process^transport`GO:0005622^cellular_component^intracellular`GO:0003676^molecular_function^nucleic acid binding
PI A11_707	Wound-induced basic protein	10290504	10291883	.	.	.	.	.	.	.	.	.
PI A11_708	.	10296528	10297856	1-1329[+]	.	.	.	ExpAA=45.19^PredHel=2^Topology=o20-40i47-69o	.	.	.	.
PI A11_711	Putative G3BP-like protein	10309243	10314713	249-1658[+]	Putative G3BP-like protein	PF02136.17^NTF2^Nuclear transport factor 2 (NTF2) domain^20-136^E:8e-33`PF00076.19^RRM_1^RNA recognition motif. (a.k.a. RRM, RBD, or RNP domain)^303-366^E:2.3e-09	.	.	.	KEGG:spo:SPBP8B7.11	GO:0005737^cellular_component^cytoplasm`GO:0005829^cellular_component^cytosol`GO:0000166^molecular_function^nucleotide binding`GO:0003723^molecular_function^RNA binding`GO:0051028^biological_process^mRNA transport`GO:0016579^biological_process^protein deubiquitination`GO:0060628^biological_process^regulation of ER to Golgi vesicle-mediated transport	GO:0006810^biological_process^transport`GO:0005622^cellular_component^intracellular`GO:0003676^molecular_function^nucleic acid binding
PI A11_710	Ninja-family protein AFP3	10355079	10356707	1-1215[+]	Ninja-family protein AFP3	PF16135.2^Jas^TPL-binding domain in jasmonate signalling^334-395^E:1.3e-11	.	.	ENOG410YWGT^ninja-family protein	KEGG:ath:AT3G29575	GO:0005634^cellular_component^nucleus`GO:0007165^biological_process^signal transduction	.
PI A11_709	Cyclin-C1-2	10378780	10383869	83-841[+]	Cyclin-C1-2	PF00134.20^Cyclin_N^Cyclin, N-terminal domain^42-142^E:1.1e-22	.	.	COG5333^Component of the Mediator complex, a coactivator involved in regulated gene transcription of nearly all RNA polymerase II-dependent genes. Mediator functions as a bridge to convey information from gene-specific regulatory proteins to the basal RNA polymerase II transcription machinery. Mediator is recruited to promoters by direct interactions with regulatory proteins and serves as a scaff…	.	GO:0007049^biological_process^cell cycle`GO:0051301^biological_process^cell division	.
PI A11_706	GTP cyclohydrolase 1 {ECO:0000305}	10429911	10431758	1-1245[+]	GTP cyclohydrolase 1 {ECO:0000305}	PF01227.19^GTP_cyclohydroI^GTP cyclohydrolase I^34-186^E:1.1e-34`PF01227.19^GTP_cyclohydroI^GTP cyclohydrolase I^274-409^E:1.1e-18	.	.	COG0302^GTP cyclohydrolase i	KEGG:sly:543831`KO:K01495	GO:0005737^cellular_component^cytoplasm`GO:0005525^molecular_function^GTP binding`GO:0003934^molecular_function^GTP cyclohydrolase I activity`GO:0042803^molecular_function^protein homodimerization activity`GO:0008270^molecular_function^zinc ion binding`GO:0035998^biological_process^7,8-dihydroneopterin 3'-triphosphate biosynthetic process`GO:0006729^biological_process^tetrahydrobiopterin biosynth…	.
PI A11_844	60S ribosomal protein L32-1	10498308	10500325	2-475[+]	60S ribosomal protein L32-1	PF01655.15^Ribosomal_L32e^Ribosomal protein L32^40-146^E:8e-50	.	.	COG1717^(ribosomal) protein	KEGG:ath:AT4G18100`KO:K02912	GO:0005829^cellular_component^cytosol`GO:0022625^cellular_component^cytosolic large ribosomal subunit`GO:0022626^cellular_component^cytosolic ribosome`GO:0005730^cellular_component^nucleolus`GO:0003735^molecular_function^structural constituent of ribosome`GO:0006412^biological_process^translation	GO:0003735^molecular_function^structural constituent of ribosome`GO:0006412^biological_process^translation`GO:0005622^cellular_component^intracellular`GO:0005840^cellular_component^ribosome
PI A11_843	Uncharacterized HIT-like protein Rv1262c	10501807	10505394	2-721[+]	Uncharacterized HIT-like protein Rv1262c	PF11969.5^DcpS_C^Scavenger mRNA decapping enzyme C-term binding^65-113^E:3.8e-07`PF01230.20^HIT^HIT domain^73-159^E:7.1e-15	.	.	COG0537^histidine triad (hIT) protein	KEGG:mtu:Rv1262c	GO:0003824^molecular_function^catalytic activity	.
PI A11_851	Wall-associated receptor kinase-like 8	10508102	10514996	1-1602[+]	Wall-associated receptor kinase-like 8	PF13947.3^GUB_WAK_bind^Wall-associated receptor kinase galacturonan-binding^32-139^E:1.7e-27`PF07645.12^EGF_CA^Calcium-binding EGF domain^253-282^E:0.0031`PF00069.22^Pkinase^Protein kinase domain^360-531^E:1.2e-33`PF07714.14^Pkinase_Tyr^Protein tyrosine kinase^361-531^E:5.8e-32	sigP:1^22^0.956^YES	ExpAA=42.17^PredHel=2^Topology=i5-27o284-306i	COG0515^Serine Threonine protein kinase	KEGG:ath:AT1G16260	GO:0016021^cellular_component^integral component of membrane`GO:0005524^molecular_function^ATP binding`GO:0005509^molecular_function^calcium ion binding`GO:0030247^molecular_function^polysaccharide binding`GO:0004674^molecular_function^protein serine/threonine kinase activity	GO:0030247^molecular_function^polysaccharide binding`GO:0005509^molecular_function^calcium ion binding`GO:0004672^molecular_function^protein kinase activity`GO:0005524^molecular_function^ATP binding`GO:0006468^biological_process^protein phosphorylation
PI A11_847	Wall-associated receptor kinase-like 22	10515087	10515461	1-375[+]	Wall-associated receptor kinase-like 2	.	.	.	COG0515^Serine Threonine protein kinase	KEGG:ath:AT1G16130	GO:0016021^cellular_component^integral component of membrane`GO:0005524^molecular_function^ATP binding`GO:0005509^molecular_function^calcium ion binding`GO:0030247^molecular_function^polysaccharide binding`GO:0004674^molecular_function^protein serine/threonine kinase activity`GO:0046777^biological_process^protein autophosphorylation	.
PI A11_846	E3 ubiquitin-protein ligase CHIP {ECO:0000305}	10523919	10526890	1-912[+]	E3 ubiquitin-protein ligase CHIP {ECO:0000305}	PF04564.12^U-box^U-box domain^226-298^E:3.3e-27	.	.	ENOG410ZC2R^STIP1 homology and U-box containing protein 1, E3 ubiquitin protein ligase	KEGG:ath:AT3G07370`KO:K09561	GO:0051087^molecular_function^chaperone binding`GO:0016874^molecular_function^ligase activity`GO:0004842^molecular_function^ubiquitin-protein transferase activity`GO:0016567^biological_process^protein ubiquitination`GO:0009737^biological_process^response to abscisic acid`GO:0009651^biological_process^response to salt stress`GO:0009266^biological_process^response to temperature stimulus	GO:0004842^molecular_function^ubiquitin-protein transferase activity`GO:0016567^biological_process^protein ubiquitination
PI A11_848	U-box domain-containing protein 9	10527768	10529275	1-1401[+]	U-box domain-containing protein 9	PF04564.12^U-box^U-box domain^81-150^E:1.9e-19	.	.	ENOG410XRTN^U-box domain-containing protein	.	GO:0005634^cellular_component^nucleus`GO:0005886^cellular_component^plasma membrane`GO:0016874^molecular_function^ligase activity`GO:0070696^molecular_function^transmembrane receptor protein serine/threonine kinase binding`GO:0004842^molecular_function^ubiquitin-protein transferase activity`GO:0009738^biological_process^abscisic acid-activated signaling pathway`GO:0071215^biological_process^cellu…	GO:0004842^molecular_function^ubiquitin-protein transferase activity`GO:0016567^biological_process^protein ubiquitination
PI A11_845	Transcription factor bHLH62	10563975	10566690	1-1638[+]	Transcription factor bHLH62	PF00010.23^HLH^Helix-loop-helix DNA-binding domain^350-397^E:5.7e-06	.	.	ENOG4111T9V^Transcription factor	KEGG:ath:AT3G07340	GO:0005634^cellular_component^nucleus`GO:0003677^molecular_function^DNA binding`GO:0003700^molecular_function^transcription factor activity, sequence-specific DNA binding`GO:0006355^biological_process^regulation of transcription, DNA-templated`GO:0006351^biological_process^transcription, DNA-templated	GO:0046983^molecular_function^protein dimerization activity
PI A11_849	Peptidyl-prolyl cis-trans isomerase FKBP62	10574685	10578705	553-2247[+]	Peptidyl-prolyl cis-trans isomerase FKBP62	PF00254.25^FKBP_C^FKBP-type peptidyl-prolyl cis-trans isomerase^51-141^E:1.2e-35`PF00254.25^FKBP_C^FKBP-type peptidyl-prolyl cis-trans isomerase^168-257^E:3.8e-16`PF00254.25^FKBP_C^FKBP-type peptidyl-prolyl cis-trans isomerase^283-378^E:4.5e-21`PF14559.3^TPR_19^Tetratricopeptide repeat^459-518^E:4.1e-06`PF13432.3^TPR_16^Tetratricopeptide repeat^459-515^E:0.0046`PF07719.14^TPR_2^Tetratricopeptide …	.	.	COG0545^Peptidyl-prolyl cis-trans isomerase	.	GO:0005737^cellular_component^cytoplasm`GO:0005634^cellular_component^nucleus`GO:0003755^molecular_function^peptidyl-prolyl cis-trans isomerase activity`GO:0070370^biological_process^cellular heat acclimation`GO:0006457^biological_process^protein folding	GO:0006457^biological_process^protein folding`GO:0005515^molecular_function^protein binding
PI A11_850	FK506-binding protein 2	10579164	10581880	46-507[+]	Peptidyl-prolyl cis-trans isomerase FKBP15-1	PF00254.25^FKBP_C^FKBP-type peptidyl-prolyl cis-trans isomerase^47-136^E:3.3e-36	sigP:1^24^0.895^YES	.	COG0545^Peptidyl-prolyl cis-trans isomerase	KEGG:ath:AT3G25220`KO:K09569	GO:0005783^cellular_component^endoplasmic reticulum`GO:0005788^cellular_component^endoplasmic reticulum lumen`GO:0005789^cellular_component^endoplasmic reticulum membrane`GO:0005528^molecular_function^FK506 binding`GO:0003755^molecular_function^peptidyl-prolyl cis-trans isomerase activity`GO:0061077^biological_process^chaperone-mediated protein folding`GO:0000413^biological_process^protein peptid…	GO:0006457^biological_process^protein folding
PI A11_736	UV-B-induced protein At3g17800, chloroplastic {ECO:0000305}	10593496	10596621	75-1286[+]	UV-B-induced protein At3g17800, chloroplastic {ECO:0000305}	PF05542.8^DUF760^Protein of unknown function (DUF760)^136-263^E:7.5e-21`PF05542.8^DUF760^Protein of unknown function (DUF760)^320-392^E:0.00043	.	.	ENOG410YDXB^Protein of unknown function (DUF760)	.	GO:0009507^cellular_component^chloroplast`GO:0010193^biological_process^response to ozone`GO:0010224^biological_process^response to UV-B`GO:0009611^biological_process^response to wounding	.
PI A11_737	Alanine aminotransferase 2, mitochondrial	10605230	10605690	1-336[+]	Alanine aminotransferase 2, mitochondrial	.	.	.	COG0436^aminotransferase	KEGG:ath:AT1G72330`KO:K00814	GO:0005739^cellular_component^mitochondrion`GO:0004021^molecular_function^L-alanine:2-oxoglutarate aminotransferase activity`GO:0030170^molecular_function^pyridoxal phosphate binding`GO:0009058^biological_process^biosynthetic process`GO:0042853^biological_process^L-alanine catabolic process`GO:0001666^biological_process^response to hypoxia	.
PI A11_738	3-oxoacyl-[acyl-carrier-protein] synthase II, chloroplastic	10606797	10607524	1-459[+]	3-oxoacyl-[acyl-carrier-protein] synthase II, chloroplastic	PF00109.23^ketoacyl-synt^Beta-ketoacyl synthase, N-terminal domain^1-152^E:1.7e-20	.	.	COG0304^Catalyzes the condensation reaction of fatty acid synthesis by the addition to an acyl acceptor of two carbons from malonyl-ACP (By similarity)	KEGG:ath:AT1G74960`KO:K09458	GO:0009507^cellular_component^chloroplast`GO:0009570^cellular_component^chloroplast stroma`GO:0009536^cellular_component^plastid`GO:0004315^molecular_function^3-oxoacyl-[acyl-carrier-protein] synthase activity`GO:0009631^biological_process^cold acclimation`GO:0009793^biological_process^embryo development ending in seed dormancy`GO:0006633^biological_process^fatty acid biosynthetic process`GO:0006…	.
PI A11_712	.	10694845	10695833	1-591[+]	.	PF04398.9^DUF538^Protein of unknown function, DUF538^40-147^E:1.2e-27	.	ExpAA=27.41^PredHel=1^Topology=i12-34o	.	.	.	.
PI A11_714	Fimbrin-2 {ECO:0000305}	10725060	10731697	188-2185[+]	Fimbrin-2 {ECO:0000305}	PF00307.28^CH^Calponin homology (CH) domain^133-237^E:5.1e-18`PF00307.28^CH^Calponin homology (CH) domain^269-370^E:2.7e-21`PF00307.28^CH^Calponin homology (CH) domain^395-498^E:9.1e-20`PF00307.28^CH^Calponin homology (CH) domain^519-626^E:2.8e-18	.	.	COG5069^Microtubule associated monoxygenase, calponin and LIM domain containing	KEGG:ath:AT5G48460	GO:0005737^cellular_component^cytoplasm`GO:0005856^cellular_component^cytoskeleton	GO:0005515^molecular_function^protein binding
PI A11_713	Uncharacterized protein At5g48480	10737762	10739141	101-586[+]	Uncharacterized protein At5g48480	PF06983.10^3-dmu-9_3-mt^3-demethylubiquinone-9 3-methyltransferase^24-149^E:2.8e-05	.	.	ENOG410YUXH^NA	KEGG:ath:AT5G48480	GO:0005829^cellular_component^cytosol	.
PI A11_715	.	10744686	10745176	.	.	.	.	.	.	.	.	.
PI A11_751	.	10788546	10789939	1-426[+]	.	.	.	.	.	.	.	.
PI A11_755	.	10793202	10795629	1-708[+]	.	.	.	.	.	.	.	.
PI A11_753	.	10813274	10814748	1-702[+]	.	.	.	.	.	.	.	.
PI A11_754	dCTP pyrophosphatase 1	10843551	10844837	156-545[+]	dCTP pyrophosphatase 1	PF03819.14^MazG^MazG nucleotide pyrophosphohydrolase domain^35-103^E:6.8e-07`PF12643.4^MazG-like^MazG-like family^46-120^E:6.4e-07	.	.	ENOG4111PYX^dCTP pyrophosphatase 1	KEGG:rno:192252`KO:K16904	GO:0005829^cellular_component^cytosol`GO:0047840^molecular_function^dCTP diphosphatase activity`GO:0000287^molecular_function^magnesium ion binding`GO:0047429^molecular_function^nucleoside-triphosphate diphosphatase activity`GO:0032556^molecular_function^pyrimidine deoxyribonucleotide binding`GO:0009143^biological_process^nucleoside triphosphate catabolic process`GO:0051289^biological_process^pro…	.
PI A11_756	EPIDERMAL PATTERNING FACTOR-like protein 9 {ECO:0000303|PubMed:19435754}	10863232	10863810	1-330[+]	EPIDERMAL PATTERNING FACTOR-like protein 9 {ECO:0000303|PubMed:19435754}	PF16851.2^Stomagen^Stomagen^58-107^E:2.6e-33	sigP:1^22^0.815^YES	.	ENOG410Z51E^NA	KEGG:ath:AT4G12970	GO:0048046^cellular_component^apoplast`GO:0019901^molecular_function^protein kinase binding`GO:0007267^biological_process^cell-cell signaling`GO:0010052^biological_process^guard cell differentiation`GO:2000123^biological_process^positive regulation of stomatal complex development`GO:2000038^biological_process^regulation of stomatal complex development`GO:0010374^biological_process^stomatal comple…	GO:2000123^biological_process^positive regulation of stomatal complex development
PI A11_752	Asparagine--tRNA ligase, cytoplasmic 2 {ECO:0000305}	10867247	10870141	1-1884[+]	Asparagine--tRNA ligase, cytoplasmic 2 {ECO:0000305}	PF00152.17^tRNA-synt_2^tRNA synthetases class II (D, K and N)^212-271^E:1e-07`PF00152.17^tRNA-synt_2^tRNA synthetases class II (D, K and N)^358-621^E:1.8e-48	.	.	COG0017^asparaginyl-tRNA synthetase	KEGG:ath:AT3G07420`KO:K01893	GO:0009507^cellular_component^chloroplast`GO:0005829^cellular_component^cytosol`GO:0005739^cellular_component^mitochondrion`GO:0004816^molecular_function^asparagine-tRNA ligase activity`GO:0005524^molecular_function^ATP binding`GO:0006421^biological_process^asparaginyl-tRNA aminoacylation	GO:0000166^molecular_function^nucleotide binding`GO:0004812^molecular_function^aminoacyl-tRNA ligase activity`GO:0005524^molecular_function^ATP binding`GO:0006418^biological_process^tRNA aminoacylation for protein translation
PI A11_758	Cysteine-rich repeat secretory protein 55	10870411	10871055	1-453[+]	Cysteine-rich repeat secretory protein 55	PF01657.14^Stress-antifung^Salt stress response/antifungal^18-75^E:5.7e-12	.	.	ENOG410YD44^cysteine-rich repeat secretory protein	KEGG:ath:AT5G48540	GO:0005576^cellular_component^extracellular region`GO:0080167^biological_process^response to karrikin	.
PI A11_757	.	10871266	10879273	62-3070[+]	Protein EDS1B {ECO:0000305}	PF01764.22^Lipase_3^Lipase (class 3)^199-315^E:5.3e-16	.	ExpAA=40.84^PredHel=2^Topology=i237-259o977-999i	ENOG410YEK6^enhanced disease susceptibility 1	KEGG:ath:AT3G48080`KO:K18875	GO:0005737^cellular_component^cytoplasm`GO:0005634^cellular_component^nucleus`GO:0016787^molecular_function^hydrolase activity`GO:0006952^biological_process^defense response`GO:0006629^biological_process^lipid metabolic process	GO:0006629^biological_process^lipid metabolic process
PI A11_783	Cytochrome b561 and DOMON domain-containing protein At3g25290	10888246	10890175	2-1237[+]	Cytochrome b561 and DOMON domain-containing protein At3g25290	PF04526.10^DUF568^Protein of unknown function (DUF568)^100-204^E:3.1e-24`PF03188.13^Cytochrom_B561^Eukaryotic cytochrome b561^225-349^E:3.5e-08	.	ExpAA=131.66^PredHel=6^Topology=o15-37i225-247o257-279i292-314o329-351i363-385o	ENOG410Y10S^auxin-responsive protein	KEGG:ath:AT3G25290	GO:0016021^cellular_component^integral component of membrane`GO:0005886^cellular_component^plasma membrane`GO:0009506^cellular_component^plasmodesma`GO:0046872^molecular_function^metal ion binding`GO:0055114^biological_process^oxidation-reduction process	GO:0016021^cellular_component^integral component of membrane
PI A11_787	Disease resistance protein At4g27190	10892323	10892859	1-318[+]	Disease resistance protein At4g27190	.	.	.	COG4886^leucine Rich Repeat	KEGG:ath:AT4G27190	GO:0043531^molecular_function^ADP binding`GO:0005524^molecular_function^ATP binding`GO:0006952^biological_process^defense response	.
PI A11_786	Putative disease resistance protein At3g15700	10893358	10893948	101-532[+]	Putative disease resistance protein At3g15700	PF00931.19^NB-ARC^NB-ARC domain^16-132^E:2.5e-24	.	.	COG4886^leucine Rich Repeat	KEGG:ath:AT3G15700	GO:0043531^molecular_function^ADP binding`GO:0005524^molecular_function^ATP binding`GO:0006952^biological_process^defense response	GO:0043531^molecular_function^ADP binding
[truncated: 1,495 more rows]
