# Supplementary material for: Sub genome anchored physical frameworks of the allotetraploid Upland cotton (Gossypium hirsutum L.) genome, and an approach toward reference-grade assemblies of polyploids
Source: Sci Rep. 2017 Nov 10;7:15274. doi: 10.1038/s41598-017-14885-w (PMC5681701; doi:10.1038/s41598-017-14885-w)
Supplement: Supplementary file 13 — Supplementary Dataset 13 [file 41598_2017_14885_MOESM13_ESM.xlsx]

## Sheet: Sheet1
Table S13. Functional gene annotation for G. hirsutum chromosome D11.
Gene id	sprot_Top_BLASTX_hit	gene start	gene stop	prot_coords	sprot_Top_BLASTP_hit	Pfam	SignalP	TmHMM	eggnog	Kegg	gene_ontology_blast	gene_ontology_pfam
PI D11_142	Serine/arginine-rich splicing factor SR34A	76	3995	149-1033[+]	Serine/arginine-rich splicing factor SR34A	PF00076.19^RRM_1^RNA recognition motif. (a.k.a. RRM, RBD, or RNP domain)^9-76^E:1.1e-17`PF00076.19^RRM_1^RNA recognition motif. (a.k.a. RRM, RBD, or RNP domain)^112-174^E:5.2e-12	.	.	COG0724^Rna-binding protein	KEGG:ath:AT3G49430`KO:K12890	GO:0005829^cellular_component^cytosol`GO:0005730^cellular_component^nucleolus`GO:0005681^cellular_component^spliceosomal complex`GO:0000166^molecular_function^nucleotide binding`GO:0003723^molecular_function^RNA binding`GO:0006397^biological_process^mRNA processing`GO:0008380^biological_process^RNA splicing	GO:0003676^molecular_function^nucleic acid binding
PI D11_141	Two-component response regulator-like APRR5	6994	11264	138-2042[+]	Two-component response regulator-like APRR5	PF00072.21^Response_reg^Response regulator receiver domain^57-168^E:2.6e-21`PF06203.11^CCT^CCT motif^578-620^E:1.2e-17	.	.	COG5641^Transcription factor	KEGG:ath:AT5G24470`KO:K12130	GO:0005634^cellular_component^nucleus`GO:0000160^biological_process^phosphorelay signal transduction system`GO:0006355^biological_process^regulation of transcription, DNA-templated`GO:0048511^biological_process^rhythmic process`GO:0006351^biological_process^transcription, DNA-templated	GO:0000160^biological_process^phosphorelay signal transduction system`GO:0005515^molecular_function^protein binding
PI D11_138	Protein YLS9	13601	14239	1-639[+]	Protein YLS9	PF03168.10^LEA_2^Late embryogenesis abundant protein^83-184^E:1.6e-10	.	ExpAA=23.32^PredHel=1^Topology=i27-49o	ENOG410YGQV^harpin-induced protein 1 domain containing protein, expressed	KEGG:ath:AT2G35980	GO:0046658^cellular_component^anchored component of plasma membrane`GO:0009507^cellular_component^chloroplast`GO:0009506^cellular_component^plasmodesma`GO:0004871^molecular_function^signal transducer activity`GO:0051607^biological_process^defense response to virus`GO:0010150^biological_process^leaf senescence`GO:0051707^biological_process^response to other organism`GO:0007165^biological_process^s…	.
PI D11_144	.	17678	18520	1-843[+]	.	PF00293.25^NUDIX^NUDIX domain^133-262^E:2.2e-06	.	.	.	.	.	GO:0016787^molecular_function^hydrolase activity
PI D11_140	.	19586	21004	2-727[+]	.	.	.	.	.	.	.	.
PI D11_146	NAC domain-containing protein 91 {ECO:0000303|PubMed:15029955}	26083	28332	185-1759[+]	Protein NTM1-like 9 {ECO:0000303|PubMed:17158162}	PF02365.12^NAM^No apical meristem (NAM) protein^10-136^E:1.1e-26	.	ExpAA=22.05^PredHel=1^Topology=o501-523i	ENOG410ZJIT^nac domain	KEGG:ath:AT4G35580	GO:0005789^cellular_component^endoplasmic reticulum membrane`GO:0016021^cellular_component^integral component of membrane`GO:0005634^cellular_component^nucleus`GO:0005886^cellular_component^plasma membrane`GO:0005516^molecular_function^calmodulin binding`GO:0003677^molecular_function^DNA binding`GO:0071470^biological_process^cellular response to osmotic stress`GO:0045892^biological_process^negati…	GO:0003677^molecular_function^DNA binding`GO:0006355^biological_process^regulation of transcription, DNA-templated
PI D11_145	.	34257	34670	.	.	.	.	.	.	.	.	.
PI D11_143	.	41050	43763	1-972[+]	.	PF02466.16^Tim17^Tim17/Tim22/Tim23/Pmp24 family^105-223^E:7.5e-12	.	.	.	.	.	.
PI D11_151	.	43766	44260	1-405[+]	.	.	.	.	.	.	.	.
PI D11_147	Probable receptor-like protein kinase At1g33260 {ECO:0000305}	44689	46821	1-1266[+]	Probable receptor-like protein kinase At1g33260 {ECO:0000305}	PF07714.14^Pkinase_Tyr^Protein tyrosine kinase^127-401^E:4.5e-36`PF00069.22^Pkinase^Protein kinase domain^128-400^E:6.4e-44	.	ExpAA=51.58^PredHel=2^Topology=i19-41o61-83i	COG0515^Serine Threonine protein kinase	KEGG:ath:AT1G33260	GO:0005524^molecular_function^ATP binding`GO:0004674^molecular_function^protein serine/threonine kinase activity	GO:0004672^molecular_function^protein kinase activity`GO:0006468^biological_process^protein phosphorylation`GO:0005524^molecular_function^ATP binding
PI D11_153	Transmembrane protein 120 homolog	51235	54236	1-1068[+]	Transmembrane protein 120B	PF07851.10^TMPIT^TMPIT-like protein^19-341^E:1.6e-100	.	ExpAA=97.60^PredHel=4^Topology=i135-154o195-214i278-300o310-332i	ENOG410XT6G^Transmembrane protein 120B	KEGG:bta:508790	GO:0016021^cellular_component^integral component of membrane`GO:0005637^cellular_component^nuclear inner membrane`GO:0045444^biological_process^fat cell differentiation`GO:0051291^biological_process^protein heterooligomerization	GO:0016021^cellular_component^integral component of membrane
PI D11_152	Transmembrane protein 120 homolog	55134	58347	247-1362[+]	Transmembrane protein 120 homolog	PF07851.10^TMPIT^TMPIT-like protein^23-357^E:9.5e-100	.	ExpAA=97.60^PredHel=4^Topology=i151-170o211-230i294-316o326-348i	ENOG410XT6G^Transmembrane protein 120B	KEGG:ddi:DDB_G0288699	GO:0016021^cellular_component^integral component of membrane	GO:0016021^cellular_component^integral component of membrane
PI D11_139	RING-H2 finger protein ATL79	70568	71188	.	.	.	.	.	.	ENOG41121N2^zinc ion binding	KEGG:ath:AT5G47610	GO:0016021^cellular_component^integral component of membrane`GO:0008270^molecular_function^zinc ion binding`GO:0016567^biological_process^protein ubiquitination
PI D11_150	Actin, muscle	73688	74542	1-474[+]	Actin-1	PF00022.16^Actin^Actin^15-92^E:1.1e-17	.	.	.	.	GO:0005737^cellular_component^cytoplasm`GO:0005856^cellular_component^cytoskeleton`GO:0005524^molecular_function^ATP binding	.
PI D11_149	60S ribosomal protein L9	75913	77819	63-647[+]	60S ribosomal protein L9	PF00347.20^Ribosomal_L6^Ribosomal protein L6^12-90^E:1.4e-11`PF00347.20^Ribosomal_L6^Ribosomal protein L6^103-181^E:1.6e-12	.	.	.	.	GO:0005840^cellular_component^ribosome`GO:0019843^molecular_function^rRNA binding`GO:0003735^molecular_function^structural constituent of ribosome`GO:0006412^biological_process^translation	GO:0003735^molecular_function^structural constituent of ribosome`GO:0019843^molecular_function^rRNA binding`GO:0006412^biological_process^translation`GO:0005840^cellular_component^ribosome
PI D11_148	Nuclear pore complex protein NUP98A {ECO:0000303|PubMed:21189294}	83167	89167	1-3321[+]	Nuclear pore complex protein NUP98A {ECO:0000303|PubMed:21189294}	PF04096.11^Nucleoporin2^Nucleoporin autopeptidase^948-1088^E:2.9e-43	.	.	ENOG410XPV4^nuclear pore complex protein	KEGG:ath:AT1G10390`KO:K14297	GO:0005635^cellular_component^nuclear envelope`GO:0005643^cellular_component^nuclear pore`GO:0051028^biological_process^mRNA transport`GO:0015031^biological_process^protein transport	GO:0006810^biological_process^transport`GO:0005643^cellular_component^nuclear pore
PI D11_195	50S ribosomal protein L11, chloroplastic	91450	93665	3-728[+]	50S ribosomal protein L11, chloroplastic	PF03946.11^Ribosomal_L11_N^Ribosomal protein L11, N-terminal domain^97-154^E:6.1e-29`PF00298.16^Ribosomal_L11^Ribosomal protein L11, RNA binding domain^159-227^E:1.7e-23	.	.	COG0080^This protein binds directly to 23S ribosomal RNA (By similarity)	KEGG:ath:AT1G32990`KO:K02867	GO:0009507^cellular_component^chloroplast`GO:0009941^cellular_component^chloroplast envelope`GO:0009570^cellular_component^chloroplast stroma`GO:0022626^cellular_component^cytosolic ribosome`GO:0016020^cellular_component^membrane`GO:0005762^cellular_component^mitochondrial large ribosomal subunit`GO:0019843^molecular_function^rRNA binding`GO:0003735^molecular_function^structural constituent of ri…	GO:0003735^molecular_function^structural constituent of ribosome`GO:0006412^biological_process^translation`GO:0005840^cellular_component^ribosome
PI D11_200	.	104373	104773	.	.	.	.	.	.	.	.	.
PI D11_191	StAR-related lipid transfer protein 7, mitochondrial	106654	109618	608-1909[+]	StAR-related lipid transfer protein 7, mitochondrial	PF01852.16^START^START domain^178-335^E:1.5e-08	.	ExpAA=24.05^PredHel=1^Topology=i22-44o	ENOG4111HC0^StAR-related lipid transfer (START) domain containing	KEGG:mmu:99138	GO:0005739^cellular_component^mitochondrion`GO:0008289^molecular_function^lipid binding`GO:1903955^biological_process^positive regulation of protein targeting to mitochondrion	GO:0008289^molecular_function^lipid binding
PI D11_196	.	109744	109971	.	.	.	.	.	.	.	.	.
PI D11_201	Genome polyprotein	116563	118141	1-912[+]	Genome polyprotein	.	.	.	.	KEGG:vg:921337	GO:0004190^molecular_function^aspartic-type endopeptidase activity`GO:0003677^molecular_function^DNA binding`GO:0004519^molecular_function^endonuclease activity`GO:0003964^molecular_function^RNA-directed DNA polymerase activity`GO:0008270^molecular_function^zinc ion binding`GO:0046740^biological_process^transport of virus in host, cell to cell	.
PI D11_190	Glucan endo-1,3-beta-glucosidase 11	124587	127840	125-1366[+]	Glucan endo-1,3-beta-glucosidase 11	PF00332.15^Glyco_hydro_17^Glycosyl hydrolases family 17^28-344^E:5.9e-90	.	ExpAA=20.62^PredHel=1^Topology=i7-29o	ENOG410YA4N^glucan endo-1-3-beta-glucosidase	KEGG:ath:AT1G32860	GO:0031225^cellular_component^anchored component of membrane`GO:0046658^cellular_component^anchored component of plasma membrane`GO:0005618^cellular_component^cell wall`GO:0005576^cellular_component^extracellular region`GO:0005886^cellular_component^plasma membrane`GO:0042973^molecular_function^glucan endo-1,3-beta-D-glucosidase activity`GO:0005975^biological_process^carbohydrate metabolic proces…	GO:0004553^molecular_function^hydrolase activity, hydrolyzing O-glycosyl compounds`GO:0005975^biological_process^carbohydrate metabolic process
PI D11_193	Polyadenylate-binding protein-interacting protein 11	132508	141774	234-1244[+]	Polyadenylate-binding protein-interacting protein 11	PF07145.12^PAM2^Ataxin-2 C-terminal region^72-86^E:4e-05`PF00076.19^RRM_1^RNA recognition motif. (a.k.a. RRM, RBD, or RNP domain)^153-215^E:1.4e-12`PF00076.19^RRM_1^RNA recognition motif. (a.k.a. RRM, RBD, or RNP domain)^250-317^E:3.5e-08	.	.	COG0724^Rna-binding protein	.	GO:0005634^cellular_component^nucleus`GO:0000166^molecular_function^nucleotide binding`GO:0003723^molecular_function^RNA binding	GO:0003676^molecular_function^nucleic acid binding
PI D11_194	Protein IQ-DOMAIN 14	143121	144375	1-882[+]	Protein IQ-DOMAIN 14	PF00612.24^IQ^IQ calmodulin-binding motif^77-95^E:8.7e-06`PF00612.24^IQ^IQ calmodulin-binding motif^99-118^E:0.0043`PF13178.3^DUF4005^Protein of unknown function (DUF4005)^225-278^E:9.5e-17	.	.	ENOG4111DSA^IQ calmodulin-binding motif	KEGG:ath:AT2G43680	.	GO:0005515^molecular_function^protein binding
PI D11_199	Protein GPR107	145423	146733	1-1311[+]	Protein GPR107	PF06814.10^Lung_7-TM_R^Lung seven transmembrane receptor^128-412^E:3.4e-51`PF10192.6^GpcrRhopsn4^Rhodopsin-like GPCR transmembrane domain^144-295^E:2.8e-07	sigP:1^24^0.925^YES	ExpAA=168.79^PredHel=8^Topology=i9-31o173-192i199-221o241-263i276-294o309-330i350-372o382-401i	ENOG410XQAQ^Lung seven transmembrane receptor	KEGG:mmu:277463	GO:0030136^cellular_component^clathrin-coated vesicle`GO:0005769^cellular_component^early endosome`GO:0005794^cellular_component^Golgi apparatus`GO:0016021^cellular_component^integral component of membrane`GO:0032050^molecular_function^clathrin heavy chain binding`GO:0072583^biological_process^clathrin-mediated endocytosis	GO:0016021^cellular_component^integral component of membrane`GO:0007186^biological_process^G-protein coupled receptor signaling pathway`GO:0019236^biological_process^response to pheromone
PI D11_197	Protein GPR107	150085	151419	1-1335[+]	Protein GPR107	PF06814.10^Lung_7-TM_R^Lung seven transmembrane receptor^130-412^E:6.8e-42`PF10192.6^GpcrRhopsn4^Rhodopsin-like GPCR transmembrane domain^145-365^E:4.2e-10	sigP:1^23^0.895^YES	ExpAA=167.72^PredHel=8^Topology=i7-25o174-193i200-219o241-263i276-295o310-332i353-375o385-404i	ENOG410XQAQ^Lung seven transmembrane receptor	KEGG:mmu:277463	GO:0030136^cellular_component^clathrin-coated vesicle`GO:0005769^cellular_component^early endosome`GO:0005794^cellular_component^Golgi apparatus`GO:0016021^cellular_component^integral component of membrane`GO:0032050^molecular_function^clathrin heavy chain binding`GO:0072583^biological_process^clathrin-mediated endocytosis	GO:0016021^cellular_component^integral component of membrane`GO:0007186^biological_process^G-protein coupled receptor signaling pathway`GO:0019236^biological_process^response to pheromone
PI D11_198	Protein GPR107	159857	161188	1-1332[+]	Protein GPR107	PF06814.10^Lung_7-TM_R^Lung seven transmembrane receptor^134-415^E:7.5e-36	sigP:1^25^0.547^YES	ExpAA=154.88^PredHel=6^Topology=o5-27i174-196o244-266i278-297o312-334i355-377o	ENOG410XQAQ^Lung seven transmembrane receptor	KEGG:mmu:277463	GO:0030136^cellular_component^clathrin-coated vesicle`GO:0005769^cellular_component^early endosome`GO:0005794^cellular_component^Golgi apparatus`GO:0016021^cellular_component^integral component of membrane`GO:0032050^molecular_function^clathrin heavy chain binding`GO:0072583^biological_process^clathrin-mediated endocytosis	GO:0016021^cellular_component^integral component of membrane
PI D11_192	Polyadenylate-binding protein-interacting protein 11	162499	165863	111-1094[+]	Polyadenylate-binding protein-interacting protein 11	PF07145.12^PAM2^Ataxin-2 C-terminal region^72-86^E:3.9e-05`PF00076.19^RRM_1^RNA recognition motif. (a.k.a. RRM, RBD, or RNP domain)^153-215^E:1.3e-11`PF00076.19^RRM_1^RNA recognition motif. (a.k.a. RRM, RBD, or RNP domain)^249-308^E:4.1e-05	.	.	COG0724^Rna-binding protein	.	GO:0005634^cellular_component^nucleus`GO:0000166^molecular_function^nucleotide binding`GO:0003723^molecular_function^RNA binding	GO:0003676^molecular_function^nucleic acid binding
PI D11_189	2-hydroxymuconate semialdehyde hydrolase	184069	187926	155-1582[+]	2-hydroxymuconate semialdehyde hydrolase	PF12146.5^Hydrolase_4^Serine aminopeptidase, S33^192-322^E:1.7e-08`PF00561.17^Abhydrolase_1^alpha/beta hydrolase fold^197-302^E:1.4e-20`PF12697.4^Abhydrolase_6^Alpha/beta hydrolase family^197-463^E:6.7e-16`PF06821.10^Ser_hydrolase^Serine hydrolase^238-304^E:4.7e-06	.	ExpAA=23.73^PredHel=1^Topology=i13-35o	.	KEGG:pg:1218747`KO:K10216	GO:0018775^molecular_function^2-hydroxymuconate-semialdehyde hydrolase activity`GO:0052689^molecular_function^carboxylic ester hydrolase activity`GO:0043640^biological_process^benzoate catabolic process via hydroxylation	GO:0016787^molecular_function^hydrolase activity
PI D11_61	Embryogenesis-associated protein EMB8	189463	193720	67-1374[+]	Embryogenesis-associated protein EMB8	PF00561.17^Abhydrolase_1^alpha/beta hydrolase fold^126-342^E:1e-09`PF12697.4^Abhydrolase_6^Alpha/beta hydrolase family^128-385^E:7.4e-08`PF12146.5^Hydrolase_4^Serine aminopeptidase, S33^147-341^E:4.3e-08	.	.	.	.	GO:0052689^molecular_function^carboxylic ester hydrolase activity	.
PI D11_60	.	196357	196836	1-480[+]	.	PF04398.9^DUF538^Protein of unknown function, DUF538^31-142^E:1.1e-30	.	.	.	.	.	.
PI D11_62	Auxin response factor 2	251869	257031	555-2969[+]	Auxin response factor 2	PF06507.10^Auxin_resp^Auxin response factor^244-313^E:8.2e-28`PF02309.13^AUX_IAA^AUX/IAA family^671-715^E:1.4e-05`PF02309.13^AUX_IAA^AUX/IAA family^725-764^E:6.1e-07	.	.	ENOG4110RNJ^auxin response factor	.	GO:0005634^cellular_component^nucleus`GO:0043565^molecular_function^sequence-specific DNA binding`GO:0003700^molecular_function^transcription factor activity, sequence-specific DNA binding`GO:0009734^biological_process^auxin-activated signaling pathway`GO:0010227^biological_process^floral organ abscission`GO:0010047^biological_process^fruit dehiscence`GO:0010150^biological_process^leaf senescence…	GO:0003677^molecular_function^DNA binding`GO:0006355^biological_process^regulation of transcription, DNA-templated`GO:0009725^biological_process^response to hormone`GO:0005634^cellular_component^nucleus
PI D11_59	Protein BONZAI 1	272605	278206	138-1871[+]	Protein BONZAI 1	PF00168.27^C2^C2 domain^52-157^E:1.8e-12`PF00168.27^C2^C2 domain^198-289^E:4.4e-10`PF07002.13^Copine^Copine^361-575^E:2.7e-80	.	.	ENOG410XPC8^copine family	KEGG:ath:AT5G61900	GO:0005886^cellular_component^plasma membrane`GO:0009506^cellular_component^plasmodesma`GO:0005544^molecular_function^calcium-dependent phospholipid binding`GO:0006952^biological_process^defense response`GO:0060548^biological_process^negative regulation of cell death`GO:0045793^biological_process^positive regulation of cell size`GO:0009270^biological_process^response to humidity`GO:0009266^biolog…	GO:0005515^molecular_function^protein binding
PI D11_58	Ethylene-responsive transcription factor ERF114	287876	289366	1-663[+]	Ethylene-responsive transcription factor ERF114	PF00847.17^AP2^AP2 domain^45-94^E:2.3e-13	.	.	ENOG410YY7D^Transcription factor	KEGG:ath:AT5G61890	GO:0005634^cellular_component^nucleus`GO:0003677^molecular_function^DNA binding`GO:0003700^molecular_function^transcription factor activity, sequence-specific DNA binding`GO:0050832^biological_process^defense response to fungus`GO:0009873^biological_process^ethylene-activated signaling pathway`GO:0006351^biological_process^transcription, DNA-templated	GO:0003700^molecular_function^transcription factor activity, sequence-specific DNA binding`GO:0006355^biological_process^regulation of transcription, DNA-templated
PI D11_117	Chromophore lyase CRL, chloroplastic	294007	296565	175-972[+]	Chromophore lyase CRL, chloroplastic	PF06206.8^CpeT^CpeT/CpcT family (DUF1001)^48-231^E:1.3e-49	.	ExpAA=13.80^PredHel=1^Topology=o15-32i	ENOG410Z81Y^CpeT/CpcT family (DUF1001)	KEGG:ath:AT5G51020	GO:0009707^cellular_component^chloroplast outer membrane`GO:0016021^cellular_component^integral component of membrane`GO:0016829^molecular_function^lyase activity`GO:0007049^biological_process^cell cycle`GO:0051301^biological_process^cell division`GO:0098586^biological_process^cellular response to virus`GO:0010020^biological_process^chloroplast fission`GO:0006952^biological_process^defense respon…	GO:0016829^molecular_function^lyase activity`GO:0017009^biological_process^protein-phycocyanobilin linkage
PI D11_118	Succinate dehydrogenase assembly factor 2, mitochondrial {ECO:0000305}	296961	300670	139-1479[+]	Succinate dehydrogenase assembly factor 2, mitochondrial {ECO:0000305}	PF00106.22^adh_short^short chain dehydrogenase^39-178^E:6.6e-31`PF08659.7^KR^KR domain^40-155^E:3.4e-08`PF01370.18^Epimerase^NAD dependent epimerase/dehydratase family^41-173^E:8.9e-06`PF13561.3^adh_short_C2^Enoyl-(Acyl carrier protein) reductase^44-176^E:1.8e-23`PF03937.13^Sdh5^Flavinator of succinate dehydrogenase^339-404^E:2.8e-20	.	.	COG2938^the catalytic subunit of succinate dehydrogenase (SDH). SDH is involved in complex II of the mitochondrial electron transport chain and is responsible for transferring electrons from succinate to ubiquinone (coenzyme Q). In is unclear whether it participates in the chemistry of FAD attachment (enzymatic function) or acts as a chaperone that maintains	.	GO:0005739^cellular_component^mitochondrion	GO:0003824^molecular_function^catalytic activity`GO:0050662^molecular_function^coenzyme binding
PI D11_110	Calnexin homolog	307597	310255	70-1695[+]	Calnexin homolog 1	PF00262.15^Calreticulin^Calreticulin family^32-387^E:7.7e-142	sigP:1^24^0.887^YES	ExpAA=36.05^PredHel=1^Topology=o466-488i	ENOG410XP7T^Calnexin	KEGG:ath:AT5G61790`KO:K08054	GO:0009507^cellular_component^chloroplast`GO:0005783^cellular_component^endoplasmic reticulum`GO:0005789^cellular_component^endoplasmic reticulum membrane`GO:0016021^cellular_component^integral component of membrane`GO:0016020^cellular_component^membrane`GO:0005739^cellular_component^mitochondrion`GO:0009505^cellular_component^plant-type cell wall`GO:0005886^cellular_component^plasma membrane`GO:…	GO:0005509^molecular_function^calcium ion binding`GO:0051082^molecular_function^unfolded protein binding`GO:0006457^biological_process^protein folding`GO:0005783^cellular_component^endoplasmic reticulum
PI D11_111	Serine/threonine-protein phosphatase 7 long form homolog	312012	313691	1-1464[+]	Serine/threonine-protein phosphatase 7 long form homolog	PF10536.6^PMD^Plant mobile domain^86-261^E:3.8e-13	.	.	ENOG410YHBV^Serine threonine-protein phosphatase 7 long form homolog	KEGG:ath:AT1G48120	GO:0046872^molecular_function^metal ion binding`GO:0004721^molecular_function^phosphoprotein phosphatase activity	.
PI D11_114	Staphylococcal nuclease domain-containing protein 1	316489	322253	235-3228[+]	Staphylococcal nuclease domain-containing protein 1	PF00565.14^SNase^Staphylococcal nuclease homologue^43-152^E:6.9e-10`PF00565.14^SNase^Staphylococcal nuclease homologue^273-366^E:1.3e-13`PF00565.14^SNase^Staphylococcal nuclease homologue^617-714^E:6.4e-14`PF00567.21^TUDOR^Tudor domain^734-857^E:5.7e-20`PF00565.14^SNase^Staphylococcal nuclease homologue^865-969^E:1.1e-07	.	.	COG1525^nuclease	KEGG:rno:64635`KO:K15979	GO:0097433^cellular_component^dense body`GO:0070062^cellular_component^extracellular exosome`GO:0042470^cellular_component^melanosome`GO:0016020^cellular_component^membrane`GO:0005739^cellular_component^mitochondrion`GO:0005634^cellular_component^nucleus`GO:0016442^cellular_component^RISC complex`GO:0004518^molecular_function^nuclease activity`GO:0044822^molecular_function^poly(A) RNA binding`GO:…	.
PI D11_120	.	329447	331374	1-582[+]	Probable disease resistance RPP8-like protein 2	.	.	.	COG4886^leucine Rich Repeat	KEGG:ath:AT1G53350	GO:0043531^molecular_function^ADP binding`GO:0005524^molecular_function^ATP binding`GO:0006952^biological_process^defense response	.
PI D11_115	Disease resistance protein RPP13	331437	333767	1-2331[+]	Disease resistance protein RPP13	PF00931.19^NB-ARC^NB-ARC domain^164-441^E:3e-81`PF13173.3^AAA_14^AAA domain^182-305^E:3.1e-06	.	.	COG4886^leucine Rich Repeat	KEGG:ath:AT3G46530	GO:0005737^cellular_component^cytoplasm`GO:0005886^cellular_component^plasma membrane`GO:0043531^molecular_function^ADP binding`GO:0005524^molecular_function^ATP binding`GO:0009814^biological_process^defense response, incompatible interaction`GO:0009626^biological_process^plant-type hypersensitive response	GO:0043531^molecular_function^ADP binding
PI D11_109	Probable LRR receptor-like serine/threonine-protein kinase At3g47570	335391	341340	1-3801[+]	Probable LRR receptor-like serine/threonine-protein kinase At3g47570	PF08263.9^LRRNT_2^Leucine rich repeat N-terminal domain^27-66^E:1.5e-06`PF13516.3^LRR_6^Leucine Rich repeat^101-121^E:0.98`PF13855.3^LRR_8^Leucine rich repeat^247-307^E:4e-08`PF13855.3^LRR_8^Leucine rich repeat^352-411^E:1e-09`PF00560.30^LRR_1^Leucine Rich Repeat^545-566^E:0.15`PF00069.22^Pkinase^Protein kinase domain^682-886^E:9.2e-46`PF07714.14^Pkinase_Tyr^Protein tyrosine kinase^685-948^E:2.8e…	sigP:1^24^0.585^YES	.	COG0515^Serine Threonine protein kinase`COG4886^leucine Rich Repeat	KEGG:ath:AT3G47570	GO:0016021^cellular_component^integral component of membrane`GO:0005886^cellular_component^plasma membrane`GO:0005524^molecular_function^ATP binding`GO:0004674^molecular_function^protein serine/threonine kinase activity	GO:0005515^molecular_function^protein binding`GO:0004672^molecular_function^protein kinase activity`GO:0005524^molecular_function^ATP binding`GO:0006468^biological_process^protein phosphorylation
PI D11_112	Ethylene-responsive transcription factor 2	350401	351198	1-798[+]	Ethylene-responsive transcription factor 2	PF00847.17^AP2^AP2 domain^137-187^E:1.1e-14	.	.	.	.	GO:0005634^cellular_component^nucleus`GO:0003677^molecular_function^DNA binding`GO:0003700^molecular_function^transcription factor activity, sequence-specific DNA binding`GO:0006952^biological_process^defense response`GO:0009873^biological_process^ethylene-activated signaling pathway`GO:0006351^biological_process^transcription, DNA-templated	GO:0003700^molecular_function^transcription factor activity, sequence-specific DNA binding`GO:0006355^biological_process^regulation of transcription, DNA-templated
PI D11_106	Ethylene-responsive transcription factor ERF106	354546	355202	1-657[+]	Ethylene-responsive transcription factor ERF106	PF00847.17^AP2^AP2 domain^99-149^E:1.5e-13	.	.	ENOG4111416^Transcription factor	KEGG:ath:AT5G07580	GO:0005634^cellular_component^nucleus`GO:0003677^molecular_function^DNA binding`GO:0003700^molecular_function^transcription factor activity, sequence-specific DNA binding`GO:0009873^biological_process^ethylene-activated signaling pathway`GO:0006351^biological_process^transcription, DNA-templated	GO:0003700^molecular_function^transcription factor activity, sequence-specific DNA binding`GO:0006355^biological_process^regulation of transcription, DNA-templated
PI D11_116	Protein ARABIDILLO 1	359389	365346	1-2862[+]	Protein ARABIDILLO 1	PF00646.30^F-box^F-box domain^40-72^E:0.003`PF12937.4^F-box-like^F-box-like^41-85^E:4.9e-06`PF00514.20^Arm^Armadillo/beta-catenin-like repeat^460-498^E:7.6e-06`PF00514.20^Arm^Armadillo/beta-catenin-like repeat^501-542^E:0.0001`PF00514.20^Arm^Armadillo/beta-catenin-like repeat^555-586^E:2.1e-05`PF00514.20^Arm^Armadillo/beta-catenin-like repeat^593-630^E:9.7e-09`PF00514.20^Arm^Armadillo/beta-cateni…	.	.	ENOG410ZZ0B^Armadillo beta-catenin repeat family protein	KEGG:ath:AT2G44900	GO:0005634^cellular_component^nucleus`GO:0048527^biological_process^lateral root development	GO:0005515^molecular_function^protein binding
PI D11_108	Gibberellin 20 oxidase 1-A	370851	371933	1-987[+]	Gibberellin 20 oxidase 1-D	PF14226.3^DIOX_N^non-haem dioxygenase in morphine synthesis N-terminal^10-81^E:1.9e-12`PF03171.17^2OG-FeII_Oxy^2OG-Fe(II) oxygenase superfamily^184-269^E:1.6e-20	.	.	.	.	GO:0046872^molecular_function^metal ion binding`GO:0016491^molecular_function^oxidoreductase activity	GO:0016491^molecular_function^oxidoreductase activity`GO:0055114^biological_process^oxidation-reduction process
PI D11_113	.	373843	376714	1-1068[+]	.	.	.	.	.	.	.	.
PI D11_119	.	382189	382863	1-675[+]	.	PF14223.3^Retrotran_gag_2^gag-polypeptide of LTR copia-type^76-209^E:4.3e-19	.	.	.	.	.	.
PI D11_107	60S ribosomal protein L15	384384	386038	1-684[+]	60S ribosomal protein L15	PF00827.14^Ribosomal_L15e^Ribosomal L15^25-214^E:5.3e-93	.	.	.	.	GO:0005840^cellular_component^ribosome`GO:0003735^molecular_function^structural constituent of ribosome`GO:0006412^biological_process^translation	GO:0003735^molecular_function^structural constituent of ribosome`GO:0006412^biological_process^translation`GO:0005840^cellular_component^ribosome
PI D11_158	Luc7-like protein 3	386597	389903	206-733[+]	Luc7-like protein 3	PF03194.12^LUC7^LUC7 N_terminus^2-174^E:1.7e-59	.	.	COG5200^S. cerevisiae	KEGG:pon:100172991	GO:0016607^cellular_component^nuclear speck`GO:0005634^cellular_component^nucleus`GO:0005685^cellular_component^U1 snRNP`GO:0003677^molecular_function^DNA binding`GO:0003729^molecular_function^mRNA binding`GO:0006376^biological_process^mRNA splice site selection`GO:0008380^biological_process^RNA splicing	GO:0003729^molecular_function^mRNA binding`GO:0006376^biological_process^mRNA splice site selection`GO:0005685^cellular_component^U1 snRNP
PI D11_158	Luc7-like protein 3	386597	389903	758-1099[+]	Luc7-like protein 3	PF03194.12^LUC7^LUC7 N_terminus^3-66^E:1.2e-19	.	.	COG5200^S. cerevisiae	KEGG:pon:100172991	GO:0016607^cellular_component^nuclear speck`GO:0005634^cellular_component^nucleus`GO:0005685^cellular_component^U1 snRNP`GO:0003677^molecular_function^DNA binding`GO:0003729^molecular_function^mRNA binding`GO:0006376^biological_process^mRNA splice site selection`GO:0008380^biological_process^RNA splicing	GO:0003729^molecular_function^mRNA binding`GO:0006376^biological_process^mRNA splice site selection`GO:0005685^cellular_component^U1 snRNP
PI D11_162	Putative F-box protein At1g67623	391195	392250	1-855[+]	Putative F-box protein At1g67623	.	.	.	COG1599^DNA replication	KEGG:ath:AT1G67623	.	.
PI D11_167	Pentatricopeptide repeat-containing protein At3g48250, chloroplastic	394424	401976	1-1833[+]	Pentatricopeptide repeat-containing protein At3g48250, chloroplastic	PF01535.17^PPR^PPR repeat^252-282^E:0.014`PF17177.1^PPR_long^Pentacotripeptide-repeat region of PROPR^302-441^E:7.6e-11`PF13812.3^PPR_3^Pentatricopeptide repeat domain^361-399^E:0.0014`PF01535.17^PPR^PPR repeat^364-389^E:0.02`PF13041.3^PPR_2^PPR repeat family^368-405^E:3.6e-09`PF13812.3^PPR_3^Pentatricopeptide repeat domain^379-436^E:1.6e-07`PF12854.4^PPR_1^PPR repeat^388-420^E:1.6e-12`PF01535.17…	.	.	ENOG410Z7Z7^Pentatricopeptide repeat-containing protein	KEGG:ath:AT3G48250	GO:0009507^cellular_component^chloroplast`GO:0005739^cellular_component^mitochondrion`GO:0008380^biological_process^RNA splicing	.
PI D11_160	Protein NBR1 homolog {ECO:0000305}	409043	412770	226-2577[+]	Protein NBR1 homolog {ECO:0000305}	PF00564.21^PB1^PB1 domain^7-88^E:1.4e-08`PF00569.14^ZZ^Zinc finger, ZZ type^369-404^E:2.8e-09`PF16158.2^N_BRCA1_IG^Ig-like domain from next to BRCA1 gene^462-563^E:1.5e-27	.	.	ENOG411245W^ubiquitin-associated (UBA) TS-N domain-containing protein octicosapeptide Phox Bemp1 (PB1) domain-containing protein	KEGG:ath:AT4G24690`KO:K17987	GO:0005737^cellular_component^cytoplasm`GO:0005773^cellular_component^vacuole`GO:0043130^molecular_function^ubiquitin binding`GO:0008270^molecular_function^zinc ion binding`GO:0006914^biological_process^autophagy`GO:0051258^biological_process^protein polymerization`GO:0015031^biological_process^protein transport	GO:0005515^molecular_function^protein binding`GO:0008270^molecular_function^zinc ion binding
PI D11_156	DEAD-box ATP-dependent RNA helicase 30	415471	419728	1-1971[+]	DEAD-box ATP-dependent RNA helicase 30	PF00270.26^DEAD^DEAD/DEAH box helicase^245-415^E:2.3e-49`PF04851.12^ResIII^Type III restriction enzyme, res subunit^264-409^E:3.2e-05`PF00271.28^Helicase_C^Helicase conserved C-terminal domain^464-574^E:3.6e-29	.	.	COG0513^purine NTP-dependent helicase activity	KEGG:ath:AT5G63120`KO:K12823	GO:0005634^cellular_component^nucleus`GO:0005524^molecular_function^ATP binding`GO:0004386^molecular_function^helicase activity`GO:0003723^molecular_function^RNA binding`GO:0000184^biological_process^nuclear-transcribed mRNA catabolic process, nonsense-mediated decay`GO:0006364^biological_process^rRNA processing	GO:0003676^molecular_function^nucleic acid binding`GO:0005524^molecular_function^ATP binding`GO:0003677^molecular_function^DNA binding`GO:0016787^molecular_function^hydrolase activity
PI D11_161	Sucrose synthase 6	420094	423905	1-2565[+]	Sucrose synthase 6	PF00862.16^Sucrose_synth^Sucrose synthase^9-178^E:2.7e-54`PF00862.16^Sucrose_synth^Sucrose synthase^178-524^E:1.7e-195`PF00534.17^Glycos_transf_1^Glycosyl transferases group 1^532-703^E:7.9e-33`PF13692.3^Glyco_trans_1_4^Glycosyl transferases group 1^607-695^E:8.8e-09	.	.	COG0438^Glycosyl transferase (Group 1	.	GO:0005618^cellular_component^cell wall`GO:0005576^cellular_component^extracellular region`GO:0016157^molecular_function^sucrose synthase activity`GO:0080165^biological_process^callose deposition in phloem sieve plate`GO:0005985^biological_process^sucrose metabolic process	GO:0016157^molecular_function^sucrose synthase activity`GO:0005985^biological_process^sucrose metabolic process
PI D11_159	Probable inactive receptor kinase At3g02880	425353	428144	1-1812[+]	Probable leucine-rich repeat receptor-like protein kinase At1g68400	PF07714.14^Pkinase_Tyr^Protein tyrosine kinase^321-591^E:4.6e-29`PF00069.22^Pkinase^Protein kinase domain^321-590^E:9.1e-29	sigP:1^22^0.596^YES	ExpAA=49.92^PredHel=2^Topology=i7-29o237-259i	ENOG4111API^Leucine-rich repeat receptor-like protein kinase	KEGG:ath:AT1G68400	GO:0016021^cellular_component^integral component of membrane`GO:0005886^cellular_component^plasma membrane`GO:0005524^molecular_function^ATP binding`GO:0004674^molecular_function^protein serine/threonine kinase activity	GO:0004672^molecular_function^protein kinase activity`GO:0006468^biological_process^protein phosphorylation`GO:0005524^molecular_function^ATP binding
PI D11_155	.	437959	439008	108-632[+]	.	PF14009.3^DUF4228^Domain of unknown function (DUF4228)^1-171^E:7.1e-31	.	.	.	.	.	.
PI D11_163	Betaine aldehyde dehydrogenase 1, chloroplastic	442553	448491	1-1527[+]	Betaine aldehyde dehydrogenase 1, chloroplastic	PF00171.19^Aldedh^Aldehyde dehydrogenase family^27-491^E:3.3e-168	.	.	COG1012^Dehydrogenase	.	GO:0005618^cellular_component^cell wall`GO:0009507^cellular_component^chloroplast`GO:0005829^cellular_component^cytosol`GO:0009516^cellular_component^leucoplast`GO:0004029^molecular_function^aldehyde dehydrogenase (NAD) activity`GO:0008802^molecular_function^betaine-aldehyde dehydrogenase activity`GO:0019285^biological_process^glycine betaine biosynthetic process from choline`GO:0009651^biologica…	GO:0016491^molecular_function^oxidoreductase activity`GO:0008152^biological_process^metabolic process`GO:0055114^biological_process^oxidation-reduction process
PI D11_166	.	449939	450169	.	.	.	.	.	.	.	.	.
PI D11_157	NEP1-interacting protein 1	460952	462367	1-693[+]	NEP1-interacting protein 1	PF13639.3^zf-RING_2^Ring finger domain^184-227^E:2e-13`PF17123.2^zf-RING_11^RING-like zinc finger^185-213^E:3.8e-09`PF13923.3^zf-C3HC4_2^Zinc finger, C3HC4 type (RING finger)^185-226^E:1.4e-08`PF13445.3^zf-RING_UBOX^RING-type zinc-finger^185-224^E:2.2e-05`PF00097.22^zf-C3HC4^Zinc finger, C3HC4 type (RING finger)^185-226^E:3.3e-05	.	ExpAA=22.13^PredHel=1^Topology=o32-54i	ENOG41121N2^zinc ion binding	KEGG:ath:AT4G35840	GO:0009535^cellular_component^chloroplast thylakoid membrane`GO:0016021^cellular_component^integral component of membrane`GO:0008270^molecular_function^zinc ion binding	GO:0005515^molecular_function^protein binding`GO:0008270^molecular_function^zinc ion binding`GO:0046872^molecular_function^metal ion binding
PI D11_165	Probable protein phosphatase 2C 60	465081	467594	1-1164[+]	Probable protein phosphatase 2C 60	PF00481.18^PP2C^Protein phosphatase 2C^70-322^E:2.7e-40	.	.	COG0631^Phosphatase	KEGG:osa:4342084	GO:0016021^cellular_component^integral component of membrane`GO:0046872^molecular_function^metal ion binding`GO:0004722^molecular_function^protein serine/threonine phosphatase activity	GO:0003824^molecular_function^catalytic activity
PI D11_164	Methyltransferase-like protein 23	469255	470993	86-757[+]	Methyltransferase-like protein 23	PF10294.6^Methyltransf_16^Lysine methyltransferase^18-164^E:1.9e-21	.	.	.	KEGG:xla:444818	GO:0005737^cellular_component^cytoplasm`GO:0016021^cellular_component^integral component of membrane`GO:0008168^molecular_function^methyltransferase activity	.
PI D11_154	La-related protein 1C	482694	485787	358-1827[+]	La-related protein 1C	PF05383.14^La^La domain^377-432^E:8.1e-21	.	.	COG5193^La ribonucleoprotein domain family member	KEGG:ath:AT4G35890`KO:K18757	GO:0005737^cellular_component^cytoplasm`GO:0005844^cellular_component^polysome`GO:0003723^molecular_function^RNA binding`GO:0009738^biological_process^abscisic acid-activated signaling pathway`GO:0010150^biological_process^leaf senescence`GO:0009737^biological_process^response to abscisic acid`GO:0009753^biological_process^response to jasmonic acid`GO:0009751^biological_process^response to salicy…	.
PI D11_24	V-type proton ATPase subunit c2	491916	493763	113-610[+]	V-type proton ATPase subunit c2	PF00137.18^ATP-synt_C^ATP synthase subunit C^17-76^E:6.3e-14`PF00137.18^ATP-synt_C^ATP synthase subunit C^97-155^E:6.7e-21	.	ExpAA=91.23^PredHel=4^Topology=i13-35o55-77i94-116o131-153i	COG0636^F(1)F(0) ATP synthase produces ATP from ADP in the presence of a proton or sodium gradient. F-type ATPases consist of two structural domains, F(1) containing the extramembraneous catalytic core and F(0) containing the membrane proton channel, linked together by a central stalk and a peripheral stalk. During catalysis, ATP synthesis in the catalytic domain of F(1) is coupled via a rotary m…	KEGG:ath:AT1G19910`KO:K02155	GO:0016021^cellular_component^integral component of membrane`GO:0005774^cellular_component^vacuolar membrane`GO:0000220^cellular_component^vacuolar proton-transporting V-type ATPase, V0 domain`GO:0005773^cellular_component^vacuole`GO:0046961^molecular_function^proton-transporting ATPase activity, rotational mechanism`GO:0015991^biological_process^ATP hydrolysis coupled proton transport`GO:0007035…	GO:0015078^molecular_function^hydrogen ion transmembrane transporter activity`GO:0015991^biological_process^ATP hydrolysis coupled proton transport`GO:0033177^cellular_component^proton-transporting two-sector ATPase complex, proton-transporting domain
PI D11_22	NAC domain-containing protein 37 {ECO:0000303|PubMed:15029955}	500470	502102	2-961[+]	NAC domain-containing protein 37 {ECO:0000303|PubMed:15029955}	PF02365.12^NAM^No apical meristem (NAM) protein^19-125^E:2.4e-19	.	.	ENOG410YBF6^NAC domain-containing protein	KEGG:ath:AT2G18060	GO:0005634^cellular_component^nucleus`GO:0043565^molecular_function^sequence-specific DNA binding`GO:0003700^molecular_function^transcription factor activity, sequence-specific DNA binding`GO:0044212^molecular_function^transcription regulatory region DNA binding`GO:1990110^biological_process^callus formation`GO:0071555^biological_process^cell wall organization`GO:0007275^biological_process^multic…	GO:0003677^molecular_function^DNA binding`GO:0006355^biological_process^regulation of transcription, DNA-templated
PI D11_27	Peptidyl-prolyl cis-trans isomerase Pin1	507867	509775	1-402[+]	Peptidyl-prolyl cis-trans isomerase Pin1	PF13616.3^Rotamase_3^PPIC-type PPIASE domain^8-129^E:2.1e-21`PF00639.18^Rotamase^PPIC-type PPIASE domain^25-132^E:1.1e-23	.	.	.	.	GO:0003755^molecular_function^peptidyl-prolyl cis-trans isomerase activity	GO:0016853^molecular_function^isomerase activity
PI D11_26	60S ribosomal protein L8-3	510325	511768	81-863[+]	60S ribosomal protein L8	PF00181.20^Ribosomal_L2^Ribosomal Proteins L2, RNA binding domain^13-90^E:1e-16`PF03947.15^Ribosomal_L2_C^Ribosomal Proteins L2, C-terminal domain^98-230^E:1.6e-46	.	.	COG0090^One of the primary rRNA binding proteins. Required for association of the 30S and 50S subunits to form the 70S ribosome, for tRNA binding and peptide bond formation. It has been suggested to have peptidyltransferase activity	KEGG:sly:544079`KO:K02938	GO:0022625^cellular_component^cytosolic large ribosomal subunit`GO:0003735^molecular_function^structural constituent of ribosome`GO:0002181^biological_process^cytoplasmic translation	GO:0003735^molecular_function^structural constituent of ribosome`GO:0006412^biological_process^translation`GO:0005622^cellular_component^intracellular`GO:0005840^cellular_component^ribosome
PI D11_20	Filament-like plant protein 4	515614	520116	116-3373[+]	Filament-like plant protein 4	PF05911.8^FPP^Filament-like plant protein, long coiled-coil^98-966^E:3e-271	.	.	ENOG410YCYU^filament-like plant protein	KEGG:ath:AT1G19835	GO:0005886^cellular_component^plasma membrane	.
PI D11_25	.	521170	521640	1-399[+]	.	.	.	.	.	.	.	.
PI D11_23	Transcription initiation factor TFIID subunit 14b {ECO:0000303|PubMed:15527982}	522968	525194	109-930[+]	Transcription initiation factor TFIID subunit 14b {ECO:0000303|PubMed:15527982}	PF03366.13^YEATS^YEATS family^69-148^E:1.1e-30	.	.	COG5033^myeloid lymphoid or mixed-lineage leukemia (trithorax homolog, Drosophila)	KEGG:ath:AT5G45600`KO:K11341	GO:0005737^cellular_component^cytoplasm`GO:0035267^cellular_component^NuA4 histone acetyltransferase complex`GO:0005634^cellular_component^nucleus`GO:0030154^biological_process^cell differentiation`GO:0006281^biological_process^DNA repair`GO:0009908^biological_process^flower development`GO:0043981^biological_process^histone H4-K5 acetylation`GO:0009909^biological_process^regulation of flower deve…	GO:0006355^biological_process^regulation of transcription, DNA-templated
PI D11_19	Chaperone protein dnaJ 11, chloroplastic	540172	540648	.	.	.	.	.	.	COG2214^DNAj domain protein	KEGG:ath:AT4G36040	GO:0009507^cellular_component^chloroplast`GO:0009570^cellular_component^chloroplast stroma`GO:0005634^cellular_component^nucleus`GO:0009536^cellular_component^plastid
PI D11_21	.	549992	551178	1-1161[+]	.	PF00514.20^Arm^Armadillo/beta-catenin-like repeat^182-214^E:0.00016	.	.	.	.	.	GO:0005515^molecular_function^protein binding
PI D11_6	Protein argonaute 4	603879	604637	1-636[+]	Protein argonaute 4	PF02171.14^Piwi^Piwi domain^53-97^E:3.6e-10`PF02171.14^Piwi^Piwi domain^121-207^E:1.3e-26	sigP:1^22^0.49^YES	.	ENOG410XP07^eukaryotic translation initiation factor 2c	KEGG:ath:AT2G27040`KO:K11593	GO:0015030^cellular_component^Cajal body`GO:0030529^cellular_component^intracellular ribonucleoprotein complex`GO:0005719^cellular_component^nuclear euchromatin`GO:0005730^cellular_component^nucleolus`GO:0005654^cellular_component^nucleoplasm`GO:0003682^molecular_function^chromatin binding`GO:0035197^molecular_function^siRNA binding`GO:0006342^biological_process^chromatin silencing`GO:0031048^bio…	GO:0003676^molecular_function^nucleic acid binding
PI D11_7	.	606047	606558	1-408[+]	.	.	.	.	.	.	.	.
PI D11_8	.	606586	606929	.	.	.	.	.	.	.	.	.
PI D11_3	Ethylene-responsive transcription factor ERF034	694423	695181	1-759[+]	Ethylene-responsive transcription factor ERF034	PF00847.17^AP2^AP2 domain^80-131^E:3e-12	sigP:1^17^0.583^YES	.	ENOG410YIZG^Transcription factor	KEGG:ath:AT2G44940	GO:0005634^cellular_component^nucleus`GO:0003700^molecular_function^transcription factor activity, sequence-specific DNA binding`GO:0044212^molecular_function^transcription regulatory region DNA binding`GO:0009873^biological_process^ethylene-activated signaling pathway`GO:0006351^biological_process^transcription, DNA-templated	GO:0003700^molecular_function^transcription factor activity, sequence-specific DNA binding`GO:0006355^biological_process^regulation of transcription, DNA-templated
PI D11_4	.	772972	773591	1-513[+]	.	PF14223.3^Retrotran_gag_2^gag-polypeptide of LTR copia-type^2-69^E:4.9e-14`PF14392.3^zf-CCHC_4^Zinc knuckle^102-123^E:0.032`PF00098.20^zf-CCHC^Zinc knuckle^107-123^E:1.7e-05	.	.	.	.	.	GO:0003676^molecular_function^nucleic acid binding`GO:0008270^molecular_function^zinc ion binding
PI D11_2	Probable galactinol--sucrose galactosyltransferase 1	829342	830056	.	.	.	.	.	.	ENOG410YBU9^raffinose synthase	KEGG:ath:AT1G55740`KO:K06617	GO:0047274^molecular_function^galactinol-sucrose galactosyltransferase activity`GO:0005975^biological_process^carbohydrate metabolic process
PI D11_1	.	911133	911752	1-513[+]	.	PF14223.3^Retrotran_gag_2^gag-polypeptide of LTR copia-type^2-69^E:4.9e-14`PF14392.3^zf-CCHC_4^Zinc knuckle^102-123^E:0.032`PF00098.20^zf-CCHC^Zinc knuckle^107-123^E:1.7e-05	.	.	.	.	.	GO:0003676^molecular_function^nucleic acid binding`GO:0008270^molecular_function^zinc ion binding
PI D11_47	Serine/threonine-protein kinase PBS1	1013285	1015953	1-1239[+]	Serine/threonine-protein kinase PBS1	PF00069.22^Pkinase^Protein kinase domain^78-347^E:4.1e-51`PF07714.14^Pkinase_Tyr^Protein tyrosine kinase^80-347^E:2.2e-45	.	.	COG0515^Serine Threonine protein kinase	KEGG:ath:AT5G13160`KO:K13430	GO:0005886^cellular_component^plasma membrane`GO:0005524^molecular_function^ATP binding`GO:0004672^molecular_function^protein kinase activity`GO:0004674^molecular_function^protein serine/threonine kinase activity`GO:0006952^biological_process^defense response`GO:0042742^biological_process^defense response to bacterium`GO:0009816^biological_process^defense response to bacterium, incompatible inter…	GO:0004672^molecular_function^protein kinase activity`GO:0005524^molecular_function^ATP binding`GO:0006468^biological_process^protein phosphorylation
PI D11_44	Glutathione S-transferase U18	1018659	1020279	31-732[+]	Glutathione S-transferase U18	PF02798.17^GST_N^Glutathione S-transferase, N-terminal domain^8-76^E:3.9e-08`PF13417.3^GST_N_3^Glutathione S-transferase, N-terminal domain^14-79^E:3.4e-12`PF13409.3^GST_N_2^Glutathione S-transferase, N-terminal domain^16-76^E:3.1e-06`PF00043.22^GST_C^Glutathione S-transferase, C-terminal domain^98-198^E:0.00011	.	.	ENOG410XSIX^glutathione Stransferase	KEGG:ath:AT1G10360`KO:K00799	GO:0005737^cellular_component^cytoplasm`GO:0005829^cellular_component^cytosol`GO:0004364^molecular_function^glutathione transferase activity`GO:0006749^biological_process^glutathione metabolic process`GO:0009636^biological_process^response to toxic substance`GO:0009407^biological_process^toxin catabolic process	GO:0005515^molecular_function^protein binding
PI D11_52	Acyltransferase-like protein At3g26840, chloroplastic	1032894	1036796	1-2109[+]	Acyltransferase-like protein At1g54570, chloroplastic	PF12697.4^Abhydrolase_6^Alpha/beta hydrolase family^156-377^E:3.8e-07`PF12146.5^Hydrolase_4^Serine aminopeptidase, S33^168-372^E:8.3e-10	.	ExpAA=28.51^PredHel=1^Topology=o676-698i	COG0204^Acyltransferase	KEGG:ath:AT1G54570	GO:0009507^cellular_component^chloroplast`GO:0010287^cellular_component^plastoglobule`GO:0004144^molecular_function^diacylglycerol O-acyltransferase activity`GO:0033306^biological_process^phytol metabolic process`GO:0019432^biological_process^triglyceride biosynthetic process	.
PI D11_55	.	1038026	1038543	.	.	.	.	.	.	.	.	.
PI D11_53	Acyltransferase-like protein At3g26840, chloroplastic	1038677	1039047	.	.	.	.	.	.	COG0204^Acyltransferase	KEGG:ath:AT3G26840	GO:0009507^cellular_component^chloroplast`GO:0010287^cellular_component^plastoglobule`GO:0004144^molecular_function^diacylglycerol O-acyltransferase activity`GO:0033306^biological_process^phytol metabolic process`GO:0019432^biological_process^triglyceride biosynthetic process
PI D11_54	.	1043244	1043509	.	.	.	.	.	.	.	.	.
PI D11_48	.	1055462	1056261	1-588[+]	.	PF14111.3^DUF4283^Domain of unknown function (DUF4283)^32-170^E:1.4e-31	.	.	.	.	.	.
PI D11_46	.	1059555	1060708	1-963[+]	.	PF13456.3^RVT_3^Reverse transcriptase-like^156-277^E:1.3e-29	.	.	.	.	.	.
PI D11_45	.	1071785	1073468	.	.	.	.	.	.	.	.	.
PI D11_51	Protein AUXIN SIGNALING F-BOX 2	1074348	1077308	607-2325[+]	Protein AUXIN SIGNALING F-BOX 2	PF12937.4^F-box-like^F-box-like^3-35^E:3.1e-06	.	.	ENOG410XQ54^F-box and leucine-rich repeat protein	KEGG:ath:AT3G26810	GO:0005634^cellular_component^nucleus`GO:0019005^cellular_component^SCF ubiquitin ligase complex`GO:0005774^cellular_component^vacuolar membrane`GO:0010011^molecular_function^auxin binding`GO:0000822^molecular_function^inositol hexakisphosphate binding`GO:0009734^biological_process^auxin-activated signaling pathway`GO:0006952^biological_process^defense response`GO:0010152^biological_process^polle…	GO:0005515^molecular_function^protein binding
PI D11_57	.	1081994	1082464	.	.	.	.	.	.	.	.	.
PI D11_49	50S ribosomal protein L2, chloroplastic	1082497	1082874	.	.	.	.	.	.	.	KEGG:vvi:4025024`KO:K02886	GO:0009507^cellular_component^chloroplast`GO:0022625^cellular_component^cytosolic large ribosomal subunit`GO:0019843^molecular_function^rRNA binding`GO:0003735^molecular_function^structural constituent of ribosome`GO:0016740^molecular_function^transferase activity`GO:0002181^biological_process^cytoplasmic translation
PI D11_56	30S ribosomal protein S19, chloroplastic {ECO:0000255|HAMAP-Rule:MF_00531}	1082989	1083266	.	.	.	.	.	.	.	.	GO:0009507^cellular_component^chloroplast`GO:0015935^cellular_component^small ribosomal subunit`GO:0019843^molecular_function^rRNA binding`GO:0003735^molecular_function^structural constituent of ribosome`GO:0006412^biological_process^translation
PI D11_50	30S ribosomal protein S3, chloroplastic	1083987	1084493	1-432[+]	30S ribosomal protein S3, chloroplastic	PF00189.17^Ribosomal_S3_C^Ribosomal protein S3, C-terminal domain^56-138^E:2.1e-29	.	.	.	.	GO:0009507^cellular_component^chloroplast`GO:0015935^cellular_component^small ribosomal subunit`GO:0019843^molecular_function^rRNA binding`GO:0003735^molecular_function^structural constituent of ribosome`GO:0006412^biological_process^translation	.
PI D11_127	V-type proton ATPase subunit C	1089848	1093114	1-1224[+]	V-type proton ATPase subunit C	PF03223.12^V-ATPase_C^V-ATPase subunit C^37-400^E:1.2e-125	.	ExpAA=22.00^PredHel=1^Topology=i12-34o	COG5127^ATP hydrolysis coupled proton transport	KEGG:ath:AT1G12840`KO:K02148	GO:0009507^cellular_component^chloroplast`GO:0005794^cellular_component^Golgi apparatus`GO:0000325^cellular_component^plant-type vacuole`GO:0005886^cellular_component^plasma membrane`GO:0005774^cellular_component^vacuolar membrane`GO:0000221^cellular_component^vacuolar proton-transporting V-type ATPase, V1 domain`GO:0005773^cellular_component^vacuole`GO:0015078^molecular_function^hydrogen ion tra…	GO:0015078^molecular_function^hydrogen ion transmembrane transporter activity`GO:0015991^biological_process^ATP hydrolysis coupled proton transport`GO:0033180^cellular_component^proton-transporting V-type ATPase, V1 domain
PI D11_129	Transcription factor ICE1	1114735	1118477	1-1326[+]	Transcription factor ICE1	.	.	.	ENOG4111GT2^inducer of cbf expression	KEGG:ath:AT3G26744	GO:0005634^cellular_component^nucleus`GO:0003677^molecular_function^DNA binding`GO:0003700^molecular_function^transcription factor activity, sequence-specific DNA binding`GO:0045893^biological_process^positive regulation of transcription, DNA-templated`GO:0009409^biological_process^response to cold`GO:0050826^biological_process^response to freezing`GO:0010440^biological_process^stomatal lineage p…	.
PI D11_135	Light-regulated protein	1119429	1120265	.	.	.	.	.	.	ENOG410YMXP^light-regulated protein-like	KEGG:osa:4326442	GO:0009507^cellular_component^chloroplast`GO:0030003^biological_process^cellular cation homeostasis`GO:0070838^biological_process^divalent metal ion transport
PI D11_130	.	1123059	1123427	1-369[+]	.	.	.	.	.	.	.	.
PI D11_131	Probable disease resistance protein At5g47250	1123533	1123730	.	.	.	.	.	.	COG4886^leucine Rich Repeat	KEGG:ath:AT5G47250	GO:0005739^cellular_component^mitochondrion`GO:0043531^molecular_function^ADP binding`GO:0005524^molecular_function^ATP binding`GO:0006952^biological_process^defense response
PI D11_121	Cytochrome b-c1 complex subunit Rieske-1, mitochondrial	1124552	1126817	1-1002[+]	Cytochrome b-c1 complex subunit Rieske-1, mitochondrial	PF02921.11^UCR_TM^Ubiquinol cytochrome reductase transmembrane region^156-204^E:1e-10`PF00355.23^Rieske^Rieske [2Fe-2S] domain^216-319^E:9.9e-12	.	ExpAA=41.38^PredHel=2^Topology=i7-29o171-193i	.	.	GO:0016021^cellular_component^integral component of membrane`GO:0005743^cellular_component^mitochondrial inner membrane`GO:0070469^cellular_component^respiratory chain`GO:0051537^molecular_function^2 iron, 2 sulfur cluster binding`GO:0046872^molecular_function^metal ion binding`GO:0008121^molecular_function^ubiquinol-cytochrome-c reductase activity	GO:0008121^molecular_function^ubiquinol-cytochrome-c reductase activity`GO:0055114^biological_process^oxidation-reduction process`GO:0016491^molecular_function^oxidoreductase activity`GO:0051537^molecular_function^2 iron, 2 sulfur cluster binding
PI D11_136	Protein COFACTOR ASSEMBLY OF COMPLEX C SUBUNIT B CCB1, chloroplastic {ECO:0000305}	1126876	1128322	1-843[+]	Protein COFACTOR ASSEMBLY OF COMPLEX C SUBUNIT B CCB1, chloroplastic {ECO:0000305}	PF12046.5^DUF3529^Protein of unknown function (DUF3529)^100-266^E:1.3e-57	.	ExpAA=62.98^PredHel=3^Topology=o97-119i180-202o207-224i	ENOG4111H41^Protein of unknown function (DUF3529)	KEGG:ath:AT3G26710	GO:0009507^cellular_component^chloroplast`GO:0009535^cellular_component^chloroplast thylakoid membrane`GO:0016021^cellular_component^integral component of membrane`GO:0010190^biological_process^cytochrome b6f complex assembly	.
PI D11_122	.	1133627	1138626	1-2622[+]	Nuclear factor related to kappa-B-binding protein	.	.	.	ENOG410YHF2^Nuclear factor related to kappaB binding protein	KEGG:xtr:394815`KO:K11671	GO:0031011^cellular_component^Ino80 complex`GO:0003677^molecular_function^DNA binding	.
PI D11_134	LRR receptor-like serine/threonine-protein kinase RPK2	1139841	1142879	1-3039[+]	LRR receptor-like serine/threonine-protein kinase RPK2	PF08263.9^LRRNT_2^Leucine rich repeat N-terminal domain^21-58^E:9.7e-10`PF13516.3^LRR_6^Leucine Rich repeat^209-223^E:2`PF00560.30^LRR_1^Leucine Rich Repeat^566-584^E:0.081`PF13516.3^LRR_6^Leucine Rich repeat^612-624^E:0.27`PF00069.22^Pkinase^Protein kinase domain^738-1004^E:1.6e-42`PF07714.14^Pkinase_Tyr^Protein tyrosine kinase^739-1005^E:1.4e-38`PF08263.9^LRRNT_2^Leucine rich repeat N-terminal …	sigP:1^18^0.861^YES	ExpAA=48.94^PredHel=1^Topology=o674-696i	COG0515^Serine Threonine protein kinase`COG4886^leucine Rich Repeat	KEGG:ath:AT3G02130	GO:0016021^cellular_component^integral component of membrane`GO:0005886^cellular_component^plasma membrane`GO:0005524^molecular_function^ATP binding`GO:0004674^molecular_function^protein serine/threonine kinase activity`GO:0048653^biological_process^anther development`GO:0048508^biological_process^embryonic meristem development`GO:0009942^biological_process^longitudinal axis specification`GO:0009…	GO:0005515^molecular_function^protein binding`GO:0004672^molecular_function^protein kinase activity`GO:0005524^molecular_function^ATP binding`GO:0006468^biological_process^protein phosphorylation
PI D11_132	rRNA-processing protein UTP23 homolog	1150921	1153313	144-995[+]	rRNA-processing protein UTP23 homolog	PF04900.9^Fcf1^Fcf1^52-149^E:5.9e-28	.	.	COG1412^small subunit (SSU) processome component, homolog	KEGG:hsa:84294`KO:K14773	GO:0005730^cellular_component^nucleolus`GO:0032040^cellular_component^small-subunit processome`GO:0044822^molecular_function^poly(A) RNA binding`GO:0070181^molecular_function^small ribosomal subunit rRNA binding`GO:0006364^biological_process^rRNA processing	GO:0032040^cellular_component^small-subunit processome
PI D11_137	Nodulation receptor kinase	1154672	1158075	303-1442[+]	Nodulation receptor kinase	PF00069.22^Pkinase^Protein kinase domain^80-344^E:3.4e-36`PF07714.14^Pkinase_Tyr^Protein tyrosine kinase^82-347^E:6.4e-42	.	ExpAA=23.00^PredHel=1^Topology=i5-27o	.	.	GO:0016021^cellular_component^integral component of membrane`GO:0005524^molecular_function^ATP binding`GO:0004674^molecular_function^protein serine/threonine kinase activity`GO:0009877^biological_process^nodulation	GO:0004672^molecular_function^protein kinase activity`GO:0005524^molecular_function^ATP binding`GO:0006468^biological_process^protein phosphorylation
PI D11_133	Ras-related protein RABA1h	1159533	1159730	.	.	.	.	.	.	COG1100^GTP-binding Protein	KEGG:ath:AT2G33870`KO:K07976	GO:0005622^cellular_component^intracellular`GO:0005886^cellular_component^plasma membrane`GO:0005525^molecular_function^GTP binding`GO:0015031^biological_process^protein transport`GO:0007264^biological_process^small GTPase mediated signal transduction
PI D11_125	Protein transport protein Sec61 subunit gamma	1163129	1163499	.	.	.	.	.	.	ENOG4111WJ7^protein transport protein sec61	KEGG:osa:4328492`KO:K07342	GO:0005789^cellular_component^endoplasmic reticulum membrane`GO:0016021^cellular_component^integral component of membrane`GO:0015450^molecular_function^P-P-bond-hydrolysis-driven protein transmembrane transporter activity`GO:0006605^biological_process^protein targeting
PI D11_128	B2 protein	1168872	1171622	71-982[+]	B2 protein	PF10539.6^Dev_Cell_Death^Development and cell death domain^170-296^E:5.8e-40	.	.	.	.	.	.
PI D11_123	Protease HtpX homolog 2 {ECO:0000255|HAMAP-Rule:MF_00188}	1172411	1175750	2-928[+]	Protease HtpX homolog 2 {ECO:0000255|HAMAP-Rule:MF_00188}	PF01435.15^Peptidase_M48^Peptidase family M48^140-290^E:1.1e-17	.	.	COG0501^Protease HtpX homolog	KEGG:mac:MA2111`KO:K03799	GO:0016021^cellular_component^integral component of membrane`GO:0005886^cellular_component^plasma membrane`GO:0004222^molecular_function^metalloendopeptidase activity`GO:0008270^molecular_function^zinc ion binding	GO:0004222^molecular_function^metalloendopeptidase activity`GO:0006508^biological_process^proteolysis
PI D11_126	Mitochondrial pyruvate carrier 1 {ECO:0000305}	1176960	1177615	1-339[+]	Mitochondrial pyruvate carrier 1 {ECO:0000305}	PF03650.10^MPC^Uncharacterised protein family (UPF0041)^4-104^E:3.6e-36	.	.	ENOG4111TU9^Brain protein 44-like	KEGG:ath:AT5G20090	GO:0016021^cellular_component^integral component of membrane`GO:0016020^cellular_component^membrane`GO:0005743^cellular_component^mitochondrial inner membrane`GO:0005739^cellular_component^mitochondrion`GO:0005886^cellular_component^plasma membrane`GO:0005774^cellular_component^vacuolar membrane`GO:0006850^biological_process^mitochondrial pyruvate transport	GO:0006850^biological_process^mitochondrial pyruvate transport`GO:0005743^cellular_component^mitochondrial inner membrane
PI D11_124	Histone-lysine N-methyltransferase setd3	1178532	1188612	153-1637[+]	Histone-lysine N-methyltransferase setd3	PF09273.8^Rubis-subs-bind^Rubisco LSMT substrate-binding^345-463^E:2.4e-17	.	.	ENOG410Y7DR^set domain containing	.	GO:0005634^cellular_component^nucleus`GO:0046975^molecular_function^histone methyltransferase activity (H3-K36 specific)`GO:0003713^molecular_function^transcription coactivator activity`GO:0010452^biological_process^histone H3-K36 methylation`GO:0018027^biological_process^peptidyl-lysine dimethylation`GO:0018026^biological_process^peptidyl-lysine monomethylation`GO:0018023^biological_process^pept…	.
PI D11_41	Serine/threonine-protein phosphatase 6 regulatory ankyrin repeat subunit B	1188824	1191480	212-2236[+]	Serine/threonine-protein phosphatase 6 regulatory ankyrin repeat subunit B	PF12796.4^Ank_2^Ankyrin repeats (3 copies)^189-248^E:2.9e-06`PF13637.3^Ank_4^Ankyrin repeats (many copies)^189-242^E:1.9e-05`PF13857.3^Ank_5^Ankyrin repeats (many copies)^252-297^E:1.5e-06`PF00023.27^Ank^Ankyrin repeat^256-277^E:0.00068`PF13857.3^Ank_5^Ankyrin repeats (many copies)^331-379^E:3.1e-06`PF00023.27^Ank^Ankyrin repeat^337-367^E:0.0016	.	.	COG0666^Ankyrin Repeat	KEGG:mmu:329154`KO:K15503	.	GO:0005515^molecular_function^protein binding
PI D11_43	Glyceraldehyde-3-phosphate dehydrogenase 2, cytosolic	1193855	1196844	136-1023[+]	Glyceraldehyde-3-phosphate dehydrogenase 2, cytosolic	PF00044.21^Gp_dh_N^Glyceraldehyde 3-phosphate dehydrogenase, NAD binding domain^4-133^E:2.1e-29`PF02800.17^Gp_dh_C^Glyceraldehyde 3-phosphate dehydrogenase, C-terminal domain^130-274^E:2.4e-56	.	.	COG0057^glyceraldehyde3phosphate dehydrogenase	KEGG:osa:4336216`KO:K00134	GO:0005737^cellular_component^cytoplasm`GO:0004365^molecular_function^glyceraldehyde-3-phosphate dehydrogenase (NAD+) (phosphorylating) activity`GO:0051287^molecular_function^NAD binding`GO:0050661^molecular_function^NADP binding`GO:0006006^biological_process^glucose metabolic process`GO:0006096^biological_process^glycolytic process	GO:0016620^molecular_function^oxidoreductase activity, acting on the aldehyde or oxo group of donors, NAD or NADP as acceptor`GO:0055114^biological_process^oxidation-reduction process
PI D11_40	AUGMIN subunit 6 {ECO:0000303|PubMed:22505726}	1201943	1207540	55-2235[+]	AUGMIN subunit 6 {ECO:0000303|PubMed:22505726}	PF14661.3^HAUS6_N^HAUS augmin-like complex subunit 6 N-terminus^17-236^E:2.3e-42	.	.	ENOG4110HS1^NA	KEGG:ath:AT5G40740	GO:0070652^cellular_component^HAUS complex`GO:0005874^cellular_component^microtubule`GO:0009524^cellular_component^phragmoplast`GO:0005819^cellular_component^spindle`GO:0051011^molecular_function^microtubule minus-end binding`GO:0051301^biological_process^cell division`GO:0007067^biological_process^mitotic nuclear division`GO:0051225^biological_process^spindle assembly	.
PI D11_38	Serine/threonine protein phosphatase 2A 59 kDa regulatory subunit B' eta isoform	1212942	1216909	869-2635[+]	Serine/threonine protein phosphatase 2A 59 kDa regulatory subunit B' eta isoform	PF01603.17^B56^Protein phosphatase 2A regulatory B subunit (B56 family)^89-406^E:3e-151`PF01603.17^B56^Protein phosphatase 2A regulatory B subunit (B56 family)^469-565^E:2.5e-33	.	.	.	KEGG:ath:AT3G26020`KO:K11584	GO:0000159^cellular_component^protein phosphatase type 2A complex`GO:0008601^molecular_function^protein phosphatase type 2A regulator activity`GO:0007165^biological_process^signal transduction	GO:0008601^molecular_function^protein phosphatase type 2A regulator activity`GO:0007165^biological_process^signal transduction`GO:0000159^cellular_component^protein phosphatase type 2A complex
PI D11_37	Probable carboxylesterase 11	1218167	1220593	1-1332[+]	Probable carboxylesterase 11	PF00135.25^COesterase^Carboxylesterase family^133-192^E:3.8e-06`PF07859.10^Abhydrolase_3^alpha/beta hydrolase fold^151-408^E:1.1e-64	.	.	COG0657^alpha beta hydrolase fold-3 domain protein	KEGG:ath:AT3G27320	GO:0052689^molecular_function^carboxylic ester hydrolase activity	GO:0016787^molecular_function^hydrolase activity`GO:0008152^biological_process^metabolic process
PI D11_42	Tripartite motif-containing protein 65	1221752	1223365	1-1110[+]	Tripartite motif-containing protein 65	PF13923.3^zf-C3HC4_2^Zinc finger, C3HC4 type (RING finger)^181-219^E:2.2e-08`PF00097.22^zf-C3HC4^Zinc finger, C3HC4 type (RING finger)^181-219^E:3.4e-07`PF13445.3^zf-RING_UBOX^RING-type zinc-finger^181-217^E:1.6e-05	.	.	ENOG410XWDC^Tripartite motif-containing protein	KEGG:hsa:201292`KO:K12031	GO:0005622^cellular_component^intracellular`GO:0008270^molecular_function^zinc ion binding`GO:0010508^biological_process^positive regulation of autophagy	GO:0046872^molecular_function^metal ion binding
PI D11_39	Myb-related protein 315	1226941	1227908	1-762[+]	Myb-related protein 315	PF00249.28^Myb_DNA-binding^Myb-like DNA-binding domain^14-61^E:1.5e-11`PF13921.3^Myb_DNA-bind_6^Myb-like DNA-binding domain^17-77^E:8.8e-07`PF00249.28^Myb_DNA-binding^Myb-like DNA-binding domain^67-110^E:3.1e-16`PF13921.3^Myb_DNA-bind_6^Myb-like DNA-binding domain^70-118^E:1.5e-07	.	.	.	.	GO:0005634^cellular_component^nucleus`GO:0003677^molecular_function^DNA binding`GO:0006355^biological_process^regulation of transcription, DNA-templated`GO:0006351^biological_process^transcription, DNA-templated	.
PI D11_5	Basic leucine zipper 43 {ECO:0000303|PubMed:11906833}	1305470	1305961	1-492[+]	Basic leucine zipper 43 {ECO:0000303|PubMed:11906833}	PF07716.12^bZIP_2^Basic region leucine zipper^53-100^E:2.7e-08`PF00170.18^bZIP_1^bZIP transcription factor^56-107^E:1.1e-08	.	.	ENOG410YWTI^Transcription factor	KEGG:ath:AT5G38800	GO:0005634^cellular_component^nucleus`GO:0043565^molecular_function^sequence-specific DNA binding`GO:0003700^molecular_function^transcription factor activity, sequence-specific DNA binding`GO:0006351^biological_process^transcription, DNA-templated	GO:0003700^molecular_function^transcription factor activity, sequence-specific DNA binding`GO:0043565^molecular_function^sequence-specific DNA binding`GO:0006355^biological_process^regulation of transcription, DNA-templated
PI D11_14	.	1725762	1728699	1-1332[+]	.	.	.	.	.	.	.	.
PI D11_12	.	1729032	1729739	1-402[+]	.	.	.	.	.	.	.	.
PI D11_17	.	1729741	1730028	.	.	.	.	.	.	.	.	.
PI D11_13	Protein PHLOEM PROTEIN 2-LIKE A10	1737660	1738913	1-1254[+]	Protein PHLOEM PROTEIN 2-LIKE A10	.	.	ExpAA=37.48^PredHel=1^Topology=i21-43o	ENOG4111YI2^Protein PHLOEM PROTEIN 2-LIKE	KEGG:ath:AT1G10150	GO:0016021^cellular_component^integral component of membrane`GO:0030246^molecular_function^carbohydrate binding	.
PI D11_16	Serine/threonine-protein phosphatase 7 long form homolog	1739864	1740196	.	.	.	.	.	.	ENOG410YHBV^Serine threonine-protein phosphatase 7 long form homolog	KEGG:ath:AT1G48120	GO:0046872^molecular_function^metal ion binding`GO:0004721^molecular_function^phosphoprotein phosphatase activity
PI D11_11	Serine/threonine-protein phosphatase 7 long form homolog	1740201	1740410	.	.	.	.	.	.	ENOG410YHBV^Serine threonine-protein phosphatase 7 long form homolog	KEGG:ath:AT1G48120	GO:0046872^molecular_function^metal ion binding`GO:0004721^molecular_function^phosphoprotein phosphatase activity
PI D11_18	.	1740464	1740963	.	.	.	.	.	.	.	.	.
PI D11_15	.	1740992	1741322	.	.	.	.	.	.	.	.	.
PI D11_9	.	1898621	1899121	1-501[+]	.	.	.	.	.	.	.	.
PI D11_10	.	1961912	1962511	.	.	.	.	.	.	.	.	.
PI D11_30	Probable receptor-like protein kinase At5g47070	2332910	2335833	375-1691[+]	Probable receptor-like protein kinase At5g47070	PF00069.22^Pkinase^Protein kinase domain^79-357^E:7.4e-47`PF07714.14^Pkinase_Tyr^Protein tyrosine kinase^80-359^E:4.5e-48	.	.	COG0515^Serine Threonine protein kinase	KEGG:ath:AT5G47070`KO:K00924	GO:0005886^cellular_component^plasma membrane`GO:0005524^molecular_function^ATP binding`GO:0004674^molecular_function^protein serine/threonine kinase activity	GO:0004672^molecular_function^protein kinase activity`GO:0005524^molecular_function^ATP binding`GO:0006468^biological_process^protein phosphorylation
PI D11_35	.	2336644	2337068	.	.	.	.	.	.	.	.	.
PI D11_36	Putative ribonuclease H protein At1g65750	2350147	2351588	1-1359[+]	Putative ribonuclease H protein At1g65750	PF13966.3^zf-RVT^zinc-binding in reverse transcriptase^144-230^E:2.5e-14`PF13456.3^RVT_3^Reverse transcriptase-like^338-407^E:1.4e-11	.	.	.	.	GO:0046872^molecular_function^metal ion binding`GO:0003676^molecular_function^nucleic acid binding`GO:0004523^molecular_function^RNA-DNA hybrid ribonuclease activity	.
PI D11_29	E3 ubiquitin-protein ligase ATL4	2356838	2357791	1-954[+]	E3 ubiquitin-protein ligase ATL4	PF12861.4^zf-ANAPC11^Anaphase-promoting complex subunit 11 RING-H2 finger^106-160^E:6.3e-08`PF12678.4^zf-rbx1^RING-H2 zinc finger domain^107-158^E:2.3e-09`PF13639.3^zf-RING_2^Ring finger domain^115-158^E:7.2e-14`PF17123.2^zf-RING_11^RING-like zinc finger^115-144^E:5e-09`PF00097.22^zf-C3HC4^Zinc finger, C3HC4 type (RING finger)^116-157^E:3.2e-05	.	ExpAA=20.78^PredHel=1^Topology=o39-61i	ENOG41121N2^zinc ion binding	KEGG:ath:AT3G60220`KO:K10663	GO:0016021^cellular_component^integral component of membrane`GO:0016874^molecular_function^ligase activity`GO:0004842^molecular_function^ubiquitin-protein transferase activity`GO:0008270^molecular_function^zinc ion binding`GO:0016567^biological_process^protein ubiquitination	GO:0004842^molecular_function^ubiquitin-protein transferase activity`GO:0005680^cellular_component^anaphase-promoting complex`GO:0008270^molecular_function^zinc ion binding`GO:0005515^molecular_function^protein binding`GO:0046872^molecular_function^metal ion binding
PI D11_34	.	2358898	2361650	204-881[+]	.	.	sigP:1^28^0.725^YES	.	.	.	.	.
PI D11_31	Ras-related protein RABH1b	2362026	2363760	111-623[+]	Ras-related protein RABH1b	PF00071.19^Ras^Ras family^10-131^E:5.1e-20`PF08477.10^Roc^Ras of Complex, Roc, domain of DAPkinase^36-79^E:2e-08	.	.	ENOG410XPBI^member RAS oncogene family	KEGG:ath:AT2G44610`KO:K07893	GO:0005829^cellular_component^cytosol`GO:0005768^cellular_component^endosome`GO:0005794^cellular_component^Golgi apparatus`GO:0000139^cellular_component^Golgi membrane`GO:0016020^cellular_component^membrane`GO:0005886^cellular_component^plasma membrane`GO:0009506^cellular_component^plasmodesma`GO:0005802^cellular_component^trans-Golgi network`GO:0005774^cellular_component^vacuolar membrane`GO:000…	GO:0005525^molecular_function^GTP binding`GO:0007264^biological_process^small GTPase mediated signal transduction
PI D11_28	Probable purine permease 11	2365806	2367937	2-1243[+]	Probable purine permease 11	PF16913.2^PUNUT^Purine nucleobase transmembrane transport^74-392^E:1e-128	.	ExpAA=214.68^PredHel=10^Topology=i71-93o103-125i145-167o171-193i200-219o234-256i269-291o311-333i340-362o367-389i	ENOG410YEZY^purine permease	KEGG:ath:AT1G44750	GO:0016021^cellular_component^integral component of membrane`GO:0016020^cellular_component^membrane`GO:0005345^molecular_function^purine nucleobase transmembrane transporter activity`GO:1904823^biological_process^purine nucleobase transmembrane transport`GO:0006863^biological_process^purine nucleobase transport	.
PI D11_33	.	2380217	2381092	.	.	.	.	.	.	.	.	.
PI D11_32	Serine/threonine-protein kinase-like protein At3g51990	2385036	2386370	1-903[+]	Serine/threonine-protein kinase-like protein At3g51990	PF00069.22^Pkinase^Protein kinase domain^49-188^E:3e-26`PF07714.14^Pkinase_Tyr^Protein tyrosine kinase^51-187^E:1.8e-22	.	.	COG0515^Serine Threonine protein kinase	KEGG:ath:AT3G51990	GO:0005576^cellular_component^extracellular region`GO:0005524^molecular_function^ATP binding`GO:0004674^molecular_function^protein serine/threonine kinase activity	GO:0004672^molecular_function^protein kinase activity`GO:0005524^molecular_function^ATP binding`GO:0006468^biological_process^protein phosphorylation
PI D11_100	Protein transport protein SEC31 homolog B {ECO:0000305}	2389199	2398236	270-3440[+]	Protein transport protein SEC31 homolog B {ECO:0000305}	.	.	.	ENOG410XQ1D^Component of the coat protein complex II (COPII) which promotes the formation of transport vesicles from the endoplasmic reticulum (ER). The coat has two main functions, the physical deformation of the endoplasmic reticulum membrane into vesicles and the selection of cargo molecules	.	GO:0005829^cellular_component^cytosol`GO:0005783^cellular_component^endoplasmic reticulum`GO:0005794^cellular_component^Golgi apparatus`GO:0016020^cellular_component^membrane`GO:0009506^cellular_component^plasmodesma`GO:0015031^biological_process^protein transport`GO:0016192^biological_process^vesicle-mediated transport	.
PI D11_95	Tetraketide alpha-pyrone reductase 1	2400252	2403263	229-1200[+]	Tetraketide alpha-pyrone reductase 1	PF01370.18^Epimerase^NAD dependent epimerase/dehydratase family^8-239^E:2.5e-19`PF05368.10^NmrA^NmrA-like family^8-86^E:1.3e-06`PF01073.16^3Beta_HSD^3-beta hydroxysteroid dehydrogenase/isomerase family^10-237^E:5.9e-14`PF07993.9^NAD_binding_4^Male sterility protein^10-201^E:2.1e-09`PF16363.2^GDP_Man_Dehyd^GDP-mannose 4,6 dehydratase^10-179^E:4e-10`PF13460.3^NAD_binding_10^NAD(P)H-binding^12-131^E…	.	.	COG0451^Nad-dependent epimerase dehydratase	KEGG:ath:AT4G35420	GO:0005783^cellular_component^endoplasmic reticulum`GO:0005634^cellular_component^nucleus`GO:0050662^molecular_function^coenzyme binding`GO:0016491^molecular_function^oxidoreductase activity`GO:0009555^biological_process^pollen development`GO:0010584^biological_process^pollen exine formation`GO:0048316^biological_process^seed development`GO:0080110^biological_process^sporopollenin biosynthetic pr…	GO:0003824^molecular_function^catalytic activity`GO:0050662^molecular_function^coenzyme binding`GO:0003854^molecular_function^3-beta-hydroxy-delta5-steroid dehydrogenase activity`GO:0016616^molecular_function^oxidoreductase activity, acting on the CH-OH group of donors, NAD or NADP as acceptor`GO:0006694^biological_process^steroid biosynthetic process`GO:0055114^biological_process^oxidation-reduc…
PI D11_96	Tetraketide alpha-pyrone reductase 1	2419032	2423416	1-951[+]	Tetraketide alpha-pyrone reductase 1	PF01370.18^Epimerase^NAD dependent epimerase/dehydratase family^8-197^E:6e-17`PF05368.10^NmrA^NmrA-like family^8-101^E:2.8e-07`PF01073.16^3Beta_HSD^3-beta hydroxysteroid dehydrogenase/isomerase family^10-231^E:3.6e-14`PF07993.9^NAD_binding_4^Male sterility protein^10-190^E:3.9e-08`PF16363.2^GDP_Man_Dehyd^GDP-mannose 4,6 dehydratase^10-117^E:2.9e-09`PF13460.3^NAD_binding_10^NAD(P)H-binding^12-183^…	.	.	COG0451^Nad-dependent epimerase dehydratase	KEGG:ath:AT4G35420	GO:0005783^cellular_component^endoplasmic reticulum`GO:0005634^cellular_component^nucleus`GO:0050662^molecular_function^coenzyme binding`GO:0016491^molecular_function^oxidoreductase activity`GO:0009555^biological_process^pollen development`GO:0010584^biological_process^pollen exine formation`GO:0048316^biological_process^seed development`GO:0080110^biological_process^sporopollenin biosynthetic pr…	GO:0003824^molecular_function^catalytic activity`GO:0050662^molecular_function^coenzyme binding`GO:0003854^molecular_function^3-beta-hydroxy-delta5-steroid dehydrogenase activity`GO:0016616^molecular_function^oxidoreductase activity, acting on the CH-OH group of donors, NAD or NADP as acceptor`GO:0006694^biological_process^steroid biosynthetic process`GO:0055114^biological_process^oxidation-reduc…
PI D11_98	Cation/H(+) antiporter 2	2423652	2426227	1-2352[+]	Cation/H(+) antiporter 2	PF00999.18^Na_H_Exchanger^Sodium/hydrogen exchanger family^28-407^E:1.9e-31	.	ExpAA=238.08^PredHel=9^Topology=i17-39o80-98i111-133o148-167i180-202o206-228i248-270o293-315i322-344o	COG0475^Sodium hydrogen exchanger	KEGG:ath:AT1G79400	GO:0012505^cellular_component^endomembrane system`GO:0016021^cellular_component^integral component of membrane`GO:0005451^molecular_function^monovalent cation:proton antiporter activity`GO:1902600^biological_process^hydrogen ion transmembrane transport`GO:0006813^biological_process^potassium ion transport`GO:0006885^biological_process^regulation of pH	GO:0015299^molecular_function^solute:proton antiporter activity`GO:0006812^biological_process^cation transport`GO:0055085^biological_process^transmembrane transport`GO:0016021^cellular_component^integral component of membrane
PI D11_102	Phenolic glucoside malonyltransferase 2	2428813	2429415	1-603[+]	Phenolic glucoside malonyltransferase 2	PF02458.12^Transferase^Transferase family^7-194^E:1.6e-20	.	.	ENOG410ZBAM^Anthocyanin 5-aromatic	KEGG:ath:AT3G29670	GO:0050736^molecular_function^O-malonyltransferase activity`GO:0009636^biological_process^response to toxic substance	GO:0016747^molecular_function^transferase activity, transferring acyl groups other than amino-acyl groups
PI D11_103	Phenolic glucoside malonyltransferase 2	2442825	2443379	1-555[+]	Phenolic glucoside malonyltransferase 2	PF02458.12^Transferase^Transferase family^7-181^E:3.4e-21	.	.	ENOG410ZBAM^Anthocyanin 5-aromatic	KEGG:ath:AT3G29670	GO:0050736^molecular_function^O-malonyltransferase activity`GO:0009636^biological_process^response to toxic substance	GO:0016747^molecular_function^transferase activity, transferring acyl groups other than amino-acyl groups
PI D11_101	Phenolic glucoside malonyltransferase 1	2451032	2452426	1-1395[+]	Phenolic glucoside malonyltransferase 2	PF02458.12^Transferase^Transferase family^7-454^E:3e-50	.	.	ENOG410ZBAM^Anthocyanin 5-aromatic	KEGG:ath:AT3G29670	GO:0050736^molecular_function^O-malonyltransferase activity`GO:0009636^biological_process^response to toxic substance	GO:0016747^molecular_function^transferase activity, transferring acyl groups other than amino-acyl groups
PI D11_105	Malonyl-CoA:anthocyanidin 5-O-glucoside-6''-O-malonyltransferase	2457085	2457448	1-309[+]	Malonyl-CoA:anthocyanidin 5-O-glucoside-6''-O-malonyltransferase	PF02458.12^Transferase^Transferase family^45-99^E:2.9e-06	.	.	ENOG410ZBAM^Anthocyanin 5-aromatic	KEGG:ath:AT3G29590	GO:0050736^molecular_function^O-malonyltransferase activity`GO:0009718^biological_process^anthocyanin-containing compound biosynthetic process	GO:0016747^molecular_function^transferase activity, transferring acyl groups other than amino-acyl groups
PI D11_104	.	2457500	2457890	1-363[+]	.	.	.	.	.	.	.	.
PI D11_97	LRR receptor-like serine/threonine-protein kinase RPK2	2458475	2461897	1-3423[+]	LRR receptor-like serine/threonine-protein kinase RPK2	PF08263.9^LRRNT_2^Leucine rich repeat N-terminal domain^31-69^E:1.2e-10`PF00560.30^LRR_1^Leucine Rich Repeat^186-208^E:0.87`PF13516.3^LRR_6^Leucine Rich repeat^186-200^E:1.3`PF00560.30^LRR_1^Leucine Rich Repeat^255-277^E:0.013`PF00560.30^LRR_1^Leucine Rich Repeat^303-325^E:1.5`PF13516.3^LRR_6^Leucine Rich repeat^419-433^E:1.9`PF13516.3^LRR_6^Leucine Rich repeat^590-605^E:0.63`PF00560.30^LRR_1^Leu…	sigP:1^28^0.77^YES	ExpAA=39.71^PredHel=2^Topology=o790-812i832-854o	COG0515^Serine Threonine protein kinase`COG4886^leucine Rich Repeat	KEGG:ath:AT3G02130	GO:0016021^cellular_component^integral component of membrane`GO:0005886^cellular_component^plasma membrane`GO:0005524^molecular_function^ATP binding`GO:0004674^molecular_function^protein serine/threonine kinase activity`GO:0048653^biological_process^anther development`GO:0048508^biological_process^embryonic meristem development`GO:0009942^biological_process^longitudinal axis specification`GO:0009…	GO:0005515^molecular_function^protein binding`GO:0004672^molecular_function^protein kinase activity`GO:0005524^molecular_function^ATP binding`GO:0006468^biological_process^protein phosphorylation
PI D11_99	Alpha-amylase 3, chloroplastic	2467538	2470320	1-795[+]	Alpha-amylase 3, chloroplastic	PF00128.21^Alpha-amylase^Alpha amylase, catalytic domain^6-179^E:1.8e-06`PF07821.9^Alpha-amyl_C2^Alpha-amylase C-terminal beta-sheet domain^200-261^E:4.4e-17	.	.	COG0366^alpha amylase, catalytic	KEGG:ath:AT1G69830	GO:0009507^cellular_component^chloroplast`GO:0009570^cellular_component^chloroplast stroma`GO:0004556^molecular_function^alpha-amylase activity`GO:0005509^molecular_function^calcium ion binding`GO:0005983^biological_process^starch catabolic process	GO:0003824^molecular_function^catalytic activity`GO:0005975^biological_process^carbohydrate metabolic process`GO:0004556^molecular_function^alpha-amylase activity`GO:0005509^molecular_function^calcium ion binding
PI D11_63	.	2535652	2540166	1-2478[+]	.	PF04783.9^DUF630^Protein of unknown function (DUF630)^1-59^E:1.1e-24`PF04782.9^DUF632^Protein of unknown function (DUF632)^385-691^E:4.2e-98	.	.	.	.	.	.
PI D11_67	Ras-related protein RIC1	2544483	2546307	.	.	.	.	.	.	ENOG410XQN5^member RAS oncogene family	KEGG:osa:4324675`KO:K07874	GO:0005789^cellular_component^endoplasmic reticulum membrane`GO:0000139^cellular_component^Golgi membrane`GO:0005886^cellular_component^plasma membrane`GO:0005525^molecular_function^GTP binding`GO:0006888^biological_process^ER to Golgi vesicle-mediated transport`GO:0015031^biological_process^protein transport`GO:0007264^biological_process^small GTPase mediated signal transduction
PI D11_65	.	2548701	2551910	257-901[+]	.	.	.	.	.	.	.	.
PI D11_66	Protein mago nashi homolog	2552382	2553700	38-508[+]	Protein mago nashi homolog	PF02792.11^Mago_nashi^Mago nashi protein^10-133^E:8.9e-69	.	.	ENOG4111FJ7^Mago nashi	KEGG:osa:4351998`KO:K12877	GO:0035145^cellular_component^exon-exon junction complex`GO:0008380^biological_process^RNA splicing	GO:0005634^cellular_component^nucleus
PI D11_64	Cyclin-U4-1	2555680	2556367	1-612[+]	Cyclin-U4-1	PF08613.8^Cyclin^Cyclin^21-145^E:6.6e-40`PF00134.20^Cyclin_N^Cyclin, N-terminal domain^51-146^E:1e-11	.	.	ENOG4111TTK^Cyclin-dependent protein kinase	KEGG:ath:AT2G44740	GO:0007049^biological_process^cell cycle`GO:0051301^biological_process^cell division`GO:0000079^biological_process^regulation of cyclin-dependent protein serine/threonine kinase activity	GO:0019901^molecular_function^protein kinase binding`GO:0000079^biological_process^regulation of cyclin-dependent protein serine/threonine kinase activity
PI D11_68	.	2556703	2557185	.	.	.	.	.	.	.	.	.
PI D11_70	Peptidyl-prolyl cis-trans isomerase cyp8 {ECO:0000305}	2557964	2560952	100-1095[+]	Peptidyl-prolyl cis-trans isomerase cyp8 {ECO:0000305}	PF14295.3^PAN_4^PAN domain^72-131^E:0.0018`PF00160.18^Pro_isomerase^Cyclophilin type peptidyl-prolyl cis-trans isomerase/CLD^163-312^E:2.9e-12	.	ExpAA=22.69^PredHel=1^Topology=i13-35o	.	KEGG:spo:SPAC21E11.05c`KO:K10598	GO:0005634^cellular_component^nucleus`GO:0016874^molecular_function^ligase activity`GO:0003755^molecular_function^peptidyl-prolyl cis-trans isomerase activity`GO:0061630^molecular_function^ubiquitin protein ligase activity`GO:0006457^biological_process^protein folding	GO:0003755^molecular_function^peptidyl-prolyl cis-trans isomerase activity`GO:0000413^biological_process^protein peptidyl-prolyl isomerization`GO:0006457^biological_process^protein folding
PI D11_69	Heterogeneous nuclear ribonucleoprotein Q	2564691	2579024	1-4716[+]	Heterogeneous nuclear ribonucleoprotein Q	PF00076.19^RRM_1^RNA recognition motif. (a.k.a. RRM, RBD, or RNP domain)^202-270^E:1.9e-18`PF13893.3^RRM_5^RNA recognition motif. (a.k.a. RRM, RBD, or RNP domain)^203-278^E:0.27`PF00076.19^RRM_1^RNA recognition motif. (a.k.a. RRM, RBD, or RNP domain)^282-348^E:1.5e-08`PF00076.19^RRM_1^RNA recognition motif. (a.k.a. RRM, RBD, or RNP domain)^379-445^E:1.2e-11`PF00076.19^RRM_1^RNA recognition motif.…	.	.	ENOG410XTJ5^RNA binding motif protein	KEGG:rno:363113`KO:K13160	GO:0070937^cellular_component^CRD-mediated mRNA stability complex`GO:0005737^cellular_component^cytoplasm`GO:0071204^cellular_component^histone pre-mRNA 3'end processing complex`GO:0030529^cellular_component^intracellular ribonucleoprotein complex`GO:0016020^cellular_component^membrane`GO:0043025^cellular_component^neuronal cell body`GO:0005654^cellular_component^nucleoplasm`GO:0005634^cellular_c…	GO:0003676^molecular_function^nucleic acid binding
PI D11_75	Putative casein kinase II subunit beta-4	2596466	2600069	296-1165[+]	Putative casein kinase II subunit beta-4	PF01214.15^CK_II_beta^Casein kinase II regulatory subunit^102-285^E:2.5e-79	.	.	COG5041^casein kinase ii	KEGG:ath:AT2G44680`KO:K03115	GO:0005737^cellular_component^cytoplasm`GO:0005634^cellular_component^nucleus`GO:0005956^cellular_component^protein kinase CK2 complex`GO:0019887^molecular_function^protein kinase regulator activity`GO:0004674^molecular_function^protein serine/threonine kinase activity`GO:0007623^biological_process^circadian rhythm`GO:0048573^biological_process^photoperiodism, flowering`GO:0042753^biological_proc…	GO:0019887^molecular_function^protein kinase regulator activity`GO:0005956^cellular_component^protein kinase CK2 complex
PI D11_73	Phosphatidylinositol 4-phosphate 5-kinase 5	2602603	2605623	1-1647[+]	Phosphatidylinositol 4-phosphate 5-kinase 5	PF02493.17^MORN^MORN repeat^261-278^E:0.004`PF02493.17^MORN^MORN repeat^284-306^E:2e-06`PF02493.17^MORN^MORN repeat^307-329^E:7.5e-06`PF02493.17^MORN^MORN repeat^330-352^E:7.2e-05`PF02493.17^MORN^MORN repeat^353-371^E:0.0018`PF02493.17^MORN^MORN repeat^407-426^E:9.9e-05`PF02493.17^MORN^MORN repeat^428-448^E:2e-05	.	ExpAA=54.13^PredHel=2^Topology=o155-172i179-201o	COG4642^whole genome shotgun sequence`COG5253^phosphatidylinositol-4-phosphate 5-kinase	KEGG:ath:AT2G41210`KO:K00889	GO:0016324^cellular_component^apical plasma membrane`GO:0005829^cellular_component^cytosol`GO:0090406^cellular_component^pollen tube`GO:0016308^molecular_function^1-phosphatidylinositol-4-phosphate 5-kinase activity`GO:0005524^molecular_function^ATP binding`GO:0046488^biological_process^phosphatidylinositol metabolic process`GO:0046854^biological_process^phosphatidylinositol phosphorylation`GO:00…	.
PI D11_74	Probable receptor-like protein kinase At5g47070	2613436	2616359	375-1691[+]	Probable receptor-like protein kinase At5g47070	PF00069.22^Pkinase^Protein kinase domain^79-357^E:7.4e-47`PF07714.14^Pkinase_Tyr^Protein tyrosine kinase^80-359^E:4.5e-48	.	.	COG0515^Serine Threonine protein kinase	KEGG:ath:AT5G47070`KO:K00924	GO:0005886^cellular_component^plasma membrane`GO:0005524^molecular_function^ATP binding`GO:0004674^molecular_function^protein serine/threonine kinase activity	GO:0004672^molecular_function^protein kinase activity`GO:0005524^molecular_function^ATP binding`GO:0006468^biological_process^protein phosphorylation
PI D11_80	.	2617170	2617594	.	.	.	.	.	.	.	.	.
PI D11_82	Putative ribonuclease H protein At1g65750	2631050	2632492	1-1320[+]	Putative ribonuclease H protein At1g65750	PF13966.3^zf-RVT^zinc-binding in reverse transcriptase^144-230^E:2.4e-14	.	.	.	.	GO:0046872^molecular_function^metal ion binding`GO:0003676^molecular_function^nucleic acid binding`GO:0004523^molecular_function^RNA-DNA hybrid ribonuclease activity	.
PI D11_72	E3 ubiquitin-protein ligase ATL4	2637742	2638695	1-954[+]	E3 ubiquitin-protein ligase ATL4	PF12861.4^zf-ANAPC11^Anaphase-promoting complex subunit 11 RING-H2 finger^106-160^E:6.3e-08`PF12678.4^zf-rbx1^RING-H2 zinc finger domain^107-158^E:2.3e-09`PF13639.3^zf-RING_2^Ring finger domain^115-158^E:7.2e-14`PF17123.2^zf-RING_11^RING-like zinc finger^115-144^E:5e-09`PF00097.22^zf-C3HC4^Zinc finger, C3HC4 type (RING finger)^116-157^E:3.2e-05	.	ExpAA=20.78^PredHel=1^Topology=o39-61i	ENOG41121N2^zinc ion binding	KEGG:ath:AT3G60220`KO:K10663	GO:0016021^cellular_component^integral component of membrane`GO:0016874^molecular_function^ligase activity`GO:0004842^molecular_function^ubiquitin-protein transferase activity`GO:0008270^molecular_function^zinc ion binding`GO:0016567^biological_process^protein ubiquitination	GO:0004842^molecular_function^ubiquitin-protein transferase activity`GO:0005680^cellular_component^anaphase-promoting complex`GO:0008270^molecular_function^zinc ion binding`GO:0005515^molecular_function^protein binding`GO:0046872^molecular_function^metal ion binding
PI D11_79	.	2639802	2642554	204-881[+]	.	.	sigP:1^28^0.725^YES	.	.	.	.	.
PI D11_76	Ras-related protein RABH1b	2642930	2644664	111-623[+]	Ras-related protein RABH1b	PF00071.19^Ras^Ras family^10-131^E:5.1e-20`PF08477.10^Roc^Ras of Complex, Roc, domain of DAPkinase^36-79^E:2e-08	.	.	ENOG410XPBI^member RAS oncogene family	KEGG:ath:AT2G44610`KO:K07893	GO:0005829^cellular_component^cytosol`GO:0005768^cellular_component^endosome`GO:0005794^cellular_component^Golgi apparatus`GO:0000139^cellular_component^Golgi membrane`GO:0016020^cellular_component^membrane`GO:0005886^cellular_component^plasma membrane`GO:0009506^cellular_component^plasmodesma`GO:0005802^cellular_component^trans-Golgi network`GO:0005774^cellular_component^vacuolar membrane`GO:000…	GO:0005525^molecular_function^GTP binding`GO:0007264^biological_process^small GTPase mediated signal transduction
PI D11_71	Probable purine permease 11	2646710	2648841	2-1243[+]	Probable purine permease 11	PF16913.2^PUNUT^Purine nucleobase transmembrane transport^74-392^E:1e-128	.	ExpAA=214.68^PredHel=10^Topology=i71-93o103-125i145-167o171-193i200-219o234-256i269-291o311-333i340-362o367-389i	ENOG410YEZY^purine permease	KEGG:ath:AT1G44750	GO:0016021^cellular_component^integral component of membrane`GO:0016020^cellular_component^membrane`GO:0005345^molecular_function^purine nucleobase transmembrane transporter activity`GO:1904823^biological_process^purine nucleobase transmembrane transport`GO:0006863^biological_process^purine nucleobase transport	.
PI D11_78	.	2661121	2661996	.	.	.	.	.	.	.	.	.
PI D11_77	Serine/threonine-protein kinase-like protein At3g51990	2665941	2667276	1-903[+]	Serine/threonine-protein kinase-like protein At3g51990	PF00069.22^Pkinase^Protein kinase domain^49-188^E:3e-26`PF07714.14^Pkinase_Tyr^Protein tyrosine kinase^51-187^E:1.8e-22	.	.	COG0515^Serine Threonine protein kinase	KEGG:ath:AT3G51990	GO:0005576^cellular_component^extracellular region`GO:0005524^molecular_function^ATP binding`GO:0004674^molecular_function^protein serine/threonine kinase activity	GO:0004672^molecular_function^protein kinase activity`GO:0005524^molecular_function^ATP binding`GO:0006468^biological_process^protein phosphorylation
PI D11_81	Protein transport protein SEC31 homolog B {ECO:0000305}	2670105	2674158	2-1945[+]	Protein transport protein SEC31 homolog B {ECO:0000305}	.	.	.	ENOG410XQ1D^Component of the coat protein complex II (COPII) which promotes the formation of transport vesicles from the endoplasmic reticulum (ER). The coat has two main functions, the physical deformation of the endoplasmic reticulum membrane into vesicles and the selection of cargo molecules	.	GO:0005829^cellular_component^cytosol`GO:0005783^cellular_component^endoplasmic reticulum`GO:0005794^cellular_component^Golgi apparatus`GO:0016020^cellular_component^membrane`GO:0009506^cellular_component^plasmodesma`GO:0015031^biological_process^protein transport`GO:0016192^biological_process^vesicle-mediated transport	.
PI D11_86	.	2724363	2725836	1-648[+]	.	PF00331.17^Glyco_hydro_10^Glycosyl hydrolase family 10^160-209^E:4.1e-09	.	.	.	.	.	GO:0004553^molecular_function^hydrolase activity, hydrolyzing O-glycosyl compounds`GO:0005975^biological_process^carbohydrate metabolic process
PI D11_85	Protein transport protein SEC31 homolog B {ECO:0000305}	2726797	2735771	221-3451[+]	Protein transport protein SEC31 homolog B {ECO:0000305}	PF00400.29^WD40^WD domain, G-beta repeat^114-151^E:0.013	.	.	ENOG410XQ1D^Component of the coat protein complex II (COPII) which promotes the formation of transport vesicles from the endoplasmic reticulum (ER). The coat has two main functions, the physical deformation of the endoplasmic reticulum membrane into vesicles and the selection of cargo molecules	.	GO:0005829^cellular_component^cytosol`GO:0005783^cellular_component^endoplasmic reticulum`GO:0005794^cellular_component^Golgi apparatus`GO:0016020^cellular_component^membrane`GO:0009506^cellular_component^plasmodesma`GO:0015031^biological_process^protein transport`GO:0016192^biological_process^vesicle-mediated transport	GO:0005515^molecular_function^protein binding
PI D11_90	Serine/threonine-protein kinase-like protein At3g51990	2739376	2740695	1-888[+]	Serine/threonine-protein kinase-like protein At3g51990	PF00069.22^Pkinase^Protein kinase domain^49-187^E:2.2e-27`PF07714.14^Pkinase_Tyr^Protein tyrosine kinase^51-186^E:1.6e-24	.	.	COG0515^Serine Threonine protein kinase	KEGG:ath:AT3G51990	GO:0005576^cellular_component^extracellular region`GO:0005524^molecular_function^ATP binding`GO:0004674^molecular_function^protein serine/threonine kinase activity	GO:0004672^molecular_function^protein kinase activity`GO:0005524^molecular_function^ATP binding`GO:0006468^biological_process^protein phosphorylation
PI D11_83	.	2745610	2746485	.	.	.	.	.	.	.	.	.
PI D11_94	.	2751145	2751541	.	.	.	.	.	.	.	.	.
PI D11_93	.	2751587	2752075	.	.	.	.	.	.	.	.	.
PI D11_88	Probable purine permease 11	2756017	2758512	2-1243[+]	Probable purine permease 11	PF16913.2^PUNUT^Purine nucleobase transmembrane transport^74-392^E:2.3e-129	.	ExpAA=212.19^PredHel=10^Topology=i71-93o103-125i145-167o172-194i201-218o233-255i268-290o310-332i339-361o371-389i	ENOG410YEZY^purine permease	KEGG:ath:AT1G44750	GO:0016021^cellular_component^integral component of membrane`GO:0016020^cellular_component^membrane`GO:0005345^molecular_function^purine nucleobase transmembrane transporter activity`GO:1904823^biological_process^purine nucleobase transmembrane transport`GO:0006863^biological_process^purine nucleobase transport	.
PI D11_92	Ras-related protein RABH1b	2760578	2762314	1-408[+]	Ras-related protein RABH1b	PF00071.19^Ras^Ras family^61-96^E:6.3e-05	.	.	ENOG410XPBI^member RAS oncogene family	KEGG:ath:AT2G44610`KO:K07893	GO:0005829^cellular_component^cytosol`GO:0005768^cellular_component^endosome`GO:0005794^cellular_component^Golgi apparatus`GO:0000139^cellular_component^Golgi membrane`GO:0016020^cellular_component^membrane`GO:0005886^cellular_component^plasma membrane`GO:0009506^cellular_component^plasmodesma`GO:0005802^cellular_component^trans-Golgi network`GO:0005774^cellular_component^vacuolar membrane`GO:000…	GO:0005525^molecular_function^GTP binding`GO:0007264^biological_process^small GTPase mediated signal transduction
PI D11_87	.	2764278	2765213	127-639[+]	.	.	.	.	.	.	.	.
PI D11_91	E3 ubiquitin-protein ligase ATL4	2766574	2767132	.	.	.	.	.	.	ENOG41121N2^zinc ion binding	KEGG:ath:AT3G60220`KO:K10663	GO:0016021^cellular_component^integral component of membrane`GO:0016874^molecular_function^ligase activity`GO:0004842^molecular_function^ubiquitin-protein transferase activity`GO:0008270^molecular_function^zinc ion binding`GO:0016567^biological_process^protein ubiquitination
PI D11_84	.	2779407	2779831	.	.	.	.	.	.	.	.	.
PI D11_89	Probable receptor-like protein kinase At5g47070	2779667	2783401	375-1691[+]	Probable receptor-like protein kinase At5g47070	PF00069.22^Pkinase^Protein kinase domain^79-357^E:6.7e-47`PF07714.14^Pkinase_Tyr^Protein tyrosine kinase^80-358^E:1.7e-47	.	.	COG0515^Serine Threonine protein kinase	KEGG:ath:AT5G47070`KO:K00924	GO:0005886^cellular_component^plasma membrane`GO:0005524^molecular_function^ATP binding`GO:0004674^molecular_function^protein serine/threonine kinase activity	GO:0004672^molecular_function^protein kinase activity`GO:0005524^molecular_function^ATP binding`GO:0006468^biological_process^protein phosphorylation
PI D11_263	Phosphatidylinositol 4-phosphate 5-kinase 8	2791136	2794178	1-1509[+]	Phosphatidylinositol 4-phosphate 5-kinase 8	PF02493.17^MORN^MORN repeat^268-285^E:0.0036`PF02493.17^MORN^MORN repeat^291-313^E:1.8e-06`PF02493.17^MORN^MORN repeat^316-335^E:0.0084`PF02493.17^MORN^MORN repeat^336-358^E:3.6e-06`PF02493.17^MORN^MORN repeat^359-380^E:1.4e-05`PF02493.17^MORN^MORN repeat^382-402^E:1.8e-05	.	ExpAA=42.99^PredHel=2^Topology=i162-181o186-208i	COG4642^whole genome shotgun sequence`COG5253^phosphatidylinositol-4-phosphate 5-kinase	.	GO:0016308^molecular_function^1-phosphatidylinositol-4-phosphate 5-kinase activity`GO:0005524^molecular_function^ATP binding	.
PI D11_263	Phosphatidylinositol 4-phosphate 5-kinase 8	2791136	2794178	890-1288[+]	.	.	.	.	.	.	.	.
PI D11_264	Putative casein kinase II subunit beta-4	2796583	2804379	1-828[+]	Putative casein kinase II subunit beta-4	PF01214.15^CK_II_beta^Casein kinase II regulatory subunit^88-271^E:2.4e-79	.	.	COG5041^casein kinase ii	KEGG:ath:AT2G44680`KO:K03115	GO:0005737^cellular_component^cytoplasm`GO:0005634^cellular_component^nucleus`GO:0005956^cellular_component^protein kinase CK2 complex`GO:0019887^molecular_function^protein kinase regulator activity`GO:0004674^molecular_function^protein serine/threonine kinase activity`GO:0007623^biological_process^circadian rhythm`GO:0048573^biological_process^photoperiodism, flowering`GO:0042753^biological_proc…	GO:0019887^molecular_function^protein kinase regulator activity`GO:0005956^cellular_component^protein kinase CK2 complex
PI D11_267	.	2804398	2804748	1-351[+]	.	.	.	.	.	.	.	.
PI D11_259	Heterogeneous nuclear ribonucleoprotein Q	2815316	2818999	1-2349[+]	Heterogeneous nuclear ribonucleoprotein Q	PF00076.19^RRM_1^RNA recognition motif. (a.k.a. RRM, RBD, or RNP domain)^202-270^E:7.8e-19`PF13893.3^RRM_5^RNA recognition motif. (a.k.a. RRM, RBD, or RNP domain)^203-278^E:0.11`PF00076.19^RRM_1^RNA recognition motif. (a.k.a. RRM, RBD, or RNP domain)^282-348^E:7.7e-09`PF00076.19^RRM_1^RNA recognition motif. (a.k.a. RRM, RBD, or RNP domain)^379-445^E:1.9e-12	.	.	ENOG410XTJ5^RNA binding motif protein	KEGG:rno:363113`KO:K13160	GO:0070937^cellular_component^CRD-mediated mRNA stability complex`GO:0005737^cellular_component^cytoplasm`GO:0071204^cellular_component^histone pre-mRNA 3'end processing complex`GO:0030529^cellular_component^intracellular ribonucleoprotein complex`GO:0016020^cellular_component^membrane`GO:0043025^cellular_component^neuronal cell body`GO:0005654^cellular_component^nucleoplasm`GO:0005634^cellular_c…	GO:0003676^molecular_function^nucleic acid binding
PI D11_258	Heterogeneous nuclear ribonucleoprotein Q	2824945	2829552	353-2719[+]	Heterogeneous nuclear ribonucleoprotein Q	PF00076.19^RRM_1^RNA recognition motif. (a.k.a. RRM, RBD, or RNP domain)^208-276^E:7.9e-19`PF13893.3^RRM_5^RNA recognition motif. (a.k.a. RRM, RBD, or RNP domain)^209-284^E:0.11`PF00076.19^RRM_1^RNA recognition motif. (a.k.a. RRM, RBD, or RNP domain)^288-354^E:7.8e-09`PF00076.19^RRM_1^RNA recognition motif. (a.k.a. RRM, RBD, or RNP domain)^385-451^E:5.3e-12	.	.	ENOG410XTJ5^RNA binding motif protein	KEGG:rno:363113`KO:K13160	GO:0070937^cellular_component^CRD-mediated mRNA stability complex`GO:0005737^cellular_component^cytoplasm`GO:0071204^cellular_component^histone pre-mRNA 3'end processing complex`GO:0030529^cellular_component^intracellular ribonucleoprotein complex`GO:0016020^cellular_component^membrane`GO:0043025^cellular_component^neuronal cell body`GO:0005654^cellular_component^nucleoplasm`GO:0005634^cellular_c…	GO:0003676^molecular_function^nucleic acid binding
PI D11_255	Peptidyl-prolyl cis-trans isomerase cyp8 {ECO:0000305}	2832912	2835874	100-1095[+]	Peptidyl-prolyl cis-trans isomerase cyp8 {ECO:0000305}	PF14295.3^PAN_4^PAN domain^72-131^E:0.002`PF00160.18^Pro_isomerase^Cyclophilin type peptidyl-prolyl cis-trans isomerase/CLD^163-312^E:2.9e-12	sigP:1^29^0.509^YES	ExpAA=22.69^PredHel=1^Topology=i13-35o	.	KEGG:spo:SPAC21E11.05c`KO:K10598	GO:0005634^cellular_component^nucleus`GO:0016874^molecular_function^ligase activity`GO:0003755^molecular_function^peptidyl-prolyl cis-trans isomerase activity`GO:0061630^molecular_function^ubiquitin protein ligase activity`GO:0006457^biological_process^protein folding	GO:0003755^molecular_function^peptidyl-prolyl cis-trans isomerase activity`GO:0000413^biological_process^protein peptidyl-prolyl isomerization`GO:0006457^biological_process^protein folding
PI D11_256	.	2836758	2837081	.	.	.	.	.	.	.	.	.
PI D11_268	Cyclin-U4-1	2837356	2837849	.	.	.	.	.	.	ENOG4111TTK^Cyclin-dependent protein kinase	KEGG:ath:AT2G44740	GO:0007049^biological_process^cell cycle`GO:0051301^biological_process^cell division`GO:0000079^biological_process^regulation of cyclin-dependent protein serine/threonine kinase activity
PI D11_266	Cyclin-U4-1	2838164	2838851	1-612[+]	Cyclin-U4-1	PF08613.8^Cyclin^Cyclin^23-145^E:1.2e-39`PF00134.20^Cyclin_N^Cyclin, N-terminal domain^51-146^E:1.1e-11	.	.	ENOG4111TTK^Cyclin-dependent protein kinase	KEGG:ath:AT2G44740	GO:0007049^biological_process^cell cycle`GO:0051301^biological_process^cell division`GO:0000079^biological_process^regulation of cyclin-dependent protein serine/threonine kinase activity	GO:0019901^molecular_function^protein kinase binding`GO:0000079^biological_process^regulation of cyclin-dependent protein serine/threonine kinase activity
PI D11_262	Protein mago nashi homolog	2840782	2842174	38-508[+]	Protein mago nashi homolog	PF02792.11^Mago_nashi^Mago nashi protein^10-133^E:1e-68	.	.	ENOG4111FJ7^Mago nashi	KEGG:osa:4351998`KO:K12877	GO:0035145^cellular_component^exon-exon junction complex`GO:0008380^biological_process^RNA splicing	GO:0005634^cellular_component^nucleus
PI D11_261	.	2843126	2846234	254-898[+]	.	.	.	.	.	.	.	.
PI D11_265	Ras-related protein RABD2a	2848197	2851163	187-798[+]	Ras-related protein RABD2a	PF00025.18^Arf^ADP-ribosylation factor family^9-129^E:7e-17`PF00071.19^Ras^Ras family^10-169^E:4.1e-67`PF08477.10^Roc^Ras of Complex, Roc, domain of DAPkinase^10-125^E:1.4e-36`PF04670.9^Gtr1_RagA^Gtr1/RagA G protein conserved region^10-126^E:2.4e-05`PF09439.7^SRPRB^Signal recognition particle receptor beta subunit^11-131^E:8.6e-06	.	.	ENOG410XQN5^member RAS oncogene family	KEGG:ath:AT1G02130`KO:K07874	GO:0000139^cellular_component^Golgi membrane`GO:0005886^cellular_component^plasma membrane`GO:0032588^cellular_component^trans-Golgi network membrane`GO:0005773^cellular_component^vacuole`GO:0005525^molecular_function^GTP binding`GO:0006888^biological_process^ER to Golgi vesicle-mediated transport`GO:0015031^biological_process^protein transport`GO:0046686^biological_process^response to cadmium io…	GO:0005525^molecular_function^GTP binding`GO:0007264^biological_process^small GTPase mediated signal transduction
PI D11_260	.	2856228	2860721	1-2667[+]	.	PF04783.9^DUF630^Protein of unknown function (DUF630)^1-59^E:1.5e-24`PF04782.9^DUF632^Protein of unknown function (DUF632)^381-687^E:7.6e-97	.	.	.	.	.	.
PI D11_257	.	2868478	2868888	.	.	.	.	.	.	.	.	.
PI D11_229	COP9 signalosome complex subunit 7	2884955	2889765	267-1046[+]	COP9 signalosome complex subunit 7	.	.	.	ENOG410XP7W^COP9 (constitutive photomorphogenic) homolog, subunit	KEGG:ath:AT1G02090`KO:K12180	GO:0008180^cellular_component^COP9 signalosome`GO:0005829^cellular_component^cytosol`GO:0010387^biological_process^COP9 signalosome assembly`GO:0010388^biological_process^cullin deneddylation`GO:0007275^biological_process^multicellular organism development`GO:0009585^biological_process^red, far-red light phototransduction	.
PI D11_229	COP9 signalosome complex subunit 7	2884955	2889765	1481-1855[-]	Ethylene-responsive transcription factor 2	PF00847.17^AP2^AP2 domain^6-56^E:1.6e-14	.	.	.	.	GO:0005634^cellular_component^nucleus`GO:0003677^molecular_function^DNA binding`GO:0003700^molecular_function^transcription factor activity, sequence-specific DNA binding`GO:0006952^biological_process^defense response`GO:0009873^biological_process^ethylene-activated signaling pathway`GO:0006351^biological_process^transcription, DNA-templated	GO:0003700^molecular_function^transcription factor activity, sequence-specific DNA binding`GO:0006355^biological_process^regulation of transcription, DNA-templated
PI D11_233	Ethylene-responsive transcription factor 13	2889389	2892792	1-1278[+]	Ethylene-responsive transcription factor 2	PF00847.17^AP2^AP2 domain^307-357^E:1.4e-13	.	.	.	.	GO:0005634^cellular_component^nucleus`GO:0003677^molecular_function^DNA binding`GO:0003700^molecular_function^transcription factor activity, sequence-specific DNA binding`GO:0006952^biological_process^defense response`GO:0009873^biological_process^ethylene-activated signaling pathway`GO:0006351^biological_process^transcription, DNA-templated	GO:0003700^molecular_function^transcription factor activity, sequence-specific DNA binding`GO:0006355^biological_process^regulation of transcription, DNA-templated
PI D11_227	Non-specific lipid-transfer protein A	2895868	2896212	1-345[+]	Non-specific lipid-transfer protein A	PF14368.3^LTP_2^Probable lipid transfer^11-103^E:2.4e-07`PF00234.19^Tryp_alpha_amyl^Protease inhibitor/seed storage/LTP family^28-110^E:5.1e-07	sigP:1^24^0.894^YES	ExpAA=16.86^PredHel=1^Topology=o4-19i	.	.	GO:0008289^molecular_function^lipid binding`GO:0006869^biological_process^lipid transport	.
PI D11_234	Putative dual specificity protein phosphatase DSP8	2898968	2901819	505-1449[+]	Putative dual specificity protein phosphatase DSP8	PF00782.17^DSPc^Dual specificity phosphatase, catalytic domain^101-199^E:1.6e-17	.	.	ENOG4111IMR^Protein tyrosine phosphatase, mitochondrial 1	KEGG:ath:AT2G35680	GO:0004725^molecular_function^protein tyrosine phosphatase activity`GO:0008138^molecular_function^protein tyrosine/serine/threonine phosphatase activity	GO:0008138^molecular_function^protein tyrosine/serine/threonine phosphatase activity`GO:0006470^biological_process^protein dephosphorylation
PI D11_232	Tubulin alpha-6 chain	2902918	2904267	1-1350[+]	Tubulin alpha-3 chain	PF00091.22^Tubulin^Tubulin/FtsZ family, GTPase domain^3-213^E:6.5e-66`PF03953.14^Tubulin_C^Tubulin C-terminal domain^263-391^E:4.2e-50	.	.	.	.	GO:0005737^cellular_component^cytoplasm`GO:0005874^cellular_component^microtubule`GO:0005525^molecular_function^GTP binding`GO:0003924^molecular_function^GTPase activity`GO:0005200^molecular_function^structural constituent of cytoskeleton`GO:0007017^biological_process^microtubule-based process	GO:0003924^molecular_function^GTPase activity
PI D11_237	Homeobox-leucine zipper protein HAT3	2910611	2919943	2541-2963[-]	.	.	.	.	.	.	.	.
PI D11_237	Homeobox-leucine zipper protein HAT3	2910611	2919943	1-3381[+]	Homeobox-leucine zipper protein HAT3	PF04618.9^HD-ZIP_N^HD-ZIP protein N terminus^119-215^E:2e-27`PF00046.26^Homeobox^Homeobox domain^247-301^E:6.7e-15`PF02183.15^HALZ^Homeobox associated leucine zipper^303-337^E:3.6e-11`PF05553.8^DUF761^Cotton fibre expressed protein^1090-1115^E:2.2e-09	.	.	ENOG410Z2UE^homeobox-leucine zipper protein	KEGG:ath:AT3G60390`KO:K09338	GO:0005634^cellular_component^nucleus`GO:0043565^molecular_function^sequence-specific DNA binding`GO:0003700^molecular_function^transcription factor activity, sequence-specific DNA binding`GO:0006351^biological_process^transcription, DNA-templated	GO:0005634^cellular_component^nucleus`GO:0003677^molecular_function^DNA binding`GO:0003700^molecular_function^transcription factor activity, sequence-specific DNA binding`GO:0043565^molecular_function^sequence-specific DNA binding`GO:0006355^biological_process^regulation of transcription, DNA-templated
PI D11_231	.	2916247	2916533	.	.	.	.	.	.	.	.	.
PI D11_228	.	2932434	2934393	183-1070[+]	.	PF07797.11^DUF1639^Protein of unknown function (DUF1639)^237-286^E:1.1e-25	.	.	.	.	.	.
PI D11_235	.	2947376	2948923	1-1047[+]	.	PF00300.19^His_Phos_1^Histidine phosphatase superfamily (branch 1)^54-126^E:1.3e-05	.	.	.	.	.	.
PI D11_230	DnaJ protein homolog	2951346	2954535	156-1427[+]	Chaperone protein dnaJ 2	PF00226.28^DnaJ^DnaJ domain^14-71^E:1.8e-22`PF01556.15^DnaJ_C^DnaJ C terminal domain^122-344^E:1.6e-38`PF00684.16^DnaJ_CXXCXGXG^DnaJ central domain^148-214^E:3.6e-15	.	.	COG0484^ATP binding to DnaK triggers the release of the substrate protein, thus completing the reaction cycle. Several rounds of ATP-dependent interactions between DnaJ, DnaK and GrpE are required for fully efficient folding. Also involved, together with DnaK and GrpE, in the DNA replication of plasmids through activation of initiation proteins (By similarity)	KEGG:ath:AT5G22060`KO:K09503	GO:0005829^cellular_component^cytosol`GO:0005886^cellular_component^plasma membrane`GO:0009506^cellular_component^plasmodesma`GO:0005524^molecular_function^ATP binding`GO:0046872^molecular_function^metal ion binding`GO:0006457^biological_process^protein folding`GO:0009408^biological_process^response to heat	GO:0031072^molecular_function^heat shock protein binding`GO:0051082^molecular_function^unfolded protein binding
PI D11_226	Ethylene-responsive transcription factor ERF035	2960674	2961408	1-735[+]	Ethylene-responsive transcription factor ERF034	PF00847.17^AP2^AP2 domain^74-123^E:4e-12	.	.	ENOG410YIZG^Transcription factor	KEGG:ath:AT2G44940	GO:0005634^cellular_component^nucleus`GO:0003700^molecular_function^transcription factor activity, sequence-specific DNA binding`GO:0044212^molecular_function^transcription regulatory region DNA binding`GO:0009873^biological_process^ethylene-activated signaling pathway`GO:0006351^biological_process^transcription, DNA-templated	GO:0003700^molecular_function^transcription factor activity, sequence-specific DNA binding`GO:0006355^biological_process^regulation of transcription, DNA-templated
PI D11_236	E3 ubiquitin-protein ligase BRE1-like 1	2978166	2985208	1-2634[+]	E3 ubiquitin-protein ligase BRE1-like 1	PF13920.3^zf-C3HC4_3^Zinc finger, C3HC4 type (RING finger)^823-865^E:4e-10`PF13923.3^zf-C3HC4_2^Zinc finger, C3HC4 type (RING finger)^824-863^E:1.2e-07`PF00097.22^zf-C3HC4^Zinc finger, C3HC4 type (RING finger)^825-863^E:2.3e-09	.	.	ENOG410Y5C6^e3 ubiquitin protein ligase	KEGG:ath:AT2G44950`KO:K10696	GO:0005739^cellular_component^mitochondrion`GO:0005634^cellular_component^nucleus`GO:0016874^molecular_function^ligase activity`GO:0042803^molecular_function^protein homodimerization activity`GO:0004842^molecular_function^ubiquitin-protein transferase activity`GO:0008270^molecular_function^zinc ion binding`GO:0051301^biological_process^cell division`GO:0016049^biological_process^cell growth`GO:00…	GO:0046872^molecular_function^metal ion binding
PI D11_174	.	2986525	2990607	1-1509[+]	.	.	.	.	.	.	.	.
PI D11_180	.	3004937	3006014	1-894[+]	.	.	.	.	.	.	.	.
PI D11_179	.	3006043	3006237	.	.	.	.	.	.	.	.	.
PI D11_176	.	3006418	3007783	1-855[+]	.	.	.	.	.	.	.	.
PI D11_169	Cell number regulator 6	3011378	3012540	1-729[+]	Cell number regulator 6	PF04749.14^PLAC8^PLAC8 family^61-187^E:2.3e-22	.	ExpAA=44.18^PredHel=2^Topology=i104-126o130-152i	ENOG410XSVR^cell number regulator 6-like	KEGG:zma:100280451	GO:0016021^cellular_component^integral component of membrane	.
PI D11_171	Elongation factor G-2, mitochondrial	3015569	3021207	2-2290[+]	Elongation factor G-2, mitochondrial	PF00009.24^GTP_EFTU^Elongation factor Tu GTP binding domain^73-346^E:8.3e-62`PF03144.22^GTP_EFTU_D2^Elongation factor Tu domain 2^388-454^E:9.7e-15`PF14492.3^EFG_II^Elongation Factor G, domain II^467-541^E:5.3e-31`PF03764.15^EFG_IV^Elongation factor G, domain IV^542-662^E:1.3e-37`PF00679.21^EFG_C^Elongation factor G C-terminus^665-751^E:6.9e-26	.	.	COG0480^Catalyzes the GTP-dependent ribosomal translocation step during translation elongation. During this step, the ribosome changes from the pre-translocational (PRE) to the post- translocational (POST) state as the newly formed A-site-bound peptidyl-tRNA and P-site-bound deacylated tRNA move to the P and E sites, respectively. Catalyzes the coordinated movement of the two tRNA molecules, the …	KEGG:ath:AT2G45030`KO:K02355	GO:0005739^cellular_component^mitochondrion`GO:0005525^molecular_function^GTP binding`GO:0003924^molecular_function^GTPase activity`GO:0003746^molecular_function^translation elongation factor activity`GO:0046686^biological_process^response to cadmium ion	GO:0005525^molecular_function^GTP binding
PI D11_175	3-hydroxyisobutyryl-CoA hydrolase-like protein 1, mitochondrial	3021444	3024479	1-1242[+]	3-hydroxyisobutyryl-CoA hydrolase-like protein 1, mitochondrial	PF16113.2^ECH_2^Enoyl-CoA hydratase/isomerase^48-392^E:2.2e-109`PF00378.17^ECH_1^Enoyl-CoA hydratase/isomerase^51-217^E:6.6e-24	.	.	.	KEGG:ath:AT3G60510`KO:K05605	GO:0005739^cellular_component^mitochondrion`GO:0016836^molecular_function^hydro-lyase activity`GO:0016787^molecular_function^hydrolase activity	GO:0016836^molecular_function^hydro-lyase activity`GO:0003824^molecular_function^catalytic activity`GO:0008152^biological_process^metabolic process
PI D11_172	.	3024795	3028232	169-666[+]	.	.	.	.	.	.	.	.
PI D11_173	Squamosa promoter-binding-like protein 7	3028542	3030604	1-1263[+]	Squamosa promoter-binding-like protein 7	PF03110.11^SBP^SBP domain^187-260^E:2.1e-32	.	.	ENOG410YGJH^Squamosa promoter-binding-like protein	KEGG:osa:4336597	GO:0005634^cellular_component^nucleus`GO:0003677^molecular_function^DNA binding`GO:0046872^molecular_function^metal ion binding`GO:0006355^biological_process^regulation of transcription, DNA-templated`GO:0006351^biological_process^transcription, DNA-templated	GO:0003677^molecular_function^DNA binding`GO:0005634^cellular_component^nucleus
PI D11_170	.	3033209	3035431	1-414[+]	.	PF09366.7^DUF1997^Protein of unknown function (DUF1997)^14-53^E:3.1e-05`PF00023.27^Ank^Ankyrin repeat^111-135^E:8.4e-05	.	.	.	.	.	GO:0005515^molecular_function^protein binding
PI D11_177	.	3051953	3053689	1-1737[+]	.	.	.	.	.	.	.	.
PI D11_181	.	3053924	3054706	1-348[+]	.	.	.	.	.	.	.	.
PI D11_178	Serine/threonine-protein phosphatase 7 long form homolog	3068467	3071740	1-1533[+]	Serine/threonine-protein phosphatase 7 long form homolog	PF10536.6^PMD^Plant mobile domain^94-362^E:2.6e-48	.	.	ENOG410YHBV^Serine threonine-protein phosphatase 7 long form homolog	KEGG:ath:AT1G48120	GO:0046872^molecular_function^metal ion binding`GO:0004721^molecular_function^phosphoprotein phosphatase activity	.
PI D11_168	Metalloendoproteinase 4-MMP {ECO:0000303|PubMed:10574937}	3078743	3079813	1-1071[+]	Metalloendoproteinase 4-MMP {ECO:0000303|PubMed:10574937}	PF01471.15^PG_binding_1^Putative peptidoglycan binding domain^64-118^E:4.5e-11`PF00413.21^Peptidase_M10^Matrixin^158-313^E:2.5e-48	sigP:1^26^0.671^YES	.	ENOG410XQ5D^matrix metallopeptidase	KEGG:ath:AT2G45040	GO:0031225^cellular_component^anchored component of membrane`GO:0031012^cellular_component^extracellular matrix`GO:0005886^cellular_component^plasma membrane`GO:0004222^molecular_function^metalloendopeptidase activity`GO:0008270^molecular_function^zinc ion binding	GO:0004222^molecular_function^metalloendopeptidase activity`GO:0008270^molecular_function^zinc ion binding`GO:0006508^biological_process^proteolysis`GO:0031012^cellular_component^extracellular matrix
PI D11_185	CCR4-NOT transcription complex subunit 1	3093326	3111544	243-7292[+]	CCR4-NOT transcription complex subunit 1	PF16418.2^CNOT1_HEAT^CCR4-NOT transcription complex subunit 1 HEAT repeat^476-622^E:3.8e-31`PF16417.2^CNOT1_TTP_bind^CCR4-NOT transcription complex subunit 1 TTP binding domain^644-817^E:2.8e-69`PF16415.2^CNOT1_CAF1_bind^CCR4-NOT transcription complex subunit 1 CAF1-binding domain^962-1156^E:2.9e-83`PF12842.4^DUF3819^Domain of unknown function (DUF3819)^1245-1386^E:1.9e-52`PF04054.12^Not1^CCR4-No…	.	.	COG5103^Ccr4-NOT transcription complex, subunit	.	GO:0030014^cellular_component^CCR4-NOT complex`GO:0030015^cellular_component^CCR4-NOT core complex`GO:0005737^cellular_component^cytoplasm`GO:0000932^cellular_component^cytoplasmic mRNA processing body`GO:0005615^cellular_component^extracellular space`GO:0043231^cellular_component^intracellular membrane-bounded organelle`GO:0016020^cellular_component^membrane`GO:0005634^cellular_component^nucleus…	.
PI D11_188	Protein transport protein Sec61 subunit beta	3112638	3112877	.	.	.	.	.	.	ENOG4111UAR^protein transport protein SEC61 subunit	KEGG:ath:AT2G45070`KO:K09481	GO:0016021^cellular_component^integral component of membrane`GO:0005784^cellular_component^Sec61 translocon complex`GO:0006886^biological_process^intracellular protein transport
PI D11_184	Transcription factor UNE10	3127164	3130753	1-1413[+]	Transcription factor UNE10	PF00010.23^HLH^Helix-loop-helix DNA-binding domain^293-338^E:3.2e-13	.	.	ENOG4111B0G^Transcription factor	KEGG:ath:AT4G00050	GO:0005634^cellular_component^nucleus`GO:0009506^cellular_component^plasmodesma`GO:0003677^molecular_function^DNA binding`GO:0003700^molecular_function^transcription factor activity, sequence-specific DNA binding`GO:0009567^biological_process^double fertilization forming a zygote and endosperm`GO:0006355^biological_process^regulation of transcription, DNA-templated`GO:0006351^biological_process^t…	GO:0046983^molecular_function^protein dimerization activity
PI D11_186	Uncharacterized protein At2g29880	3138045	3139040	1-927[+]	Uncharacterized protein At2g29880	PF12776.4^Myb_DNA-bind_3^Myb/SANT-like DNA-binding domain^20-120^E:2.4e-11	.	.	ENOG41116NG^at2g29880 (e	KEGG:ath:AT2G29880	.	.
PI D11_187	.	3142139	3143265	.	.	.	.	.	.	.	.	.
PI D11_183	Cyclin-U2-1	3168757	3169624	1-675[+]	Cyclin-U2-1	PF08613.8^Cyclin^Cyclin^58-170^E:2.5e-32`PF00134.20^Cyclin_N^Cyclin, N-terminal domain^76-170^E:2.4e-10	.	.	ENOG4111TTK^Cyclin-dependent protein kinase	KEGG:ath:AT2G45080	GO:0007049^biological_process^cell cycle`GO:0051301^biological_process^cell division`GO:0000079^biological_process^regulation of cyclin-dependent protein serine/threonine kinase activity	GO:0019901^molecular_function^protein kinase binding`GO:0000079^biological_process^regulation of cyclin-dependent protein serine/threonine kinase activity
PI D11_182	Zinc finger protein ZAT3	3178180	3179559	1-1380[+]	Zinc finger protein ZAT3	PF13912.3^zf-C2H2_6^C2H2-type zinc finger^15-35^E:2e-05`PF13912.3^zf-C2H2_6^C2H2-type zinc finger^224-248^E:1.3e-09`PF12171.5^zf-C2H2_jaz^Zinc-finger double-stranded RNA-binding^224-247^E:6.8e-05`PF12874.4^zf-met^Zinc-finger of C2H2 type^224-247^E:0.0035`PF13912.3^zf-C2H2_6^C2H2-type zinc finger^294-318^E:2.4e-13	.	.	COG5048^Zinc finger protein	KEGG:ath:AT4G35280	GO:0005634^cellular_component^nucleus`GO:0046872^molecular_function^metal ion binding`GO:0003700^molecular_function^transcription factor activity, sequence-specific DNA binding`GO:0048235^biological_process^pollen sperm cell differentiation`GO:0006355^biological_process^regulation of transcription, DNA-templated`GO:0006351^biological_process^transcription, DNA-templated	GO:0046872^molecular_function^metal ion binding
PI D11_215	.	3198569	3202299	.	.	.	.	.	.	.	.	.
PI D11_206	.	3200187	3200710	1-420[+]	.	PF08241.9^Methyltransf_11^Methyltransferase domain^14-93^E:6.8e-05	.	.	.	.	.	GO:0008168^molecular_function^methyltransferase activity`GO:0008152^biological_process^metabolic process
PI D11_203	Non-canonical poly(A) RNA polymerase PAPD7	3203622	3214999	3-4970[+]	Non-canonical poly(A) RNA polymerase PAPD7	PF01909.20^NTP_transf_2^Nucleotidyltransferase domain^1256-1309^E:3.5e-07	.	.	COG5260^domain) containing	.	GO:0005737^cellular_component^cytoplasm`GO:0005654^cellular_component^nucleoplasm`GO:0005634^cellular_component^nucleus`GO:0003677^molecular_function^DNA binding`GO:0003887^molecular_function^DNA-directed DNA polymerase activity`GO:0046872^molecular_function^metal ion binding`GO:0004652^molecular_function^polynucleotide adenylyltransferase activity`GO:0051301^biological_process^cell division`GO:0…	GO:0016779^molecular_function^nucleotidyltransferase activity
PI D11_202	SPX domain-containing protein 3	3215983	3217496	1-783[+]	SPX domain-containing protein 3	PF03105.16^SPX^SPX domain^1-39^E:4.8e-09`PF03105.16^SPX^SPX domain^101-159^E:4.6e-10	.	.	ENOG410XU76^SPX domain gene	KEGG:ath:AT2G45130	GO:0005783^cellular_component^endoplasmic reticulum`GO:0016036^biological_process^cellular response to phosphate starvation`GO:0080040^biological_process^positive regulation of cellular response to phosphate starvation	.
PI D11_207	.	3219344	3220363	1-1020[+]	.	.	.	ExpAA=111.65^PredHel=5^Topology=i123-145o155-177i198-220o230-249i302-324o	.	.	.	.
PI D11_211	.	3225634	3226906	1-1155[+]	.	.	.	.	.	.	.	.
PI D11_204	Vesicle-associated protein 1-2	3230778	3233755	177-971[+]	Vesicle-associated protein 1-2	PF00635.23^Motile_Sperm^MSP (Major sperm protein) domain^7-111^E:2.4e-32	.	ExpAA=22.82^PredHel=1^Topology=o239-261i	COG5066^Central component in molecular interactions underlying sperm crawling. Forms an extensive filament system that extends from sperm villipoda, along the leading edge of the pseudopod (By similarity)	KEGG:ath:AT2G45140	GO:0005829^cellular_component^cytosol`GO:0005783^cellular_component^endoplasmic reticulum`GO:0005789^cellular_component^endoplasmic reticulum membrane`GO:0016021^cellular_component^integral component of membrane`GO:0005634^cellular_component^nucleus`GO:0005886^cellular_component^plasma membrane`GO:0006605^biological_process^protein targeting	.
PI D11_214	Centrin-1	3233798	3236140	1-663[+]	Centrin-1	PF13499.3^EF-hand_7^EF-hand domain pair^151-208^E:3e-10`PF13833.3^EF-hand_8^EF-hand domain pair^160-206^E:1.2e-08`PF00036.29^EF-hand_1^EF hand^183-210^E:1.7e-07`PF13202.3^EF-hand_5^EF hand^186-207^E:0.00019	.	.	COG5126^Calcium-binding protein	KEGG:bta:512850`KO:K16465	GO:0005814^cellular_component^centriole`GO:0032391^cellular_component^photoreceptor connecting cilium`GO:0000922^cellular_component^spindle pole`GO:0005509^molecular_function^calcium ion binding`GO:0051301^biological_process^cell division`GO:0034605^biological_process^cellular response to heat`GO:0007067^biological_process^mitotic nuclear division	GO:0005509^molecular_function^calcium ion binding
PI D11_208	Flavin-containing monooxygenase FMO GS-OX-like 3	3250575	3257589	1-1701[+]	Flavin-containing monooxygenase FMO GS-OX-like 3	PF07992.11^Pyr_redox_2^Pyridine nucleotide-disulphide oxidoreductase^50-341^E:2.5e-11`PF00743.16^FMO-like^Flavin-binding monooxygenase-like^51-299^E:8.6e-35`PF01266.21^DAO^FAD dependent oxidoreductase^51-94^E:1.6e-07`PF00890.21^FAD_binding_2^FAD binding domain^52-86^E:3.6e-05`PF13450.3^NAD_binding_8^NAD(P)-binding Rossmann-like domain^54-86^E:3.5e-09`PF01593.21^Amino_oxidase^Flavin containing ami…	.	.	COG2072^Monooxygenase	KEGG:ath:AT1G62620	GO:0050660^molecular_function^flavin adenine dinucleotide binding`GO:0004499^molecular_function^N,N-dimethylaniline monooxygenase activity`GO:0050661^molecular_function^NADP binding	GO:0016491^molecular_function^oxidoreductase activity`GO:0055114^biological_process^oxidation-reduction process`GO:0004499^molecular_function^N,N-dimethylaniline monooxygenase activity`GO:0050660^molecular_function^flavin adenine dinucleotide binding`GO:0050661^molecular_function^NADP binding
PI D11_209	Flavin-containing monooxygenase FMO GS-OX-like 6	3258831	3259441	1-411[+]	Flavin-containing monooxygenase FMO GS-OX-like 6	PF00743.16^FMO-like^Flavin-binding monooxygenase-like^2-120^E:1.6e-09	.	.	COG2072^Monooxygenase	KEGG:ath:AT1G12130	GO:0050660^molecular_function^flavin adenine dinucleotide binding`GO:0004499^molecular_function^N,N-dimethylaniline monooxygenase activity`GO:0050661^molecular_function^NADP binding	GO:0004499^molecular_function^N,N-dimethylaniline monooxygenase activity`GO:0050660^molecular_function^flavin adenine dinucleotide binding`GO:0050661^molecular_function^NADP binding`GO:0055114^biological_process^oxidation-reduction process
PI D11_216	Putative ribonuclease H protein At1g65750	3268059	3268861	1-696[+]	Putative ribonuclease H protein At1g65750	PF13966.3^zf-RVT^zinc-binding in reverse transcriptase^50-136^E:6.4e-21	.	.	.	.	GO:0046872^molecular_function^metal ion binding`GO:0003676^molecular_function^nucleic acid binding`GO:0004523^molecular_function^RNA-DNA hybrid ribonuclease activity	.
PI D11_213	Uncharacterized protein At4g02000	3272580	3273797	1-1113[+]	Uncharacterized protein At4g02000	PF14111.3^DUF4283^Domain of unknown function (DUF4283)^89-202^E:1.3e-30`PF14392.3^zf-CCHC_4^Zinc knuckle^206-247^E:4.2e-09	.	.	ENOG41113M5^NA	KEGG:ath:AT4G02000	.	.
PI D11_205	Flavin-containing monooxygenase FMO GS-OX-like 3	3274078	3276351	1-1524[+]	Flavin-containing monooxygenase FMO GS-OX-like 3	PF07992.11^Pyr_redox_2^Pyridine nucleotide-disulphide oxidoreductase^5-321^E:1.8e-10`PF01494.16^FAD_binding_3^FAD binding domain^5-37^E:7e-05`PF00743.16^FMO-like^Flavin-binding monooxygenase-like^6-182^E:1.2e-19`PF03486.11^HI0933_like^HI0933-like protein^6-40^E:1.4e-06`PF01266.21^DAO^FAD dependent oxidoreductase^7-42^E:1.1e-07`PF00890.21^FAD_binding_2^FAD binding domain^7-42^E:1.1e-06`PF13450.3^N…	.	.	COG2072^Monooxygenase	KEGG:ath:AT1G62620	GO:0050660^molecular_function^flavin adenine dinucleotide binding`GO:0004499^molecular_function^N,N-dimethylaniline monooxygenase activity`GO:0050661^molecular_function^NADP binding	GO:0016491^molecular_function^oxidoreductase activity`GO:0055114^biological_process^oxidation-reduction process`GO:0071949^molecular_function^FAD binding`GO:0004499^molecular_function^N,N-dimethylaniline monooxygenase activity`GO:0050660^molecular_function^flavin adenine dinucleotide binding`GO:0050661^molecular_function^NADP binding
PI D11_210	.	3277733	3279232	1-729[+]	.	PF04640.11^PLATZ^PLATZ transcription factor^62-133^E:1.6e-25	.	.	.	.	.	.
PI D11_212	Axial regulator YABBY 1	3285995	3288124	1-333[+]	.	.	.	ExpAA=17.16^PredHel=1^Topology=i74-93o	.	.	.	.
PI D11_212	Axial regulator YABBY 1	3285995	3288124	218-868[+]	Axial regulator YABBY 1	PF04690.10^YABBY^YABBY protein^15-177^E:3e-67`PF09011.7^HMG_box_2^HMG-box domain^127-171^E:0.00015	.	.	ENOG410YG5N^axial regulator YABBY	KEGG:ath:AT2G45190	GO:0005634^cellular_component^nucleus`GO:0003677^molecular_function^DNA binding`GO:0046872^molecular_function^metal ion binding`GO:0003700^molecular_function^transcription factor activity, sequence-specific DNA binding`GO:0010158^biological_process^abaxial cell fate specification`GO:0045165^biological_process^cell fate commitment`GO:0010154^biological_process^fruit development`GO:0010450^biologic…	GO:0007275^biological_process^multicellular organism development
PI D11_247	Golgi SNAP receptor complex member 1-2	3295322	3299580	276-986[+]	Golgi SNAP receptor complex member 1-2	PF12352.5^V-SNARE_C^Snare region anchored in the vesicle membrane C-terminus^147-210^E:3.7e-13	.	ExpAA=19.47^PredHel=1^Topology=i216-235o	ENOG410YI1X^Involved in transport from the ER to the Golgi apparatus as well as in intra-Golgi transport. It belongs to a super-family of proteins called t-SNAREs or soluble NSF (N-ethylmaleimide- sensitive factor) attachment protein receptor (By similarity)	KEGG:ath:AT2G45200`KO:K08495	GO:0005801^cellular_component^cis-Golgi network`GO:0005789^cellular_component^endoplasmic reticulum membrane`GO:0000139^cellular_component^Golgi membrane`GO:0016021^cellular_component^integral component of membrane`GO:0006888^biological_process^ER to Golgi vesicle-mediated transport`GO:0015031^biological_process^protein transport	.
PI D11_239	Auxin-responsive protein SAUR36 {ECO:0000305}	3310053	3310556	1-504[+]	Auxin-responsive protein SAUR36 {ECO:0000305}	PF02519.11^Auxin_inducible^Auxin responsive protein^66-149^E:5e-23	.	.	ENOG410YVYP^auxiN-responsive	KEGG:ath:AT2G45210`KO:K14488	GO:0009734^biological_process^auxin-activated signaling pathway`GO:0007275^biological_process^multicellular organism development`GO:1900057^biological_process^positive regulation of leaf senescence`GO:0040008^biological_process^regulation of growth`GO:0010029^biological_process^regulation of seed germination	GO:0009733^biological_process^response to auxin
PI D11_241	Cysteine-rich repeat secretory protein 15	3311897	3313977	1-834[+]	Cysteine-rich repeat secretory protein 15	PF01657.14^Stress-antifung^Salt stress response/antifungal^46-143^E:3.5e-20`PF01657.14^Stress-antifung^Salt stress response/antifungal^159-241^E:3e-11	.	ExpAA=21.95^PredHel=1^Topology=o20-42i	ENOG410YAWB^cysteine-rich repeat secretory protein	KEGG:ath:AT3G60720	GO:0016021^cellular_component^integral component of membrane`GO:0009506^cellular_component^plasmodesma`GO:0006810^biological_process^transport`GO:0016032^biological_process^viral process	.
PI D11_246	Pectinesterase 2	3316671	3325988	1-2097[+]	Pectinesterase 2	PF04043.12^PMEI^Plant invertase/pectin methylesterase inhibitor^42-199^E:1.1e-29`PF04043.12^PMEI^Plant invertase/pectin methylesterase inhibitor^209-351^E:6.8e-27`PF01095.16^Pectinesterase^Pectinesterase^387-684^E:8.1e-146	.	ExpAA=20.23^PredHel=1^Topology=i7-24o	.	KEGG:cit:102577945`KO:K01051	GO:0005618^cellular_component^cell wall`GO:0005576^cellular_component^extracellular region`GO:0045330^molecular_function^aspartyl esterase activity`GO:0004857^molecular_function^enzyme inhibitor activity`GO:0030599^molecular_function^pectinesterase activity`GO:0042545^biological_process^cell wall modification`GO:0045490^biological_process^pectin catabolic process	GO:0004857^molecular_function^enzyme inhibitor activity`GO:0030599^molecular_function^pectinesterase activity`GO:0042545^biological_process^cell wall modification`GO:0005618^cellular_component^cell wall
PI D11_245	IRK-interacting protein {ECO:0000303|PubMed:15618632}	3327066	3330055	213-1481[+]	IRK-interacting protein {ECO:0000303|PubMed:15618632}	PF04859.9^DUF641^Plant protein of unknown function (DUF641)^32-157^E:2.2e-46	.	.	ENOG410Y9VT^expressed protein	KEGG:ath:AT5G12900	.	.
PI D11_240	Transketolase, chloroplastic	3332257	3335729	1-2313[+]	Transketolase-2, chloroplastic	PF00456.18^Transketolase_N^Transketolase, thiamine diphosphate binding domain^112-443^E:5.3e-152`PF02779.21^Transket_pyr^Transketolase, pyrimidine binding domain^461-631^E:1.2e-44`PF02780.17^Transketolase_C^Transketolase, C-terminal domain^656-762^E:1.3e-11	.	.	COG0021^Transketolase	KEGG:ath:AT2G45290`KO:K00615	GO:0009507^cellular_component^chloroplast`GO:0009570^cellular_component^chloroplast stroma`GO:0009535^cellular_component^chloroplast thylakoid membrane`GO:0009536^cellular_component^plastid`GO:0046872^molecular_function^metal ion binding`GO:0004802^molecular_function^transketolase activity`GO:0019253^biological_process^reductive pentose-phosphate cycle`GO:0046686^biological_process^response to ca…	.
PI D11_238	UDP-glucuronate 4-epimerase 2	3338678	3339991	1-1314[+]	UDP-glucuronate 4-epimerase 3	PF01370.18^Epimerase^NAD dependent epimerase/dehydratase family^100-337^E:1.7e-50`PF04321.14^RmlD_sub_bind^RmlD substrate binding domain^100-281^E:4.6e-13`PF02719.12^Polysacc_synt_2^Polysaccharide biosynthesis protein^100-337^E:1.6e-08`PF16363.2^GDP_Man_Dehyd^GDP-mannose 4,6 dehydratase^101-420^E:5.3e-49`PF01073.16^3Beta_HSD^3-beta hydroxysteroid dehydrogenase/isomerase family^101-380^E:2e-13`PF0…	.	ExpAA=32.59^PredHel=1^Topology=i32-54o	COG0451^Nad-dependent epimerase dehydratase	KEGG:ath:AT4G00110`KO:K08679	GO:0032580^cellular_component^Golgi cisterna membrane`GO:0016021^cellular_component^integral component of membrane`GO:0016020^cellular_component^membrane`GO:0050378^molecular_function^UDP-glucuronate 4-epimerase activity`GO:0005975^biological_process^carbohydrate metabolic process	GO:0003824^molecular_function^catalytic activity`GO:0050662^molecular_function^coenzyme binding`GO:0003854^molecular_function^3-beta-hydroxy-delta5-steroid dehydrogenase activity`GO:0016616^molecular_function^oxidoreductase activity, acting on the CH-OH group of donors, NAD or NADP as acceptor`GO:0006694^biological_process^steroid biosynthetic process`GO:0055114^biological_process^oxidation-reduc…
PI D11_242	40S ribosomal protein S13	3342064	3343764	82-495[+]	40S ribosomal protein S13	PF08069.9^Ribosomal_S13_N^Ribosomal S13/S15 N-terminal domain^1-60^E:1.6e-32`PF00312.19^Ribosomal_S15^Ribosomal protein S15^69-132^E:7.7e-15	.	.	COG0184^Forms an intersubunit bridge (bridge B4) with the 23S rRNA of the 50S subunit in the ribosome (By similarity)	KEGG:gmx:100781750`KEGG:gmx:100782821`KEGG:gmx:100790163`KEGG:gmx:547745`KO:K02953	GO:0022627^cellular_component^cytosolic small ribosomal subunit`GO:0005730^cellular_component^nucleolus`GO:0070181^molecular_function^small ribosomal subunit rRNA binding`GO:0003735^molecular_function^structural constituent of ribosome`GO:0006412^biological_process^translation	GO:0003735^molecular_function^structural constituent of ribosome`GO:0006412^biological_process^translation`GO:0005840^cellular_component^ribosome`GO:0005622^cellular_component^intracellular
PI D11_253	Pentatricopeptide repeat-containing protein At2g45350, chloroplastic	3344080	3345993	1-1464[+]	Pentatricopeptide repeat-containing protein At2g45350, chloroplastic	PF01535.17^PPR^PPR repeat^89-118^E:0.0022`PF01535.17^PPR^PPR repeat^166-193^E:0.00026`PF01535.17^PPR^PPR repeat^241-263^E:1.2`PF13812.3^PPR_3^Pentatricopeptide repeat domain^260-314^E:0.0086`PF01535.17^PPR^PPR repeat^269-296^E:7.5e-05`PF13041.3^PPR_2^PPR repeat family^270-312^E:2.1e-09`PF01535.17^PPR^PPR repeat^303-330^E:0.085`PF01535.17^PPR^PPR repeat^341-364^E:0.084	.	.	ENOG410Z7Z7^Pentatricopeptide repeat-containing protein	KEGG:ath:AT2G45350	GO:0009507^cellular_component^chloroplast`GO:0003723^molecular_function^RNA binding`GO:1900865^biological_process^chloroplast RNA modification`GO:0006397^biological_process^mRNA processing	.
PI D11_250	.	3346532	3348420	3-884[+]	.	PF10248.6^Mlf1IP^Myelodysplasia-myeloid leukemia factor 1-interacting protein^45-220^E:3.5e-08	.	.	.	.	.	.
PI D11_249	Probable protein S-acyltransferase 14	3349644	3352826	400-1323[+]	Probable protein S-acyltransferase 14	PF01529.17^zf-DHHC^DHHC palmitoyltransferase^122-248^E:1.6e-39	.	ExpAA=91.57^PredHel=4^Topology=i21-43o58-80i171-193o208-230i	COG5273^Zinc finger, DHHC-type containing	KEGG:ath:AT3G60800	GO:0005794^cellular_component^Golgi apparatus`GO:0016021^cellular_component^integral component of membrane`GO:0019707^molecular_function^protein-cysteine S-acyltransferase activity`GO:0019706^molecular_function^protein-cysteine S-palmitoyltransferase activity`GO:0008270^molecular_function^zinc ion binding`GO:0010150^biological_process^leaf senescence`GO:2000377^biological_process^regulation of re…	GO:0008270^molecular_function^zinc ion binding
PI D11_243	Vestitone reductase	3353438	3354665	1-897[+]	Vestitone reductase	PF01073.16^3Beta_HSD^3-beta hydroxysteroid dehydrogenase/isomerase family^22-144^E:3.4e-08`PF07993.9^NAD_binding_4^Male sterility protein^35-144^E:5.4e-06	.	.	.	KEGG:ag:AAB41550`KO:K13265	GO:0050662^molecular_function^coenzyme binding`GO:0016491^molecular_function^oxidoreductase activity`GO:0006952^biological_process^defense response`GO:0009813^biological_process^flavonoid biosynthetic process	GO:0003854^molecular_function^3-beta-hydroxy-delta5-steroid dehydrogenase activity`GO:0016616^molecular_function^oxidoreductase activity, acting on the CH-OH group of donors, NAD or NADP as acceptor`GO:0006694^biological_process^steroid biosynthetic process`GO:0055114^biological_process^oxidation-reduction process
PI D11_251	ATP-dependent DNA helicase 2 subunit KU80	3355384	3360188	1-2028[+]	ATP-dependent DNA helicase 2 subunit KU80	PF03731.12^Ku_N^Ku70/Ku80 N-terminal alpha/beta domain^10-152^E:1.5e-11`PF02735.13^Ku^Ku70/Ku80 beta-barrel domain^228-421^E:7.4e-39`PF03730.11^Ku_C^Ku70/Ku80 C-terminal arm^442-514^E:8.6e-07`PF08785.8^Ku_PK_bind^Ku C terminal domain like^551-666^E:1.1e-30	.	.	ENOG410YKH9^X-ray repair complementing defective repair in Chinese hamster cells 5	KEGG:ath:AT1G48050`KO:K10885	GO:0005737^cellular_component^cytoplasm`GO:0043564^cellular_component^Ku70:Ku80 complex`GO:0000784^cellular_component^nuclear chromosome, telomeric region`GO:0005524^molecular_function^ATP binding`GO:0004003^molecular_function^ATP-dependent DNA helicase activity`GO:0003684^molecular_function^damaged DNA binding`GO:0003690^molecular_function^double-stranded DNA binding`GO:0042162^molecular_functio…	GO:0003677^molecular_function^DNA binding`GO:0006303^biological_process^double-strand break repair via nonhomologous end joining`GO:0004003^molecular_function^ATP-dependent DNA helicase activity`GO:0016817^molecular_function^hydrolase activity, acting on acid anhydrides
PI D11_244	.	3360001	3361401	1-408[+]	.	PF07386.8^DUF1499^Protein of unknown function (DUF1499)^9-107^E:7.3e-17	.	.	.	.	.	.
PI D11_254	.	3362645	3363285	.	.	.	.	.	.	.	.	.
PI D11_252	.	3369983	3370573	1-591[+]	.	.	.	ExpAA=43.30^PredHel=2^Topology=i13-35o55-74i	.	.	.	.
PI D11_248	AT-hook motif nuclear-localized protein 1 {ECO:0000303|PubMed:15604740}	3384900	3388778	182-1177[+]	AT-hook motif nuclear-localized protein 1 {ECO:0000303|PubMed:15604740}	PF03479.12^DUF296^Domain of unknown function (DUF296)^128-242^E:2.5e-29	.	.	ENOG410YFD3^AT hook motif domain containing protein, expressed	KEGG:ath:AT4G12080	GO:0098687^cellular_component^chromosomal region`GO:0005737^cellular_component^cytoplasm`GO:0005739^cellular_component^mitochondrion`GO:0005730^cellular_component^nucleolus`GO:0005654^cellular_component^nucleoplasm`GO:0005634^cellular_component^nucleus`GO:0003680^molecular_function^AT DNA binding`GO:0003677^molecular_function^DNA binding`GO:0043565^molecular_function^sequence-specific DNA binding…	.
PI D11_217	.	3395482	3397404	1-1923[+]	.	.	.	.	.	.	.	.
PI D11_222	LOB domain-containing protein 19	3399032	3402012	1-561[+]	LOB domain-containing protein 19	PF03195.11^DUF260^Protein of unknown function DUF260^9-107^E:7.7e-39	.	.	ENOG4110617^Protein of unknown function DUF260	KEGG:ath:AT2G45410	.	.
PI D11_223	GTP-binding protein SAR1	3407376	3409665	1-627[+]	GTP-binding protein SAR1	PF00025.18^Arf^ADP-ribosylation factor family^64-110^E:1.8e-12`PF00010.23^HLH^Helix-loop-helix DNA-binding domain^109-150^E:7.5e-05	.	.	.	.	GO:0005783^cellular_component^endoplasmic reticulum`GO:0005794^cellular_component^Golgi apparatus`GO:0005525^molecular_function^GTP binding`GO:0006886^biological_process^intracellular protein transport`GO:0016192^biological_process^vesicle-mediated transport	GO:0005525^molecular_function^GTP binding`GO:0046983^molecular_function^protein dimerization activity
PI D11_219	Brefeldin A-inhibited guanine nucleotide-exchange protein 2	3415796	3424677	259-5595[+]	Brefeldin A-inhibited guanine nucleotide-exchange protein 2	PF16213.2^DCB^Dimerisation and cyclophilin-binding domain of Mon2^6-211^E:1.7e-43`PF12783.4^Sec7_N^Guanine nucleotide exchange factor in Golgi transport N-terminal^337-495^E:1.8e-44`PF01369.17^Sec7^Sec7 domain^609-790^E:6.7e-66`PF09324.7^DUF1981^Domain of unknown function (DUF1981)^1157-1239^E:8.8e-32`PF16206.2^Mon2_C^C-terminal region of Mon2 protein^1336-1439^E:1.3e-12	.	.	COG5307^and Sec7 domain	KEGG:ath:AT3G60860`KO:K18442	GO:0005829^cellular_component^cytosol`GO:0016020^cellular_component^membrane`GO:0005802^cellular_component^trans-Golgi network`GO:0005086^molecular_function^ARF guanyl-nucleotide exchange factor activity`GO:0043547^biological_process^positive regulation of GTPase activity`GO:0015031^biological_process^protein transport`GO:0032012^biological_process^regulation of ARF protein signal transduction`GO…	GO:0005086^molecular_function^ARF guanyl-nucleotide exchange factor activity`GO:0032012^biological_process^regulation of ARF protein signal transduction
PI D11_218	AT-hook motif nuclear-localized protein 22 {ECO:0000312|EMBL:FAA00293.1}	3433563	3434462	1-900[+]	AT-hook motif nuclear-localized protein 18 {ECO:0000312|EMBL:FAA00289.1}	PF03479.12^DUF296^Domain of unknown function (DUF296)^110-222^E:1.3e-29	.	.	ENOG410Y9GR^Domain of unknown function (DUF296)	KEGG:ath:AT3G60870	GO:0005634^cellular_component^nucleus`GO:0003677^molecular_function^DNA binding`GO:0009908^biological_process^flower development`GO:0006355^biological_process^regulation of transcription, DNA-templated`GO:0006351^biological_process^transcription, DNA-templated`GO:0010228^biological_process^vegetative to reproductive phase transition of meristem	.
PI D11_224	.	3440345	3440851	.	.	.	.	.	.	.	.	.
PI D11_225	.	3440926	3441301	.	.	.	.	.	.	.	.	.
PI D11_220	Putative ribonuclease H protein At1g65750	3460944	3461642	1-699[+]	Putative ribonuclease H protein At1g65750	PF13456.3^RVT_3^Reverse transcriptase-like^77-197^E:6.9e-24	.	.	.	.	GO:0046872^molecular_function^metal ion binding`GO:0003676^molecular_function^nucleic acid binding`GO:0004523^molecular_function^RNA-DNA hybrid ribonuclease activity	.
PI D11_221	Armadillo repeat-containing kinesin-like protein 2	3462986	3470094	106-2811[+]	Armadillo repeat-containing kinesin-like protein 2	PF16796.2^Microtub_bd^Microtubule binding^65-209^E:7.4e-20`PF00225.20^Kinesin^Kinesin motor domain^72-408^E:2.5e-95`PF00514.20^Arm^Armadillo/beta-catenin-like repeat^675-712^E:2.1e-05	.	.	COG5059^Kinesin family member	.	GO:0005737^cellular_component^cytoplasm`GO:0005871^cellular_component^kinesin complex`GO:0005874^cellular_component^microtubule`GO:0005524^molecular_function^ATP binding`GO:0003777^molecular_function^microtubule motor activity`GO:0007018^biological_process^microtubule-based movement	GO:0008017^molecular_function^microtubule binding`GO:0003777^molecular_function^microtubule motor activity`GO:0005524^molecular_function^ATP binding`GO:0007018^biological_process^microtubule-based movement`GO:0005515^molecular_function^protein binding
PI D11_326	.	3495297	3495724	1-300[+]	.	.	.	.	.	.	.	.
PI D11_325	Protein LITTLE ZIPPER 2 {ECO:0000303|PubMed:18055602}	3496003	3496798	.	.	.	.	.	.	ENOG4111AIV^little zipper 2	.	GO:0006355^biological_process^regulation of transcription, DNA-templated`GO:0006351^biological_process^transcription, DNA-templated
PI D11_322	.	3500903	3505807	118-2700[+]	.	PF00498.23^FHA^FHA domain^96-173^E:3.9e-12	.	.	.	.	.	GO:0005515^molecular_function^protein binding
PI D11_321	Fasciclin-like arabinogalactan protein 8	3506899	3508176	1-1278[+]	Fasciclin-like arabinogalactan protein 10	PF02469.19^Fasciclin^Fasciclin domain^196-326^E:1.7e-17	sigP:1^23^0.812^YES	ExpAA=32.04^PredHel=1^Topology=o402-424i	ENOG410YIMZ^Fasciclin-like arabinogalactan protein	KEGG:ath:AT3G60900	GO:0031225^cellular_component^anchored component of membrane`GO:0046658^cellular_component^anchored component of plasma membrane`GO:0005886^cellular_component^plasma membrane	.
PI D11_318	Growth-regulating factor 9	3520298	3522929	2-439[+]	Growth-regulating factor 10	PF08880.8^QLQ^QLQ^92-125^E:1.5e-08	.	.	ENOG410YJFR^growth regulating factor protein	KEGG:osa:4330314	GO:0005634^cellular_component^nucleus`GO:0005524^molecular_function^ATP binding`GO:0032502^biological_process^developmental process`GO:0006355^biological_process^regulation of transcription, DNA-templated`GO:0006351^biological_process^transcription, DNA-templated	GO:0005524^molecular_function^ATP binding`GO:0006355^biological_process^regulation of transcription, DNA-templated`GO:0005634^cellular_component^nucleus
PI D11_318	Growth-regulating factor 9	3520298	3522929	440-1435[+]	Growth-regulating factor 9	PF08879.7^WRC^WRC^27-69^E:2.7e-18`PF08879.7^WRC^WRC^224-261^E:5.5e-18	.	.	ENOG4111AY1^WRC	KEGG:ath:AT2G45480	GO:0005634^cellular_component^nucleus`GO:0005524^molecular_function^ATP binding`GO:0032502^biological_process^developmental process`GO:0006355^biological_process^regulation of transcription, DNA-templated`GO:0006351^biological_process^transcription, DNA-templated	.
PI D11_319	Cytochrome P450 704C1	3526816	3535106	1-3060[+]	Cytochrome P450 704C1	PF00067.19^p450^Cytochrome P450^42-491^E:3.2e-73`PF00067.19^p450^Cytochrome P450^551-992^E:1.8e-72	.	ExpAA=62.06^PredHel=3^Topology=i5-27o516-538i550-572o	.	.	GO:0016021^cellular_component^integral component of membrane`GO:0020037^molecular_function^heme binding`GO:0005506^molecular_function^iron ion binding`GO:0004497^molecular_function^monooxygenase activity`GO:0016705^molecular_function^oxidoreductase activity, acting on paired donors, with incorporation or reduction of molecular oxygen	GO:0005506^molecular_function^iron ion binding`GO:0016705^molecular_function^oxidoreductase activity, acting on paired donors, with incorporation or reduction of molecular oxygen`GO:0020037^molecular_function^heme binding`GO:0055114^biological_process^oxidation-reduction process
PI D11_320	Cytochrome P450 704C1	3550324	3552498	1-1446[+]	Cytochrome P450 704C1	PF00067.19^p450^Cytochrome P450^81-237^E:2.7e-13`PF00067.19^p450^Cytochrome P450^258-381^E:1.5e-21`PF00067.19^p450^Cytochrome P450^387-455^E:1e-16	.	ExpAA=33.06^PredHel=2^Topology=o45-64i299-321o	.	.	GO:0016021^cellular_component^integral component of membrane`GO:0020037^molecular_function^heme binding`GO:0005506^molecular_function^iron ion binding`GO:0004497^molecular_function^monooxygenase activity`GO:0016705^molecular_function^oxidoreductase activity, acting on paired donors, with incorporation or reduction of molecular oxygen	GO:0005506^molecular_function^iron ion binding`GO:0016705^molecular_function^oxidoreductase activity, acting on paired donors, with incorporation or reduction of molecular oxygen`GO:0020037^molecular_function^heme binding`GO:0055114^biological_process^oxidation-reduction process
PI D11_323	.	3553019	3554231	1-684[+]	.	.	.	.	.	.	.	.
PI D11_324	BEACH domain-containing protein C2 {ECO:0000303|PubMed:25618824}	3556407	3580166	1-7842[+]	BEACH domain-containing protein C2 {ECO:0000303|PubMed:25618824}	PF15787.2^DUF4704^Domain of unknown function (DUF4704)^672-952^E:5.6e-46`PF14844.3^PH_BEACH^PH domain associated with Beige/BEACH^2103-2165^E:4.8e-09`PF00400.29^WD40^WD domain, G-beta repeat^2307-2336^E:6.4e-07	.	.	ENOG410XNQC^beige BEACH domain containing protein	KEGG:ath:AT2G45540	.	GO:0005515^molecular_function^protein binding
PI D11_299	Synaptotagmin-4	3590412	3595807	310-1824[+]	Synaptotagmin-4	PF17047.2^SMP_LBD^Synaptotagmin-like mitochondrial-lipid-binding domain^68-248^E:7.4e-15`PF00168.27^C2^C2 domain^264-363^E:2.1e-23	.	ExpAA=43.48^PredHel=2^Topology=i2-21o445-467i	COG5038^Domain-Containing protein	KEGG:ath:AT5G11100	GO:0005783^cellular_component^endoplasmic reticulum`GO:0016021^cellular_component^integral component of membrane`GO:0008289^molecular_function^lipid binding`GO:0046872^molecular_function^metal ion binding	GO:0008289^molecular_function^lipid binding`GO:0005515^molecular_function^protein binding
PI D11_295	Receptor-like serine/threonine-protein kinase At2g45590	3598817	3600775	1-1959[+]	Receptor-like serine/threonine-protein kinase At2g45590	PF00069.22^Pkinase^Protein kinase domain^89-240^E:6.9e-28`PF07714.14^Pkinase_Tyr^Protein tyrosine kinase^90-242^E:2.3e-26`PF07714.14^Pkinase_Tyr^Protein tyrosine kinase^505-621^E:6.8e-05`PF00069.22^Pkinase^Protein kinase domain^507-620^E:2.6e-07	.	ExpAA=22.88^PredHel=1^Topology=i28-50o	COG0515^Serine Threonine protein kinase	KEGG:ath:AT2G45590	GO:0016021^cellular_component^integral component of membrane`GO:0005886^cellular_component^plasma membrane`GO:0005524^molecular_function^ATP binding`GO:0004674^molecular_function^protein serine/threonine kinase activity	GO:0004672^molecular_function^protein kinase activity`GO:0005524^molecular_function^ATP binding`GO:0006468^biological_process^protein phosphorylation
PI D11_296	Probable carboxylesterase 8	3604545	3605588	1-1044[+]	Probable carboxylesterase 8	PF07859.10^Abhydrolase_3^alpha/beta hydrolase fold^87-310^E:9.5e-50	.	.	COG0657^alpha beta hydrolase fold-3 domain protein	KEGG:ath:AT2G45600	GO:0052689^molecular_function^carboxylic ester hydrolase activity	GO:0016787^molecular_function^hydrolase activity`GO:0008152^biological_process^metabolic process
PI D11_297	UTP:RNA uridylyltransferase 1 {ECO:0000303|PubMed:23748567}	3607173	3611633	1-2130[+]	UTP:RNA uridylyltransferase 1 {ECO:0000303|PubMed:23748567}	PF01909.20^NTP_transf_2^Nucleotidyltransferase domain^417-504^E:1.4e-05`PF03828.16^PAP_assoc^Cid1 family poly A polymerase^609-667^E:1.1e-17	.	.	COG5260^domain) containing	KEGG:ath:AT2G45620	GO:0000932^cellular_component^cytoplasmic mRNA processing body`GO:0046872^molecular_function^metal ion binding`GO:0050265^molecular_function^RNA uridylyltransferase activity`GO:0006397^biological_process^mRNA processing`GO:1903705^biological_process^positive regulation of production of siRNA involved in RNA interference`GO:0060964^biological_process^regulation of gene silencing by miRNA`GO:007107…	GO:0016779^molecular_function^nucleotidyltransferase activity
PI D11_306	Gibberellin 20 oxidase 1	3613433	3615369	1-645[+]	Gibberellin 20 oxidase 1	PF03171.17^2OG-FeII_Oxy^2OG-Fe(II) oxygenase superfamily^48-160^E:7e-21	.	.	COG3491^2OGFe(II) oxygenase	KEGG:ath:AT4G25420`KO:K05282	GO:0005737^cellular_component^cytoplasm`GO:0045544^molecular_function^gibberellin 20-oxidase activity`GO:0005506^molecular_function^iron ion binding`GO:0009908^biological_process^flower development`GO:0009740^biological_process^gibberellic acid mediated signaling pathway`GO:0009686^biological_process^gibberellin biosynthetic process`GO:0048366^biological_process^leaf development`GO:0009739^biolog…	GO:0016491^molecular_function^oxidoreductase activity`GO:0055114^biological_process^oxidation-reduction process
PI D11_304	Polygalacturonate 4-alpha-galacturonosyltransferase	3615555	3619571	155-2263[+]	Polygalacturonate 4-alpha-galacturonosyltransferase	PF01501.17^Glyco_transf_8^Glycosyl transferase family 8^362-675^E:1.9e-94	.	ExpAA=42.63^PredHel=2^Topology=o24-46i66-88o	ENOG4111FC1^Alpha-1,4-galacturonosyltransferase	KEGG:ath:AT3G61130`KO:K13648	GO:0005768^cellular_component^endosome`GO:0005794^cellular_component^Golgi apparatus`GO:0000139^cellular_component^Golgi membrane`GO:0016021^cellular_component^integral component of membrane`GO:0005802^cellular_component^trans-Golgi network`GO:0047262^molecular_function^polygalacturonate 4-alpha-galacturonosyltransferase activity`GO:0010289^biological_process^homogalacturonan biosynthetic process	GO:0016757^molecular_function^transferase activity, transferring glycosyl groups
PI D11_302	Histone deacetylase complex subunit SAP18	3620598	3622906	101-586[+]	Histone deacetylase complex subunit SAP18	PF06487.9^SAP18^Sin3 associated polypeptide p18 (SAP18)^33-152^E:6.6e-41	.	.	ENOG4111FBB^histone deacetylase complex subunit	.	GO:0005730^cellular_component^nucleolus`GO:0006355^biological_process^regulation of transcription, DNA-templated`GO:0009737^biological_process^response to abscisic acid`GO:0009651^biological_process^response to salt stress`GO:0006351^biological_process^transcription, DNA-templated	.
PI D11_300	Agamous-like MADS-box protein AGL6	3635822	3638967	1-732[+]	Agamous-like MADS-box protein AGL6	PF00319.15^SRF-TF^SRF-type transcription factor (DNA-binding and dimerisation domain)^10-57^E:2.9e-27`PF01486.14^K-box^K-box region^82-169^E:8.2e-29	.	.	COG5068^Transcription factor	KEGG:ath:AT2G45650`KO:K09264	GO:0005634^cellular_component^nucleus`GO:0003677^molecular_function^DNA binding`GO:0003700^molecular_function^transcription factor activity, sequence-specific DNA binding`GO:0030154^biological_process^cell differentiation`GO:0048437^biological_process^floral organ development`GO:0009911^biological_process^positive regulation of flower development`GO:0006351^biological_process^transcription, DNA-t…	GO:0003677^molecular_function^DNA binding`GO:0046983^molecular_function^protein dimerization activity`GO:0003700^molecular_function^transcription factor activity, sequence-specific DNA binding`GO:0006355^biological_process^regulation of transcription, DNA-templated`GO:0005634^cellular_component^nucleus
PI D11_305	MADS-box protein SOC1	3649793	3655966	405-1133[+]	MADS-box protein SOC1	PF00319.15^SRF-TF^SRF-type transcription factor (DNA-binding and dimerisation domain)^10-57^E:4.1e-27`PF01486.14^K-box^K-box region^82-185^E:2.5e-21	.	.	COG5068^Transcription factor	KEGG:ath:AT2G45660	GO:0005737^cellular_component^cytoplasm`GO:0005634^cellular_component^nucleus`GO:0003677^molecular_function^DNA binding`GO:0003700^molecular_function^transcription factor activity, sequence-specific DNA binding`GO:0008134^molecular_function^transcription factor binding`GO:0030154^biological_process^cell differentiation`GO:0009908^biological_process^flower development`GO:0010077^biological_process…	GO:0003677^molecular_function^DNA binding`GO:0046983^molecular_function^protein dimerization activity`GO:0003700^molecular_function^transcription factor activity, sequence-specific DNA binding`GO:0006355^biological_process^regulation of transcription, DNA-templated`GO:0005634^cellular_component^nucleus
PI D11_301	60S ribosomal protein L14-1	3659829	3661545	1-303[+]	60S ribosomal protein L14-2	PF01929.14^Ribosomal_L14e^Ribosomal protein L14^32-83^E:2.4e-19	.	.	COG2163^(ribosomal) protein	KEGG:ath:AT4G27090`KO:K02875	GO:0009507^cellular_component^chloroplast`GO:0005829^cellular_component^cytosol`GO:0022625^cellular_component^cytosolic large ribosomal subunit`GO:0022626^cellular_component^cytosolic ribosome`GO:0005783^cellular_component^endoplasmic reticulum`GO:0005730^cellular_component^nucleolus`GO:0009506^cellular_component^plasmodesma`GO:0005774^cellular_component^vacuolar membrane`GO:0005773^cellular_comp…	GO:0003735^molecular_function^structural constituent of ribosome`GO:0006412^biological_process^translation`GO:0005622^cellular_component^intracellular`GO:0005840^cellular_component^ribosome
PI D11_303	Lysophospholipid acyltransferase LPEAT2	3663830	3668913	3-1757[+]	Lysophospholipid acyltransferase LPEAT2	PF01553.18^Acyltransferase^Acyltransferase^200-309^E:3e-12`PF13499.3^EF-hand_7^EF-hand domain pair^492-551^E:7.5e-11`PF13833.3^EF-hand_8^EF-hand domain pair^513-555^E:2.2e-05`PF13202.3^EF-hand_5^EF hand^532-549^E:0.047	.	ExpAA=40.14^PredHel=1^Topology=i124-146o	COG0204^Acyltransferase	KEGG:ath:AT2G45670`KO:K13510	GO:0016021^cellular_component^integral component of membrane`GO:0005509^molecular_function^calcium ion binding`GO:0050200^molecular_function^plasmalogen synthase activity`GO:0008654^biological_process^phospholipid biosynthetic process`GO:0006644^biological_process^phospholipid metabolic process	GO:0016746^molecular_function^transferase activity, transferring acyl groups`GO:0008152^biological_process^metabolic process`GO:0005509^molecular_function^calcium ion binding
PI D11_307	CRS2-associated factor 1, mitochondrial	3681914	3682533	1-327[+]	CRS2-associated factor 1, mitochondrial	.	.	.	ENOG410XQZ0^CRS2-associated factor	KEGG:ath:AT4G31010	GO:0030529^cellular_component^intracellular ribonucleoprotein complex`GO:0005739^cellular_component^mitochondrion`GO:0003723^molecular_function^RNA binding`GO:0009793^biological_process^embryo development ending in seed dormancy`GO:0000373^biological_process^Group II intron splicing`GO:0097031^biological_process^mitochondrial respiratory chain complex I biogenesis`GO:0097034^biological_process^mi…	.
PI D11_298	Subtilisin-like protease SBT4.14 {ECO:0000303|PubMed:16193095}	3684832	3688108	1-2247[+]	Subtilisin-like protease SBT4.14 {ECO:0000303|PubMed:16193095}	PF05922.13^Inhibitor_I9^Peptidase inhibitor I9^37-114^E:4.2e-14`PF00082.19^Peptidase_S8^Subtilase family^136-586^E:2.4e-47	sigP:1^28^0.859^YES	.	COG1404^peptidase (S8 and S53, subtilisin, kexin, sedolisin	KEGG:ath:AT4G00230	GO:0005618^cellular_component^cell wall`GO:0009505^cellular_component^plant-type cell wall`GO:0004252^molecular_function^serine-type endopeptidase activity	GO:0004252^molecular_function^serine-type endopeptidase activity`GO:0006508^biological_process^proteolysis
PI D11_328	Phospholipase D beta 1 {ECO:0000303|PubMed:11891260}	3688862	3695025	1-3375[+]	Phospholipase D beta 1 {ECO:0000303|PubMed:11891260}	PF00168.27^C2^C2 domain^273-399^E:2.1e-26`PF00614.19^PLDc^Phospholipase D Active site motif^599-633^E:8.1e-10`PF00614.19^PLDc^Phospholipase D Active site motif^971-997^E:1.4e-06`PF12357.5^PLD_C^Phospholipase D C terminal^1044-1114^E:1.3e-30	.	.	COG1502^Catalyzes the reversible phosphatidyl group transfer from one phosphatidylglycerol molecule to another to form cardiolipin (CL) (diphosphatidylglycerol) and glycerol (By similarity)	KEGG:ath:AT2G42010`KO:K01115	GO:0005737^cellular_component^cytoplasm`GO:0016020^cellular_component^membrane`GO:0009506^cellular_component^plasmodesma`GO:0070290^molecular_function^N-acylphosphatidylethanolamine-specific phospholipase D activity`GO:0005546^molecular_function^phosphatidylinositol-4,5-bisphosphate binding`GO:0004630^molecular_function^phospholipase D activity`GO:0009816^biological_process^defense response to ba…	GO:0005515^molecular_function^protein binding`GO:0003824^molecular_function^catalytic activity
PI D11_337	.	3696487	3696714	.	.	.	.	.	.	.	.	.
PI D11_335	Transcription factor TCP9	3696942	3697958	1-1017[+]	Transcription factor TCP9	PF03634.10^TCP^TCP family transcription factor^73-163^E:9.4e-30	.	.	ENOG410YJS2^transcription factor	KEGG:ath:AT2G45680	GO:0005634^cellular_component^nucleus`GO:0003677^molecular_function^DNA binding`GO:0003700^molecular_function^transcription factor activity, sequence-specific DNA binding`GO:1900056^biological_process^negative regulation of leaf senescence`GO:0008361^biological_process^regulation of cell size`GO:0006355^biological_process^regulation of transcription, DNA-templated`GO:0048364^biological_process^ro…	.
PI D11_338	Peroxisome biogenesis protein 16	3704823	3705886	1-546[+]	Peroxisome biogenesis protein 16	.	.	.	ENOG4111GEA^Peroxisomal membrane protein	KEGG:ath:AT2G45690`KO:K13335	GO:0005789^cellular_component^endoplasmic reticulum membrane`GO:0016021^cellular_component^integral component of membrane`GO:0005778^cellular_component^peroxisomal membrane`GO:0005777^cellular_component^peroxisome`GO:0006633^biological_process^fatty acid biosynthetic process`GO:0007031^biological_process^peroxisome organization	.
PI D11_339	Peroxisome biogenesis protein 16	3706269	3706869	1-342[+]	Peroxisome biogenesis protein 16	PF08610.7^Pex16^Peroxisomal membrane protein (Pex16)^7-95^E:1.3e-13	sigP:1^22^0.514^YES	.	ENOG4111GEA^Peroxisomal membrane protein	KEGG:ath:AT2G45690`KO:K13335	GO:0005789^cellular_component^endoplasmic reticulum membrane`GO:0016021^cellular_component^integral component of membrane`GO:0005778^cellular_component^peroxisomal membrane`GO:0005777^cellular_component^peroxisome`GO:0006633^biological_process^fatty acid biosynthetic process`GO:0007031^biological_process^peroxisome organization	.
PI D11_329	Phospholipase D beta 1 {ECO:0000303|PubMed:11891260}	3709926	3716228	1-3393[+]	Phospholipase D beta 1 {ECO:0000303|PubMed:11891260}	PF00168.27^C2^C2 domain^318-444^E:3e-26`PF00614.19^PLDc^Phospholipase D Active site motif^644-678^E:2e-10`PF00614.19^PLDc^Phospholipase D Active site motif^977-1003^E:1.4e-06`PF12357.5^PLD_C^Phospholipase D C terminal^1050-1120^E:1.5e-30	.	.	COG1502^Catalyzes the reversible phosphatidyl group transfer from one phosphatidylglycerol molecule to another to form cardiolipin (CL) (diphosphatidylglycerol) and glycerol (By similarity)	KEGG:ath:AT2G42010`KO:K01115	GO:0005737^cellular_component^cytoplasm`GO:0016020^cellular_component^membrane`GO:0009506^cellular_component^plasmodesma`GO:0070290^molecular_function^N-acylphosphatidylethanolamine-specific phospholipase D activity`GO:0005546^molecular_function^phosphatidylinositol-4,5-bisphosphate binding`GO:0004630^molecular_function^phospholipase D activity`GO:0009816^biological_process^defense response to ba…	GO:0005515^molecular_function^protein binding`GO:0003824^molecular_function^catalytic activity
PI D11_334	.	3716569	3717068	.	.	.	.	.	.	.	.	.
PI D11_331	.	3717879	3718846	1-876[+]	.	PF14111.3^DUF4283^Domain of unknown function (DUF4283)^86-173^E:1.3e-17`PF14392.3^zf-CCHC_4^Zinc knuckle^183-223^E:0.11	.	.	.	.	.	.
PI D11_327	Ubiquitin-related modifier 1 homolog 2 {ECO:0000255|HAMAP-Rule:MF_03048}	3722978	3724032	3-374[+]	Ubiquitin-related modifier 1 homolog 2 {ECO:0000255|HAMAP-Rule:MF_03048}	PF09138.8^Urm1^Urm1 (Ubiquitin related modifier)^27-123^E:2.1e-35	.	.	COG5131^tRNA thio-modification	KEGG:ath:AT3G61113`KO:K12161	GO:0005829^cellular_component^cytosol`GO:0032447^biological_process^protein urmylation`GO:0034227^biological_process^tRNA thio-modification`GO:0002098^biological_process^tRNA wobble uridine modification	GO:0034227^biological_process^tRNA thio-modification`GO:0005737^cellular_component^cytoplasm
PI D11_333	.	3724793	3725161	1-369[+]	.	PF01476.17^LysM^LysM domain^69-110^E:0.00063	.	.	.	.	.	.
PI D11_336	SPX and EXS domain-containing protein 1	3730283	3734915	216-1580[+]	SPX and EXS domain-containing protein 1	PF03124.11^EXS^EXS family^108-157^E:1.3e-09`PF03124.11^EXS^EXS family^154-424^E:5.2e-87	.	ExpAA=129.68^PredHel=3^Topology=i67-89o109-131i157-176o	COG5409^Xenotropic and polytropic retrovirus receptor 1	KEGG:ddi:DDB_G0271664	GO:0005794^cellular_component^Golgi apparatus`GO:0016021^cellular_component^integral component of membrane`GO:0005886^cellular_component^plasma membrane	GO:0016021^cellular_component^integral component of membrane
PI D11_332	Probable xyloglucan endotransglucosylase/hydrolase protein 21	3786630	3787604	1-642[+]	Probable xyloglucan endotransglucosylase/hydrolase protein 21	PF00722.18^Glyco_hydro_16^Glycosyl hydrolases family 16^31-178^E:1.7e-43	.	.	COG2273^hydrolase family 16	KEGG:ath:AT2G18800`KO:K08235	GO:0048046^cellular_component^apoplast`GO:0005618^cellular_component^cell wall`GO:0004553^molecular_function^hydrolase activity, hydrolyzing O-glycosyl compounds`GO:0080039^molecular_function^xyloglucan endotransglucosylase activity`GO:0016762^molecular_function^xyloglucan:xyloglucosyl transferase activity`GO:0042546^biological_process^cell wall biogenesis`GO:0042545^biological_process^cell wall …	GO:0004553^molecular_function^hydrolase activity, hydrolyzing O-glycosyl compounds`GO:0005975^biological_process^carbohydrate metabolic process
PI D11_330	Uncharacterized protein At4g02000	3788115	3789032	1-918[+]	Uncharacterized protein At4g02000	PF14111.3^DUF4283^Domain of unknown function (DUF4283)^32-174^E:6.2e-34`PF14392.3^zf-CCHC_4^Zinc knuckle^176-223^E:4.8e-16	.	.	ENOG41113M5^NA	KEGG:ath:AT4G02000	.	.
PI D11_405	.	3792923	3793312	1-390[+]	.	PF13456.3^RVT_3^Reverse transcriptase-like^3-97^E:2.1e-24	.	.	.	.	.	.
PI D11_402	Protein-ribulosamine 3-kinase, chloroplastic	3796696	3800025	117-1106[+]	Protein-ribulosamine 3-kinase, chloroplastic	PF03881.11^Fructosamin_kin^Fructosamine kinase^46-325^E:6.7e-96`PF01636.20^APH^Phosphotransferase enzyme family^57-276^E:3.1e-07	sigP:1^21^0.492^YES	.	COG3001^Fructosamine	KEGG:ath:AT3G61080	GO:0009507^cellular_component^chloroplast`GO:0005739^cellular_component^mitochondrion`GO:0016301^molecular_function^kinase activity	.
PI D11_403	U-box domain-containing protein 4	3804454	3806136	1-1683[+]	U-box domain-containing protein 3	PF00514.20^Arm^Armadillo/beta-catenin-like repeat^431-469^E:5.8e-06	.	.	ENOG410ZA6H^Armadillo beta-catenin repeat family protein	.	GO:0016874^molecular_function^ligase activity`GO:0004842^molecular_function^ubiquitin-protein transferase activity	GO:0005515^molecular_function^protein binding
PI D11_398	Peroxisomal membrane protein 11C	3807770	3810655	169-876[+]	Peroxisomal membrane protein 11C	PF05648.11^PEX11^Peroxisomal biogenesis factor 11 (PEX11)^12-225^E:3.4e-50	.	.	ENOG4111NS6^peroxisomal biogenesis factor 11	KEGG:ath:AT1G01820	GO:0005779^cellular_component^integral component of peroxisomal membrane`GO:0005777^cellular_component^peroxisome`GO:0009506^cellular_component^plasmodesma`GO:0042802^molecular_function^identical protein binding`GO:0016559^biological_process^peroxisome fission`GO:0007031^biological_process^peroxisome organization`GO:0044375^biological_process^regulation of peroxisome size	GO:0016559^biological_process^peroxisome fission`GO:0005779^cellular_component^integral component of peroxisomal membrane
PI D11_411	F-box protein At4g00755	3810825	3814389	166-1296[+]	F-box protein At4g00755	PF00646.30^F-box^F-box domain^14-49^E:0.0027`PF12937.4^F-box-like^F-box-like^15-54^E:1.3e-05	.	.	ENOG4111I2N^F-box protein	KEGG:ath:AT4G00755	.	GO:0005515^molecular_function^protein binding
PI D11_408	.	3815039	3815837	.	.	.	.	.	.	.	.	.
PI D11_406	Eukaryotic translation initiation factor 3 subunit J {ECO:0000255|HAMAP-Rule:MF_03009}	3821605	3822239	1-318[+]	Eukaryotic translation initiation factor 3 subunit J {ECO:0000255|HAMAP-Rule:MF_03009}	PF08597.7^eIF3_subunit^Translation initiation factor eIF3 subunit^6-86^E:1.2e-14	.	.	ENOG4111U5G^Component of the eukaryotic translation initiation factor 3 (eIF-3) complex, which is involved in protein synthesis and, together with other initiation factors, stimulates binding of mRNA and methionyl-tRNAi to the 40S ribosome (By similarity)	KEGG:ddi:DDB_G0287333`KO:K03245	GO:0016282^cellular_component^eukaryotic 43S preinitiation complex`GO:0033290^cellular_component^eukaryotic 48S preinitiation complex`GO:0005852^cellular_component^eukaryotic translation initiation factor 3 complex`GO:0003743^molecular_function^translation initiation factor activity`GO:0002181^biological_process^cytoplasmic translation`GO:0001731^biological_process^formation of translation preini…	GO:0003743^molecular_function^translation initiation factor activity`GO:0005737^cellular_component^cytoplasm`GO:0005852^cellular_component^eukaryotic translation initiation factor 3 complex
PI D11_410	F-box protein PP2-A13	3823543	3824590	1-864[+]	F-box protein PP2-A13	PF14299.3^PP2^Phloem protein 2^118-276^E:9.3e-35	.	.	ENOG410Y934^F-box protein	KEGG:ath:AT3G61060	GO:0005634^cellular_component^nucleus`GO:0016567^biological_process^protein ubiquitination	.
PI D11_412	.	3834425	3835777	1-930[+]	.	.	.	.	.	.	.	.
PI D11_413	Serine/threonine-protein phosphatase 7 long form homolog	3836027	3836561	.	.	.	.	.	.	ENOG410YHBV^Serine threonine-protein phosphatase 7 long form homolog	KEGG:ath:AT1G48120	GO:0046872^molecular_function^metal ion binding`GO:0004721^molecular_function^phosphoprotein phosphatase activity
PI D11_404	Probable methyltransferase PMT15	3839651	3847562	1-3177[+]	Probable methyltransferase PMT15	PF03141.13^Methyltransf_29^Putative S-adenosyl-L-methionine-dependent methyltransferase^104-617^E:9.5e-226`PF10602.6^RPN7^26S proteasome subunit RPN7^740-893^E:3.1e-43`PF01399.24^PCI^PCI domain^911-1012^E:2.9e-17	.	ExpAA=22.70^PredHel=1^Topology=i21-43o	ENOG410YAWV^Methyltransferase	KEGG:ath:AT4G00750	GO:0005768^cellular_component^endosome`GO:0005794^cellular_component^Golgi apparatus`GO:0000139^cellular_component^Golgi membrane`GO:0016021^cellular_component^integral component of membrane`GO:0005802^cellular_component^trans-Golgi network`GO:0008168^molecular_function^methyltransferase activity	GO:0008168^molecular_function^methyltransferase activity`GO:0005515^molecular_function^protein binding
PI D11_407	Probable methyltransferase PMT13	3848390	3852297	359-2152[+]	Probable methyltransferase PMT13	PF03141.13^Methyltransf_29^Putative S-adenosyl-L-methionine-dependent methyltransferase^88-588^E:1.1e-202`PF08241.9^Methyltransf_11^Methyltransferase domain^205-300^E:1.1e-06	.	ExpAA=22.44^PredHel=1^Topology=i21-43o	ENOG410XP0D^Methyltransferase	KEGG:ath:AT4G00740	GO:0005768^cellular_component^endosome`GO:0005794^cellular_component^Golgi apparatus`GO:0000139^cellular_component^Golgi membrane`GO:0016021^cellular_component^integral component of membrane`GO:0016020^cellular_component^membrane`GO:0005802^cellular_component^trans-Golgi network`GO:0008757^molecular_function^S-adenosylmethionine-dependent methyltransferase activity`GO:0052546^biological_process^c…	GO:0008168^molecular_function^methyltransferase activity`GO:0008152^biological_process^metabolic process
PI D11_400	Homeobox-leucine zipper protein ANTHOCYANINLESS 2	3864072	3868722	1-2463[+]	Homeobox-leucine zipper protein ANTHOCYANINLESS 2	PF00046.26^Homeobox^Homeobox domain^119-174^E:1.4e-18`PF01852.16^START^START domain^326-550^E:5e-59	.	.	ENOG411107H^Homeobox-leucine zipper protein	.	GO:0005634^cellular_component^nucleus`GO:0008289^molecular_function^lipid binding`GO:0043565^molecular_function^sequence-specific DNA binding`GO:0003700^molecular_function^transcription factor activity, sequence-specific DNA binding`GO:0043481^biological_process^anthocyanin accumulation in tissues in response to UV light`GO:0042335^biological_process^cuticle development`GO:0048364^biological_proc…	GO:0003677^molecular_function^DNA binding`GO:0008289^molecular_function^lipid binding
PI D11_401	Shaggy-related protein kinase theta	3876352	3882484	2-1546[+]	Shaggy-related protein kinase theta	PF00069.22^Pkinase^Protein kinase domain^185-469^E:7.2e-64`PF07714.14^Pkinase_Tyr^Protein tyrosine kinase^188-383^E:3.6e-26	.	.	COG0515^Serine Threonine protein kinase	KEGG:ath:AT4G00720`KO:K00924	GO:0005829^cellular_component^cytosol`GO:0005634^cellular_component^nucleus`GO:0005524^molecular_function^ATP binding`GO:0016301^molecular_function^kinase activity`GO:0004674^molecular_function^protein serine/threonine kinase activity`GO:0046777^biological_process^protein autophosphorylation`GO:0009741^biological_process^response to brassinosteroid	GO:0004672^molecular_function^protein kinase activity`GO:0005524^molecular_function^ATP binding`GO:0006468^biological_process^protein phosphorylation
PI D11_409	Pentatricopeptide repeat-containing protein At4g13650	3882988	3885345	1-2358[+]	Pentatricopeptide repeat-containing protein At4g13650	PF01535.17^PPR^PPR repeat^20-41^E:0.03`PF12854.4^PPR_1^PPR repeat^41-68^E:1.6e-05`PF01535.17^PPR^PPR repeat^44-68^E:2.5e-05`PF13041.3^PPR_2^PPR repeat family^73-119^E:2e-10`PF12854.4^PPR_1^PPR repeat^74-101^E:9.5e-06`PF01535.17^PPR^PPR repeat^75-104^E:4.8e-07`PF01535.17^PPR^PPR repeat^148-173^E:0.097`PF01535.17^PPR^PPR repeat^177-207^E:6.4e-06`PF01535.17^PPR^PPR repeat^250-275^E:0.094`PF13041.3^P…	.	.	ENOG410Z7Z7^Pentatricopeptide repeat-containing protein	KEGG:ath:AT4G13650	.	GO:0008270^molecular_function^zinc ion binding
PI D11_399	E3 ubiquitin-protein ligase At4g11680	3886231	3888355	3-1184[+]	E3 ubiquitin-protein ligase At4g11680	PF13639.3^zf-RING_2^Ring finger domain^341-383^E:2.4e-12`PF17123.2^zf-RING_11^RING-like zinc finger^341-369^E:1.9e-07`PF13923.3^zf-C3HC4_2^Zinc finger, C3HC4 type (RING finger)^341-382^E:2.9e-06`PF00097.22^zf-C3HC4^Zinc finger, C3HC4 type (RING finger)^342-382^E:1.4e-05	.	ExpAA=95.12^PredHel=4^Topology=i105-127o137-156i218-240o255-286i	ENOG41121N2^zinc ion binding	KEGG:ath:AT4G11680	GO:0016021^cellular_component^integral component of membrane`GO:0005774^cellular_component^vacuolar membrane`GO:0016874^molecular_function^ligase activity`GO:0008270^molecular_function^zinc ion binding`GO:0016567^biological_process^protein ubiquitination	GO:0005515^molecular_function^protein binding`GO:0008270^molecular_function^zinc ion binding`GO:0046872^molecular_function^metal ion binding
PI D11_281	BON1-associated protein 2	3899179	3899706	1-528[+]	BON1-associated protein 2	PF00168.27^C2^C2 domain^7-96^E:2.6e-12	.	.	ENOG410ZCTQ^bon association protein	KEGG:ath:AT2G45760	GO:0016020^cellular_component^membrane`GO:0006952^biological_process^defense response	GO:0005515^molecular_function^protein binding
PI D11_286	Putative methylesterase 12, chloroplastic	3912880	3913713	1-321[+]	Putative methylesterase 12, chloroplastic	.	.	.	ENOG4111IVV^esterase	KEGG:ath:AT4G09900	GO:0009507^cellular_component^chloroplast`GO:0016787^molecular_function^hydrolase activity	.
PI D11_287	.	3913794	3914854	.	.	.	.	.	.	.	.	.
PI D11_277	Cell division protein FtsY homolog, chloroplastic	3921382	3924317	1-1179[+]	Cell division protein FtsY homolog, chloroplastic	PF02881.16^SRP54_N^SRP54-type protein, helical bundle domain^118-167^E:3.5e-08`PF00448.19^SRP54^SRP54-type protein, GTPase domain^229-326^E:2.4e-28`PF00448.19^SRP54^SRP54-type protein, GTPase domain^328-391^E:3.6e-19	.	.	COG0552^Involved in targeting and insertion of nascent membrane proteins into the cytoplasmic membrane. Acts as a receptor for the complex formed by the signal recognition particle (SRP) and the ribosome-nascent chain (RNC)	KEGG:ath:AT2G45770`KO:K03110	GO:0009570^cellular_component^chloroplast stroma`GO:0009535^cellular_component^chloroplast thylakoid membrane`GO:0005525^molecular_function^GTP binding`GO:0046872^molecular_function^metal ion binding`GO:0006614^biological_process^SRP-dependent cotranslational protein targeting to membrane	GO:0005525^molecular_function^GTP binding`GO:0006614^biological_process^SRP-dependent cotranslational protein targeting to membrane
PI D11_283	.	3924549	3925885	2-577[+]	Putative esterase F42H10.6	PF03061.19^4HBT^Thioesterase superfamily^98-169^E:2.7e-10	.	.	COG2050^thioesterase Superfamily protein	KEGG:cel:CELE_F42H10.6	GO:0016787^molecular_function^hydrolase activity`GO:0042802^molecular_function^identical protein binding	.
PI D11_285	.	3929695	3933014	1-537[+]	.	.	.	.	.	.	.	.
PI D11_282	Digalactosyldiacylglycerol synthase 2, chloroplastic	3934611	3937789	207-1610[+]	Digalactosyldiacylglycerol synthase 2, chloroplastic	PF00534.17^Glycos_transf_1^Glycosyl transferases group 1^232-334^E:2.9e-07`PF13692.3^Glyco_trans_1_4^Glycosyl transferases group 1^233-363^E:2.4e-09	.	.	.	.	GO:0009707^cellular_component^chloroplast outer membrane`GO:0043661^cellular_component^peribacteroid membrane`GO:0046481^molecular_function^digalactosyldiacylglycerol synthase activity`GO:0009877^biological_process^nodulation	.
PI D11_276	.	3948031	3951308	183-1025[+]	.	.	.	ExpAA=23.09^PredHel=1^Topology=o57-79i	.	.	.	.
PI D11_284	.	3955736	3956313	1-501[+]	.	PF04434.14^SWIM^SWIM zinc finger^16-34^E:7.5e-05	.	.	.	.	.	GO:0008270^molecular_function^zinc ion binding
PI D11_288	.	3959100	3959938	.	.	.	.	.	.	.	.	.
PI D11_274	Methionine adenosyltransferase 2 subunit beta	3962704	3965634	231-1193[+]	Methionine adenosyltransferase 2 subunit beta	PF04321.14^RmlD_sub_bind^RmlD substrate binding domain^5-316^E:1.3e-42`PF01370.18^Epimerase^NAD dependent epimerase/dehydratase family^6-230^E:5.8e-17`PF16363.2^GDP_Man_Dehyd^GDP-mannose 4,6 dehydratase^7-226^E:8.4e-11`PF07993.9^NAD_binding_4^Male sterility protein^63-207^E:6.3e-06	.	.	COG1091^Dtdp-4-dehydrorhamnose reductase	KEGG:pon:100173095`KO:K00789	GO:0006730^biological_process^one-carbon metabolic process`GO:0006556^biological_process^S-adenosylmethionine biosynthetic process	GO:0003824^molecular_function^catalytic activity`GO:0050662^molecular_function^coenzyme binding
PI D11_278	NAD-dependent malic enzyme 2, mitochondrial	3967475	3973791	1-1815[+]	NAD-dependent malic enzyme 59 kDa isoform, mitochondrial	PF00390.16^malic^Malic enzyme, N-terminal domain^108-288^E:2.4e-73`PF03949.12^Malic_M^Malic enzyme, NAD binding domain^298-559^E:2e-88	.	.	COG0281^malic enzyme	.	GO:0005759^cellular_component^mitochondrial matrix`GO:0004471^molecular_function^malate dehydrogenase (decarboxylating) (NAD+) activity`GO:0046872^molecular_function^metal ion binding`GO:0051287^molecular_function^NAD binding`GO:0006108^biological_process^malate metabolic process	GO:0004471^molecular_function^malate dehydrogenase (decarboxylating) (NAD+) activity`GO:0055114^biological_process^oxidation-reduction process`GO:0051287^molecular_function^NAD binding
PI D11_280	(+)-neomenthol dehydrogenase	3975522	3977187	2-949[+]	(+)-neomenthol dehydrogenase	PF00106.22^adh_short^short chain dehydrogenase^23-190^E:5.6e-28`PF08659.7^KR^KR domain^25-112^E:3.2e-07`PF13561.3^adh_short_C2^Enoyl-(Acyl carrier protein) reductase^28-122^E:1.7e-16	.	.	.	.	GO:0047501^molecular_function^(+)-neomenthol dehydrogenase activity`GO:0006952^biological_process^defense response	.
PI D11_279	Putative threonine aspartase	3977499	3980683	3-1307[+]	Putative threonine aspartase	PF01112.15^Asparaginase_2^Asparaginase^31-367^E:1.4e-48	.	.	COG1446^asparaginase	.	GO:0004298^molecular_function^threonine-type endopeptidase activity	GO:0016787^molecular_function^hydrolase activity
PI D11_275	LIM domain-containing protein PLIM2c {ECO:0000305}	3982927	3984379	123-752[+]	LIM domain-containing protein PLIM2c {ECO:0000305}	PF00412.19^LIM^LIM domain^10-65^E:1.5e-11`PF00412.19^LIM^LIM domain^105-160^E:6.9e-11	.	.	ENOG410YCS6^LIM domain-containing protein	KEGG:ath:AT3G61230	GO:0005737^cellular_component^cytoplasm`GO:0005856^cellular_component^cytoskeleton`GO:0051015^molecular_function^actin filament binding`GO:0008270^molecular_function^zinc ion binding`GO:0051017^biological_process^actin filament bundle assembly	GO:0008270^molecular_function^zinc ion binding
PI D11_434	DEAD-box ATP-dependent RNA helicase 8	4011276	4017263	248-1732[+]	DEAD-box ATP-dependent RNA helicase 8	PF00270.26^DEAD^DEAD/DEAH box helicase^145-309^E:1.8e-44`PF00271.28^Helicase_C^Helicase conserved C-terminal domain^346-452^E:1.3e-27	.	.	ENOG410XRAZ^atp-dependent rna helicase	KEGG:ath:AT4G00660`KO:K12614	GO:0000932^cellular_component^cytoplasmic mRNA processing body`GO:0010494^cellular_component^cytoplasmic stress granule`GO:0005524^molecular_function^ATP binding`GO:0004004^molecular_function^ATP-dependent RNA helicase activity`GO:0003723^molecular_function^RNA binding`GO:0033962^biological_process^cytoplasmic mRNA processing body assembly`GO:0006397^biological_process^mRNA processing`GO:0051028^…	GO:0003676^molecular_function^nucleic acid binding`GO:0005524^molecular_function^ATP binding
PI D11_439	Remorin	4017566	4020404	72-644[+]	Remorin	PF03766.10^Remorin_N^Remorin, N-terminal region^28-76^E:1.7e-18`PF03763.10^Remorin_C^Remorin, C-terminal region^82-185^E:5.2e-34	.	.	ENOG410YI71^Remorin family	KEGG:sot:102577743	GO:0005886^cellular_component^plasma membrane`GO:0048032^molecular_function^galacturonate binding`GO:0007267^biological_process^cell-cell signaling`GO:0006810^biological_process^transport	.
PI D11_435	KDEL motif-containing protein 1	4026699	4036727	214-3030[+]	KDEL motif-containing protein 1	PF05686.9^Glyco_transf_90^Glycosyl transferase family 90^98-482^E:3.8e-159`PF05686.9^Glyco_transf_90^Glycosyl transferase family 90^584-790^E:5.4e-79`PF05686.9^Glyco_transf_90^Glycosyl transferase family 90^790-929^E:1.7e-51	.	ExpAA=44.89^PredHel=2^Topology=o29-51i521-543o	ENOG410XT5U^KDEL (Lys-Asp-Glu-Leu) containing	KEGG:hsa:79070	GO:0005788^cellular_component^endoplasmic reticulum lumen`GO:0046527^molecular_function^glucosyltransferase activity`GO:0006664^biological_process^glycolipid metabolic process	.
PI D11_436	KDEL motif-containing protein 1	4038920	4043385	1-1611[+]	KDEL motif-containing protein 1	PF05686.9^Glyco_transf_90^Glycosyl transferase family 90^132-527^E:2.4e-181	.	ExpAA=21.54^PredHel=1^Topology=i53-75o	ENOG410XT5U^KDEL (Lys-Asp-Glu-Leu) containing	KEGG:hsa:79070	GO:0005788^cellular_component^endoplasmic reticulum lumen`GO:0046527^molecular_function^glucosyltransferase activity`GO:0006664^biological_process^glycolipid metabolic process	.
PI D11_444	.	4044907	4045137	.	.	.	.	.	.	.	.	.
PI D11_437	KDEL motif-containing protein 1	4046107	4047684	1-414[+]	.	PF05686.9^Glyco_transf_90^Glycosyl transferase family 90^1-107^E:2.4e-40	.	.	.	.	.	.
PI D11_437	KDEL motif-containing protein 1	4046107	4047684	480-1073[+]	KDEL motif-containing protein 1	PF05686.9^Glyco_transf_90^Glycosyl transferase family 90^6-192^E:7.6e-81	.	.	ENOG410XT5U^KDEL (Lys-Asp-Glu-Leu) containing	KEGG:hsa:79070	GO:0005788^cellular_component^endoplasmic reticulum lumen`GO:0046527^molecular_function^glucosyltransferase activity`GO:0006664^biological_process^glycolipid metabolic process	.
PI D11_438	Actin-depolymerizing factor 10	4047959	4048541	1-426[+]	Actin-depolymerizing factor 10	PF00241.17^Cofilin_ADF^Cofilin/tropomyosin-type actin-binding protein^16-138^E:3.4e-37	.	.	ENOG41122P5^actin-depolymerizing factor	KEGG:ath:AT1G01750`KO:K05765	GO:0015629^cellular_component^actin cytoskeleton`GO:0030042^biological_process^actin filament depolymerization	GO:0003779^molecular_function^actin binding`GO:0005622^cellular_component^intracellular
PI D11_433	Protein QUIRKY {ECO:0000303|PubMed:19180193}	4053108	4056125	1-3018[+]	Protein QUIRKY {ECO:0000303|PubMed:19180193}	PF00168.27^C2^C2 domain^5-93^E:3.4e-16`PF00168.27^C2^C2 domain^270-362^E:2.6e-19`PF00168.27^C2^C2 domain^433-539^E:1.1e-23`PF00168.27^C2^C2 domain^597-705^E:3.6e-24`PF06398.8^Pex24p^Integral peroxisomal membrane peroxin^801-986^E:5.4e-07`PF08372.7^PRT_C^Plant phosphoribosyltransferase C-terminal^850-1005^E:7.3e-77	.	ExpAA=48.76^PredHel=2^Topology=o838-860i948-970o	ENOG410Y912^Plant phosphoribosyltransferase C-terminal	KEGG:ath:AT1G74720	GO:0016021^cellular_component^integral component of membrane`GO:0005886^cellular_component^plasma membrane`GO:0009506^cellular_component^plasmodesma`GO:0005509^molecular_function^calcium ion binding`GO:0005544^molecular_function^calcium-dependent phospholipid binding`GO:0016757^molecular_function^transferase activity, transferring glycosyl groups`GO:0048513^biological_process^animal organ develop…	GO:0005515^molecular_function^protein binding
PI D11_442	Putative ripening-related protein 1	4056601	4056834	.	.	.	.	.	.	.	KEGG:osa:4335579	GO:0005576^cellular_component^extracellular region
PI D11_440	Probable pectinesterase/pectinesterase inhibitor 21	4062138	4063557	1-1185[+]	Probable pectinesterase/pectinesterase inhibitor 21	PF01095.16^Pectinesterase^Pectinesterase^76-374^E:1.8e-122	.	.	COG4677^pectinesterase	KEGG:ath:AT3G05610`KO:K01051	GO:0005618^cellular_component^cell wall`GO:0016021^cellular_component^integral component of membrane`GO:0045330^molecular_function^aspartyl esterase activity`GO:0004857^molecular_function^enzyme inhibitor activity`GO:0030599^molecular_function^pectinesterase activity`GO:0042545^biological_process^cell wall modification`GO:0045490^biological_process^pectin catabolic process	GO:0030599^molecular_function^pectinesterase activity`GO:0042545^biological_process^cell wall modification`GO:0005618^cellular_component^cell wall
PI D11_441	Putative ripening-related protein 2	4063784	4072350	1-924[+]	Putative ripening-related protein 2	.	.	ExpAA=19.94^PredHel=1^Topology=o222-241i	ENOG410YH76^Ripening-related protein	KEGG:osa:4330088	GO:0005576^cellular_component^extracellular region	.
PI D11_443	Putative ripening-related protein 2	4072392	4072677	.	.	.	.	.	.	ENOG410YH76^Ripening-related protein	KEGG:osa:4330088	GO:0005576^cellular_component^extracellular region
PI D11_388	AT-hook motif nuclear-localized protein 9 {ECO:0000312|EMBL:FAA00280.1}	4102450	4106959	241-1263[+]	AT-hook motif nuclear-localized protein 9 {ECO:0000312|EMBL:FAA00280.1}	PF02178.16^AT_hook^AT hook motif^90-101^E:0.11`PF03479.12^DUF296^Domain of unknown function (DUF296)^156-270^E:2e-28	.	.	ENOG410YDXW^AT hook motif domain containing protein, expressed	KEGG:ath:AT2G45850	GO:0005634^cellular_component^nucleus`GO:0003677^molecular_function^DNA binding`GO:0006355^biological_process^regulation of transcription, DNA-templated`GO:0006351^biological_process^transcription, DNA-templated	GO:0003677^molecular_function^DNA binding
PI D11_392	Calcium-binding protein CML39	4113091	4113549	.	.	.	.	.	.	COG5126^Calcium-binding protein	KEGG:ath:AT1G76640`KO:K13448	GO:0005737^cellular_component^cytoplasm`GO:0005509^molecular_function^calcium ion binding
PI D11_387	.	4120074	4122129	63-710[+]	.	.	.	.	.	.	.	.
PI D11_382	UPF0187 protein At3g61320, chloroplastic	4123179	4125052	143-1393[+]	UPF0187 protein At3g61320, chloroplastic	PF01062.18^Bestrophin^Bestrophin, RFP-TM, chloride channel^99-379^E:7.9e-42	.	ExpAA=48.97^PredHel=1^Topology=i117-139o	COG3781^UPF0187 protein	KEGG:ath:AT3G61320	GO:0031969^cellular_component^chloroplast membrane`GO:0016021^cellular_component^integral component of membrane	.
PI D11_383	.	4126355	4127004	1-441[+]	.	.	.	.	.	.	.	.
PI D11_389	Acyl-CoA thioesterase 2	4128824	4135016	1-1299[+]	Acyl-coenzyme A thioesterase 8	PF00027.26^cNMP_binding^Cyclic nucleotide-binding domain^55-133^E:1.3e-11`PF13622.3^4HBT_3^Thioesterase-like superfamily^174-417^E:6.6e-52`PF02551.12^Acyl_CoA_thio^Acyl-CoA thioesterase^181-237^E:2.9e-06`PF02551.12^Acyl_CoA_thio^Acyl-CoA thioesterase^312-415^E:1.4e-23	.	.	COG1946^acyl-CoA thioesterase	KEGG:mmu:170789`KO:K11992	GO:0005739^cellular_component^mitochondrion`GO:0005782^cellular_component^peroxisomal matrix`GO:0005777^cellular_component^peroxisome`GO:0047617^molecular_function^acyl-CoA hydrolase activity`GO:0052689^molecular_function^carboxylic ester hydrolase activity`GO:0033882^molecular_function^choloyl-CoA hydrolase activity`GO:0052815^molecular_function^medium-chain acyl-CoA hydrolase activity`GO:001629…	.
PI D11_390	Beta-amylase 7	4137932	4148538	312-4010[+]	Beta-amylase 7	PF01373.14^Glyco_hydro_14^Glycosyl hydrolase family 14^101-514^E:6.7e-115`PF05687.10^BES1_N^BES1/BZR1 plant transcription factor, N-terminal^610-744^E:2e-37`PF01373.14^Glyco_hydro_14^Glycosyl hydrolase family 14^796-1216^E:2.4e-102	.	.	ENOG410XNXS^beta-amylase	KEGG:ath:AT2G45880	GO:0005737^cellular_component^cytoplasm`GO:0005634^cellular_component^nucleus`GO:0016161^molecular_function^beta-amylase activity`GO:0003700^molecular_function^transcription factor activity, sequence-specific DNA binding`GO:0000272^biological_process^polysaccharide catabolic process`GO:0048831^biological_process^regulation of shoot system development`GO:0006355^biological_process^regulation of tr…	GO:0016161^molecular_function^beta-amylase activity`GO:0000272^biological_process^polysaccharide catabolic process
PI D11_384	Transcription factor GLABRA 3	4153099	4156108	1-1896[+]	Transcription factor GLABRA 3	PF14215.3^bHLH-MYC_N^bHLH-MYC and R2R3-MYB transcription factors N-terminal^15-195^E:1.1e-54	.	.	ENOG410Z2WK^Transcription factor	KEGG:ath:AT5G41315	GO:0005634^cellular_component^nucleus`GO:0003677^molecular_function^DNA binding`GO:0003700^molecular_function^transcription factor activity, sequence-specific DNA binding`GO:0001708^biological_process^cell fate specification`GO:0009957^biological_process^epidermal cell fate specification`GO:0007275^biological_process^multicellular organism development`GO:0006351^biological_process^transcription, …	.
PI D11_391	.	4159084	4160022	1-363[+]	.	.	.	.	.	.	.	.
PI D11_385	Rop guanine nucleotide exchange factor 3	4161518	4164088	2-1528[+]	Rop guanine nucleotide exchange factor 3	PF03759.10^PRONE^PRONE (Plant-specific Rop nucleotide exchanger)^142-504^E:6.6e-174	.	.	ENOG410Y9NY^rop guanine nucleotide exchange factor	KEGG:ath:AT4G00460	GO:0005089^molecular_function^Rho guanyl-nucleotide exchange factor activity`GO:0043547^biological_process^positive regulation of GTPase activity	GO:0005089^molecular_function^Rho guanyl-nucleotide exchange factor activity
PI D11_386	Mediator of RNA polymerase II transcription subunit 12	4164447	4177022	300-7040[+]	Mediator of RNA polymerase II transcription subunit 12	PF09497.7^Med12^Transcription mediator complex subunit Med12^159-219^E:1.4e-14	.	ExpAA=39.28^PredHel=2^Topology=o1439-1458i1540-1559o	.	KEGG:ath:AT4G00450	GO:0016592^cellular_component^mediator complex`GO:0001104^molecular_function^RNA polymerase II transcription cofactor activity`GO:0007275^biological_process^multicellular organism development`GO:0040008^biological_process^regulation of growth`GO:0006351^biological_process^transcription, DNA-templated	GO:0001104^molecular_function^RNA polymerase II transcription cofactor activity`GO:0006357^biological_process^regulation of transcription from RNA polymerase II promoter`GO:0016592^cellular_component^mediator complex
PI D11_348	Pleiotropic drug resistance protein 3	4231780	4234610	1-1176[+]	Pleiotropic drug resistance protein 3	PF00005.24^ABC_tran^ABC transporter^216-381^E:4.9e-15	.	.	.	.	GO:0016021^cellular_component^integral component of membrane`GO:0005524^molecular_function^ATP binding`GO:0016887^molecular_function^ATPase activity`GO:0006810^biological_process^transport	GO:0005524^molecular_function^ATP binding`GO:0016887^molecular_function^ATPase activity
PI D11_347	Pleiotropic drug resistance protein 3	4242315	4251089	1-4344[+]	Pleiotropic drug resistance protein 3	PF00005.24^ABC_tran^ABC transporter^184-366^E:1.3e-15`PF01061.21^ABC2_membrane^ABC-2 type transporter^520-731^E:1.4e-36`PF08370.8^PDR_assoc^Plant PDR ABC transporter associated^736-798^E:3.1e-23`PF00005.24^ABC_tran^ABC transporter^875-1027^E:1.6e-17`PF01061.21^ABC2_membrane^ABC-2 type transporter^1172-1385^E:2.9e-49	.	ExpAA=262.20^PredHel=12^Topology=i536-558o578-600i620-642o652-674i681-703o763-785i1193-1212o1227-1249i1270-1292o1307-1329i1336-1358o1417-1439i	.	.	GO:0016021^cellular_component^integral component of membrane`GO:0005524^molecular_function^ATP binding`GO:0016887^molecular_function^ATPase activity`GO:0006810^biological_process^transport	GO:0005524^molecular_function^ATP binding`GO:0016887^molecular_function^ATPase activity`GO:0016020^cellular_component^membrane
PI D11_527	.	4275557	4275748	.	.	.	.	.	.	.	.	.
PI D11_522	Paladin	4279748	4293935	74-415[-]	.	.	.	.	.	.	.	.
PI D11_522	Paladin	4279748	4293935	329-4096[+]	Paladin	PF14566.3^PTPlike_phytase^Inositol hexakisphosphate^88-242^E:2.4e-53`PF14566.3^PTPlike_phytase^Inositol hexakisphosphate^506-662^E:3e-55`PF14566.3^PTPlike_phytase^Inositol hexakisphosphate^945-1099^E:1.5e-33	.	.	ENOG410YSN6^phosphatase domain containing, paladin 1	KEGG:hsa:27143	GO:0005829^cellular_component^cytosol`GO:0005634^cellular_component^nucleus`GO:0004725^molecular_function^protein tyrosine phosphatase activity`GO:0035335^biological_process^peptidyl-tyrosine dephosphorylation	.
PI D11_523	Cathepsin B	4295771	4298940	207-1262[+]	Cathepsin B	PF08127.10^Propeptide_C1^Peptidase family C1 propeptide^41-83^E:3.4e-12`PF00112.20^Peptidase_C1^Papain family cysteine protease^141-329^E:2.4e-48	sigP:1^23^0.873^YES	ExpAA=28.07^PredHel=1^Topology=i7-29o	COG4870^cathepsin	KEGG:hsa:1508`KO:K01363	GO:0016324^cellular_component^apical plasma membrane`GO:0005901^cellular_component^caveola`GO:0036021^cellular_component^endolysosome lumen`GO:0009897^cellular_component^external side of plasma membrane`GO:0070062^cellular_component^extracellular exosome`GO:0005576^cellular_component^extracellular region`GO:0005615^cellular_component^extracellular space`GO:0005622^cellular_component^intracellular…	GO:0004197^molecular_function^cysteine-type endopeptidase activity`GO:0050790^biological_process^regulation of catalytic activity`GO:0008234^molecular_function^cysteine-type peptidase activity`GO:0006508^biological_process^proteolysis
PI D11_520	GEM-like protein 2	4299795	4301696	26-703[+]	GEM-like protein 2	PF02893.17^GRAM^GRAM domain^99-174^E:1.1e-15	.	.	ENOG41104VN^GRAM	KEGG:ath:AT4G01600	.	.
PI D11_521	Nuclear factor related to kappa-B-binding protein	4302580	4304361	1-1782[+]	Nuclear factor related to kappa-B-binding protein	.	.	.	ENOG410YHF2^Nuclear factor related to kappaB binding protein	KEGG:hsa:4798`KO:K11671	GO:0031011^cellular_component^Ino80 complex`GO:0005654^cellular_component^nucleoplasm`GO:0005634^cellular_component^nucleus`GO:0003677^molecular_function^DNA binding`GO:0002020^molecular_function^protease binding`GO:0006310^biological_process^DNA recombination`GO:0006281^biological_process^DNA repair`GO:0006954^biological_process^inflammatory response`GO:0006355^biological_process^regulation of t…	.
PI D11_518	.	4328826	4329686	1-603[+]	.	PF13456.3^RVT_3^Reverse transcriptase-like^10-104^E:2.2e-08	.	ExpAA=23.23^PredHel=1^Topology=i151-173o	.	.	.	.
PI D11_525	Probable plastid-lipid-associated protein 10, chloroplastic	4331161	4334407	121-855[+]	Probable plastid-lipid-associated protein 10, chloroplastic	PF04755.9^PAP_fibrillin^PAP_fibrillin^62-236^E:8.1e-15	.	.	ENOG4111FN4^plastid-lipid-associated protein 10	KEGG:ath:AT2G46910	GO:0009507^cellular_component^chloroplast`GO:0010287^cellular_component^plastoglobule	.
PI D11_514	UNC93-like protein 2	4335300	4337007	1-1374[+]	UNC93-like protein 2	PF05978.13^UNC-93^Ion channel regulatory protein UNC-93^53-176^E:3.3e-14	.	ExpAA=215.82^PredHel=11^Topology=o28-50i63-85o89-108i115-137o152-174i187-206o226-244i251-270o297-319i332-351o361-380i	ENOG410ZITE^DUF895 domain membrane protein	KEGG:ath:AT1G18000`KEGG:ath:AT1G18010	GO:0016021^cellular_component^integral component of membrane	.
PI D11_516	Translocase of chloroplast 33, chloroplastic	4338350	4341634	2-997[+]	Translocase of chloroplast 33, chloroplastic	PF03193.13^DUF258^Protein of unknown function, DUF258^61-132^E:2.5e-07`PF04548.13^AIG1^AIG1 family^71-229^E:1.3e-32`PF01926.20^MMR_HSR1^50S ribosome-binding GTPase^73-176^E:3.6e-12	.	.	ENOG410ZHTP^Translocase of chloroplast	KEGG:ath:AT1G02280	GO:0009507^cellular_component^chloroplast`GO:0009941^cellular_component^chloroplast envelope`GO:0009707^cellular_component^chloroplast outer membrane`GO:0016021^cellular_component^integral component of membrane`GO:0005525^molecular_function^GTP binding`GO:0003924^molecular_function^GTPase activity`GO:0042802^molecular_function^identical protein binding`GO:0046872^molecular_function^metal ion bind…	GO:0003924^molecular_function^GTPase activity`GO:0005525^molecular_function^GTP binding
PI D11_512	Uncharacterized protein C594.04c	4342494	4344094	2-1009[+]	Uncharacterized protein C594.04c	PF06966.9^DUF1295^Protein of unknown function (DUF1295)^77-316^E:5.3e-65`PF04191.10^PEMT^Phospholipid methyltransferase^203-306^E:1.2e-05	.	ExpAA=132.10^PredHel=6^Topology=i21-43o58-80i85-107o164-186i198-217o273-295i	.	KEGG:spo:SPCC594.04c	GO:0005783^cellular_component^endoplasmic reticulum`GO:0005789^cellular_component^endoplasmic reticulum membrane`GO:0016021^cellular_component^integral component of membrane`GO:0016627^molecular_function^oxidoreductase activity, acting on the CH-CH group of donors`GO:0016229^molecular_function^steroid dehydrogenase activity`GO:0055114^biological_process^oxidation-reduction process`GO:0008202^biol…	.
PI D11_513	.	4344832	4345236	.	.	.	.	.	.	.	.	.
PI D11_515	Uncharacterized calcium-binding protein At1g02270	4346659	4350710	138-1532[+]	Uncharacterized calcium-binding protein At1g02270	PF03372.20^Exo_endo_phos^Endonuclease/Exonuclease/phosphatase family^51-300^E:2.9e-12`PF13202.3^EF-hand_5^EF hand^373-390^E:0.062	.	.	COG5239^Ccr4-NOT transcription complex, subunit	KEGG:ath:AT1G02270	GO:0016021^cellular_component^integral component of membrane`GO:0005634^cellular_component^nucleus`GO:0005509^molecular_function^calcium ion binding`GO:0009409^biological_process^response to cold	GO:0005509^molecular_function^calcium ion binding
PI D11_517	NAC domain-containing protein 45 {ECO:0000312|EMBL:AEE73912.1}	4352956	4355290	1-1395[+]	NAC domain-containing protein 45 {ECO:0000312|EMBL:AEE73912.1}	PF02365.12^NAM^No apical meristem (NAM) protein^57-187^E:1.1e-21	.	.	ENOG4110834^No apical meristem (NAM) protein	KEGG:ath:AT3G03200	GO:0005634^cellular_component^nucleus`GO:0003700^molecular_function^transcription factor activity, sequence-specific DNA binding`GO:0044212^molecular_function^transcription regulatory region DNA binding`GO:0090603^biological_process^sieve element differentiation`GO:0090602^biological_process^sieve element enucleation`GO:0006351^biological_process^transcription, DNA-templated	GO:0003677^molecular_function^DNA binding`GO:0006355^biological_process^regulation of transcription, DNA-templated
PI D11_519	NAC domain-containing protein 4	4357244	4358973	1-1137[+]	NAC domain-containing protein 14 {ECO:0000303|PubMed:15029955}	PF02365.12^NAM^No apical meristem (NAM) protein^5-145^E:4.9e-18	.	.	ENOG410ZJIT^nac domain	.	GO:0016021^cellular_component^integral component of membrane`GO:0005634^cellular_component^nucleus`GO:0003677^molecular_function^DNA binding`GO:0003700^molecular_function^transcription factor activity, sequence-specific DNA binding`GO:0006351^biological_process^transcription, DNA-templated	GO:0003677^molecular_function^DNA binding`GO:0006355^biological_process^regulation of transcription, DNA-templated
PI D11_524	Protein arv1	4359129	4361434	1-735[+]	Protein arv1	PF04161.10^Arv1^Arv1-like family^15-177^E:1.1e-35	.	ExpAA=44.60^PredHel=2^Topology=o124-146i158-180o	.	KEGG:spo:SPAPB1A10.15	GO:0032541^cellular_component^cortical endoplasmic reticulum`GO:0005783^cellular_component^endoplasmic reticulum`GO:0005794^cellular_component^Golgi apparatus`GO:0000139^cellular_component^Golgi membrane`GO:0030176^cellular_component^integral component of endoplasmic reticulum membrane`GO:0016021^cellular_component^integral component of membrane`GO:0006696^biological_process^ergosterol biosynthet…	.
PI D11_528	B3 domain-containing transcription factor NGA3	4367151	4368562	1-1266[+]	B3 domain-containing transcription factor NGA3	PF02362.18^B3^B3 DNA binding domain^132-236^E:1e-29	.	.	ENOG4111BY3^Transcription factor	KEGG:ath:AT1G01030	GO:0005634^cellular_component^nucleus`GO:0003677^molecular_function^DNA binding`GO:0003700^molecular_function^transcription factor activity, sequence-specific DNA binding`GO:0009908^biological_process^flower development`GO:0048366^biological_process^leaf development`GO:0006355^biological_process^regulation of transcription, DNA-templated`GO:0006351^biological_process^transcription, DNA-templated	GO:0003677^molecular_function^DNA binding
PI D11_526	.	4373599	4376192	1-942[+]	Uncharacterized protein At2g29880	PF12776.4^Myb_DNA-bind_3^Myb/SANT-like DNA-binding domain^55-155^E:4.6e-10	.	.	ENOG41116NG^at2g29880 (e	KEGG:ath:AT2G29880	.	.
PI D11_272	Transcription factor RADIALIS	4442878	4444511	231-746[+]	Transcription factor RADIALIS	.	.	.	.	.	GO:0005634^cellular_component^nucleus`GO:0003677^molecular_function^DNA binding`GO:0048262^biological_process^determination of dorsal/ventral asymmetry`GO:0009908^biological_process^flower development`GO:0006355^biological_process^regulation of transcription, DNA-templated`GO:0006351^biological_process^transcription, DNA-templated	.
PI D11_273	Two-pore potassium channel 5	4447547	4448710	1-1164[+]	Two-pore potassium channel 5	PF00520.28^Ion_trans^Ion transport protein^146-226^E:1.9e-06`PF07885.13^Ion_trans_2^Ion channel^148-227^E:2.5e-16`PF07885.13^Ion_trans_2^Ion channel^275-343^E:2.1e-11	.	ExpAA=107.95^PredHel=5^Topology=o141-163i176-195o205-227i268-290o321-343i	COG1226^PotAssium voltage-gated channel	KEGG:ath:AT4G01840`KO:K05389	GO:0016021^cellular_component^integral component of membrane`GO:0009705^cellular_component^plant-type vacuole membrane`GO:0046872^molecular_function^metal ion binding`GO:0005267^molecular_function^potassium channel activity	GO:0005216^molecular_function^ion channel activity`GO:0006811^biological_process^ion transport`GO:0055085^biological_process^transmembrane transport`GO:0016020^cellular_component^membrane
PI D11_270	10-deacetylbaccatin III 10-O-acetyltransferase	4453075	4454462	2-1294[+]	10-deacetylbaccatin III 10-O-acetyltransferase	PF02458.12^Transferase^Transferase family^13-385^E:5.8e-68	.	.	.	KEGG:ag:AAF27621`KO:K12926	GO:0050643^molecular_function^10-deacetylbaccatin III 10-O-acetyltransferase activity`GO:0042617^biological_process^paclitaxel biosynthetic process	GO:0016747^molecular_function^transferase activity, transferring acyl groups other than amino-acyl groups
PI D11_271	ABC transporter B family member 21	4474917	4480140	1-3888[+]	ABC transporter B family member 21	PF00664.20^ABC_membrane^ABC transporter transmembrane region^69-343^E:7.6e-61`PF00005.24^ABC_tran^ABC transporter^412-559^E:5.2e-34`PF00664.20^ABC_membrane^ABC transporter transmembrane region^727-999^E:1.1e-56`PF00005.24^ABC_tran^ABC transporter^1068-1217^E:1.5e-35	.	ExpAA=221.88^PredHel=10^Topology=i66-88o115-137i190-209o214-236i294-316o726-748i769-791o862-884i951-973o988-1010i	COG1132^(ABC) transporter	KEGG:ath:AT3G62150`KO:K05658	GO:0016021^cellular_component^integral component of membrane`GO:0005524^molecular_function^ATP binding`GO:0042626^molecular_function^ATPase activity, coupled to transmembrane movement of substances	GO:0005524^molecular_function^ATP binding`GO:0042626^molecular_function^ATPase activity, coupled to transmembrane movement of substances`GO:0006810^biological_process^transport`GO:0055085^biological_process^transmembrane transport`GO:0016021^cellular_component^integral component of membrane`GO:0016887^molecular_function^ATPase activity
PI D11_269	.	4482120	4483757	1-1206[+]	.	.	.	.	.	.	.	.
PI D11_367	L-cysteine desulfhydrase	4490415	4491770	1-1356[+]	L-cysteine desulfhydrase	PF00266.16^Aminotran_5^Aminotransferase class-V^83-359^E:1.7e-18	.	.	COG0520^cysteine desulfurase	KEGG:ath:AT3G62130	GO:0005829^cellular_component^cytosol`GO:0080146^molecular_function^L-cysteine desulfhydrase activity`GO:0019450^biological_process^L-cysteine catabolic process to pyruvate	.
PI D11_360	Protein transport protein SEC23	4492800	4496554	2-2638[+]	Protein transport protein SEC23	PF04810.12^zf-Sec23_Sec24^Sec23/Sec24 zinc finger^199-237^E:4.6e-09`PF04811.12^Sec23_trunk^Sec23/Sec24 trunk domain^281-508^E:3e-16`PF08033.9^Sec23_BS^Sec23/Sec24 beta-sandwich domain^525-616^E:1.5e-11`PF04815.12^Sec23_helical^Sec23/Sec24 helical domain^630-726^E:7e-12	.	.	.	KEGG:dha:DEHA2E02332g`KO:K14006	GO:0030127^cellular_component^COPII vesicle coat`GO:0005789^cellular_component^endoplasmic reticulum membrane`GO:0000139^cellular_component^Golgi membrane`GO:0008270^molecular_function^zinc ion binding`GO:0006888^biological_process^ER to Golgi vesicle-mediated transport`GO:0006886^biological_process^intracellular protein transport	GO:0008270^molecular_function^zinc ion binding`GO:0006886^biological_process^intracellular protein transport`GO:0006888^biological_process^ER to Golgi vesicle-mediated transport`GO:0030127^cellular_component^COPII vesicle coat
PI D11_368	.	4496858	4497998	3-569[+]	.	PF01248.23^Ribosomal_L7Ae^Ribosomal protein L7Ae/L30e/S12e/Gadd45 family^104-161^E:1e-07	.	.	.	.	.	.
PI D11_372	Probable WRKY transcription factor 42	4500798	4506845	.	.	.	.	.	.	ENOG410YDVM^Transcription factor	KEGG:ath:AT4G04450	GO:0005634^cellular_component^nucleus`GO:0043565^molecular_function^sequence-specific DNA binding`GO:0003700^molecular_function^transcription factor activity, sequence-specific DNA binding`GO:0044212^molecular_function^transcription regulatory region DNA binding`GO:0045892^biological_process^negative regulation of transcription, DNA-templated`GO:0006351^biological_process^transcription, DNA-templ…
PI D11_369	Probable WRKY transcription factor 42	4506867	4508782	2-793[+]	Probable WRKY transcription factor 47	.	.	.	ENOG410YDVM^Transcription factor	KEGG:ath:AT4G01720	GO:0005634^cellular_component^nucleus`GO:0043565^molecular_function^sequence-specific DNA binding`GO:0003700^molecular_function^transcription factor activity, sequence-specific DNA binding`GO:0006351^biological_process^transcription, DNA-templated	.
PI D11_371	Probable receptor-like protein kinase At5g24010	4529023	4538274	1-3447[+]	Probable receptor-like protein kinase At5g24010	PF11721.5^Malectin^Di-glucose binding within endoplasmic reticulum^70-178^E:1.1e-07`PF12819.4^Malectin_like^Carbohydrate-binding protein of the ER^72-424^E:1.7e-38`PF07714.14^Pkinase_Tyr^Protein tyrosine kinase^533-730^E:3.5e-41`PF00069.22^Pkinase^Protein kinase domain^533-800^E:4e-39`PF11721.5^Malectin^Di-glucose binding within endoplasmic reticulum^899-1012^E:1.6e-10`PF12819.4^Malectin_like^Car…	.	ExpAA=74.93^PredHel=3^Topology=i17-39o344-366i445-467o	COG0515^Serine Threonine protein kinase	KEGG:ath:AT5G24010	GO:0016021^cellular_component^integral component of membrane`GO:0005886^cellular_component^plasma membrane`GO:0009506^cellular_component^plasmodesma`GO:0005524^molecular_function^ATP binding`GO:0004674^molecular_function^protein serine/threonine kinase activity	GO:0004672^molecular_function^protein kinase activity`GO:0006468^biological_process^protein phosphorylation`GO:0005524^molecular_function^ATP binding
PI D11_363	Probable receptor-like protein kinase At2g23200	4538545	4539900	1-1356[+]	Probable receptor-like protein kinase At2g23200	PF00069.22^Pkinase^Protein kinase domain^109-372^E:1.3e-42`PF07714.14^Pkinase_Tyr^Protein tyrosine kinase^112-374^E:2.9e-47	.	ExpAA=23.09^PredHel=1^Topology=i21-43o	COG0515^Serine Threonine protein kinase	KEGG:ath:AT2G23200	GO:0016021^cellular_component^integral component of membrane`GO:0005524^molecular_function^ATP binding`GO:0004674^molecular_function^protein serine/threonine kinase activity	GO:0004672^molecular_function^protein kinase activity`GO:0005524^molecular_function^ATP binding`GO:0006468^biological_process^protein phosphorylation
PI D11_370	.	4540276	4540380	.	.	.	.	.	.	.	.	.
PI D11_359	Chitinase 10	4544072	4545142	2-838[+]	Chitinase 10	PF00182.16^Glyco_hydro_19^Chitinase class I^40-272^E:1.7e-108	sigP:1^30^0.796^YES	ExpAA=18.95^PredHel=1^Topology=i7-24o	COG3979^chitinase	KEGG:osa:4325148	GO:0004568^molecular_function^chitinase activity`GO:0016998^biological_process^cell wall macromolecule catabolic process`GO:0006032^biological_process^chitin catabolic process`GO:0000272^biological_process^polysaccharide catabolic process	GO:0004568^molecular_function^chitinase activity`GO:0006032^biological_process^chitin catabolic process`GO:0016998^biological_process^cell wall macromolecule catabolic process
PI D11_366	Auxin-responsive protein IAA30	4545465	4546562	1-555[+]	Auxin-responsive protein IAA30	PF02309.13^AUX_IAA^AUX/IAA family^71-181^E:2.1e-24	.	.	ENOG410YIRA^Aux IAA proteins are short-lived transcriptional factors that function as repressors of early auxin response genes at low auxin concentrations	KEGG:ath:AT3G62100`KO:K14484	GO:0005634^cellular_component^nucleus`GO:0003700^molecular_function^transcription factor activity, sequence-specific DNA binding`GO:0009734^biological_process^auxin-activated signaling pathway`GO:0009630^biological_process^gravitropism`GO:0009733^biological_process^response to auxin`GO:0048364^biological_process^root development`GO:0010262^biological_process^somatic embryogenesis`GO:0006351^biolo…	GO:0006355^biological_process^regulation of transcription, DNA-templated`GO:0005634^cellular_component^nucleus
PI D11_365	Protoporphyrinogen oxidase 1, chloroplastic	4549251	4552968	2-1636[+]	Protoporphyrinogen oxidase 1, chloroplastic	PF13450.3^NAD_binding_8^NAD(P)-binding Rossmann-like domain^68-127^E:2.6e-11`PF01593.21^Amino_oxidase^Flavin containing amine oxidoreductase^73-529^E:1.2e-87	.	.	COG1232^protoporphyrinogen oxidase	KEGG:ath:AT4G01690`KO:K00231	GO:0009507^cellular_component^chloroplast`GO:0009941^cellular_component^chloroplast envelope`GO:0009534^cellular_component^chloroplast thylakoid`GO:0004729^molecular_function^oxygen-dependent protoporphyrinogen oxidase activity`GO:0015995^biological_process^chlorophyll biosynthetic process`GO:0006779^biological_process^porphyrin-containing compound biosynthetic process`GO:0006782^biological_proce…	GO:0016491^molecular_function^oxidoreductase activity`GO:0055114^biological_process^oxidation-reduction process
PI D11_362	.	4565126	4569173	1-1872[+]	.	.	.	.	.	.	.	.
PI D11_373	.	4571032	4571426	.	.	.	.	.	.	.	.	.
PI D11_364	.	4584676	4585161	1-324[+]	.	PF13456.3^RVT_3^Reverse transcriptase-like^36-104^E:2.1e-09	.	.	.	.	.	.
PI D11_361	Transcription factor PIF3	4586231	4588414	1-1677[+]	Transcription factor PIL1	PF00010.23^HLH^Helix-loop-helix DNA-binding domain^380-426^E:1.1e-12	.	.	ENOG4111DYW^phytochrome interacting factor 3-like 1	KEGG:ath:AT2G46970	GO:0005634^cellular_component^nucleus`GO:0003677^molecular_function^DNA binding`GO:0003700^molecular_function^transcription factor activity, sequence-specific DNA binding`GO:0010017^biological_process^red or far-red light signaling pathway`GO:0006355^biological_process^regulation of transcription, DNA-templated`GO:0009641^biological_process^shade avoidance`GO:0006351^biological_process^transcript…	GO:0046983^molecular_function^protein dimerization activity
PI D11_293	.	4592525	4592719	.	.	.	.	.	.	.	.	.
PI D11_290	Transcription factor MYB86	4636562	4638237	171-1496[+]	Transcription factor MYB86	PF00249.28^Myb_DNA-binding^Myb-like DNA-binding domain^14-61^E:3.3e-15`PF13921.3^Myb_DNA-bind_6^Myb-like DNA-binding domain^17-76^E:3.4e-13`PF00249.28^Myb_DNA-binding^Myb-like DNA-binding domain^67-111^E:1.1e-13`PF13921.3^Myb_DNA-bind_6^Myb-like DNA-binding domain^70-118^E:2.5e-06	.	.	COG5147^Myblike DNAbinding domain containing protein	KEGG:ath:AT5G26660`KO:K09422	GO:0005634^cellular_component^nucleus`GO:0003677^molecular_function^DNA binding`GO:0006355^biological_process^regulation of transcription, DNA-templated`GO:0006351^biological_process^transcription, DNA-templated	.
PI D11_294	.	4644627	4644992	1-366[+]	.	PF13456.3^RVT_3^Reverse transcriptase-like^3-94^E:3.1e-21	.	.	.	.	.	.
PI D11_289	.	4664107	4665460	72-935[+]	.	.	.	.	.	.	.	.
PI D11_292	Pectin acetylesterase 6 {ECO:0000303|PubMed:25115560}	4666858	4670439	204-1502[+]	Pectin acetylesterase 6 {ECO:0000303|PubMed:25115560}	PF03283.10^PAE^Pectinacetylesterase^49-411^E:1.2e-156	sigP:1^20^0.842^YES	.	ENOG410XQKD^pectinacetylesterase	KEGG:ath:AT3G62060	GO:0005618^cellular_component^cell wall`GO:0005576^cellular_component^extracellular region`GO:0016787^molecular_function^hydrolase activity`GO:0071555^biological_process^cell wall organization	GO:0016787^molecular_function^hydrolase activity
PI D11_292	Pectin acetylesterase 6 {ECO:0000303|PubMed:25115560}	4666858	4670439	2-376[-]	.	.	.	.	.	.	.	.
PI D11_291	AarF domain-containing protein kinase 4	4671494	4676829	142-2019[+]	AarF domain-containing protein kinase 4	PF03109.13^ABC1^ABC1 family^289-403^E:4.8e-33	.	.	COG0661^Required, probably indirectly, for the hydroxylation of 2-octaprenylphenol to 2-octaprenyl-6-hydroxy-phenol, the fourth step in ubiquinone biosynthesis (By similarity)	KEGG:dre:799071`KO:K08869	GO:0005829^cellular_component^cytosol`GO:0016021^cellular_component^integral component of membrane`GO:0031966^cellular_component^mitochondrial membrane`GO:0005886^cellular_component^plasma membrane`GO:0004674^molecular_function^protein serine/threonine kinase activity`GO:0032836^biological_process^glomerular basement membrane development`GO:0072015^biological_process^glomerular visceral epithelia…	.
PI D11_342	.	4684578	4686668	1-2091[+]	.	.	.	.	.	.	.	.
PI D11_341	.	4759704	4760078	1-375[+]	Protein NIM1-INTERACTING 1	PF15699.2^NPR1_interact^NPR1 interacting^13-109^E:7.9e-19	.	.	ENOG4110700^NA	KEGG:ath:AT1G02450	GO:0005634^cellular_component^nucleus`GO:0042742^biological_process^defense response to bacterium`GO:0045892^biological_process^negative regulation of transcription, DNA-templated`GO:0010112^biological_process^regulation of systemic acquired resistance	GO:0010112^biological_process^regulation of systemic acquired resistance
PI D11_344	GDSL esterase/lipase At1g09390	4774511	4776776	1-1155[+]	GDSL esterase/lipase At1g09390	PF00657.19^Lipase_GDSL^GDSL-like Lipase/Acylhydrolase^54-365^E:4.6e-27	.	ExpAA=22.35^PredHel=1^Topology=i21-40o	ENOG410YG8Q^GDSL esterase lipase	KEGG:ath:AT1G09390	GO:0009570^cellular_component^chloroplast stroma`GO:0005576^cellular_component^extracellular region`GO:0016788^molecular_function^hydrolase activity, acting on ester bonds`GO:0016042^biological_process^lipid catabolic process	GO:0016788^molecular_function^hydrolase activity, acting on ester bonds
PI D11_345	.	4777869	4778847	1-378[+]	.	PF06108.9^DUF952^Protein of unknown function (DUF952)^14-108^E:5.8e-25	.	.	.	.	.	.
PI D11_340	ADP-ribosylation factor 2	4780490	4781166	.	.	.	.	.	.	COG1100^GTP-binding Protein	KEGG:osa:4339157`KO:K07937	GO:0005794^cellular_component^Golgi apparatus`GO:0005525^molecular_function^GTP binding`GO:0006886^biological_process^intracellular protein transport`GO:0006471^biological_process^protein ADP-ribosylation`GO:0007264^biological_process^small GTPase mediated signal transduction`GO:0016192^biological_process^vesicle-mediated transport
PI D11_343	Putative pentatricopeptide repeat-containing protein At1g02420	4781998	4783533	1-1536[+]	Putative pentatricopeptide repeat-containing protein At1g02420	PF13812.3^PPR_3^Pentatricopeptide repeat domain^173-218^E:0.00061`PF01535.17^PPR^PPR repeat^178-203^E:1.4`PF01535.17^PPR^PPR repeat^220-238^E:0.31`PF13041.3^PPR_2^PPR repeat family^223-254^E:9.6e-08`PF13812.3^PPR_3^Pentatricopeptide repeat domain^230-286^E:9.5e-12`PF12854.4^PPR_1^PPR repeat^237-269^E:3.3e-11`PF13041.3^PPR_2^PPR repeat family^240-287^E:2.5e-13`PF01535.17^PPR^PPR repeat^243-271^E:4…	.	.	ENOG410Z7Z7^Pentatricopeptide repeat-containing protein	KEGG:ath:AT1G02420	.	.
PI D11_346	.	4784939	4785265	1-327[+]	.	PF04043.12^PMEI^Plant invertase/pectin methylesterase inhibitor^23-81^E:8.6e-08	sigP:1^21^0.551^YES	.	.	.	.	GO:0004857^molecular_function^enzyme inhibitor activity
PI D11_311	Galactinol synthase 1	4792675	4796657	1-1434[+]	Galactinol synthase 1	PF01501.17^Glyco_transf_8^Glycosyl transferase family 8^170-412^E:4.2e-40	.	.	COG5597^Glycosyl Transferase	KEGG:ath:AT2G47180`KO:K18819	GO:0005737^cellular_component^cytoplasm`GO:0047216^molecular_function^inositol 3-alpha-galactosyltransferase activity`GO:0046872^molecular_function^metal ion binding`GO:0006012^biological_process^galactose metabolic process`GO:0009737^biological_process^response to abscisic acid`GO:0009409^biological_process^response to cold`GO:0009408^biological_process^response to heat`GO:0009644^biological_pro…	GO:0016757^molecular_function^transferase activity, transferring glycosyl groups
PI D11_316	.	4811395	4811595	.	.	.	.	.	.	.	.	.
PI D11_314	Serine/threonine-protein phosphatase 7 long form homolog	4811668	4813559	1-1182[+]	Serine/threonine-protein phosphatase 7 long form homolog	PF10536.6^PMD^Plant mobile domain^60-254^E:7.4e-45	.	.	ENOG410YHBV^Serine threonine-protein phosphatase 7 long form homolog	KEGG:ath:AT1G48120	GO:0046872^molecular_function^metal ion binding`GO:0004721^molecular_function^phosphoprotein phosphatase activity	.
PI D11_308	Transcription factor MYB108	4825995	4827065	1-882[+]	Transcription factor MYB108	PF00249.28^Myb_DNA-binding^Myb-like DNA-binding domain^23-69^E:9.1e-17`PF13921.3^Myb_DNA-bind_6^Myb-like DNA-binding domain^26-84^E:4.9e-12`PF00249.28^Myb_DNA-binding^Myb-like DNA-binding domain^76-119^E:9.6e-15`PF13921.3^Myb_DNA-bind_6^Myb-like DNA-binding domain^82-126^E:9.9e-06	.	.	COG5147^Myblike DNAbinding domain containing protein	KEGG:ath:AT3G06490`KO:K09422	GO:0005634^cellular_component^nucleus`GO:0003677^molecular_function^DNA binding`GO:0003700^molecular_function^transcription factor activity, sequence-specific DNA binding`GO:0006952^biological_process^defense response`GO:0009737^biological_process^response to abscisic acid`GO:0009723^biological_process^response to ethylene`GO:0009620^biological_process^response to fungus`GO:0009753^biological_pro…	.
PI D11_317	.	4840729	4842016	.	.	.	.	.	.	.	.	.
PI D11_313	.	4842065	4842442	1-378[+]	.	.	.	.	.	.	.	.
PI D11_312	.	4853145	4853660	1-516[+]	.	PF13456.3^RVT_3^Reverse transcriptase-like^17-136^E:1.5e-25	.	.	.	.	.	.
PI D11_309	.	4853955	4855042	1-1023[+]	Retrovirus-related Pol polyprotein from transposon TNT 1-94	PF14223.3^Retrotran_gag_2^gag-polypeptide of LTR copia-type^92-225^E:8.8e-21`PF13917.3^zf-CCHC_3^Zinc knuckle^273-307^E:0.018	.	.	.	.	GO:0004190^molecular_function^aspartic-type endopeptidase activity`GO:0004519^molecular_function^endonuclease activity`GO:0003676^molecular_function^nucleic acid binding`GO:0003964^molecular_function^RNA-directed DNA polymerase activity`GO:0008270^molecular_function^zinc ion binding`GO:0015074^biological_process^DNA integration	.
PI D11_315	.	4863433	4864097	1-636[+]	.	PF03372.20^Exo_endo_phos^Endonuclease/Exonuclease/phosphatase family^68-171^E:8e-07	.	.	.	.	.	.
PI D11_310	Probable WRKY transcription factor 23	4865655	4866959	1-939[+]	Probable WRKY transcription factor 23	PF03106.12^WRKY^WRKY DNA -binding domain^158-215^E:5.9e-26	.	.	ENOG410YRNP^Transcription factor	KEGG:ath:AT2G47260	GO:0005634^cellular_component^nucleus`GO:0043565^molecular_function^sequence-specific DNA binding`GO:0003700^molecular_function^transcription factor activity, sequence-specific DNA binding`GO:0009733^biological_process^response to auxin`GO:0009624^biological_process^response to nematode`GO:0006351^biological_process^transcription, DNA-templated	GO:0003700^molecular_function^transcription factor activity, sequence-specific DNA binding`GO:0043565^molecular_function^sequence-specific DNA binding`GO:0006355^biological_process^regulation of transcription, DNA-templated
PI D11_431	Serine/threonine-protein phosphatase 7 long form homolog	4890346	4892510	1-1830[+]	Serine/threonine-protein phosphatase 7 long form homolog	PF10536.6^PMD^Plant mobile domain^60-360^E:1.1e-57	.	.	ENOG410YHBV^Serine threonine-protein phosphatase 7 long form homolog	KEGG:ath:AT1G48120	GO:0046872^molecular_function^metal ion binding`GO:0004721^molecular_function^phosphoprotein phosphatase activity	.
PI D11_429	Pentatricopeptide repeat-containing protein At2g31400, chloroplastic	4893588	4897058	1-2589[+]	Pentatricopeptide repeat-containing protein At2g31400, chloroplastic	PF01535.17^PPR^PPR repeat^185-206^E:0.47`PF13041.3^PPR_2^PPR repeat family^215-262^E:4.9e-10`PF13812.3^PPR_3^Pentatricopeptide repeat domain^215-263^E:3.4e-10`PF01535.17^PPR^PPR repeat^219-247^E:1.7e-06`PF17177.1^PPR_long^Pentacotripeptide-repeat region of PROPR^232-352^E:6.3e-11`PF13041.3^PPR_2^PPR repeat family^249-297^E:1.3e-10`PF01535.17^PPR^PPR repeat^252-283^E:0.0041`PF13812.3^PPR_3^Pentatr…	.	.	ENOG410Z7Z7^Pentatricopeptide repeat-containing protein	KEGG:ath:AT2G31400	GO:0009507^cellular_component^chloroplast`GO:0003677^molecular_function^DNA binding`GO:0010019^biological_process^chloroplast-nucleus signaling pathway`GO:0031930^biological_process^mitochondria-nucleus signaling pathway	.
PI D11_422	Ribonucleases P/MRP protein subunit POP1	4910815	4915086	1-2529[+]	Ribonucleases P/MRP protein subunit POP1	PF06978.8^POP1^Ribonucleases P/MRP protein subunit POP1^126-183^E:4.1e-13`PF08170.9^POPLD^POPLD (NUC188) domain^489-565^E:1.4e-16	.	.	ENOG410XT8N^processing of precursor 1, ribonuclease P MRP subunit (S. cerevisiae)	KEGG:hsa:10940`KO:K01164	GO:0005615^cellular_component^extracellular space`GO:0005655^cellular_component^nucleolar ribonuclease P complex`GO:0005654^cellular_component^nucleoplasm`GO:0000172^cellular_component^ribonuclease MRP complex`GO:0044822^molecular_function^poly(A) RNA binding`GO:0000171^molecular_function^ribonuclease MRP activity`GO:0004526^molecular_function^ribonuclease P activity`GO:0010467^biological_process…	GO:0004526^molecular_function^ribonuclease P activity`GO:0001682^biological_process^tRNA 5'-leader removal`GO:0006396^biological_process^RNA processing
PI D11_423	Peptidyl-prolyl cis-trans isomerase CYP21-4	4917755	4921597	244-948[+]	Peptidyl-prolyl cis-trans isomerase CYP21-4	PF00160.18^Pro_isomerase^Cyclophilin type peptidyl-prolyl cis-trans isomerase/CLD^82-229^E:1.8e-31	.	ExpAA=22.83^PredHel=1^Topology=i21-43o	ENOG410XQB4^peptidylprolyl isomerase domain and WD	KEGG:ath:AT3G66654	GO:0005768^cellular_component^endosome`GO:0005794^cellular_component^Golgi apparatus`GO:0016021^cellular_component^integral component of membrane`GO:0005886^cellular_component^plasma membrane`GO:0005802^cellular_component^trans-Golgi network`GO:0042277^molecular_function^peptide binding`GO:0003755^molecular_function^peptidyl-prolyl cis-trans isomerase activity`GO:0006457^biological_process^protei…	GO:0003755^molecular_function^peptidyl-prolyl cis-trans isomerase activity`GO:0000413^biological_process^protein peptidyl-prolyl isomerization`GO:0006457^biological_process^protein folding
PI D11_424	Beta-carotene isomerase D27, chloroplastic	4922517	4924668	157-1002[+]	Beta-carotene isomerase D27, chloroplastic	PF13225.3^DUF4033^Domain of unknown function (DUF4033)^165-246^E:2.1e-34	.	.	.	.	GO:0009507^cellular_component^chloroplast`GO:0016859^molecular_function^cis-trans isomerase activity`GO:0005506^molecular_function^iron ion binding`GO:0010223^biological_process^secondary shoot formation`GO:1901601^biological_process^strigolactone biosynthetic process	.
PI D11_432	.	4932044	4941179	1-1662[+]	.	PF03087.11^DUF241^Arabidopsis protein of unknown function^46-273^E:4.4e-72`PF03087.11^DUF241^Arabidopsis protein of unknown function^326-550^E:4.8e-66	.	.	.	.	.	.
PI D11_428	.	4949271	4949954	1-684[+]	.	PF04043.12^PMEI^Plant invertase/pectin methylesterase inhibitor^79-220^E:3.9e-11	sigP:1^22^0.74^YES	.	.	.	.	GO:0004857^molecular_function^enzyme inhibitor activity
PI D11_426	.	4961342	4962025	1-684[+]	.	PF04043.12^PMEI^Plant invertase/pectin methylesterase inhibitor^79-220^E:1.9e-11	sigP:1^22^0.791^YES	.	.	.	.	GO:0004857^molecular_function^enzyme inhibitor activity
PI D11_427	.	4971975	4972652	1-678[+]	.	PF04043.12^PMEI^Plant invertase/pectin methylesterase inhibitor^77-218^E:9.5e-12	sigP:1^21^0.828^YES	.	.	.	.	GO:0004857^molecular_function^enzyme inhibitor activity
PI D11_425	ATP-dependent Clp protease proteolytic subunit 5, chloroplastic {ECO:0000303|PubMed:11299370}	4979059	4982594	192-1100[+]	ATP-dependent Clp protease proteolytic subunit 5, chloroplastic {ECO:0000303|PubMed:11299370}	PF00574.20^CLP_protease^Clp protease^108-285^E:2.9e-79	.	.	COG0740^Cleaves peptides in various proteins in a process that requires ATP hydrolysis. Has a chymotrypsin-like activity. Plays a major role in the degradation of misfolded proteins (By similarity)	KEGG:ath:AT1G02560`KO:K01358	GO:0009507^cellular_component^chloroplast`GO:0009941^cellular_component^chloroplast envelope`GO:0009570^cellular_component^chloroplast stroma`GO:0009534^cellular_component^chloroplast thylakoid`GO:0009840^cellular_component^chloroplastic endopeptidase Clp complex`GO:0009532^cellular_component^plastid stroma`GO:0009579^cellular_component^thylakoid`GO:0004252^molecular_function^serine-type endopept…	.
PI D11_430	Probable WRKY transcription factor 35	4984710	4986271	289-1092[+]	WRKY transcription factor 22	PF03106.12^WRKY^WRKY DNA -binding domain^54-111^E:2e-25	.	.	ENOG410YMDW^WRKY transcription factor	KEGG:ath:AT4G01250`KO:K13425	GO:0005634^cellular_component^nucleus`GO:0043565^molecular_function^sequence-specific DNA binding`GO:0003700^molecular_function^transcription factor activity, sequence-specific DNA binding`GO:0006952^biological_process^defense response`GO:0010150^biological_process^leaf senescence`GO:0010200^biological_process^response to chitin`GO:0006351^biological_process^transcription, DNA-templated	GO:0003700^molecular_function^transcription factor activity, sequence-specific DNA binding`GO:0043565^molecular_function^sequence-specific DNA binding`GO:0006355^biological_process^regulation of transcription, DNA-templated
PI D11_349	.	5013926	5014813	1-888[+]	.	.	.	ExpAA=112.18^PredHel=5^Topology=o42-64i85-107o131-153i166-188o257-279i	.	.	.	.
PI D11_357	.	5017740	5019505	82-1062[+]	.	.	sigP:1^19^0.578^YES	ExpAA=22.85^PredHel=1^Topology=i5-27o	.	.	.	.
PI D11_358	.	5020570	5022249	1-981[+]	.	.	sigP:1^19^0.643^YES	ExpAA=21.97^PredHel=1^Topology=i5-27o	.	.	.	.
PI D11_350	Calvin cycle protein CP12-2, chloroplastic	5034450	5034836	1-387[+]	Calvin cycle protein CP12-2, chloroplastic	PF02672.12^CP12^CP12 domain^59-127^E:6.6e-29	.	.	ENOG4112442^Calvin cycle protein	KEGG:ath:AT3G62410	GO:0009507^cellular_component^chloroplast`GO:0009570^cellular_component^chloroplast stroma`GO:0043234^cellular_component^protein complex`GO:0005507^molecular_function^copper ion binding`GO:0016151^molecular_function^nickel cation binding`GO:0071454^biological_process^cellular response to anoxia`GO:0070417^biological_process^cellular response to cold`GO:0034605^biological_process^cellular response…	.
PI D11_355	bZIP transcription factor 53 {ECO:0000303|PubMed:11906833}	5037042	5037470	1-429[+]	bZIP transcription factor 53 {ECO:0000303|PubMed:11906833}	PF07716.12^bZIP_2^Basic region leucine zipper^21-68^E:8.1e-09`PF00170.18^bZIP_1^bZIP transcription factor^23-80^E:4.9e-11	.	.	ENOG410YP2C^Ocs element-binding factor	KEGG:ath:AT3G62420	GO:0005634^cellular_component^nucleus`GO:0045735^molecular_function^nutrient reservoir activity`GO:0046982^molecular_function^protein heterodimerization activity`GO:0043565^molecular_function^sequence-specific DNA binding`GO:0003700^molecular_function^transcription factor activity, sequence-specific DNA binding`GO:0009267^biological_process^cellular response to starvation`GO:0006971^biological_pr…	GO:0003700^molecular_function^transcription factor activity, sequence-specific DNA binding`GO:0043565^molecular_function^sequence-specific DNA binding`GO:0006355^biological_process^regulation of transcription, DNA-templated
PI D11_353	Vacuolar protein sorting-associated protein 51 homolog	5044555	5048457	1-1269[+]	Vacuolar protein sorting-associated protein 51 homolog	PF08700.8^Vps51^Vps51/Vps67^43-128^E:2.2e-23`PF06148.8^COG2^COG (conserved oligomeric Golgi) complex component, COG2^45-160^E:9e-08`PF04124.9^Dor1^Dor1-like family^60-182^E:3.1e-11`PF15469.3^Sec5^Exocyst complex component Sec5^83-233^E:1.5e-11	.	.	ENOG410XPIF^vacuolar protein sorting 51 homolog (S. cerevisiae)	KEGG:dre:559339	GO:1990745^cellular_component^EARP complex`GO:0000938^cellular_component^GARP complex`GO:0055037^cellular_component^recycling endosome`GO:0030306^molecular_function^ADP-ribosylation factor binding`GO:0032456^biological_process^endocytic recycling`GO:0007030^biological_process^Golgi organization`GO:0048193^biological_process^Golgi vesicle transport`GO:0044241^biological_process^lipid digestion`GO:…	GO:0017119^cellular_component^Golgi transport complex
PI D11_352	Vacuolar protein sorting-associated protein 51 homolog	5064547	5066832	2-1096[+]	Vacuolar protein sorting-associated protein 51 homolog	.	.	.	ENOG410XPIF^vacuolar protein sorting 51 homolog (S. cerevisiae)	KEGG:hsa:738	GO:1990745^cellular_component^EARP complex`GO:0000938^cellular_component^GARP complex`GO:0005794^cellular_component^Golgi apparatus`GO:0016021^cellular_component^integral component of membrane`GO:0055037^cellular_component^recycling endosome`GO:0006914^biological_process^autophagy`GO:0032456^biological_process^endocytic recycling`GO:0006869^biological_process^lipid transport`GO:0015031^biological…	.
PI D11_354	Two-component response regulator-like APRR1	5068081	5068567	1-375[+]	Two-component response regulator-like APRR1	PF00072.21^Response_reg^Response regulator receiver domain^9-97^E:3.7e-16	.	.	COG5641^Transcription factor	KEGG:ath:AT5G61380`KO:K12127	GO:0005634^cellular_component^nucleus`GO:0003677^molecular_function^DNA binding`GO:0003700^molecular_function^transcription factor activity, sequence-specific DNA binding`GO:0007623^biological_process^circadian rhythm`GO:0010031^biological_process^circumnutation`GO:0009908^biological_process^flower development`GO:0010629^biological_process^negative regulation of gene expression`GO:0000160^biologi…	GO:0000160^biological_process^phosphorelay signal transduction system
PI D11_356	Histone-lysine N-methyltransferase ATX5	5070968	5072135	1-459[+]	Histone-lysine N-methyltransferase ATX5	.	.	.	COG2940^Histone-lysine N-methyltransferase`COG5141^phd finger	KEGG:ath:AT5G53430	GO:0005634^cellular_component^nucleus`GO:0009506^cellular_component^plasmodesma`GO:0018024^molecular_function^histone-lysine N-methyltransferase activity`GO:0008270^molecular_function^zinc ion binding`GO:0009294^biological_process^DNA mediated transformation	.
PI D11_351	DNA replication licensing factor MCM7	5081750	5087448	2-2227[+]	DNA replication licensing factor MCM7	PF14551.3^MCM_N^MCM N-terminal domain^37-182^E:2.1e-21`PF00493.20^MCM^MCM2/3/5 family^337-659^E:1.8e-132`PF01078.18^Mg_chelatase^Magnesium chelatase, subunit ChlI^448-510^E:7.1e-05	.	.	COG1241^dna replication licensing factor	KEGG:ath:AT4G02060`KO:K02210	GO:0005737^cellular_component^cytoplasm`GO:0042555^cellular_component^MCM complex`GO:0005634^cellular_component^nucleus`GO:0000347^cellular_component^THO complex`GO:0005524^molecular_function^ATP binding`GO:0003677^molecular_function^DNA binding`GO:0003678^molecular_function^DNA helicase activity`GO:0046872^molecular_function^metal ion binding`GO:0007049^biological_process^cell cycle`GO:0006270^b…	GO:0003677^molecular_function^DNA binding`GO:0005524^molecular_function^ATP binding`GO:0006260^biological_process^DNA replication
PI D11_397	.	5089643	5090571	1-420[+]	.	.	.	.	.	.	.	.
PI D11_396	Probable E3 ubiquitin ligase SUD1	5091270	5093434	106-768[+]	Probable E3 ubiquitin ligase SUD1	PF12906.4^RINGv^RING-variant domain^20-67^E:1.6e-13`PF12428.5^DUF3675^Protein of unknown function (DUF3675)^73-187^E:6.1e-32	.	ExpAA=41.43^PredHel=2^Topology=i136-153o168-187i	COG5183^(Membrane-Associated Ring finger (C3HC4))	KEGG:ath:AT4G34100`KO:K10661	GO:0016021^cellular_component^integral component of membrane`GO:0016874^molecular_function^ligase activity`GO:0004842^molecular_function^ubiquitin-protein transferase activity`GO:0008270^molecular_function^zinc ion binding`GO:0042335^biological_process^cuticle development`GO:0010143^biological_process^cutin biosynthetic process`GO:0008299^biological_process^isoprenoid biosynthetic process`GO:1900…	GO:0008270^molecular_function^zinc ion binding
PI D11_393	.	5098855	5099310	1-456[+]	.	PF14009.3^DUF4228^Domain of unknown function (DUF4228)^1-108^E:7e-21	.	.	.	.	.	.
PI D11_394	.	5167264	5169076	1-1209[+]	.	.	.	.	.	.	.	.
PI D11_395	DnaJ protein ERDJ3B	5180105	5185503	189-1319[+]	DnaJ protein ERDJ3B	PF00226.28^DnaJ^DnaJ domain^27-88^E:1.3e-28`PF01556.15^DnaJ_C^DnaJ C terminal domain^138-324^E:1.4e-31	sigP:1^23^0.667^YES	ExpAA=17.27^PredHel=1^Topology=i7-24o	COG0484^ATP binding to DnaK triggers the release of the substrate protein, thus completing the reaction cycle. Several rounds of ATP-dependent interactions between DnaJ, DnaK and GrpE are required for fully efficient folding. Also involved, together with DnaK and GrpE, in the DNA replication of plasmids through activation of initiation proteins (By similarity)	KEGG:ath:AT3G62600`KO:K09517	GO:0005783^cellular_component^endoplasmic reticulum`GO:0005788^cellular_component^endoplasmic reticulum lumen`GO:0005886^cellular_component^plasma membrane`GO:0052033^biological_process^pathogen-associated molecular pattern dependent induction by symbiont of host innate immune response`GO:0006457^biological_process^protein folding	.
PI D11_381	DnaJ protein ERDJ3B	5199148	5203939	254-1384[+]	DnaJ protein ERDJ3B	PF00226.28^DnaJ^DnaJ domain^27-88^E:1.3e-28`PF01556.15^DnaJ_C^DnaJ C terminal domain^138-323^E:2.3e-31	sigP:1^23^0.667^YES	ExpAA=17.27^PredHel=1^Topology=i7-24o	COG0484^ATP binding to DnaK triggers the release of the substrate protein, thus completing the reaction cycle. Several rounds of ATP-dependent interactions between DnaJ, DnaK and GrpE are required for fully efficient folding. Also involved, together with DnaK and GrpE, in the DNA replication of plasmids through activation of initiation proteins (By similarity)	KEGG:ath:AT3G62600`KO:K09517	GO:0005783^cellular_component^endoplasmic reticulum`GO:0005788^cellular_component^endoplasmic reticulum lumen`GO:0005886^cellular_component^plasma membrane`GO:0052033^biological_process^pathogen-associated molecular pattern dependent induction by symbiont of host innate immune response`GO:0006457^biological_process^protein folding	.
PI D11_374	Myb-related protein P	5242729	5245833	1-1218[+]	Myb-related protein P	PF00249.28^Myb_DNA-binding^Myb-like DNA-binding domain^39-86^E:4.6e-15`PF13921.3^Myb_DNA-bind_6^Myb-like DNA-binding domain^42-101^E:1.3e-11`PF00249.28^Myb_DNA-binding^Myb-like DNA-binding domain^92-136^E:2.8e-16`PF13921.3^Myb_DNA-bind_6^Myb-like DNA-binding domain^95-141^E:2.6e-09	.	.	COG5147^Myblike DNAbinding domain containing protein	.	GO:0005634^cellular_component^nucleus`GO:0003677^molecular_function^DNA binding`GO:0006355^biological_process^regulation of transcription, DNA-templated`GO:0006351^biological_process^transcription, DNA-templated	.
PI D11_375	.	5261708	5263824	107-919[+]	.	.	.	.	.	.	.	.
PI D11_378	.	5265490	5265732	.	.	.	.	.	.	.	.	.
PI D11_377	Probable protein disulfide-isomerase A6	5266435	5269202	1-1071[+]	Probable protein disulfide-isomerase A6	PF00085.17^Thioredoxin^Thioredoxin^24-127^E:2.9e-29`PF00085.17^Thioredoxin^Thioredoxin^142-245^E:7.5e-32`PF13098.3^Thioredoxin_2^Thioredoxin-like domain^157-242^E:3.7e-07`PF07749.9^ERp29^Endoplasmic reticulum protein ERp29, C-terminal domain^263-355^E:6e-22	sigP:1^21^0.953^YES	ExpAA=15.51^PredHel=1^Topology=i5-27o	.	.	GO:0005788^cellular_component^endoplasmic reticulum lumen`GO:0003756^molecular_function^protein disulfide isomerase activity`GO:0045454^biological_process^cell redox homeostasis	GO:0045454^biological_process^cell redox homeostasis`GO:0005783^cellular_component^endoplasmic reticulum
PI D11_380	.	5269825	5271498	1-783[+]	.	.	.	.	.	.	.	.
PI D11_379	.	5274027	5275190	1-1164[+]	.	PF07816.8^DUF1645^Protein of unknown function (DUF1645)^127-355^E:2.1e-52	.	.	.	.	.	.
PI D11_376	Phosphoribosylformylglycinamidine cyclo-ligase, chloroplastic	5276610	5279503	1-1242[+]	Phosphoribosylformylglycinamidine cyclo-ligase, chloroplastic/mitochondrial	PF00586.21^AIRS^AIR synthase related protein, N-terminal domain^129-235^E:3.5e-15`PF02769.19^AIRS_C^AIR synthase related protein, C-terminal domain^248-410^E:1.1e-37	.	.	.	.	GO:0009507^cellular_component^chloroplast`GO:0005739^cellular_component^mitochondrion`GO:0005524^molecular_function^ATP binding`GO:0004641^molecular_function^phosphoribosylformylglycinamidine cyclo-ligase activity`GO:0006189^biological_process^'de novo' IMP biosynthetic process	.
PI D11_483	CTP synthase	5280639	5287558	1-1686[+]	CTP synthase	PF06418.11^CTP_synth_N^CTP synthase N-terminus^2-272^E:7.9e-126`PF00117.25^GATase^Glutamine amidotransferase class-I^309-543^E:3.2e-55`PF07722.10^Peptidase_C26^Peptidase C26^385-527^E:1.7e-05	.	.	COG0504^Catalyzes the ATP-dependent amination of UTP to CTP with either L-glutamine or ammonia as the source of nitrogen (By similarity)	KEGG:ddi:DDB_G0280567`KO:K01937	GO:0005524^molecular_function^ATP binding`GO:0003883^molecular_function^CTP synthase activity`GO:0044210^biological_process^'de novo' CTP biosynthetic process`GO:0006241^biological_process^CTP biosynthetic process`GO:0006541^biological_process^glutamine metabolic process`GO:0008654^biological_process^phospholipid biosynthetic process`GO:0019856^biological_process^pyrimidine nucleobase biosyntheti…	GO:0003883^molecular_function^CTP synthase activity`GO:0006221^biological_process^pyrimidine nucleotide biosynthetic process`GO:0016787^molecular_function^hydrolase activity`GO:0006541^biological_process^glutamine metabolic process
PI D11_486	.	5294052	5294859	1-492[+]	.	.	.	.	.	.	.	.
PI D11_485	Probable ribosome biogenesis protein RLP24	5306384	5307511	1-507[+]	Probable ribosome biogenesis protein RLP24	PF01246.17^Ribosomal_L24e^Ribosomal protein L24e^1-65^E:3.6e-34	.	.	COG2075^Ribosomal protein	KEGG:ath:AT2G44860`KO:K02896	GO:0022625^cellular_component^cytosolic large ribosomal subunit`GO:0005730^cellular_component^nucleolus`GO:0042254^biological_process^ribosome biogenesis	.
PI D11_489	Ubiquitin carboxyl-terminal hydrolase 6	5308681	5310162	1-315[+]	Ubiquitin carboxyl-terminal hydrolase 6	PF07798.8^DUF1640^Protein of unknown function (DUF1640)^17-61^E:5.4e-09	.	.	ENOG410XP96^ubiquitin thiolesterase activity	.	GO:0009506^cellular_component^plasmodesma`GO:0005516^molecular_function^calmodulin binding`GO:0008234^molecular_function^cysteine-type peptidase activity`GO:0036459^molecular_function^thiol-dependent ubiquitinyl hydrolase activity`GO:0016579^biological_process^protein deubiquitination`GO:0006511^biological_process^ubiquitin-dependent protein catabolic process	.
PI D11_490	Zinc finger protein 6	5314912	5315771	1-591[+]	Zinc finger protein 6	PF13912.3^zf-C2H2_6^C2H2-type zinc finger^47-71^E:7.8e-05`PF13894.3^zf-C2H2_4^C2H2-type zinc finger^47-69^E:0.00038	.	.	ENOG4111859^NA	KEGG:ath:AT1G67030	GO:0022626^cellular_component^cytosolic ribosome`GO:0046872^molecular_function^metal ion binding`GO:0003700^molecular_function^transcription factor activity, sequence-specific DNA binding`GO:0044212^molecular_function^transcription regulatory region DNA binding`GO:0009736^biological_process^cytokinin-activated signaling pathway`GO:0009740^biological_process^gibberellic acid mediated signaling pat…	GO:0046872^molecular_function^metal ion binding
PI D11_488	.	5353725	5354852	1-1128[+]	.	.	.	.	.	.	.	.
PI D11_487	.	5355336	5355716	1-381[+]	.	.	.	.	.	.	.	.
PI D11_482	Importin subunit alpha-1 {ECO:0000305}	5360683	5364336	266-1870[+]	Importin subunit alpha-1 {ECO:0000305}	PF01749.17^IBB^Importin beta binding domain^12-99^E:2.1e-25`PF00514.20^Arm^Armadillo/beta-catenin-like repeat^110-150^E:1.8e-10`PF13646.3^HEAT_2^HEAT repeats^123-192^E:8.6e-07`PF13513.3^HEAT_EZ^HEAT-like repeat^135-190^E:8.6e-09`PF00514.20^Arm^Armadillo/beta-catenin-like repeat^153-191^E:8.3e-12`PF02985.19^HEAT^HEAT repeat^165-191^E:0.00019`PF00514.20^Arm^Armadillo/beta-catenin-like repeat^194-23…	.	.	COG5064^importin subunit alpha	KEGG:ath:AT3G06720	GO:0005618^cellular_component^cell wall`GO:0005829^cellular_component^cytosol`GO:0005635^cellular_component^nuclear envelope`GO:0005643^cellular_component^nuclear pore`GO:0005730^cellular_component^nucleolus`GO:0005654^cellular_component^nucleoplasm`GO:0008139^molecular_function^nuclear localization sequence binding`GO:0008565^molecular_function^protein transporter activity`GO:0006607^biological_…	GO:0008565^molecular_function^protein transporter activity`GO:0006606^biological_process^protein import into nucleus`GO:0005634^cellular_component^nucleus`GO:0005737^cellular_component^cytoplasm`GO:0005515^molecular_function^protein binding
PI D11_481	GATA transcription factor 17	5367403	5373655	103-411[-]	.	.	sigP:1^25^0.778^YES	.	.	.	.	.
PI D11_481	GATA transcription factor 17	5367403	5373655	188-547[+]	GATA transcription factor 16	PF00320.24^GATA^GATA zinc finger^16-50^E:7.4e-17	.	.	COG5641^Transcription factor	KEGG:ath:AT5G49300	GO:0005634^cellular_component^nucleus`GO:0005667^cellular_component^transcription factor complex`GO:0003682^molecular_function^chromatin binding`GO:0000977^molecular_function^RNA polymerase II regulatory region sequence-specific DNA binding`GO:0001085^molecular_function^RNA polymerase II transcription factor binding`GO:0003700^molecular_function^transcription factor activity, sequence-specific DN…	GO:0003700^molecular_function^transcription factor activity, sequence-specific DNA binding`GO:0008270^molecular_function^zinc ion binding`GO:0043565^molecular_function^sequence-specific DNA binding`GO:0006355^biological_process^regulation of transcription, DNA-templated
PI D11_484	.	5376511	5376984	1-339[+]	.	.	.	.	.	.	.	.
PI D11_480	.	5379601	5380059	.	.	.	.	.	.	.	.	.
PI D11_448	Ras-related protein RABA1f	5396831	5397016	.	.	.	.	.	.	COG1100^GTP-binding Protein	KEGG:ath:AT5G60860	GO:0005622^cellular_component^intracellular`GO:0005886^cellular_component^plasma membrane`GO:0005525^molecular_function^GTP binding`GO:0015031^biological_process^protein transport`GO:0007264^biological_process^small GTPase mediated signal transduction
PI D11_447	Histone H1	5397881	5398695	1-543[+]	Histone H1	PF00538.16^Linker_histone^linker histone H1 and H5 family^25-92^E:2e-19	.	.	ENOG410XYG5^histone h1	.	GO:0000786^cellular_component^nucleosome`GO:0005634^cellular_component^nucleus`GO:0003677^molecular_function^DNA binding`GO:0006334^biological_process^nucleosome assembly	GO:0003677^molecular_function^DNA binding`GO:0006334^biological_process^nucleosome assembly`GO:0000786^cellular_component^nucleosome`GO:0005634^cellular_component^nucleus
PI D11_445	.	5400955	5401383	1-429[+]	.	.	.	.	.	.	.	.
PI D11_446	Uncharacterized protein At5g01610	5462344	5462811	1-468[+]	Uncharacterized protein At5g01610	PF04398.9^DUF538^Protein of unknown function, DUF538^27-132^E:1.5e-36	sigP:1^21^0.854^YES	.	ENOG4110611^Protein of unknown function, DUF538	KEGG:ath:AT5G01610	.	.
PI D11_450	Poly [ADP-ribose] polymerase 2	5470466	5477018	1-2112[+]	Poly [ADP-ribose] polymerase 2	PF02037.24^SAP^SAP domain^46-78^E:2.2e-08`PF05406.12^WGR^WGR domain^217-296^E:1.8e-25`PF02877.11^PARP_reg^Poly(ADP-ribose) polymerase, regulatory domain^335-491^E:1.2e-36`PF00644.17^PARP^Poly(ADP-ribose) polymerase catalytic domain^494-699^E:9.9e-70	.	.	ENOG410XP18^Poly (ADP-ribose) polymerase	KEGG:ath:AT4G02390`KO:K10798	GO:0005737^cellular_component^cytoplasm`GO:0005634^cellular_component^nucleus`GO:0003677^molecular_function^DNA binding`GO:0003910^molecular_function^DNA ligase (ATP) activity`GO:0003950^molecular_function^NAD+ ADP-ribosyltransferase activity`GO:0051103^biological_process^DNA ligation involved in DNA repair`GO:0006303^biological_process^double-strand break repair via nonhomologous end joining`GO:…	GO:0003950^molecular_function^NAD+ ADP-ribosyltransferase activity`GO:0006471^biological_process^protein ADP-ribosylation
PI D11_449	Gamma-tubulin complex component 4	5481734	5488020	70-2301[+]	Gamma-tubulin complex component 4	PF04130.10^Spc97_Spc98^Spc97 / Spc98 family^4-639^E:1.4e-112	.	.	ENOG410XPES^Tubulin, gamma complex associated protein 4	KEGG:ath:AT3G53760`KO:K16571	GO:0000923^cellular_component^equatorial microtubule organizing center`GO:0000930^cellular_component^gamma-tubulin complex`GO:0005874^cellular_component^microtubule`GO:0009506^cellular_component^plasmodesma`GO:0005819^cellular_component^spindle`GO:0000922^cellular_component^spindle pole`GO:0043015^molecular_function^gamma-tubulin binding`GO:0005200^molecular_function^structural constituent of cyt…	GO:0000226^biological_process^microtubule cytoskeleton organization`GO:0090063^biological_process^positive regulation of microtubule nucleation`GO:0000922^cellular_component^spindle pole`GO:0005815^cellular_component^microtubule organizing center
PI D11_414	Blue-light photoreceptor PHR2	5489652	5492112	134-1522[+]	Blue-light photoreceptor PHR2	PF00875.15^DNA_photolyase^DNA photolyase^126-283^E:5.1e-43	.	.	COG0415^deoxyribo-dipyrimidine photolyase	KEGG:ath:AT2G47590	GO:0009881^molecular_function^photoreceptor activity`GO:0018298^biological_process^protein-chromophore linkage	.
PI D11_418	Magnesium/proton exchanger 1	5492343	5495864	1-1680[+]	Magnesium/proton exchanger 1	PF01699.21^Na_Ca_ex^Sodium/calcium exchanger protein^46-218^E:1.2e-28`PF01699.21^Na_Ca_ex^Sodium/calcium exchanger protein^371-534^E:2.2e-22	.	ExpAA=214.44^PredHel=9^Topology=o43-65i126-148o168-190i197-219o369-391i396-418o438-460i481-500o515-537i	ENOG410XPJP^Solute carrier family 8 sodium calcium exchanger member	KEGG:osa:4351058`KO:K03452	GO:0016021^cellular_component^integral component of membrane`GO:0005774^cellular_component^vacuolar membrane`GO:0006811^biological_process^ion transport`GO:0055085^biological_process^transmembrane transport	GO:0055085^biological_process^transmembrane transport`GO:0016021^cellular_component^integral component of membrane
PI D11_419	60S ribosomal protein L22-2	5507726	5508950	77-451[+]	60S ribosomal protein L22-2	PF01776.14^Ribosomal_L22e^Ribosomal L22e protein family^14-122^E:5.5e-47	.	.	ENOG4111UVJ^Ribosomal protein	KEGG:ath:AT3G05560`KO:K02891	GO:0005829^cellular_component^cytosol`GO:0022625^cellular_component^cytosolic large ribosomal subunit`GO:0022626^cellular_component^cytosolic ribosome`GO:0005730^cellular_component^nucleolus`GO:0005886^cellular_component^plasma membrane`GO:0009506^cellular_component^plasmodesma`GO:0003735^molecular_function^structural constituent of ribosome`GO:0006412^biological_process^translation	GO:0003735^molecular_function^structural constituent of ribosome`GO:0006412^biological_process^translation`GO:0005622^cellular_component^intracellular`GO:0005840^cellular_component^ribosome
PI D11_416	Caffeoylshikimate esterase	5514145	5517214	175-576[+]	Caffeoylshikimate esterase	PF12146.5^Hydrolase_4^Serine aminopeptidase, S33^31-101^E:2.6e-19	.	.	COG2267^alpha beta hydrolase fold	KEGG:ath:AT1G52760`KO:K18368	GO:0005886^cellular_component^plasma membrane`GO:0009506^cellular_component^plasmodesma`GO:0003846^molecular_function^2-acylglycerol O-acyltransferase activity`GO:0090430^molecular_function^caffeoyl-CoA: alcohol caffeoyl transferase activity`GO:0016787^molecular_function^hydrolase activity`GO:0004622^molecular_function^lysophospholipase activity`GO:0009809^biological_process^lignin biosynthetic p…	.
PI D11_416	Caffeoylshikimate esterase	5514145	5517214	350-1258[+]	Caffeoylshikimate esterase	PF12146.5^Hydrolase_4^Serine aminopeptidase, S33^50-228^E:2.4e-40	.	.	COG2267^alpha beta hydrolase fold	KEGG:ath:AT1G52760`KO:K18368	GO:0005886^cellular_component^plasma membrane`GO:0009506^cellular_component^plasmodesma`GO:0003846^molecular_function^2-acylglycerol O-acyltransferase activity`GO:0090430^molecular_function^caffeoyl-CoA: alcohol caffeoyl transferase activity`GO:0016787^molecular_function^hydrolase activity`GO:0004622^molecular_function^lysophospholipase activity`GO:0009809^biological_process^lignin biosynthetic p…	.
PI D11_420	UDP-glucuronic acid decarboxylase 2	5519048	5522800	145-1473[+]	UDP-glucuronic acid decarboxylase 2	PF04321.14^RmlD_sub_bind^RmlD substrate binding domain^119-381^E:3.8e-10`PF01370.18^Epimerase^NAD dependent epimerase/dehydratase family^120-353^E:1.2e-45`PF02719.12^Polysacc_synt_2^Polysaccharide biosynthesis protein^120-231^E:0.00012`PF01073.16^3Beta_HSD^3-beta hydroxysteroid dehydrogenase/isomerase family^121-273^E:8.5e-12`PF16363.2^GDP_Man_Dehyd^GDP-mannose 4,6 dehydratase^122-414^E:5.8e-60`P…	.	ExpAA=20.63^PredHel=1^Topology=i43-62o	COG0451^Nad-dependent epimerase dehydratase	KEGG:ath:AT3G62830`KO:K08678	GO:0005768^cellular_component^endosome`GO:0005794^cellular_component^Golgi apparatus`GO:0032580^cellular_component^Golgi cisterna membrane`GO:0000139^cellular_component^Golgi membrane`GO:0016021^cellular_component^integral component of membrane`GO:0016020^cellular_component^membrane`GO:0005886^cellular_component^plasma membrane`GO:0005802^cellular_component^trans-Golgi network`GO:0008460^molecula…	GO:0003824^molecular_function^catalytic activity`GO:0050662^molecular_function^coenzyme binding`GO:0003854^molecular_function^3-beta-hydroxy-delta5-steroid dehydrogenase activity`GO:0016616^molecular_function^oxidoreductase activity, acting on the CH-OH group of donors, NAD or NADP as acceptor`GO:0006694^biological_process^steroid biosynthetic process`GO:0055114^biological_process^oxidation-reduc…
PI D11_417	.	5528123	5531713	1-2496[+]	.	.	.	.	.	.	.	.
PI D11_415	Serine/arginine-rich-splicing factor SR34	5558715	5563278	124-1059[+]	Serine/arginine-rich-splicing factor SR34	PF00076.19^RRM_1^RNA recognition motif. (a.k.a. RRM, RBD, or RNP domain)^9-76^E:4e-18`PF00076.19^RRM_1^RNA recognition motif. (a.k.a. RRM, RBD, or RNP domain)^111-173^E:2.7e-10	.	.	COG0724^Rna-binding protein	KEGG:ath:AT1G02840`KO:K12890	GO:0035061^cellular_component^interchromatin granule`GO:0016607^cellular_component^nuclear speck`GO:0005634^cellular_component^nucleus`GO:0005681^cellular_component^spliceosomal complex`GO:0000166^molecular_function^nucleotide binding`GO:0003723^molecular_function^RNA binding`GO:0006397^biological_process^mRNA processing`GO:0008380^biological_process^RNA splicing	GO:0003676^molecular_function^nucleic acid binding
PI D11_421	.	5570115	5570697	1-462[+]	.	PF02160.12^Peptidase_A3^Cauliflower mosaic virus peptidase (A3)^117-153^E:4.9e-06	.	.	.	.	.	GO:0004190^molecular_function^aspartic-type endopeptidase activity`GO:0006508^biological_process^proteolysis
PI D11_536	E3 ubiquitin-protein ligase BAH1	5597868	5599039	3-629[+]	E3 ubiquitin-protein ligase BAH1	.	.	.	ENOG4110S99^E3 ubiquitin-protein ligase BAH1-like	KEGG:ath:AT1G02860`KO:K16275	GO:0016607^cellular_component^nuclear speck`GO:0005634^cellular_component^nucleus`GO:0005886^cellular_component^plasma membrane`GO:0016874^molecular_function^ligase activity`GO:0061630^molecular_function^ubiquitin protein ligase activity`GO:0004842^molecular_function^ubiquitin-protein transferase activity`GO:0008270^molecular_function^zinc ion binding`GO:0042742^biological_process^defense respons…	.
PI D11_537	ABC transporter C family member 4	5599731	5605982	1-4521[+]	ABC transporter C family member 4	PF00664.20^ABC_membrane^ABC transporter transmembrane region^327-593^E:5e-27`PF00005.24^ABC_tran^ABC transporter^658-791^E:1.5e-21`PF00664.20^ABC_membrane^ABC transporter transmembrane region^980-1192^E:2.6e-28`PF00005.24^ABC_tran^ABC transporter^1281-1429^E:1e-28	.	ExpAA=351.05^PredHel=15^Topology=o47-69i98-120o135-154i170-192o203-220i327-349o364-386i461-483o550-572i942-964o984-1006i1055-1077o1081-1098i1168-1190o1205-1227i	COG1132^(ABC) transporter	KEGG:ath:AT2G47800	GO:0005794^cellular_component^Golgi apparatus`GO:0016021^cellular_component^integral component of membrane`GO:0000325^cellular_component^plant-type vacuole`GO:0005886^cellular_component^plasma membrane`GO:0009506^cellular_component^plasmodesma`GO:0005774^cellular_component^vacuolar membrane`GO:0005773^cellular_component^vacuole`GO:0005524^molecular_function^ATP binding`GO:0042626^molecular_functi…	GO:0005524^molecular_function^ATP binding`GO:0042626^molecular_function^ATPase activity, coupled to transmembrane movement of substances`GO:0006810^biological_process^transport`GO:0055085^biological_process^transmembrane transport`GO:0016021^cellular_component^integral component of membrane`GO:0016887^molecular_function^ATPase activity
PI D11_540	BTB/POZ domain-containing protein At5g41330	5613954	5615802	1-321[+]	BTB/POZ domain-containing protein At5g41330	.	.	.	ENOG410XSWI^Potassium channel tetramerisation domain containing 3	KEGG:ath:AT5G41330	GO:0051260^biological_process^protein homooligomerization`GO:0016567^biological_process^protein ubiquitination	.
PI D11_544	.	5626479	5627304	1-417[+]	.	.	.	.	.	.	.	.
PI D11_541	.	5634293	5634974	1-468[+]	.	PF12109.5^CXCR4_N^CXCR4 Chemokine receptor N terminal^7-22^E:0.0042`PF14111.3^DUF4283^Domain of unknown function (DUF4283)^66-117^E:1.8e-08	.	.	.	.	.	GO:0019955^molecular_function^cytokine binding
PI D11_539	ATPase family AAA domain-containing protein 1	5640043	5649586	3-3773[+]	ATPase family AAA domain-containing protein 1-A	PF05496.9^RuvB_N^Holliday junction DNA helicase ruvB N-terminus^990-1060^E:0.00015`PF00004.26^AAA^ATPase family associated with various cellular activities (AAA)^992-1121^E:9.7e-37	.	.	COG0464^Aaa atpase	KEGG:dre:368672	GO:0030054^cellular_component^cell junction`GO:0005777^cellular_component^peroxisome`GO:0045211^cellular_component^postsynaptic membrane`GO:0005524^molecular_function^ATP binding`GO:0008568^molecular_function^microtubule-severing ATPase activity	GO:0009378^molecular_function^four-way junction helicase activity`GO:0006281^biological_process^DNA repair`GO:0006310^biological_process^DNA recombination`GO:0005524^molecular_function^ATP binding
PI D11_538	Putative ribonuclease H protein At1g65750	5671089	5671577	1-489[+]	Putative ribonuclease H protein At1g65750	PF13456.3^RVT_3^Reverse transcriptase-like^6-126^E:2e-20	.	.	.	.	GO:0046872^molecular_function^metal ion binding`GO:0003676^molecular_function^nucleic acid binding`GO:0004523^molecular_function^RNA-DNA hybrid ribonuclease activity	.
PI D11_545	.	5678592	5678928	.	.	.	.	.	.	.	.	.
PI D11_543	.	5683588	5687313	.	.	.	.	.	.	.	.	.
PI D11_542	.	5687315	5687563	.	.	.	.	.	.	.	.	.
PI D11_464	.	5689535	5689744	.	.	.	.	.	.	.	.	.
PI D11_463	Putative ribonuclease H protein At1g65750	5689799	5690827	1-903[+]	Putative ribonuclease H protein At1g65750	PF13966.3^zf-RVT^zinc-binding in reverse transcriptase^84-176^E:2.8e-17`PF13456.3^RVT_3^Reverse transcriptase-like^236-300^E:6.4e-08	.	.	.	.	GO:0046872^molecular_function^metal ion binding`GO:0003676^molecular_function^nucleic acid binding`GO:0004523^molecular_function^RNA-DNA hybrid ribonuclease activity	.
PI D11_453	Xyloglucan 6-xylosyltransferase 2	5693246	5697949	1433-1744[-]	.	.	.	.	.	.	.	.
PI D11_453	Xyloglucan 6-xylosyltransferase 2	5693246	5697949	1-1536[+]	Xyloglucan 6-xylosyltransferase 2	PF05637.9^Glyco_transf_34^galactosyl transferase GMA12/MNN10 family^117-355^E:4.5e-72	.	ExpAA=19.44^PredHel=1^Topology=i21-40o	ENOG410XSJS^glycosyltransferase	KEGG:ath:AT4G02500`KO:K08238	GO:0005768^cellular_component^endosome`GO:0005794^cellular_component^Golgi apparatus`GO:0000139^cellular_component^Golgi membrane`GO:0016021^cellular_component^integral component of membrane`GO:0005802^cellular_component^trans-Golgi network`GO:0035252^molecular_function^UDP-xylosyltransferase activity`GO:0033843^molecular_function^xyloglucan 6-xylosyltransferase activity`GO:0000271^biological_pro…	GO:0016757^molecular_function^transferase activity, transferring glycosyl groups`GO:0016021^cellular_component^integral component of membrane
PI D11_459	Protein RALF-like 33	5698473	5698820	1-348[+]	Protein RALF-like 33	PF05498.8^RALF^Rapid ALkalinization Factor (RALF)^54-114^E:4.8e-31	sigP:1^29^0.83^YES	ExpAA=20.34^PredHel=1^Topology=i7-29o	ENOG410Z3VJ^Cell signaling peptide that may regulate plant stress, growth, and development. Mediates a rapid alkalinization of extracellular space by mediating a transient increase in the cytoplasmic Ca(2 ) concentration leading to a calcium-dependent signaling events through a cell surface receptor and a concomitant activation of some intracellular mitogen-activated protein kinases (By similarit…	KEGG:ath:AT4G15800	GO:0048046^cellular_component^apoplast`GO:0005622^cellular_component^intracellular`GO:0009505^cellular_component^plant-type cell wall`GO:0009506^cellular_component^plasmodesma`GO:0005179^molecular_function^hormone activity`GO:0004871^molecular_function^signal transducer activity`GO:0019722^biological_process^calcium-mediated signaling`GO:0007267^biological_process^cell-cell signaling	.
PI D11_457	Protein LOW PSII ACCUMULATION 1, chloroplastic	5699967	5704369	36-1364[+]	Protein LOW PSII ACCUMULATION 1, chloroplastic	PF07719.14^TPR_2^Tetratricopeptide repeat^64-96^E:3e-05`PF13181.3^TPR_8^Tetratricopeptide repeat^64-96^E:0.0022`PF13432.3^TPR_16^Tetratricopeptide repeat^69-129^E:0.00015`PF13174.3^TPR_6^Tetratricopeptide repeat^103-131^E:0.22`PF11998.5^DUF3493^Protein of unknown function (DUF3493)^172-249^E:3.3e-24	.	ExpAA=42.92^PredHel=2^Topology=i191-213o228-247i	ENOG410YYDP^Protein of unknown function (DUF3493)	KEGG:ath:AT1G02910	GO:0009507^cellular_component^chloroplast`GO:0009535^cellular_component^chloroplast thylakoid membrane`GO:0016021^cellular_component^integral component of membrane`GO:0010270^biological_process^photosystem II oxygen evolving complex assembly	GO:0005515^molecular_function^protein binding
PI D11_451	Putative indole-3-acetic acid-amido synthetase GH3.9	5709581	5713036	3-1856[+]	Putative indole-3-acetic acid-amido synthetase GH3.9	PF03321.10^GH3^GH3 auxin-responsive promoter^38-590^E:1.6e-195	.	.	ENOG410YD5G^Indole-3-acetic acid-amido synthetase	KEGG:ath:AT2G47750`KO:K14487	GO:0009941^cellular_component^chloroplast envelope`GO:0016874^molecular_function^ligase activity	.
PI D11_462	.	5723151	5724185	1-759[+]	.	.	.	.	.	.	.	.
PI D11_461	Desiccation-related protein PCC13-62	5731948	5733115	1-849[+]	Desiccation-related protein PCC13-62	PF13668.3^Ferritin_2^Ferritin-like domain^35-179^E:1.7e-23	.	ExpAA=44.89^PredHel=2^Topology=i20-42o130-152i	.	.	.	.
PI D11_454	Serine/threonine-protein phosphatase 7 long form homolog	5736373	5737511	1-903[+]	Serine/threonine-protein phosphatase 7 long form homolog	PF10536.6^PMD^Plant mobile domain^8-201^E:2.5e-26	.	.	ENOG410YHBV^Serine threonine-protein phosphatase 7 long form homolog	KEGG:ath:AT1G48120	GO:0046872^molecular_function^metal ion binding`GO:0004721^molecular_function^phosphoprotein phosphatase activity	.
PI D11_455	.	5737536	5738059	.	.	.	.	.	.	.	.	.
PI D11_466	Dephospho-CoA kinase	5754419	5756296	1-390[+]	Dephospho-CoA kinase	PF01121.17^CoaE^Dephospho-CoA kinase^79-118^E:2.5e-07	.	.	COG0237^Catalyzes the phosphorylation of the 3'-hydroxyl group of dephosphocoenzyme A to form coenzyme A (By similarity)	KEGG:ath:AT2G27490`KO:K00859	GO:0009507^cellular_component^chloroplast`GO:0005777^cellular_component^peroxisome`GO:0005773^cellular_component^vacuole`GO:0005524^molecular_function^ATP binding`GO:0004140^molecular_function^dephospho-CoA kinase activity`GO:0015937^biological_process^coenzyme A biosynthetic process	GO:0004140^molecular_function^dephospho-CoA kinase activity`GO:0005524^molecular_function^ATP binding`GO:0015937^biological_process^coenzyme A biosynthetic process
PI D11_460	Glutathione S-transferase F13	5759067	5760195	1-660[+]	Glutathione S-transferase F13	PF02798.17^GST_N^Glutathione S-transferase, N-terminal domain^1-76^E:9.8e-19`PF13417.3^GST_N_3^Glutathione S-transferase, N-terminal domain^5-80^E:1.2e-14`PF13409.3^GST_N_2^Glutathione S-transferase, N-terminal domain^11-76^E:2.6e-07`PF00043.22^GST_C^Glutathione S-transferase, C-terminal domain^110-203^E:1.5e-17`PF14497.3^GST_C_3^Glutathione S-transferase, C-terminal domain^137-207^E:2.2e-06	.	.	COG0625^glutathione Stransferase	KEGG:ath:AT3G62760`KO:K00799	GO:0005737^cellular_component^cytoplasm`GO:0005829^cellular_component^cytosol`GO:0004364^molecular_function^glutathione transferase activity`GO:0006749^biological_process^glutathione metabolic process`GO:0009636^biological_process^response to toxic substance`GO:0009407^biological_process^toxin catabolic process	GO:0005515^molecular_function^protein binding
PI D11_458	Autophagy-related protein 18a	5761963	5765441	2-1240[+]	Autophagy-related protein 18a	PF00400.29^WD40^WD domain, G-beta repeat^234-260^E:0.08`PF00400.29^WD40^WD domain, G-beta repeat^278-308^E:0.0012	.	.	ENOG410XQZ6^WD repeat domain phosphoinositide-interacting protein	.	GO:0005829^cellular_component^cytosol`GO:0019898^cellular_component^extrinsic component of membrane`GO:0005634^cellular_component^nucleus`GO:0034045^cellular_component^pre-autophagosomal structure membrane`GO:0005774^cellular_component^vacuolar membrane`GO:0080025^molecular_function^phosphatidylinositol-3,5-bisphosphate binding`GO:0032266^molecular_function^phosphatidylinositol-3-phosphate bindin…	GO:0005515^molecular_function^protein binding
PI D11_456	Wee1-like protein kinase	5769085	5769264	.	.	.	.	.	.	ENOG410XS1M^Protein kinase, membrane associated tyrosine threonine 1	KEGG:ath:AT1G02970`KO:K06632	GO:0005634^cellular_component^nucleus`GO:0005524^molecular_function^ATP binding`GO:0046872^molecular_function^metal ion binding`GO:0004715^molecular_function^non-membrane spanning protein tyrosine kinase activity`GO:0004672^molecular_function^protein kinase activity`GO:0007050^biological_process^cell cycle arrest`GO:0051301^biological_process^cell division`GO:0000076^biological_process^DNA replic…
PI D11_452	Wee1-like protein kinase	5771755	5775851	1-1431[+]	Wee1-like protein kinase	PF00069.22^Pkinase^Protein kinase domain^225-467^E:4.6e-50`PF07714.14^Pkinase_Tyr^Protein tyrosine kinase^228-463^E:2e-25	.	.	ENOG410XS1M^Protein kinase, membrane associated tyrosine threonine 1	KEGG:ath:AT1G02970`KO:K06632	GO:0005634^cellular_component^nucleus`GO:0005524^molecular_function^ATP binding`GO:0046872^molecular_function^metal ion binding`GO:0004715^molecular_function^non-membrane spanning protein tyrosine kinase activity`GO:0004672^molecular_function^protein kinase activity`GO:0007050^biological_process^cell cycle arrest`GO:0051301^biological_process^cell division`GO:0000076^biological_process^DNA replic…	GO:0004672^molecular_function^protein kinase activity`GO:0005524^molecular_function^ATP binding`GO:0006468^biological_process^protein phosphorylation
PI D11_465	Tyrosine-sulfated glycopeptide receptor 1	5777624	5781613	1-1401[+]	Tyrosine-sulfated glycopeptide receptor 1	.	sigP:1^21^0.515^YES	.	COG0515^Serine Threonine protein kinase`COG4886^leucine Rich Repeat	KEGG:ath:AT1G72300	GO:0016021^cellular_component^integral component of membrane`GO:0005886^cellular_component^plasma membrane`GO:0005524^molecular_function^ATP binding`GO:0001653^molecular_function^peptide receptor activity`GO:0004674^molecular_function^protein serine/threonine kinase activity`GO:0004888^molecular_function^transmembrane signaling receptor activity`GO:0045851^biological_process^pH reduction`GO:00071…	.
PI D11_571	Potassium transporter 5	5788786	5792395	1-2322[+]	Potassium transporter 5	PF02705.13^K_trans^K+ potassium transporter^62-634^E:5.3e-196	.	ExpAA=242.90^PredHel=11^Topology=i58-80o95-117i186-208o223-241i253-275o301-323i330-352o372-394i455-477o481-503i508-527o	COG3158^Transport of potassium into the cell (By similarity)	KEGG:ath:AT4G13420`KO:K03549	GO:0016021^cellular_component^integral component of membrane`GO:0016020^cellular_component^membrane`GO:0005886^cellular_component^plasma membrane`GO:0015079^molecular_function^potassium ion transmembrane transporter activity`GO:0009674^molecular_function^potassium:sodium symporter activity	GO:0015079^molecular_function^potassium ion transmembrane transporter activity`GO:0071805^biological_process^potassium ion transmembrane transport`GO:0016020^cellular_component^membrane
PI D11_574	Nuclear transcription factor Y subunit B-5	5794193	5794693	1-501[+]	Nuclear transcription factor Y subunit B-5	PF00808.20^CBFD_NFYB_HMF^Histone-like transcription factor (CBF/NF-Y) and archaeal histone^37-101^E:2.4e-27	.	.	COG2036^Core component of nucleosome. Nucleosomes wrap and compact DNA into chromatin, limiting DNA accessibility to the cellular machineries which require DNA as a template. Histones thereby play a central role in transcription regulation, DNA repair, DNA replication and chromosomal stability. DNA accessibility is regulated via a complex set of post-translational modifications of histones, also …	KEGG:ath:AT2G47810	GO:0005634^cellular_component^nucleus`GO:0043565^molecular_function^sequence-specific DNA binding`GO:0003700^molecular_function^transcription factor activity, sequence-specific DNA binding`GO:0006351^biological_process^transcription, DNA-templated	.
PI D11_573	.	5806565	5808958	1-2142[+]	.	PF15804.2^CCDC168_N^Coiled-coil domain-containing protein 168^588-646^E:0.043	.	.	.	.	.	.
PI D11_569	.	5823705	5832950	142-2616[+]	.	.	.	.	.	.	.	.
PI D11_570	Protein indeterminate-domain 2 {ECO:0000303|PubMed:16784536}	5836634	5839160	1-1698[+]	Protein indeterminate-domain 2 {ECO:0000303|PubMed:16784536}	PF12171.5^zf-C2H2_jaz^Zinc-finger double-stranded RNA-binding^103-125^E:9.2e-05`PF12874.4^zf-met^Zinc-finger of C2H2 type^103-125^E:0.0024`PF13912.3^zf-C2H2_6^C2H2-type zinc finger^103-125^E:0.056	.	.	COG5048^Zinc finger protein	KEGG:ath:AT3G50700	GO:0003677^molecular_function^DNA binding`GO:0046872^molecular_function^metal ion binding`GO:0003700^molecular_function^transcription factor activity, sequence-specific DNA binding`GO:0006355^biological_process^regulation of transcription, DNA-templated`GO:0006351^biological_process^transcription, DNA-templated	GO:0046872^molecular_function^metal ion binding
PI D11_570	Protein indeterminate-domain 2 {ECO:0000303|PubMed:16784536}	5836634	5839160	591-962[-]	.	.	.	.	.	.	.	.
PI D11_572	Cullin-1	5848369	5853975	117-2318[+]	Cullin-1	PF00888.19^Cullin^Cullin family^23-636^E:4.7e-178`PF10557.6^Cullin_Nedd8^Cullin protein neddylation domain^663-725^E:6.5e-27	.	.	COG5647^cullin 1	KEGG:ath:AT4G02570`KO:K03347	GO:0000794^cellular_component^condensed nuclear chromosome`GO:0031461^cellular_component^cullin-RING ubiquitin ligase complex`GO:0005737^cellular_component^cytoplasm`GO:0005829^cellular_component^cytosol`GO:0005634^cellular_component^nucleus`GO:0009524^cellular_component^phragmoplast`GO:0005819^cellular_component^spindle`GO:0031625^molecular_function^ubiquitin protein ligase binding`GO:0009734^bi…	GO:0031625^molecular_function^ubiquitin protein ligase binding`GO:0006511^biological_process^ubiquitin-dependent protein catabolic process
PI D11_575	MORC family CW-type zinc finger protein 4	5855676	5863654	2-5152[+]	MORC family CW-type zinc finger protein 4	PF07496.12^zf-CW^CW-type Zinc Finger^681-726^E:3.1e-14	.	.	ENOG411033B^MORC family CW-type zinc finger	KEGG:hsa:79710	GO:0005654^cellular_component^nucleoplasm`GO:0008270^molecular_function^zinc ion binding	GO:0008270^molecular_function^zinc ion binding
PI D11_509	Spermatogenesis-associated protein 20	5886352	5891964	178-2700[+]	Spermatogenesis-associated protein 20	PF03190.12^Thioredox_DsbH^Protein of unknown function, DUF255^71-147^E:9.7e-38`PF13899.3^Thioredoxin_7^Thioredoxin-like^91-145^E:2e-07`PF03190.12^Thioredox_DsbH^Protein of unknown function, DUF255^168-254^E:4.1e-29	.	.	COG1331^mannose-6-phosphate isomerase activity	KEGG:hsa:64847	GO:0005576^cellular_component^extracellular region`GO:0003824^molecular_function^catalytic activity`GO:0030154^biological_process^cell differentiation`GO:0007275^biological_process^multicellular organism development`GO:0007283^biological_process^spermatogenesis	.
PI D11_504	Zinc finger CCCH domain-containing protein 32	5900908	5905146	224-1642[+]	Zinc finger CCCH domain-containing protein 32	PF00642.21^zf-CCCH^Zinc finger C-x8-C-x5-C-x3-H type (and similar)^50-75^E:2.2e-08`PF14608.3^zf-CCCH_2^RNA-binding, Nab2-type zinc finger^53-74^E:0.23`PF00642.21^zf-CCCH^Zinc finger C-x8-C-x5-C-x3-H type (and similar)^95-120^E:4.1e-10`PF14608.3^zf-CCCH_2^RNA-binding, Nab2-type zinc finger^99-119^E:0.17`PF00642.21^zf-CCCH^Zinc finger C-x8-C-x5-C-x3-H type (and similar)^141-166^E:1.8e-06`PF00642.21…	.	.	COG5063^zinc finger	.	GO:0005634^cellular_component^nucleus`GO:0003677^molecular_function^DNA binding`GO:0046872^molecular_function^metal ion binding	GO:0046872^molecular_function^metal ion binding
PI D11_502	BTB/POZ domain-containing protein At1g03010	5908587	5912103	1-1902[+]	BTB/POZ domain-containing protein At1g03010	PF00651.28^BTB^BTB/POZ domain^38-122^E:9.9e-06`PF03000.11^NPH3^NPH3 family^211-481^E:5.2e-82	.	.	ENOG410YDWU^BTB POZ domain-containing protein	KEGG:ath:AT1G03010	GO:0009860^biological_process^pollen tube growth`GO:0016567^biological_process^protein ubiquitination	GO:0005515^molecular_function^protein binding
PI D11_507	Monothiol glutaredoxin-S6	5917407	5917715	1-309[+]	Monothiol glutaredoxin-S6	PF00462.21^Glutaredoxin^Glutaredoxin^13-75^E:2.5e-10	.	.	COG0695^Glutaredoxin	KEGG:ath:AT3G62930	GO:0005737^cellular_component^cytoplasm`GO:0051537^molecular_function^2 iron, 2 sulfur cluster binding`GO:0009055^molecular_function^electron carrier activity`GO:0046872^molecular_function^metal ion binding`GO:0015035^molecular_function^protein disulfide oxidoreductase activity`GO:0045454^biological_process^cell redox homeostasis	GO:0009055^molecular_function^electron carrier activity`GO:0015035^molecular_function^protein disulfide oxidoreductase activity`GO:0045454^biological_process^cell redox homeostasis
PI D11_505	Glutaredoxin-C11	5932344	5932652	1-309[+]	Glutaredoxin-C11	PF00462.21^Glutaredoxin^Glutaredoxin^14-75^E:1.1e-09	.	.	COG0695^Glutaredoxin	KEGG:ath:AT3G62950	GO:0005737^cellular_component^cytoplasm`GO:0009055^molecular_function^electron carrier activity`GO:0015035^molecular_function^protein disulfide oxidoreductase activity`GO:0045454^biological_process^cell redox homeostasis	GO:0009055^molecular_function^electron carrier activity`GO:0015035^molecular_function^protein disulfide oxidoreductase activity`GO:0045454^biological_process^cell redox homeostasis
PI D11_506	Monothiol glutaredoxin-S9	5940893	5941198	.	.	.	.	.	.	COG0695^Glutaredoxin	KEGG:ath:AT2G30540	GO:0005737^cellular_component^cytoplasm`GO:0051537^molecular_function^2 iron, 2 sulfur cluster binding`GO:0009055^molecular_function^electron carrier activity`GO:0046872^molecular_function^metal ion binding`GO:0015035^molecular_function^protein disulfide oxidoreductase activity`GO:0045454^biological_process^cell redox homeostasis
PI D11_501	Membrane-anchored ubiquitin-fold protein 3	5946890	5948640	1-414[+]	Membrane-anchored ubiquitin-fold protein 3	PF13881.3^Rad60-SLD_2^Ubiquitin-2 like Rad60 SUMO-like^25-134^E:4.9e-36`PF00240.20^ubiquitin^Ubiquitin family^43-96^E:7.1e-06	.	.	ENOG4111NRU^membrane-anchored ubiquitin-fold protein	KEGG:osa:4330742	GO:0005886^cellular_component^plasma membrane	GO:0005515^molecular_function^protein binding
PI D11_510	.	5974020	5974439	1-420[+]	.	PF13456.3^RVT_3^Reverse transcriptase-like^41-117^E:1.5e-07	.	.	.	.	.	.
PI D11_511	.	5981561	5981860	1-300[+]	.	.	.	.	.	.	.	.
PI D11_503	.	5983241	5984601	71-604[+]	.	.	.	.	.	.	.	.
PI D11_508	Protein TRANSPORT INHIBITOR RESPONSE 1	5986445	5989528	189-1946[+]	Protein TRANSPORT INHIBITOR RESPONSE 1	PF00646.30^F-box^F-box domain^9-47^E:0.0072`PF12937.4^F-box-like^F-box-like^10-40^E:4.3e-06`PF13516.3^LRR_6^Leucine Rich repeat^289-310^E:1.8	.	.	ENOG410XQ54^F-box and leucine-rich repeat protein	KEGG:ath:AT3G62980`KO:K14485	GO:0005634^cellular_component^nucleus`GO:0019005^cellular_component^SCF ubiquitin ligase complex`GO:0010011^molecular_function^auxin binding`GO:0038198^molecular_function^auxin receptor activity`GO:0000822^molecular_function^inositol hexakisphosphate binding`GO:0004842^molecular_function^ubiquitin-protein transferase activity`GO:0009734^biological_process^auxin-activated signaling pathway`GO:0007…	GO:0005515^molecular_function^protein binding
PI D11_474	.	6000242	6000785	1-471[+]	.	PF12776.4^Myb_DNA-bind_3^Myb/SANT-like DNA-binding domain^21-121^E:9.3e-10	.	.	.	.	.	.
PI D11_471	.	6009826	6010410	.	.	.	.	.	.	.	.	.
PI D11_476	Tubby-like F-box protein 3	6010657	6015744	779-1996[+]	Tubby-like F-box protein 3	PF00646.30^F-box^F-box domain^52-104^E:1.3e-07`PF01167.15^Tub^Tub family^117-399^E:9.5e-95	.	.	ENOG410XQFT^tubby like protein	KEGG:ath:AT2G47900	GO:0005654^cellular_component^nucleoplasm`GO:0005886^cellular_component^plasma membrane`GO:0009536^cellular_component^plastid	GO:0005515^molecular_function^protein binding
PI D11_479	.	6042830	6043031	.	.	.	.	.	.	.	.	.
PI D11_470	Protein NETWORKED 3A {ECO:0000303|PubMed:22840520}	6044272	6044910	1-639[+]	Protein NETWORKED 3A {ECO:0000303|PubMed:22840520}	PF07765.9^KIP1^KIP1-like protein^2-55^E:3.5e-24	.	.	ENOG410YK0V^kinase interacting family protein	KEGG:ath:AT1G03470	GO:0005856^cellular_component^cytoskeleton`GO:0031965^cellular_component^nuclear membrane`GO:0005774^cellular_component^vacuolar membrane	GO:0003779^molecular_function^actin binding
PI D11_477	.	6045262	6045678	81-416[-]	.	.	.	.	.	.	.	.
PI D11_473	Auxin response factor 1	6053660	6057848	28-2031[+]	Auxin response factor 1	PF02362.18^B3^B3 DNA binding domain^145-247^E:1.2e-18`PF06507.10^Auxin_resp^Auxin response factor^272-354^E:6.3e-30	.	.	ENOG410Y8ZK^auxin response factor	KEGG:ath:AT1G59750`KO:K14486	GO:0005634^cellular_component^nucleus`GO:0003677^molecular_function^DNA binding`GO:0042802^molecular_function^identical protein binding`GO:0003700^molecular_function^transcription factor activity, sequence-specific DNA binding`GO:0009734^biological_process^auxin-activated signaling pathway`GO:0010150^biological_process^leaf senescence`GO:0045892^biological_process^negative regulation of transcrip…	GO:0003677^molecular_function^DNA binding`GO:0006355^biological_process^regulation of transcription, DNA-templated`GO:0009725^biological_process^response to hormone`GO:0005634^cellular_component^nucleus
PI D11_472	Bifunctional 3-dehydroquinate dehydratase/shikimate dehydrogenase, chloroplastic	6078723	6083415	1-1560[+]	Bifunctional 3-dehydroquinate dehydratase/shikimate dehydrogenase, chloroplastic	PF01487.12^DHquinase_I^Type I 3-dehydroquinase^10-227^E:9.7e-37`PF08501.8^Shikimate_dh_N^Shikimate dehydrogenase substrate binding domain^241-321^E:6.2e-23`PF01488.17^Shikimate_DH^Shikimate / quinate 5-dehydrogenase^366-431^E:6.1e-07	.	.	COG0169^shikimate dehydrogenase`COG0710^Type I DHQase	KEGG:ath:AT3G06350`KO:K13832	GO:0009507^cellular_component^chloroplast`GO:0009570^cellular_component^chloroplast stroma`GO:0003855^molecular_function^3-dehydroquinate dehydratase activity`GO:0050661^molecular_function^NADP binding`GO:0004764^molecular_function^shikimate 3-dehydrogenase (NADP+) activity`GO:0009073^biological_process^aromatic amino acid family biosynthetic process`GO:0009423^biological_process^chorismate biosy…	GO:0003855^molecular_function^3-dehydroquinate dehydratase activity`GO:0004764^molecular_function^shikimate 3-dehydrogenase (NADP+) activity`GO:0055114^biological_process^oxidation-reduction process
PI D11_475	Secoisolariciresinol dehydrogenase	6083631	6085675	2-937[+]	Secoisolariciresinol dehydrogenase	PF00106.22^adh_short^short chain dehydrogenase^49-236^E:1.1e-47`PF08659.7^KR^KR domain^51-199^E:7e-10`PF01370.18^Epimerase^NAD dependent epimerase/dehydratase family^51-244^E:6.5e-07`PF13561.3^adh_short_C2^Enoyl-(Acyl carrier protein) reductase^55-297^E:3.3e-60	.	.	.	.	GO:0016491^molecular_function^oxidoreductase activity	GO:0003824^molecular_function^catalytic activity`GO:0050662^molecular_function^coenzyme binding
PI D11_478	U1 small nuclear ribonucleoprotein C {ECO:0000255|HAMAP-Rule:MF_03153}	6088017	6089284	147-764[+]	U1 small nuclear ribonucleoprotein C {ECO:0000255|HAMAP-Rule:MF_03153}	PF06220.9^zf-U1^U1 zinc finger^1-38^E:5.6e-22	.	.	COG5136^Component of the U1 snRNP, which is essential for recognition of the pre-mRNA 5' splice-site and the subsequent assembly of the spliceosome. U1-C is directly involved in initial 5' splice-site recognition for both constitutive and regulated alternative splicing. The interaction with the 5' splice-site seems to precede base-pairing between the pre-mRNA and the U1 snRNA	KEGG:vvi:100263028`KO:K11095	GO:0000243^cellular_component^commitment complex`GO:0071010^cellular_component^prespliceosome`GO:0005685^cellular_component^U1 snRNP`GO:0071004^cellular_component^U2-type prespliceosome`GO:0003729^molecular_function^mRNA binding`GO:0030627^molecular_function^pre-mRNA 5'-splice site binding`GO:0030619^molecular_function^U1 snRNA binding`GO:0008270^molecular_function^zinc ion binding`GO:0000395^bio…	GO:0008270^molecular_function^zinc ion binding
PI D11_578	RNA-binding protein BRN1 {ECO:0000305}	6093992	6099693	3-1358[+]	RNA-binding protein BRN1 {ECO:0000305}	PF00076.19^RRM_1^RNA recognition motif. (a.k.a. RRM, RBD, or RNP domain)^33-97^E:1.1e-13`PF00076.19^RRM_1^RNA recognition motif. (a.k.a. RRM, RBD, or RNP domain)^121-182^E:2e-18`PF00076.19^RRM_1^RNA recognition motif. (a.k.a. RRM, RBD, or RNP domain)^368-438^E:8.4e-17	.	.	ENOG410XNTW^CUGBP, Elav-like family member	KEGG:ath:AT4G03110`KO:K13207	GO:0005737^cellular_component^cytoplasm`GO:0030529^cellular_component^intracellular ribonucleoprotein complex`GO:0003729^molecular_function^mRNA binding`GO:0000166^molecular_function^nucleotide binding`GO:0009908^biological_process^flower development`GO:0006402^biological_process^mRNA catabolic process`GO:0009626^biological_process^plant-type hypersensitive response`GO:0080151^biological_process^…	GO:0003676^molecular_function^nucleic acid binding
PI D11_584	Rho GTPase-activating protein 2	6100505	6103292	2-1288[+]	Rho GTPase-activating protein 2	PF00786.25^PBD^P21-Rho-binding domain^72-103^E:0.00011`PF00620.24^RhoGAP^RhoGAP domain^193-244^E:8.1e-08	.	.	ENOG410XRR2^rho GTPase activating protein	KEGG:ath:AT4G03100	GO:0005096^molecular_function^GTPase activator activity`GO:0007165^biological_process^signal transduction	GO:0007165^biological_process^signal transduction
PI D11_579	Sister-chromatid cohesion protein 3	6126819	6135087	1-3369[+]	Sister-chromatid cohesion protein 3	PF08514.8^STAG^STAG domain^167-273^E:3.1e-28`PF02178.16^AT_hook^AT hook motif^1051-1062^E:0.16	.	.	COG5537^Stromal antigen	KEGG:ath:AT2G47980`KO:K06671	GO:0005694^cellular_component^chromosome`GO:0005634^cellular_component^nucleus`GO:0051455^biological_process^attachment of spindle microtubules to kinetochore involved in homologous chromosome segregation`GO:0051301^biological_process^cell division`GO:0051754^biological_process^meiotic sister chromatid cohesion, centromeric`GO:0007067^biological_process^mitotic nuclear division	GO:0003677^molecular_function^DNA binding
PI D11_581	Protein tas	6135834	6140395	102-1187[+]	Protein tas	PF00248.18^Aldo_ket_red^Aldo/keto reductase family^16-352^E:1.7e-70	.	.	COG0667^Aldo keto reductase	KEGG:sfl:SF2844`KEGG:sfx:S3042	GO:0016491^molecular_function^oxidoreductase activity	.
PI D11_580	Serine/threonine-protein phosphatase BSL1	6142619	6149445	1-2661[+]	Serine/threonine-protein phosphatase BSL1	PF13854.3^Kelch_5^Kelch motif^121-159^E:1.7e-05`PF13418.3^Kelch_4^Galactose oxidase, central domain^123-173^E:0.00024`PF00149.25^Metallophos^Calcineurin-like phosphoesterase^601-790^E:1.1e-23	.	.	COG0639^serine threonine-protein phosphatase	KEGG:ath:AT4G03080`KO:K01090	GO:0005634^cellular_component^nucleus`GO:0005886^cellular_component^plasma membrane`GO:0046872^molecular_function^metal ion binding`GO:0004721^molecular_function^phosphoprotein phosphatase activity`GO:0009742^biological_process^brassinosteroid mediated signaling pathway	GO:0016787^molecular_function^hydrolase activity
PI D11_576	Gibberellin receptor GID1B	6154140	6156353	352-1386[+]	Gibberellin receptor GID1B	PF00135.25^COesterase^Carboxylesterase family^79-197^E:6.3e-08`PF07859.10^Abhydrolase_3^alpha/beta hydrolase fold^108-321^E:8.4e-61	.	.	COG0657^alpha beta hydrolase fold-3 domain protein	KEGG:ath:AT3G63010`KO:K14493	GO:0005634^cellular_component^nucleus`GO:0016787^molecular_function^hydrolase activity`GO:0048444^biological_process^floral organ morphogenesis`GO:0009740^biological_process^gibberellic acid mediated signaling pathway`GO:0010476^biological_process^gibberellin mediated signaling pathway`GO:0009939^biological_process^positive regulation of gibberellic acid mediated signaling pathway`GO:0009739^biol…	GO:0016787^molecular_function^hydrolase activity`GO:0008152^biological_process^metabolic process
PI D11_582	Histidine-containing phosphotransfer protein 5	6159428	6161910	1-480[+]	Histidine-containing phosphotransfer protein 5	PF01627.20^Hpt^Hpt domain^52-135^E:8.8e-14	.	.	COG2198^Histidine kinase	KEGG:ath:AT1G03430`KO:K14490	GO:0005737^cellular_component^cytoplasm`GO:0005829^cellular_component^cytosol`GO:0005634^cellular_component^nucleus`GO:0009927^molecular_function^histidine phosphotransfer kinase activity`GO:0043424^molecular_function^protein histidine kinase binding`GO:0009736^biological_process^cytokinin-activated signaling pathway`GO:0000160^biological_process^phosphorelay signal transduction system`GO:0016310…	GO:0004871^molecular_function^signal transducer activity`GO:0000160^biological_process^phosphorelay signal transduction system
PI D11_585	Receptor-like cytosolic serine/threonine-protein kinase RBK2	6166234	6168290	1-1272[+]	Receptor-like cytosolic serine/threonine-protein kinase RBK2	PF00069.22^Pkinase^Protein kinase domain^122-382^E:9.5e-41`PF07714.14^Pkinase_Tyr^Protein tyrosine kinase^124-385^E:9.8e-40	.	.	COG0515^Serine Threonine protein kinase	KEGG:ath:AT3G05140	GO:0005737^cellular_component^cytoplasm`GO:0005634^cellular_component^nucleus`GO:0005524^molecular_function^ATP binding`GO:0051020^molecular_function^GTPase binding`GO:0004674^molecular_function^protein serine/threonine kinase activity	GO:0004672^molecular_function^protein kinase activity`GO:0005524^molecular_function^ATP binding`GO:0006468^biological_process^protein phosphorylation
PI D11_577	Probable LRR receptor-like serine/threonine-protein kinase RKF3	6175424	6177331	1-1908[+]	Probable LRR receptor-like serine/threonine-protein kinase RKF3	PF00069.22^Pkinase^Protein kinase domain^295-508^E:2.4e-42`PF07714.14^Pkinase_Tyr^Protein tyrosine kinase^297-570^E:1.5e-40	sigP:1^23^0.92^YES	ExpAA=39.75^PredHel=1^Topology=o220-242i	COG0515^Serine Threonine protein kinase	KEGG:ath:AT2G48010	GO:0016021^cellular_component^integral component of membrane`GO:0005886^cellular_component^plasma membrane`GO:0005524^molecular_function^ATP binding`GO:0004674^molecular_function^protein serine/threonine kinase activity`GO:0004702^molecular_function^receptor signaling protein serine/threonine kinase activity`GO:0023014^biological_process^signal transduction by protein phosphorylation	GO:0004672^molecular_function^protein kinase activity`GO:0005524^molecular_function^ATP binding`GO:0006468^biological_process^protein phosphorylation
PI D11_583	.	6179000	6181757	1-1572[+]	.	PF03372.20^Exo_endo_phos^Endonuclease/Exonuclease/phosphatase family^243-473^E:5.3e-14	.	.	.	.	.	.
PI D11_622	Putative E3 ubiquitin-protein ligase RF4	6184766	6185990	1-423[+]	Putative E3 ubiquitin-protein ligase RF4	.	.	.	ENOG410Y2TA^e3 ubiquitin-protein ligase	KEGG:ath:AT1G03365	GO:0016874^molecular_function^ligase activity`GO:0008270^molecular_function^zinc ion binding`GO:0016567^biological_process^protein ubiquitination	.
PI D11_621	Putative E3 ubiquitin-protein ligase RF4	6189594	6190693	1-576[+]	Putative E3 ubiquitin-protein ligase RF4	PF13330.3^Mucin2_WxxW^Mucin-2 protein WxxW repeating region^10-65^E:430`PF13330.3^Mucin2_WxxW^Mucin-2 protein WxxW repeating region^111-176^E:1.1	.	.	ENOG410Y2TA^e3 ubiquitin-protein ligase	KEGG:ath:AT1G03365	GO:0016874^molecular_function^ligase activity`GO:0008270^molecular_function^zinc ion binding`GO:0016567^biological_process^protein ubiquitination	.
PI D11_617	Piezo-type mechanosensitive ion channel homolog	6209282	6225039	1-7389[+]	Piezo-type mechanosensitive ion channel homolog	PF12166.5^Piezo_RRas_bdg^Piezo non-specific cation channel, R-Ras-binding domain^2073-2460^E:1.4e-106	.	ExpAA=673.77^PredHel=31^Topology=o10-32i53-75o105-122i206-228o248-270i317-336o340-362i375-397o417-439i489-511o526-548i656-678o682-701i714-736o756-773i808-830o1064-1086i1099-1118o1164-1186i1221-1243o1247-1264i1277-1296o1325-1347i1625-1647o1662-1679i1711-1733o1920-1939i1959-1976o1980-2002i2134-2156o2380-2397i	ENOG410YVF6^Piezo-type mechanosensitive ion channel component	KEGG:ath:AT2G48060	GO:0016021^cellular_component^integral component of membrane`GO:0008381^molecular_function^mechanically-gated ion channel activity	.
PI D11_613	Probable galacturonosyltransferase-like 4	6227145	6228191	1-1047[+]	Probable galacturonosyltransferase-like 4	PF01501.17^Glyco_transf_8^Glycosyl transferase family 8^65-320^E:6.1e-56	sigP:1^25^0.81^YES	ExpAA=21.69^PredHel=1^Topology=i7-29o	ENOG410YCH5^polygalacturonate 4-alpha-galacturonosyltransferase transferase, transferring glycosyl groups transferase, transferring hexosyl groups	KEGG:ath:AT3G06260	GO:0005794^cellular_component^Golgi apparatus`GO:0000139^cellular_component^Golgi membrane`GO:0016021^cellular_component^integral component of membrane`GO:0090406^cellular_component^pollen tube`GO:0047262^molecular_function^polygalacturonate 4-alpha-galacturonosyltransferase activity`GO:0016757^molecular_function^transferase activity, transferring glycosyl groups`GO:0071555^biological_process^cel…	GO:0016757^molecular_function^transferase activity, transferring glycosyl groups
PI D11_616	.	6228781	6233859	1-1674[+]	.	.	.	.	.	.	.	.
PI D11_618	Mitochondrial ubiquitin ligase activator of NFKB 1	6250184	6258338	1-786[+]	Mitochondrial ubiquitin ligase activator of NFKB 1	PF12483.5^GIDE^E3 Ubiquitin ligase^87-236^E:1.3e-36	.	ExpAA=22.44^PredHel=1^Topology=o226-248i	ENOG410YF4M^Mitochondrial E3 ubiquitin protein ligase 1	KEGG:hsa:79594`KO:K15688	GO:0030424^cellular_component^axon`GO:0005737^cellular_component^cytoplasm`GO:0031307^cellular_component^integral component of mitochondrial outer membrane`GO:0016020^cellular_component^membrane`GO:0005739^cellular_component^mitochondrion`GO:0043025^cellular_component^neuronal cell body`GO:0005654^cellular_component^nucleoplasm`GO:0005777^cellular_component^peroxisome`GO:0042802^molecular_functio…	GO:0004842^molecular_function^ubiquitin-protein transferase activity`GO:0007005^biological_process^mitochondrion organization
PI D11_615	.	6259561	6263934	298-1560[+]	.	.	.	.	.	.	.	.
PI D11_619	Transient receptor potential cation channel subfamily A member 1	6265098	6265286	.	.	.	.	.	.	COG0666^Ankyrin Repeat	KEGG:rno:312896`KO:K04984	GO:0016324^cellular_component^apical plasma membrane`GO:0030424^cellular_component^axon`GO:0005887^cellular_component^integral component of plasma membrane`GO:0005622^cellular_component^intracellular`GO:1990760^molecular_function^osmolarity-sensing cation channel activity`GO:0097604^molecular_function^temperature-gated cation channel activity`GO:0005245^molecular_function^voltage-gated calcium ch…
PI D11_614	.	6267615	6268403	1-729[+]	.	.	.	.	.	.	.	.
PI D11_623	Beta-galactosidase 15	6276001	6277242	1-564[+]	Beta-galactosidase 15	.	.	.	COG1874^beta-galactosidase	KEGG:ath:AT1G31740	GO:0048046^cellular_component^apoplast`GO:0004565^molecular_function^beta-galactosidase activity`GO:0030246^molecular_function^carbohydrate binding`GO:0005975^biological_process^carbohydrate metabolic process	.
PI D11_624	Beta-galactosidase	6277783	6278342	1-378[+]	Beta-galactosidase	.	.	ExpAA=22.01^PredHel=1^Topology=o91-113i	.	.	GO:0048046^cellular_component^apoplast`GO:0004565^molecular_function^beta-galactosidase activity`GO:0030246^molecular_function^carbohydrate binding`GO:0005975^biological_process^carbohydrate metabolic process	.
PI D11_620	.	6284704	6285632	1-768[+]	.	PF12776.4^Myb_DNA-bind_3^Myb/SANT-like DNA-binding domain^3-92^E:4.5e-08	.	.	.	.	.	.
PI D11_551	BTB/POZ and MATH domain-containing protein 2	6298942	6302901	1-759[+]	BTB/POZ and MATH domain-containing protein 2	PF00917.23^MATH^MATH domain^47-162^E:0.0053`PF00651.28^BTB^BTB/POZ domain^190-251^E:6.5e-15	.	.	ENOG410XQV8^meprin and TRAF homology domain-containing protein MATH domain-containing protein	KEGG:ath:AT3G06190`KO:K10523	GO:0005634^cellular_component^nucleus`GO:0071472^biological_process^cellular response to salt stress`GO:0042631^biological_process^cellular response to water deprivation`GO:0016567^biological_process^protein ubiquitination`GO:0006970^biological_process^response to osmotic stress	GO:0005515^molecular_function^protein binding
PI D11_548	Sm-like protein LSM2 {ECO:0000305}	6307153	6309406	.	.	.	.	.	.	COG1958^small nuclear ribonucleoprotein	KEGG:ath:AT1G03330`KO:K12621	GO:0071013^cellular_component^catalytic step 2 spliceosome`GO:0000932^cellular_component^cytoplasmic mRNA processing body`GO:0005829^cellular_component^cytosol`GO:1990726^cellular_component^Lsm1-7-Pat1 complex`GO:0071011^cellular_component^precatalytic spliceosome`GO:0046540^cellular_component^U4/U6 x U5 tri-snRNP complex`GO:0005688^cellular_component^U6 snRNP`GO:0003723^molecular_function^RNA bi…
PI D11_546	.	6309818	6310685	1-720[+]	.	PF00403.23^HMA^Heavy-metal-associated domain^19-69^E:8.6e-09	.	.	.	.	.	GO:0046872^molecular_function^metal ion binding`GO:0030001^biological_process^metal ion transport
PI D11_552	RNA exonuclease 4	6311656	6314657	79-927[+]	RNA exonuclease 4	PF13912.3^zf-C2H2_6^C2H2-type zinc finger^14-40^E:0.095	.	.	COG0847^DNA polymerase iii	KEGG:cgr:CAGL0I07931g`KO:K18327	GO:0005634^cellular_component^nucleus`GO:0004527^molecular_function^exonuclease activity`GO:0003676^molecular_function^nucleic acid binding`GO:0006364^biological_process^rRNA processing	GO:0046872^molecular_function^metal ion binding
PI D11_549	Mediator of RNA polymerase II transcription subunit 33B	6315532	6324690	1-4014[+]	Mediator of RNA polymerase II transcription subunit 33B	.	.	ExpAA=72.22^PredHel=3^Topology=o1081-1103i1163-1185o1210-1232i	ENOG410XPER^Component of the Mediator complex, a coactivator involved in the regulated transcription of nearly all RNA polymerase II-dependent genes. Mediator functions as a bridge to convey information from gene-specific regulatory proteins to the basal RNA polymerase II transcription machinery. The Mediator complex, having a compact conformation in its free form, is recruited to promoters by di…	KEGG:ath:AT2G48110	GO:0016592^cellular_component^mediator complex`GO:0016020^cellular_component^membrane`GO:0009698^biological_process^phenylpropanoid metabolic process`GO:2000762^biological_process^regulation of phenylpropanoid metabolic process`GO:0006355^biological_process^regulation of transcription, DNA-templated`GO:0006351^biological_process^transcription, DNA-templated	.
PI D11_553	Isoamylase 2, chloroplastic	6324951	6327551	1-2601[+]	Isoamylase 2, chloroplastic	PF02922.15^CBM_48^Carbohydrate-binding module 48 (Isoamylase N-terminal domain)^222-310^E:8.7e-17`PF00128.21^Alpha-amylase^Alpha amylase, catalytic domain^378-463^E:1.7e-08	.	.	COG1523^Glycogen debranching enzyme	KEGG:ath:AT1G03310	GO:0009507^cellular_component^chloroplast`GO:0043169^molecular_function^cation binding`GO:0019156^molecular_function^isoamylase activity`GO:0010021^biological_process^amylopectin biosynthetic process`GO:0005977^biological_process^glycogen metabolic process`GO:0019252^biological_process^starch biosynthetic process	GO:0004553^molecular_function^hydrolase activity, hydrolyzing O-glycosyl compounds`GO:0005975^biological_process^carbohydrate metabolic process`GO:0003824^molecular_function^catalytic activity
PI D11_554	CSC1-like protein At4g02900	6329336	6336321	1-2223[+]	CSC1-like protein At4g02900	PF13967.3^RSN1_TM^Late exocytosis, associated with Golgi transport^7-176^E:1.5e-45`PF14703.3^PHM7_cyt^Cytosolic domain of 10TM putative phosphate transporter^198-359^E:1.2e-45`PF02714.12^RSN1_7TM^Calcium-dependent channel, 7TM region, putative phosphate^370-642^E:7.6e-84	.	ExpAA=205.82^PredHel=10^Topology=o10-28i101-123o156-178i372-394o421-443i464-486o517-539i571-593o626-643i650-667o	COG5594^transmembrane protein 63C	KEGG:ath:AT4G02900	GO:0016021^cellular_component^integral component of membrane`GO:0006811^biological_process^ion transport	GO:0016020^cellular_component^membrane
PI D11_550	Protein HUA2-LIKE 3 {ECO:0000303|PubMed:25070081}	6338837	6350506	1-4212[+]	Protein HUA2-LIKE 2 {ECO:0000303|PubMed:25070081}	PF00855.14^PWWP^PWWP domain^23-108^E:7.8e-17`PF04818.10^CTD_bind^RNA polymerase II-binding domain.^894-960^E:3.3e-05	.	.	ENOG410ZHF6^Domain-Containing protein	KEGG:ath:AT2G48160	GO:0005634^cellular_component^nucleus`GO:0009908^biological_process^flower development`GO:0006397^biological_process^mRNA processing`GO:0006355^biological_process^regulation of transcription, DNA-templated`GO:0006351^biological_process^transcription, DNA-templated	.
PI D11_547	GTP-binding protein BRASSINAZOLE INSENSITIVE PALE GREEN 2, chloroplastic {ECO:0000303|PubMed:19919572}	6373396	6375926	1-1812[+]	GTP-binding protein BRASSINAZOLE INSENSITIVE PALE GREEN 2, chloroplastic {ECO:0000303|PubMed:19919572}	PF01926.20^MMR_HSR1^50S ribosome-binding GTPase^340-413^E:2.3e-08	.	.	COG1161^Required for a late step of 50S ribosomal subunit assembly. Has GTPase activity (By similarity)	KEGG:ath:AT3G57180	GO:0005525^molecular_function^GTP binding	GO:0005525^molecular_function^GTP binding
PI D11_493	Protein HUA2-LIKE 3 {ECO:0000303|PubMed:25070081}	6393002	6404244	1-4230[+]	Protein HUA2-LIKE 3 {ECO:0000303|PubMed:25070081}	PF00855.14^PWWP^PWWP domain^23-108^E:7.1e-17`PF04818.10^CTD_bind^RNA polymerase II-binding domain.^890-956^E:1.2e-05	.	.	ENOG410ZHF6^Domain-Containing protein	KEGG:ath:AT3G63070	GO:0005634^cellular_component^nucleus`GO:0009908^biological_process^flower development`GO:0006397^biological_process^mRNA processing`GO:0006355^biological_process^regulation of transcription, DNA-templated`GO:0006351^biological_process^transcription, DNA-templated	.
PI D11_500	Transcription factor SCREAM2	6412567	6414814	1-387[+]	Transcription factor SCREAM2	.	.	.	ENOG4111GT2^inducer of cbf expression	KEGG:ath:AT1G12860	GO:0005634^cellular_component^nucleus`GO:0016597^molecular_function^amino acid binding`GO:0003677^molecular_function^DNA binding`GO:0007275^biological_process^multicellular organism development`GO:0006355^biological_process^regulation of transcription, DNA-templated`GO:0006351^biological_process^transcription, DNA-templated	.
PI D11_498	Adenylate isopentenyltransferase 3, chloroplastic	6435272	6436237	1-966[+]	Adenylate isopentenyltransferase 3, chloroplastic	PF01745.13^IPT^Isopentenyl transferase^35-193^E:3.5e-07`PF01715.14^IPPT^IPP transferase^69-143^E:5e-20`PF01715.14^IPPT^IPP transferase^154-249^E:3.4e-12	.	.	COG0324^Catalyzes the transfer of a dimethylallyl group onto the adenine at position 37 in tRNAs that read codons beginning with uridine, leading to the formation of N6-(dimethylallyl)adenosine (i(6)A) (By similarity)	KEGG:ath:AT3G63110`KO:K10760	GO:0009507^cellular_component^chloroplast`GO:0005739^cellular_component^mitochondrion`GO:0031965^cellular_component^nuclear membrane`GO:0005634^cellular_component^nucleus`GO:0009536^cellular_component^plastid`GO:0052623^molecular_function^ADP dimethylallyltransferase activity`GO:0009824^molecular_function^AMP dimethylallyltransferase activity`GO:0005524^molecular_function^ATP binding`GO:0052622^m…	GO:0004161^molecular_function^dimethylallyltranstransferase activity`GO:0009058^biological_process^biosynthetic process`GO:0008033^biological_process^tRNA processing
PI D11_497	.	6442489	6443007	.	.	.	.	.	.	.	.	.
PI D11_496	.	6443043	6445169	1-561[+]	TVP38/TMEM64 family membrane protein slr0305	PF09335.8^SNARE_assoc^SNARE associated Golgi protein^4-88^E:8.7e-14	.	ExpAA=74.89^PredHel=4^Topology=i5-22o37-59i66-88o103-120i	.	.	GO:0016021^cellular_component^integral component of membrane`GO:0005886^cellular_component^plasma membrane	.
PI D11_499	Transcription factor bHLH69	6445276	6449010	74-1099[+]	Transcription factor bHLH69	.	.	.	ENOG4111CIP^Helix-loop-helix DNA-binding domain	KEGG:ath:AT4G30980	GO:0005634^cellular_component^nucleus`GO:0001046^molecular_function^core promoter sequence-specific DNA binding`GO:0003700^molecular_function^transcription factor activity, sequence-specific DNA binding`GO:0001228^molecular_function^transcriptional activator activity, RNA polymerase II transcription regulatory region sequence-specific binding`GO:0045944^biological_process^positive regulation of t…	.
PI D11_495	Small nuclear ribonucleoprotein Sm D1	6449980	6452518	121-540[+]	Probable small nuclear ribonucleoprotein Sm D1	PF01423.19^LSM^LSM domain^55-94^E:9.8e-08	.	.	COG1958^small nuclear ribonucleoprotein	KEGG:dme:Dmel_CG10753`KO:K11087	GO:0071013^cellular_component^catalytic step 2 spliceosome`GO:0000243^cellular_component^commitment complex`GO:0005829^cellular_component^cytosol`GO:0005634^cellular_component^nucleus`GO:0034715^cellular_component^pICln-Sm protein complex`GO:0071011^cellular_component^precatalytic spliceosome`GO:0071010^cellular_component^prespliceosome`GO:0030532^cellular_component^small nuclear ribonucleoprotei…	.
PI D11_494	F-box protein At2g27310	6455656	6456777	1-1122[+]	F-box protein At2g27310	PF00646.30^F-box^F-box domain^10-53^E:0.0044	.	.	ENOG410YK80^F-box protein	KEGG:ath:AT2G27310	.	GO:0005515^molecular_function^protein binding
PI D11_468	.	6549392	6549975	.	.	.	.	.	.	.	.	.
PI D11_469	Tubby-like F-box protein 3	6550218	6554654	806-2023[+]	Tubby-like F-box protein 3	PF00646.30^F-box^F-box domain^52-104^E:1.3e-07`PF01167.15^Tub^Tub family^117-399^E:9e-94	.	.	ENOG410XQFT^tubby like protein	KEGG:ath:AT2G47900	GO:0005654^cellular_component^nucleoplasm`GO:0005886^cellular_component^plasma membrane`GO:0009536^cellular_component^plastid	GO:0005515^molecular_function^protein binding
PI D11_467	Protein NETWORKED 3A {ECO:0000303|PubMed:22840520}	6563970	6566150	1-732[+]	Protein NETWORKED 3A {ECO:0000303|PubMed:22840520}	PF07765.9^KIP1^KIP1-like protein^12-86^E:1.8e-34	.	.	ENOG410YK0V^kinase interacting family protein	KEGG:ath:AT1G03470	GO:0005856^cellular_component^cytoskeleton`GO:0031965^cellular_component^nuclear membrane`GO:0005774^cellular_component^vacuolar membrane	GO:0003779^molecular_function^actin binding
PI D11_531	Auxin response factor 1	6597917	6602209	28-2145[+]	Auxin response factor 1	PF02362.18^B3^B3 DNA binding domain^145-247^E:5.3e-20`PF06507.10^Auxin_resp^Auxin response factor^272-354^E:2.1e-30	.	.	ENOG410Y8ZK^auxin response factor	KEGG:ath:AT1G59750`KO:K14486	GO:0005634^cellular_component^nucleus`GO:0003677^molecular_function^DNA binding`GO:0042802^molecular_function^identical protein binding`GO:0003700^molecular_function^transcription factor activity, sequence-specific DNA binding`GO:0009734^biological_process^auxin-activated signaling pathway`GO:0010150^biological_process^leaf senescence`GO:0045892^biological_process^negative regulation of transcrip…	GO:0003677^molecular_function^DNA binding`GO:0006355^biological_process^regulation of transcription, DNA-templated`GO:0009725^biological_process^response to hormone`GO:0005634^cellular_component^nucleus
PI D11_532	Bifunctional 3-dehydroquinate dehydratase/shikimate dehydrogenase, chloroplastic	6631515	6634313	1-1389[+]	Bifunctional 3-dehydroquinate dehydratase/shikimate dehydrogenase, chloroplastic	PF01487.12^DHquinase_I^Type I 3-dehydroquinase^38-159^E:7.4e-22`PF08501.8^Shikimate_dh_N^Shikimate dehydrogenase substrate binding domain^173-253^E:2.6e-19`PF01488.17^Shikimate_DH^Shikimate / quinate 5-dehydrogenase^309-365^E:7.3e-07	.	.	COG0169^shikimate dehydrogenase`COG0710^Type I DHQase	KEGG:ath:AT3G06350`KO:K13832	GO:0009507^cellular_component^chloroplast`GO:0009570^cellular_component^chloroplast stroma`GO:0003855^molecular_function^3-dehydroquinate dehydratase activity`GO:0050661^molecular_function^NADP binding`GO:0004764^molecular_function^shikimate 3-dehydrogenase (NADP+) activity`GO:0009073^biological_process^aromatic amino acid family biosynthetic process`GO:0009423^biological_process^chorismate biosy…	GO:0003855^molecular_function^3-dehydroquinate dehydratase activity`GO:0004764^molecular_function^shikimate 3-dehydrogenase (NADP+) activity`GO:0055114^biological_process^oxidation-reduction process
PI D11_533	Secoisolariciresinol dehydrogenase	6634529	6636582	2-937[+]	Secoisolariciresinol dehydrogenase	PF00106.22^adh_short^short chain dehydrogenase^49-236^E:4e-48`PF08659.7^KR^KR domain^51-208^E:7.9e-10`PF01370.18^Epimerase^NAD dependent epimerase/dehydratase family^51-245^E:7.4e-07`PF13561.3^adh_short_C2^Enoyl-(Acyl carrier protein) reductase^55-297^E:2.2e-59	.	.	.	.	GO:0016491^molecular_function^oxidoreductase activity	GO:0003824^molecular_function^catalytic activity`GO:0050662^molecular_function^coenzyme binding
PI D11_535	U1 small nuclear ribonucleoprotein C {ECO:0000255|HAMAP-Rule:MF_03153}	6639200	6641015	1-828[+]	U1 small nuclear ribonucleoprotein C {ECO:0000255|HAMAP-Rule:MF_03153}	PF06220.9^zf-U1^U1 zinc finger^70-105^E:6.2e-20	.	.	COG5136^Component of the U1 snRNP, which is essential for recognition of the pre-mRNA 5' splice-site and the subsequent assembly of the spliceosome. U1-C is directly involved in initial 5' splice-site recognition for both constitutive and regulated alternative splicing. The interaction with the 5' splice-site seems to precede base-pairing between the pre-mRNA and the U1 snRNA	KEGG:vvi:100263028`KO:K11095	GO:0000243^cellular_component^commitment complex`GO:0071010^cellular_component^prespliceosome`GO:0005685^cellular_component^U1 snRNP`GO:0071004^cellular_component^U2-type prespliceosome`GO:0003729^molecular_function^mRNA binding`GO:0030627^molecular_function^pre-mRNA 5'-splice site binding`GO:0030619^molecular_function^U1 snRNA binding`GO:0008270^molecular_function^zinc ion binding`GO:0000395^bio…	GO:0008270^molecular_function^zinc ion binding
PI D11_529	RNA-binding protein BRN1 {ECO:0000305}	6648315	6653964	3-1361[+]	RNA-binding protein BRN1 {ECO:0000305}	PF00076.19^RRM_1^RNA recognition motif. (a.k.a. RRM, RBD, or RNP domain)^34-98^E:1.1e-13`PF00076.19^RRM_1^RNA recognition motif. (a.k.a. RRM, RBD, or RNP domain)^122-183^E:7.9e-18`PF00076.19^RRM_1^RNA recognition motif. (a.k.a. RRM, RBD, or RNP domain)^369-439^E:1.9e-16`PF13893.3^RRM_5^RNA recognition motif. (a.k.a. RRM, RBD, or RNP domain)^381-444^E:0.52	.	.	ENOG410XNTW^CUGBP, Elav-like family member	KEGG:ath:AT4G03110`KO:K13207	GO:0005737^cellular_component^cytoplasm`GO:0030529^cellular_component^intracellular ribonucleoprotein complex`GO:0003729^molecular_function^mRNA binding`GO:0000166^molecular_function^nucleotide binding`GO:0009908^biological_process^flower development`GO:0006402^biological_process^mRNA catabolic process`GO:0009626^biological_process^plant-type hypersensitive response`GO:0080151^biological_process^…	GO:0003676^molecular_function^nucleic acid binding
PI D11_534	Rho GTPase-activating protein 2	6655141	6657547	2-1396[+]	Rho GTPase-activating protein 2	PF00786.25^PBD^P21-Rho-binding domain^72-106^E:7.6e-05`PF00620.24^RhoGAP^RhoGAP domain^135-271^E:9.2e-20	.	.	ENOG410XRR2^rho GTPase activating protein	KEGG:ath:AT4G03100	GO:0005096^molecular_function^GTPase activator activity`GO:0007165^biological_process^signal transduction	GO:0007165^biological_process^signal transduction
PI D11_530	Sister-chromatid cohesion protein 3	6677274	6685490	1-3369[+]	Sister-chromatid cohesion protein 3	PF08514.8^STAG^STAG domain^167-273^E:3.7e-28`PF02178.16^AT_hook^AT hook motif^1051-1062^E:0.16	.	.	COG5537^Stromal antigen	KEGG:ath:AT2G47980`KO:K06671	GO:0005694^cellular_component^chromosome`GO:0005634^cellular_component^nucleus`GO:0051455^biological_process^attachment of spindle microtubules to kinetochore involved in homologous chromosome segregation`GO:0051301^biological_process^cell division`GO:0051754^biological_process^meiotic sister chromatid cohesion, centromeric`GO:0007067^biological_process^mitotic nuclear division	GO:0003677^molecular_function^DNA binding
PI D11_646	Protein tas	6686236	6690805	122-1195[+]	Protein tas	PF00248.18^Aldo_ket_red^Aldo/keto reductase family^16-348^E:1.3e-71	.	.	COG0667^Aldo keto reductase	KEGG:sfl:SF2844`KEGG:sfx:S3042	GO:0016491^molecular_function^oxidoreductase activity	.
PI D11_645	Serine/threonine-protein phosphatase BSL1	6692972	6699388	1-2616[+]	Serine/threonine-protein phosphatase BSL1	PF13418.3^Kelch_4^Galactose oxidase, central domain^52-121^E:1.4e-06`PF13415.3^Kelch_3^Galactose oxidase, central domain^69-130^E:2.2e-06`PF13854.3^Kelch_5^Kelch motif^120-158^E:1.6e-05`PF13418.3^Kelch_4^Galactose oxidase, central domain^122-172^E:0.00021`PF00149.25^Metallophos^Calcineurin-like phosphoesterase^586-775^E:1.7e-23	.	.	COG0639^serine threonine-protein phosphatase	KEGG:ath:AT4G03080`KO:K01090	GO:0005634^cellular_component^nucleus`GO:0005886^cellular_component^plasma membrane`GO:0046872^molecular_function^metal ion binding`GO:0004721^molecular_function^phosphoprotein phosphatase activity`GO:0009742^biological_process^brassinosteroid mediated signaling pathway	GO:0016787^molecular_function^hydrolase activity
PI D11_642	Gibberellin receptor GID1B	6705659	6707882	351-1385[+]	Gibberellin receptor GID1B	PF00135.25^COesterase^Carboxylesterase family^79-197^E:7.6e-08`PF07859.10^Abhydrolase_3^alpha/beta hydrolase fold^108-321^E:7e-61	.	.	COG0657^alpha beta hydrolase fold-3 domain protein	KEGG:ath:AT3G63010`KO:K14493	GO:0005634^cellular_component^nucleus`GO:0016787^molecular_function^hydrolase activity`GO:0048444^biological_process^floral organ morphogenesis`GO:0009740^biological_process^gibberellic acid mediated signaling pathway`GO:0010476^biological_process^gibberellin mediated signaling pathway`GO:0009939^biological_process^positive regulation of gibberellic acid mediated signaling pathway`GO:0009739^biol…	GO:0016787^molecular_function^hydrolase activity`GO:0008152^biological_process^metabolic process
PI D11_648	Histidine-containing phosphotransfer protein 5	6711168	6713536	1-480[+]	Histidine-containing phosphotransfer protein 5	PF01627.20^Hpt^Hpt domain^52-135^E:1.3e-13	.	.	COG2198^Histidine kinase	KEGG:ath:AT1G03430`KO:K14490	GO:0005737^cellular_component^cytoplasm`GO:0005829^cellular_component^cytosol`GO:0005634^cellular_component^nucleus`GO:0009927^molecular_function^histidine phosphotransfer kinase activity`GO:0043424^molecular_function^protein histidine kinase binding`GO:0009736^biological_process^cytokinin-activated signaling pathway`GO:0000160^biological_process^phosphorelay signal transduction system`GO:0016310…	GO:0004871^molecular_function^signal transducer activity`GO:0000160^biological_process^phosphorelay signal transduction system
PI D11_644	Putative ribonuclease H protein At1g65750	6718750	6719962	1-1080[+]	Putative ribonuclease H protein At1g65750	PF13966.3^zf-RVT^zinc-binding in reverse transcriptase^27-121^E:2.8e-12`PF13456.3^RVT_3^Reverse transcriptase-like^208-329^E:2.9e-19	.	.	.	.	GO:0046872^molecular_function^metal ion binding`GO:0003676^molecular_function^nucleic acid binding`GO:0004523^molecular_function^RNA-DNA hybrid ribonuclease activity	.
PI D11_650	Receptor-like cytosolic serine/threonine-protein kinase RBK2	6721028	6723088	1-1272[+]	Receptor-like cytosolic serine/threonine-protein kinase RBK2	PF00069.22^Pkinase^Protein kinase domain^122-382^E:3.8e-40`PF07714.14^Pkinase_Tyr^Protein tyrosine kinase^124-385^E:6.4e-39	.	.	COG0515^Serine Threonine protein kinase	KEGG:ath:AT3G05140	GO:0005737^cellular_component^cytoplasm`GO:0005634^cellular_component^nucleus`GO:0005524^molecular_function^ATP binding`GO:0051020^molecular_function^GTPase binding`GO:0004674^molecular_function^protein serine/threonine kinase activity	GO:0004672^molecular_function^protein kinase activity`GO:0005524^molecular_function^ATP binding`GO:0006468^biological_process^protein phosphorylation
PI D11_643	Probable LRR receptor-like serine/threonine-protein kinase RKF3	6736677	6738584	1-1908[+]	Probable LRR receptor-like serine/threonine-protein kinase RKF3	PF00069.22^Pkinase^Protein kinase domain^295-508^E:2.7e-42`PF07714.14^Pkinase_Tyr^Protein tyrosine kinase^297-569^E:2.5e-40	sigP:1^23^0.924^YES	ExpAA=36.61^PredHel=1^Topology=o220-242i	COG0515^Serine Threonine protein kinase	KEGG:ath:AT2G48010	GO:0016021^cellular_component^integral component of membrane`GO:0005886^cellular_component^plasma membrane`GO:0005524^molecular_function^ATP binding`GO:0004674^molecular_function^protein serine/threonine kinase activity`GO:0004702^molecular_function^receptor signaling protein serine/threonine kinase activity`GO:0023014^biological_process^signal transduction by protein phosphorylation	GO:0004672^molecular_function^protein kinase activity`GO:0005524^molecular_function^ATP binding`GO:0006468^biological_process^protein phosphorylation
PI D11_649	.	6740252	6743010	1-1572[+]	.	PF03372.20^Exo_endo_phos^Endonuclease/Exonuclease/phosphatase family^243-473^E:5.1e-14	.	.	.	.	.	.
PI D11_647	30S ribosomal protein S3, chloroplastic	6775883	6776086	.	.	.	.	.	.	.	.	GO:0009507^cellular_component^chloroplast`GO:0015935^cellular_component^small ribosomal subunit`GO:0019843^molecular_function^rRNA binding`GO:0003735^molecular_function^structural constituent of ribosome`GO:0006412^biological_process^translation
PI D11_636	Piezo-type mechanosensitive ion channel homolog	6778945	6793727	1-7371[+]	Piezo-type mechanosensitive ion channel homolog	PF12166.5^Piezo_RRas_bdg^Piezo non-specific cation channel, R-Ras-binding domain^2067-2454^E:6.2e-107	.	ExpAA=676.01^PredHel=31^Topology=o10-32i45-67o99-116i200-222o242-264i314-336o341-363i370-392o412-434i483-505o520-542i650-672o676-695i708-730o750-767i802-824o1058-1080i1093-1112o1158-1180i1215-1237o1241-1258i1271-1290o1319-1341i1619-1641o1656-1673i1705-1727o1914-1933i1953-1970o1974-1996i2128-2150o2374-2391i	ENOG410YVF6^Piezo-type mechanosensitive ion channel component	KEGG:ath:AT2G48060	GO:0016021^cellular_component^integral component of membrane`GO:0008381^molecular_function^mechanically-gated ion channel activity	.
PI D11_630	Probable galacturonosyltransferase-like 4	6796755	6797801	1-1047[+]	Probable galacturonosyltransferase-like 4	PF01501.17^Glyco_transf_8^Glycosyl transferase family 8^65-320^E:3.5e-56	sigP:1^25^0.812^YES	ExpAA=22.02^PredHel=1^Topology=i12-34o	ENOG410YCH5^polygalacturonate 4-alpha-galacturonosyltransferase transferase, transferring glycosyl groups transferase, transferring hexosyl groups	KEGG:ath:AT3G06260	GO:0005794^cellular_component^Golgi apparatus`GO:0000139^cellular_component^Golgi membrane`GO:0016021^cellular_component^integral component of membrane`GO:0090406^cellular_component^pollen tube`GO:0047262^molecular_function^polygalacturonate 4-alpha-galacturonosyltransferase activity`GO:0016757^molecular_function^transferase activity, transferring glycosyl groups`GO:0071555^biological_process^cel…	GO:0016757^molecular_function^transferase activity, transferring glycosyl groups
PI D11_637	.	6798142	6803474	1-1674[+]	.	.	.	.	.	.	.	.
PI D11_638	Mitochondrial ubiquitin ligase activator of nfkb 1	6820844	6825626	1-1029[+]	Mitochondrial ubiquitin ligase activator of nfkb 1	PF12483.5^GIDE^E3 Ubiquitin ligase^87-236^E:2.5e-35`PF13920.3^zf-C3HC4_3^Zinc finger, C3HC4 type (RING finger)^293-336^E:7.7e-13	sigP:1^24^0.591^YES	ExpAA=18.33^PredHel=1^Topology=o226-248i	.	KEGG:xla:414680`KO:K15688	GO:0031307^cellular_component^integral component of mitochondrial outer membrane`GO:0005777^cellular_component^peroxisome`GO:0042802^molecular_function^identical protein binding`GO:0016874^molecular_function^ligase activity`GO:0004871^molecular_function^signal transducer activity`GO:0004842^molecular_function^ubiquitin-protein transferase activity`GO:0008270^molecular_function^zinc ion binding`GO…	GO:0004842^molecular_function^ubiquitin-protein transferase activity`GO:0007005^biological_process^mitochondrion organization
PI D11_635	.	6827005	6831445	297-1547[+]	.	.	.	.	.	.	.	.
PI D11_633	Beta-galactosidase	6836016	6836857	1-312[+]	Beta-galactosidase	PF01301.16^Glyco_hydro_35^Glycosyl hydrolases family 35^5-70^E:1.1e-06	.	.	.	.	GO:0048046^cellular_component^apoplast`GO:0004565^molecular_function^beta-galactosidase activity`GO:0030246^molecular_function^carbohydrate binding`GO:0005975^biological_process^carbohydrate metabolic process	.
PI D11_634	Beta-galactosidase 7	6837283	6838569	1-549[+]	.	.	.	ExpAA=30.43^PredHel=1^Topology=i37-54o	.	.	.	.
PI D11_640	.	6865138	6866024	1-813[+]	.	.	.	.	.	.	.	.
PI D11_639	.	6866181	6866567	1-387[+]	.	.	.	.	.	.	.	.
PI D11_641	Putative enzymatic polyprotein	6874711	6875713	1-777[+]	Putative enzymatic polyprotein	PF02160.12^Peptidase_A3^Cauliflower mosaic virus peptidase (A3)^64-232^E:1.3e-11	.	.	.	KEGG:vg:1403416	GO:0004190^molecular_function^aspartic-type endopeptidase activity`GO:0003677^molecular_function^DNA binding`GO:0003887^molecular_function^DNA-directed DNA polymerase activity`GO:0046872^molecular_function^metal ion binding`GO:0003723^molecular_function^RNA binding`GO:0003964^molecular_function^RNA-directed DNA polymerase activity`GO:0004523^molecular_function^RNA-DNA hybrid ribonuclease activity…	GO:0004190^molecular_function^aspartic-type endopeptidase activity`GO:0006508^biological_process^proteolysis
PI D11_632	.	6881659	6882060	1-402[+]	.	.	.	.	.	.	.	.
PI D11_631	BTB/POZ and MATH domain-containing protein 2	6884872	6888823	1-759[+]	BTB/POZ and MATH domain-containing protein 2	PF00917.23^MATH^MATH domain^47-162^E:0.0051`PF00651.28^BTB^BTB/POZ domain^190-251^E:6.5e-15	.	.	ENOG410XQV8^meprin and TRAF homology domain-containing protein MATH domain-containing protein	KEGG:ath:AT3G06190`KO:K10523	GO:0005634^cellular_component^nucleus`GO:0071472^biological_process^cellular response to salt stress`GO:0042631^biological_process^cellular response to water deprivation`GO:0016567^biological_process^protein ubiquitination`GO:0006970^biological_process^response to osmotic stress	GO:0005515^molecular_function^protein binding
PI D11_601	Sm-like protein LSM2 {ECO:0000305}	6894107	6894453	.	.	.	.	.	.	COG1958^small nuclear ribonucleoprotein	KEGG:ath:AT1G03330`KO:K12621	GO:0071013^cellular_component^catalytic step 2 spliceosome`GO:0000932^cellular_component^cytoplasmic mRNA processing body`GO:0005829^cellular_component^cytosol`GO:1990726^cellular_component^Lsm1-7-Pat1 complex`GO:0071011^cellular_component^precatalytic spliceosome`GO:0046540^cellular_component^U4/U6 x U5 tri-snRNP complex`GO:0005688^cellular_component^U6 snRNP`GO:0003723^molecular_function^RNA bi…
PI D11_599	.	6896247	6897110	1-720[+]	.	PF00403.23^HMA^Heavy-metal-associated domain^19-69^E:2.8e-08	.	.	.	.	.	GO:0046872^molecular_function^metal ion binding`GO:0030001^biological_process^metal ion transport
PI D11_600	RNA exonuclease 4	6898062	6901082	78-995[+]	RNA exonuclease 4	PF13912.3^zf-C2H2_6^C2H2-type zinc finger^14-40^E:0.11	.	ExpAA=21.57^PredHel=1^Topology=i68-90o	COG0847^DNA polymerase iii	KEGG:fgr:FGSG_04253`KO:K18327	GO:0005730^cellular_component^nucleolus`GO:0004527^molecular_function^exonuclease activity`GO:0003676^molecular_function^nucleic acid binding`GO:0000027^biological_process^ribosomal large subunit assembly`GO:0006364^biological_process^rRNA processing	GO:0046872^molecular_function^metal ion binding
PI D11_598	Mediator of RNA polymerase II transcription subunit 33B	6901966	6911127	1-4014[+]	Mediator of RNA polymerase II transcription subunit 33B	.	.	ExpAA=71.91^PredHel=3^Topology=o1081-1103i1163-1185o1210-1232i	ENOG410XPER^Component of the Mediator complex, a coactivator involved in the regulated transcription of nearly all RNA polymerase II-dependent genes. Mediator functions as a bridge to convey information from gene-specific regulatory proteins to the basal RNA polymerase II transcription machinery. The Mediator complex, having a compact conformation in its free form, is recruited to promoters by di…	KEGG:ath:AT2G48110	GO:0016592^cellular_component^mediator complex`GO:0016020^cellular_component^membrane`GO:0009698^biological_process^phenylpropanoid metabolic process`GO:2000762^biological_process^regulation of phenylpropanoid metabolic process`GO:0006355^biological_process^regulation of transcription, DNA-templated`GO:0006351^biological_process^transcription, DNA-templated	.
PI D11_602	Isoamylase 2, chloroplastic	6922872	6925355	1-2484[+]	Isoamylase 2, chloroplastic	PF02922.15^CBM_48^Carbohydrate-binding module 48 (Isoamylase N-terminal domain)^222-310^E:1.4e-16`PF00128.21^Alpha-amylase^Alpha amylase, catalytic domain^378-463^E:2.8e-08	.	.	COG1523^Glycogen debranching enzyme	KEGG:ath:AT1G03310	GO:0009507^cellular_component^chloroplast`GO:0043169^molecular_function^cation binding`GO:0019156^molecular_function^isoamylase activity`GO:0010021^biological_process^amylopectin biosynthetic process`GO:0005977^biological_process^glycogen metabolic process`GO:0019252^biological_process^starch biosynthetic process	GO:0004553^molecular_function^hydrolase activity, hydrolyzing O-glycosyl compounds`GO:0005975^biological_process^carbohydrate metabolic process`GO:0003824^molecular_function^catalytic activity
PI D11_603	CSC1-like protein At4g02900	6927126	6934060	1-2223[+]	CSC1-like protein At4g02900	PF13967.3^RSN1_TM^Late exocytosis, associated with Golgi transport^7-176^E:5.1e-45`PF14703.3^PHM7_cyt^Cytosolic domain of 10TM putative phosphate transporter^198-359^E:6.1e-45`PF02714.12^RSN1_7TM^Calcium-dependent channel, 7TM region, putative phosphate^370-642^E:3.1e-82	.	ExpAA=203.34^PredHel=9^Topology=o10-28i101-123o156-178i372-394o421-443i464-486o515-537i571-593o651-668i	COG5594^transmembrane protein 63C	KEGG:ath:AT4G02900	GO:0016021^cellular_component^integral component of membrane`GO:0006811^biological_process^ion transport	GO:0016020^cellular_component^membrane
PI D11_597	Protein HUA2-LIKE 3 {ECO:0000303|PubMed:25070081}	6936581	6948023	1-4152[+]	Protein HUA2-LIKE 2 {ECO:0000303|PubMed:25070081}	PF00855.14^PWWP^PWWP domain^23-108^E:5.2e-17`PF04818.10^CTD_bind^RNA polymerase II-binding domain.^894-960^E:1.1e-05	.	.	ENOG410ZHF6^Domain-Containing protein	KEGG:ath:AT2G48160	GO:0005634^cellular_component^nucleus`GO:0009908^biological_process^flower development`GO:0006397^biological_process^mRNA processing`GO:0006355^biological_process^regulation of transcription, DNA-templated`GO:0006351^biological_process^transcription, DNA-templated	.
PI D11_596	GTP-binding protein BRASSINAZOLE INSENSITIVE PALE GREEN 2, chloroplastic {ECO:0000303|PubMed:19919572}	6957785	6960317	1-1812[+]	GTP-binding protein BRASSINAZOLE INSENSITIVE PALE GREEN 2, chloroplastic {ECO:0000303|PubMed:19919572}	PF01926.20^MMR_HSR1^50S ribosome-binding GTPase^340-413^E:1.5e-07	.	.	COG1161^Required for a late step of 50S ribosomal subunit assembly. Has GTPase activity (By similarity)	KEGG:ath:AT3G57180	GO:0005525^molecular_function^GTP binding	GO:0005525^molecular_function^GTP binding
PI D11_555	Protein HUA2-LIKE 3 {ECO:0000303|PubMed:25070081}	6986769	6997425	1-4215[+]	Protein HUA2-LIKE 3 {ECO:0000303|PubMed:25070081}	PF00855.14^PWWP^PWWP domain^23-108^E:1.1e-16`PF04818.10^CTD_bind^RNA polymerase II-binding domain.^890-956^E:1.2e-05	.	.	ENOG410ZHF6^Domain-Containing protein	KEGG:ath:AT3G63070	GO:0005634^cellular_component^nucleus`GO:0009908^biological_process^flower development`GO:0006397^biological_process^mRNA processing`GO:0006355^biological_process^regulation of transcription, DNA-templated`GO:0006351^biological_process^transcription, DNA-templated	.
PI D11_559	Adenylate isopentenyltransferase 3, chloroplastic	7022648	7023613	1-966[+]	Adenylate isopentenyltransferase 3, chloroplastic	PF01745.13^IPT^Isopentenyl transferase^35-192^E:6.3e-07`PF01715.14^IPPT^IPP transferase^69-143^E:1.5e-19`PF01715.14^IPPT^IPP transferase^154-249^E:3.3e-12	.	.	COG0324^Catalyzes the transfer of a dimethylallyl group onto the adenine at position 37 in tRNAs that read codons beginning with uridine, leading to the formation of N6-(dimethylallyl)adenosine (i(6)A) (By similarity)	KEGG:ath:AT3G63110`KO:K10760	GO:0009507^cellular_component^chloroplast`GO:0005739^cellular_component^mitochondrion`GO:0031965^cellular_component^nuclear membrane`GO:0005634^cellular_component^nucleus`GO:0009536^cellular_component^plastid`GO:0052623^molecular_function^ADP dimethylallyltransferase activity`GO:0009824^molecular_function^AMP dimethylallyltransferase activity`GO:0005524^molecular_function^ATP binding`GO:0052622^m…	GO:0004161^molecular_function^dimethylallyltranstransferase activity`GO:0009058^biological_process^biosynthetic process`GO:0008033^biological_process^tRNA processing
PI D11_558	TVP38/TMEM64 family membrane protein slr0305	7029123	7031951	1-738[+]	TVP38/TMEM64 family membrane protein slr0305	PF09335.8^SNARE_assoc^SNARE associated Golgi protein^35-142^E:1.6e-18	.	ExpAA=112.11^PredHel=5^Topology=o20-42i49-71o91-113i120-142o157-179i	.	.	GO:0016021^cellular_component^integral component of membrane`GO:0005886^cellular_component^plasma membrane	.
PI D11_560	Transcription factor bHLH66	7032074	7034561	3-1007[+]	Transcription factor bHLH66	.	.	.	ENOG4111MVP^Transcription factor	KEGG:ath:AT2G24260	GO:0005634^cellular_component^nucleus`GO:0001046^molecular_function^core promoter sequence-specific DNA binding`GO:0003700^molecular_function^transcription factor activity, sequence-specific DNA binding`GO:0001228^molecular_function^transcriptional activator activity, RNA polymerase II transcription regulatory region sequence-specific binding`GO:0045944^biological_process^positive regulation of t…	.
PI D11_557	Small nuclear ribonucleoprotein Sm D1	7036974	7039471	121-495[+]	Probable small nuclear ribonucleoprotein Sm D1	PF01423.19^LSM^LSM domain^5-79^E:3.1e-13	.	.	COG1958^small nuclear ribonucleoprotein	KEGG:dme:Dmel_CG10753`KO:K11087	GO:0071013^cellular_component^catalytic step 2 spliceosome`GO:0000243^cellular_component^commitment complex`GO:0005829^cellular_component^cytosol`GO:0005634^cellular_component^nucleus`GO:0034715^cellular_component^pICln-Sm protein complex`GO:0071011^cellular_component^precatalytic spliceosome`GO:0071010^cellular_component^prespliceosome`GO:0030532^cellular_component^small nuclear ribonucleoprotei…	.
PI D11_556	F-box protein At2g27310	7042708	7043829	1-1122[+]	F-box protein At2g27310	PF00646.30^F-box^F-box domain^10-53^E:0.0044	.	.	ENOG410YK80^F-box protein	KEGG:ath:AT2G27310	.	GO:0005515^molecular_function^protein binding
PI D11_491	Copal-8-ol diphosphate hydratase, chloroplastic	7135082	7137815	1-1029[+]	Copal-8-ol diphosphate hydratase, chloroplastic	PF03936.13^Terpene_synth_C^Terpene synthase family, metal binding domain^49-206^E:3.3e-19	.	.	.	KEGG:ag:ADJ93862	GO:0009507^cellular_component^chloroplast`GO:0000287^molecular_function^magnesium ion binding`GO:0010333^molecular_function^terpene synthase activity`GO:0006952^biological_process^defense response`GO:0033385^biological_process^geranylgeranyl diphosphate metabolic process`GO:0016114^biological_process^terpenoid biosynthetic process	GO:0000287^molecular_function^magnesium ion binding`GO:0010333^molecular_function^terpene synthase activity`GO:0016829^molecular_function^lyase activity
PI D11_492	N-alpha-acetyltransferase 20	7142926	7143289	1-309[+]	N-alpha-acetyltransferase 20	.	sigP:1^22^0.51^YES	.	COG0456^acetyltransferase	KEGG:ddi:DDB_G0276345`KO:K17972	GO:0005737^cellular_component^cytoplasm`GO:0031416^cellular_component^NatB complex`GO:0004596^molecular_function^peptide alpha-N-acetyltransferase activity`GO:0017196^biological_process^N-terminal peptidyl-methionine acetylation	.
PI D11_587	F-box protein At4g02760	7214669	7218101	1-1548[+]	F-box protein At4g02760	PF12937.4^F-box-like^F-box-like^117-160^E:1.2e-06	.	.	.	KEGG:ath:AT4G02760`KO:K10268	.	GO:0005515^molecular_function^protein binding
PI D11_590	.	7219060	7220428	1-495[+]	.	.	.	ExpAA=32.51^PredHel=1^Topology=o110-132i	.	.	.	.
PI D11_589	.	7221993	7222901	1-909[+]	.	PF05910.9^DUF868^Plant protein of unknown function (DUF868)^27-300^E:1.1e-100	.	.	.	.	.	.
PI D11_588	Transcription repressor OFP12	7242155	7242928	.	.	.	.	.	.	ENOG410YWPI^Pfam:DUF623	KEGG:ath:AT1G05420	GO:0005634^cellular_component^nucleus`GO:0045892^biological_process^negative regulation of transcription, DNA-templated`GO:0006351^biological_process^transcription, DNA-templated
PI D11_593	Late embryogenesis abundant protein D-34	7249578	7250694	2-841[+]	Late embryogenesis abundant protein D-34	PF04927.9^SMP^Seed maturation protein^37-92^E:1.3e-17`PF04927.9^SMP^Seed maturation protein^153-210^E:1.3e-21`PF04927.9^SMP^Seed maturation protein^219-276^E:1.1e-19	.	.	.	.	.	.
PI D11_595	Late embryogenesis abundant protein D-34	7255873	7256386	1-435[+]	Late embryogenesis abundant protein D-34	PF04927.9^SMP^Seed maturation protein^20-77^E:3.3e-16`PF04927.9^SMP^Seed maturation protein^85-142^E:4.2e-17	.	.	.	.	.	.
PI D11_594	Late embryogenesis abundant protein D-34	7257720	7258475	1-510[+]	Late embryogenesis abundant protein D-34	PF04927.9^SMP^Seed maturation protein^43-100^E:1.5e-19`PF04927.9^SMP^Seed maturation protein^108-165^E:1.9e-17	.	.	.	.	.	.
PI D11_586	.	7260943	7261563	1-621[+]	.	PF15365.3^PNRC^Proline-rich nuclear receptor coactivator^121-201^E:2.5e-13	.	.	.	.	.	.
PI D11_591	.	7268039	7268985	1-864[+]	.	PF04570.11^zf-FLZ^zinc-finger of the FCS-type, C2-C2^236-283^E:1.5e-21	.	.	.	.	.	.
PI D11_592	F-box/kelch-repeat protein SKIP30	7285228	7286265	1-1038[+]	F-box/kelch-repeat protein SKIP30	PF00646.30^F-box^F-box domain^6-45^E:0.01`PF01344.22^Kelch_1^Kelch motif^92-146^E:4.1e-08`PF13415.3^Kelch_3^Galactose oxidase, central domain^101-157^E:0.00012`PF01344.22^Kelch_1^Kelch motif^149-194^E:2.3e-10`PF01344.22^Kelch_1^Kelch motif^277-330^E:0.00021	.	.	ENOG4110X8D^Kelch repeat-containing F-box family protein	KEGG:ath:AT3G63220	GO:0016567^biological_process^protein ubiquitination	GO:0005515^molecular_function^protein binding
PI D11_566	Non-specific lipid-transfer protein-like protein At2g13820	7295271	7295982	1-489[+]	Non-specific lipid-transfer protein-like protein At2g13820	PF14368.3^LTP_2^Probable lipid transfer^8-104^E:4.5e-17`PF00234.19^Tryp_alpha_amyl^Protease inhibitor/seed storage/LTP family^27-104^E:1.3e-10	sigP:1^23^0.839^YES	.	ENOG410Z3NP^Non-specific lipid-transfer protein-like protein	KEGG:ath:AT2G13820	GO:0046658^cellular_component^anchored component of plasma membrane`GO:0005576^cellular_component^extracellular region`GO:0005886^cellular_component^plasma membrane`GO:0008289^molecular_function^lipid binding`GO:0006869^biological_process^lipid transport	.
PI D11_564	Non-specific lipid-transfer protein-like protein At2g13820	7299123	7300176	.	.	.	.	.	.	ENOG410Z3NP^Non-specific lipid-transfer protein-like protein	KEGG:ath:AT2G13820	GO:0046658^cellular_component^anchored component of plasma membrane`GO:0005576^cellular_component^extracellular region`GO:0005886^cellular_component^plasma membrane`GO:0008289^molecular_function^lipid binding`GO:0006869^biological_process^lipid transport
PI D11_561	50S ribosomal protein L24 {ECO:0000255|HAMAP-Rule:MF_01326}	7301588	7303862	1-702[+]	50S ribosomal protein L24 {ECO:0000255|HAMAP-Rule:MF_01326}	PF09253.7^Ole-e-6^Pollen allergen ole e 6^38-66^E:4.4e-05`PF17136.1^ribosomal_L24^Ribosomal proteins 50S L24/mitochondrial 39S L24^108-165^E:2.2e-17	sigP:1^17^0.743^YES	ExpAA=20.02^PredHel=1^Topology=i5-27o	COG0198^One of the proteins that surrounds the polypeptide exit tunnel on the outside of the subunit (By similarity)	KEGG:mes:Meso_1667`KO:K02895	GO:0005840^cellular_component^ribosome`GO:0019843^molecular_function^rRNA binding`GO:0003735^molecular_function^structural constituent of ribosome`GO:0006412^biological_process^translation	.
PI D11_562	Anamorsin homolog {ECO:0000255|HAMAP-Rule:MF_03115}	7304296	7307184	108-923[+]	Anamorsin homolog {ECO:0000255|HAMAP-Rule:MF_03115}	PF05093.10^CIAPIN1^Cytokine-induced anti-apoptosis inhibitor 1, Fe-S biogenesis^191-262^E:1e-16	.	.	COG5636^Component of the cytosolic iron-sulfur (Fe S) protein assembly machinery. Required for the maturation of extramitochondrial Fe S proteins (By similarity). Has anti- apoptotic effects in the cell. Involved in negative control of H(2)O(2)-induced cell death, probably by tethering the pro- apoptotic factor tah18 in the cytoplasm in the absence of oxidative stress (By similarity)	.	GO:0005737^cellular_component^cytoplasm`GO:0005758^cellular_component^mitochondrial intermembrane space`GO:0051537^molecular_function^2 iron, 2 sulfur cluster binding`GO:0009055^molecular_function^electron carrier activity`GO:0046872^molecular_function^metal ion binding`GO:0008168^molecular_function^methyltransferase activity`GO:0016226^biological_process^iron-sulfur cluster assembly`GO:0043066^b…	GO:0051536^molecular_function^iron-sulfur cluster binding`GO:0016226^biological_process^iron-sulfur cluster assembly`GO:0005737^cellular_component^cytoplasm
PI D11_567	.	7322772	7323686	1-915[+]	.	.	.	.	.	.	.	.
PI D11_565	.	7323702	7325517	1-756[+]	.	.	.	.	.	.	.	.
PI D11_568	Serine/threonine-protein phosphatase 7 long form homolog	7360131	7360582	.	.	.	.	.	.	ENOG410YHBV^Serine threonine-protein phosphatase 7 long form homolog	KEGG:ath:AT1G48120	GO:0046872^molecular_function^metal ion binding`GO:0004721^molecular_function^phosphoprotein phosphatase activity
PI D11_563	Type IV inositol polyphosphate 5-phosphatase 7 {ECO:0000303|PubMed:21677096}	7377088	7378797	1-912[+]	Type IV inositol polyphosphate 5-phosphatase 7 {ECO:0000303|PubMed:21677096}	PF03372.20^Exo_endo_phos^Endonuclease/Exonuclease/phosphatase family^5-168^E:1.5e-24	.	.	COG5411^inositol	KEGG:ath:AT2G32010	GO:0005634^cellular_component^nucleus`GO:0005886^cellular_component^plasma membrane`GO:0034485^molecular_function^phosphatidylinositol-3,4,5-trisphosphate 5-phosphatase activity`GO:0004439^molecular_function^phosphatidylinositol-4,5-bisphosphate 5-phosphatase activity`GO:0071472^biological_process^cellular response to salt stress`GO:0010305^biological_process^leaf vascular tissue pattern formatio…	.
PI D11_628	.	7391697	7391924	.	.	.	.	.	.	.	.	.
PI D11_629	.	7391928	7394799	1-441[+]	.	.	.	.	.	.	.	.
PI D11_626	Protein NETWORKED 1D {ECO:0000303|PubMed:22840520}	7417948	7430177	1-5628[+]	Protein NETWORKED 1D {ECO:0000303|PubMed:22840520}	PF07765.9^KIP1^KIP1-like protein^66-139^E:5.6e-37	.	.	ENOG410XW3C^NA	KEGG:ath:AT1G03080	GO:0005886^cellular_component^plasma membrane	GO:0003779^molecular_function^actin binding
PI D11_627	Sulfate transporter 3.1	7431509	7436096	104-2077[+]	Sulfate transporter 3.1	PF00916.17^Sulfate_transp^Sulfate permease family^81-460^E:6.2e-133`PF01740.18^STAS^STAS domain^513-631^E:2.2e-33	.	ExpAA=234.86^PredHel=10^Topology=i133-150o160-182i191-213o246-263i270-292o323-345i366-383o398-420i425-447o462-484i	COG0659^sulfate transporter	KEGG:ath:AT3G51895`KO:K17471	GO:0009507^cellular_component^chloroplast`GO:0005887^cellular_component^integral component of plasma membrane`GO:0008271^molecular_function^secondary active sulfate transmembrane transporter activity`GO:0015116^molecular_function^sulfate transmembrane transporter activity`GO:0015293^molecular_function^symporter activity`GO:1902358^biological_process^sulfate transmembrane transport`GO:0008272^biol…	GO:0015116^molecular_function^sulfate transmembrane transporter activity`GO:0008272^biological_process^sulfate transport`GO:0016021^cellular_component^integral component of membrane
PI D11_696	ETO1-like protein 1	7585976	7590003	404-3073[+]	ETO1-like protein 1	PF13181.3^TPR_8^Tetratricopeptide repeat^711-739^E:0.086`PF13176.3^TPR_7^Tetratricopeptide repeat^712-741^E:0.013	.	.	ENOG410ZP3V^Ethylene-overproduction protein	KEGG:ath:AT4G02680	GO:0005622^cellular_component^intracellular`GO:0009873^biological_process^ethylene-activated signaling pathway`GO:0016567^biological_process^protein ubiquitination`GO:0010364^biological_process^regulation of ethylene biosynthetic process	GO:0005515^molecular_function^protein binding
PI D11_700	Callose synthase 5	7598160	7601730	1-312[+]	Callose synthase 5	PF02364.12^Glucan_synthase^1,3-beta-glucan synthase component^4-87^E:1.2e-18	.	.	ENOG410XQ8V^synthase	KEGG:ath:AT2G13680`KO:K11000	GO:0000148^cellular_component^1,3-beta-D-glucan synthase complex`GO:0016021^cellular_component^integral component of membrane`GO:0003843^molecular_function^1,3-beta-D-glucan synthase activity`GO:0006075^biological_process^(1->3)-beta-D-glucan biosynthetic process`GO:0071555^biological_process^cell wall organization`GO:0009556^biological_process^microsporogenesis`GO:0009846^biological_process^poll…	GO:0003843^molecular_function^1,3-beta-D-glucan synthase activity`GO:0006075^biological_process^(1->3)-beta-D-glucan biosynthetic process`GO:0000148^cellular_component^1,3-beta-D-glucan synthase complex`GO:0016020^cellular_component^membrane
PI D11_699	Callose synthase 5	7601761	7602691	1-681[+]	Callose synthase 5	PF02364.12^Glucan_synthase^1,3-beta-glucan synthase component^120-213^E:5e-33	.	ExpAA=22.97^PredHel=1^Topology=o168-190i	ENOG410XQ8V^synthase	KEGG:ath:AT2G13680`KO:K11000	GO:0000148^cellular_component^1,3-beta-D-glucan synthase complex`GO:0016021^cellular_component^integral component of membrane`GO:0003843^molecular_function^1,3-beta-D-glucan synthase activity`GO:0006075^biological_process^(1->3)-beta-D-glucan biosynthetic process`GO:0071555^biological_process^cell wall organization`GO:0009556^biological_process^microsporogenesis`GO:0009846^biological_process^poll…	GO:0003843^molecular_function^1,3-beta-D-glucan synthase activity`GO:0006075^biological_process^(1->3)-beta-D-glucan biosynthetic process`GO:0000148^cellular_component^1,3-beta-D-glucan synthase complex`GO:0016020^cellular_component^membrane
PI D11_697	Basic helix-loop-helix protein A	7660345	7664372	3-1820[+]	Basic helix-loop-helix protein A	PF14215.3^bHLH-MYC_N^bHLH-MYC and R2R3-MYB transcription factors N-terminal^1-145^E:9.6e-37`PF00010.23^HLH^Helix-loop-helix DNA-binding domain^405-450^E:9.7e-12	.	.	.	.	GO:0005634^cellular_component^nucleus`GO:0009813^biological_process^flavonoid biosynthetic process`GO:0006355^biological_process^regulation of transcription, DNA-templated`GO:0006351^biological_process^transcription, DNA-templated	GO:0046983^molecular_function^protein dimerization activity
PI D11_698	DNA repair helicase XPD	7664771	7669926	1-2277[+]	DNA repair helicase XPD	PF06733.12^DEAD_2^DEAD_2^72-256^E:2.4e-53`PF06777.8^HBB^Helical and beta-bridge domain^270-412^E:2.7e-27`PF13307.3^Helicase_C_2^Helicase C-terminal domain^524-697^E:2.4e-43	.	.	COG1199^helicase	KEGG:ath:AT1G03190`KO:K10844	GO:0005634^cellular_component^nucleus`GO:0051539^molecular_function^4 iron, 4 sulfur cluster binding`GO:0005524^molecular_function^ATP binding`GO:0004003^molecular_function^ATP-dependent DNA helicase activity`GO:0003677^molecular_function^DNA binding`GO:0046872^molecular_function^metal ion binding`GO:0006281^biological_process^DNA repair`GO:0006289^biological_process^nucleotide-excision repair`GO…	GO:0003677^molecular_function^DNA binding`GO:0004003^molecular_function^ATP-dependent DNA helicase activity`GO:0005524^molecular_function^ATP binding`GO:0005634^cellular_component^nucleus`GO:0003676^molecular_function^nucleic acid binding`GO:0008026^molecular_function^ATP-dependent helicase activity`GO:0016818^molecular_function^hydrolase activity, acting on acid anhydrides, in phosphorus-contain…
PI D11_610	Protein FANTASTIC FOUR 2	7692552	7693418	1-867[+]	Protein FANTASTIC FOUR 2	PF11250.5^FAF^Fantastic Four meristem regulator^152-204^E:3.2e-21	.	.	ENOG4110553^Protein of unknown function (DUF3049)	KEGG:ath:AT1G03170	GO:0010075^biological_process^regulation of meristem growth	.
PI D11_604	.	7698859	7701006	3-869[+]	.	.	.	.	.	.	.	.
PI D11_606	Cyclin-P3-1	7704275	7705594	1-756[+]	Cyclin-P3-1	PF08613.8^Cyclin^Cyclin^82-203^E:2.6e-36`PF00134.20^Cyclin_N^Cyclin, N-terminal domain^113-203^E:1e-10	.	.	ENOG4111TTK^Cyclin-dependent protein kinase	KEGG:osa:4338711	GO:0007049^biological_process^cell cycle`GO:0051301^biological_process^cell division`GO:0000079^biological_process^regulation of cyclin-dependent protein serine/threonine kinase activity	GO:0019901^molecular_function^protein kinase binding`GO:0000079^biological_process^regulation of cyclin-dependent protein serine/threonine kinase activity
PI D11_612	DAR GTPase 3, chloroplastic {ECO:0000303|PubMed:16849600}	7706082	7709567	1-1164[+]	DAR GTPase 3, chloroplastic {ECO:0000303|PubMed:16849600}	PF01926.20^MMR_HSR1^50S ribosome-binding GTPase^232-321^E:1.8e-15`PF02421.15^FeoB_N^Ferrous iron transport protein B^233-288^E:1.1e-05	.	.	COG1161^Required for a late step of 50S ribosomal subunit assembly. Has GTPase activity (By similarity)	KEGG:ath:AT4G02790	GO:0009507^cellular_component^chloroplast`GO:0005525^molecular_function^GTP binding`GO:0003924^molecular_function^GTPase activity`GO:0042254^biological_process^ribosome biogenesis	GO:0005525^molecular_function^GTP binding`GO:0015093^molecular_function^ferrous iron transmembrane transporter activity`GO:0015684^biological_process^ferrous iron transport`GO:0016021^cellular_component^integral component of membrane
PI D11_609	Probable inactive patatin-like protein 9	7717867	7719406	1-1161[+]	Probable inactive patatin-like protein 9	PF01734.19^Patatin^Patatin-like phospholipase^32-234^E:3.9e-23	.	.	COG3621^Patatin group	KEGG:ath:AT3G63200	GO:0016787^molecular_function^hydrolase activity`GO:0016042^biological_process^lipid catabolic process	GO:0006629^biological_process^lipid metabolic process
PI D11_611	Mavicyanin	7729910	7730915	194-757[+]	Mavicyanin	PF02298.14^Cu_bind_like^Plastocyanin-like domain^33-116^E:1.9e-28	sigP:1^22^0.913^YES	ExpAA=34.78^PredHel=2^Topology=i7-24o169-186i	.	.	GO:0009055^molecular_function^electron carrier activity`GO:0046872^molecular_function^metal ion binding`GO:0055114^biological_process^oxidation-reduction process	GO:0009055^molecular_function^electron carrier activity
PI D11_608	.	7758345	7758661	.	.	.	.	.	.	.	.	.
PI D11_607	.	7759396	7759764	.	.	.	.	.	.	.	.	.
PI D11_605	Ribosome-recycling factor, chloroplastic	7766237	7770829	161-925[+]	Ribosome-recycling factor, chloroplastic	PF01765.16^RRF^Ribosome recycling factor^110-252^E:8.8e-46	.	.	.	.	GO:0009507^cellular_component^chloroplast`GO:0006412^biological_process^translation	.
PI D11_652	Ent-copalyl diphosphate synthase, chloroplastic	7783728	7790762	1-2526[+]	Ent-copalyl diphosphate synthase, chloroplastic	PF00432.18^Prenyltrans^Prenyltransferase and squalene oxidase repeat^165-181^E:0.19`PF01397.18^Terpene_synth^Terpene synthase, N-terminal domain^298-504^E:1e-50`PF03936.13^Terpene_synth_C^Terpene synthase family, metal binding domain^548-705^E:3.9e-20	.	.	.	.	GO:0009507^cellular_component^chloroplast`GO:0009905^molecular_function^ent-copalyl diphosphate synthase activity`GO:0000287^molecular_function^magnesium ion binding`GO:0010333^molecular_function^terpene synthase activity`GO:0009686^biological_process^gibberellin biosynthetic process	GO:0003824^molecular_function^catalytic activity`GO:0010333^molecular_function^terpene synthase activity`GO:0016829^molecular_function^lyase activity`GO:0008152^biological_process^metabolic process`GO:0000287^molecular_function^magnesium ion binding
PI D11_659	N-alpha-acetyltransferase 20	7798096	7799811	.	.	.	.	.	.	COG0456^acetyltransferase	KEGG:ddi:DDB_G0276345`KO:K17972	GO:0005737^cellular_component^cytoplasm`GO:0031416^cellular_component^NatB complex`GO:0004596^molecular_function^peptide alpha-N-acetyltransferase activity`GO:0017196^biological_process^N-terminal peptidyl-methionine acetylation
PI D11_653	F-box protein At4g02760	7811325	7814750	1-1557[+]	F-box protein At4g02760	PF12937.4^F-box-like^F-box-like^120-163^E:1.2e-06	.	.	.	KEGG:ath:AT4G02760`KO:K10268	.	GO:0005515^molecular_function^protein binding
PI D11_657	.	7815749	7817072	1-495[+]	.	.	.	ExpAA=28.70^PredHel=1^Topology=o110-132i	.	.	.	.
PI D11_656	.	7837104	7838012	1-909[+]	.	PF05910.9^DUF868^Plant protein of unknown function (DUF868)^27-300^E:3.2e-101	.	.	.	.	.	.
PI D11_655	Transcription repressor OFP11	7853920	7854693	.	.	.	.	.	.	ENOG41108WA^Pfam:DUF623	KEGG:ath:AT4G14860	GO:0005634^cellular_component^nucleus`GO:0045892^biological_process^negative regulation of transcription, DNA-templated`GO:0006351^biological_process^transcription, DNA-templated
PI D11_660	Late embryogenesis abundant protein D-34	7860899	7862031	2-841[+]	Late embryogenesis abundant protein D-34	PF04927.9^SMP^Seed maturation protein^37-92^E:1.6e-17`PF04927.9^SMP^Seed maturation protein^153-210^E:1.3e-21`PF04927.9^SMP^Seed maturation protein^219-276^E:1.1e-19	.	.	.	.	.	.
PI D11_662	Late embryogenesis abundant protein D-34	7864799	7865311	1-435[+]	Late embryogenesis abundant protein D-34	PF04927.9^SMP^Seed maturation protein^20-77^E:4.9e-16`PF04927.9^SMP^Seed maturation protein^85-142^E:1.1e-15	.	.	.	.	.	.
PI D11_661	Late embryogenesis abundant protein D-34	7866931	7867680	1-510[+]	Late embryogenesis abundant protein D-34	PF04927.9^SMP^Seed maturation protein^43-100^E:1.5e-19`PF04927.9^SMP^Seed maturation protein^108-165^E:3.4e-18	.	.	.	.	.	.
PI D11_651	.	7875085	7875705	1-621[+]	.	PF15365.3^PNRC^Proline-rich nuclear receptor coactivator^121-201^E:6.1e-13	.	.	.	.	.	.
PI D11_658	.	7877912	7879629	588-1451[+]	.	PF04570.11^zf-FLZ^zinc-finger of the FCS-type, C2-C2^238-283^E:6.9e-21	.	.	.	.	.	.
PI D11_654	.	7883799	7885696	1-564[+]	.	.	.	.	.	.	.	.
PI D11_760	.	7889668	7889961	.	.	.	.	.	.	.	.	.
PI D11_751	F-box/kelch-repeat protein SKIP30	7894035	7896835	3-1175[+]	F-box/kelch-repeat protein SKIP30	PF01344.22^Kelch_1^Kelch motif^137-191^E:2.2e-07`PF13415.3^Kelch_3^Galactose oxidase, central domain^146-202^E:8.3e-06`PF01344.22^Kelch_1^Kelch motif^194-239^E:3.4e-10`PF01344.22^Kelch_1^Kelch motif^322-375^E:3.3e-05	.	ExpAA=16.29^PredHel=1^Topology=i36-58o	ENOG4110X8D^Kelch repeat-containing F-box family protein	KEGG:ath:AT3G63220	GO:0016567^biological_process^protein ubiquitination	GO:0005515^molecular_function^protein binding
PI D11_758	Non-specific lipid-transfer protein-like protein At2g13820	7898668	7899378	.	.	.	.	.	.	ENOG410Z3NP^Non-specific lipid-transfer protein-like protein	KEGG:ath:AT2G13820	GO:0046658^cellular_component^anchored component of plasma membrane`GO:0005576^cellular_component^extracellular region`GO:0005886^cellular_component^plasma membrane`GO:0008289^molecular_function^lipid binding`GO:0006869^biological_process^lipid transport
PI D11_756	Non-specific lipid-transfer protein-like protein At2g13820	7902509	7903558	.	.	.	.	.	.	ENOG410Z3NP^Non-specific lipid-transfer protein-like protein	KEGG:ath:AT2G13820	GO:0046658^cellular_component^anchored component of plasma membrane`GO:0005576^cellular_component^extracellular region`GO:0005886^cellular_component^plasma membrane`GO:0008289^molecular_function^lipid binding`GO:0006869^biological_process^lipid transport
PI D11_749	50S ribosomal protein L24 {ECO:0000255|HAMAP-Rule:MF_01326}	7904808	7906892	1-663[+]	50S ribosomal protein L24 {ECO:0000255|HAMAP-Rule:MF_01326}	PF09253.7^Ole-e-6^Pollen allergen ole e 6^39-71^E:8.5e-07`PF17136.1^ribosomal_L24^Ribosomal proteins 50S L24/mitochondrial 39S L24^112-169^E:1.8e-19	sigP:1^28^0.822^YES	ExpAA=21.84^PredHel=1^Topology=i5-27o	COG0198^One of the proteins that surrounds the polypeptide exit tunnel on the outside of the subunit (By similarity)	KEGG:rce:RC1_0722`KO:K02895	GO:0005840^cellular_component^ribosome`GO:0019843^molecular_function^rRNA binding`GO:0003735^molecular_function^structural constituent of ribosome`GO:0006412^biological_process^translation	.
PI D11_754	Anamorsin homolog {ECO:0000255|HAMAP-Rule:MF_03115}	7907376	7910111	108-923[+]	Anamorsin homolog {ECO:0000255|HAMAP-Rule:MF_03115}	PF05093.10^CIAPIN1^Cytokine-induced anti-apoptosis inhibitor 1, Fe-S biogenesis^191-262^E:1e-16	.	.	COG5636^Component of the cytosolic iron-sulfur (Fe S) protein assembly machinery. Required for the maturation of extramitochondrial Fe S proteins (By similarity). Has anti- apoptotic effects in the cell. Involved in negative control of H(2)O(2)-induced cell death, probably by tethering the pro- apoptotic factor tah18 in the cytoplasm in the absence of oxidative stress (By similarity)	.	GO:0005737^cellular_component^cytoplasm`GO:0005758^cellular_component^mitochondrial intermembrane space`GO:0051537^molecular_function^2 iron, 2 sulfur cluster binding`GO:0009055^molecular_function^electron carrier activity`GO:0046872^molecular_function^metal ion binding`GO:0008168^molecular_function^methyltransferase activity`GO:0016226^biological_process^iron-sulfur cluster assembly`GO:0043066^b…	GO:0051536^molecular_function^iron-sulfur cluster binding`GO:0016226^biological_process^iron-sulfur cluster assembly`GO:0005737^cellular_component^cytoplasm
PI D11_759	.	7914592	7915029	.	.	.	.	.	.	.	.	.
PI D11_757	.	7915042	7915971	.	.	.	.	.	.	.	.	.
PI D11_752	Type I inositol polyphosphate 5-phosphatase 4 {ECO:0000305}	7929722	7933027	1-1623[+]	Type I inositol polyphosphate 5-phosphatase 4 {ECO:0000305}	PF03372.20^Exo_endo_phos^Endonuclease/Exonuclease/phosphatase family^277-492^E:6.3e-31	.	.	COG5411^inositol	KEGG:ath:AT3G63240	GO:0016787^molecular_function^hydrolase activity`GO:0046856^biological_process^phosphatidylinositol dephosphorylation	.
PI D11_750	.	7934772	7935050	.	.	.	.	.	.	.	.	.
PI D11_761	.	7935208	7938619	1-459[+]	.	.	.	.	.	.	.	.
PI D11_753	Serine/threonine-protein kinase STY8 {ECO:0000305}	7945485	7948701	1-1176[+]	Serine/threonine-protein kinase HT1	PF07714.14^Pkinase_Tyr^Protein tyrosine kinase^86-363^E:8.2e-60`PF00069.22^Pkinase^Protein kinase domain^90-361^E:3.2e-48	.	.	COG0515^Serine Threonine protein kinase	KEGG:ath:AT1G62400	GO:0005524^molecular_function^ATP binding`GO:0004674^molecular_function^protein serine/threonine kinase activity	GO:0004672^molecular_function^protein kinase activity`GO:0006468^biological_process^protein phosphorylation`GO:0005524^molecular_function^ATP binding
PI D11_748	Protein NETWORKED 1D {ECO:0000303|PubMed:22840520}	7961327	7968960	428-5974[+]	Protein NETWORKED 1D {ECO:0000303|PubMed:22840520}	PF07765.9^KIP1^KIP1-like protein^14-87^E:5.5e-37	.	.	ENOG410XW3C^NA	KEGG:ath:AT1G03080	GO:0005886^cellular_component^plasma membrane	GO:0003779^molecular_function^actin binding
PI D11_755	Sulfate transporter 3.1	7969800	7974535	104-2077[+]	Sulfate transporter 3.1	PF00916.17^Sulfate_transp^Sulfate permease family^81-460^E:1.8e-133`PF01740.18^STAS^STAS domain^513-631^E:2.2e-33	.	ExpAA=233.48^PredHel=10^Topology=i133-150o160-182i191-213o246-263i270-292o323-345i366-383o398-420i425-447o462-484i	COG0659^sulfate transporter	KEGG:ath:AT3G51895`KO:K17471	GO:0009507^cellular_component^chloroplast`GO:0005887^cellular_component^integral component of plasma membrane`GO:0008271^molecular_function^secondary active sulfate transmembrane transporter activity`GO:0015116^molecular_function^sulfate transmembrane transporter activity`GO:0015293^molecular_function^symporter activity`GO:1902358^biological_process^sulfate transmembrane transport`GO:0008272^biol…	GO:0015116^molecular_function^sulfate transmembrane transporter activity`GO:0008272^biological_process^sulfate transport`GO:0016021^cellular_component^integral component of membrane
PI D11_704	ETO1-like protein 1	8006199	8009930	125-2890[+]	ETO1-like protein 1	PF13374.3^TPR_10^Tetratricopeptide repeat^746-774^E:0.02`PF13176.3^TPR_7^Tetratricopeptide repeat^746-775^E:0.014	.	.	ENOG410ZP3V^Ethylene-overproduction protein	KEGG:ath:AT4G02680	GO:0005622^cellular_component^intracellular`GO:0009873^biological_process^ethylene-activated signaling pathway`GO:0016567^biological_process^protein ubiquitination`GO:0010364^biological_process^regulation of ethylene biosynthetic process	GO:0005515^molecular_function^protein binding
PI D11_704	ETO1-like protein 1	8006199	8009930	2772-3086[+]	.	.	sigP:1^16^0.468^YES	.	.	.	.	.
PI D11_707	Eukaryotic translation initiation factor 3 subunit E {ECO:0000255|HAMAP-Rule:MF_03004, ECO:0000303|PubMed:11029466}	8014406	8015883	1-402[+]	Eukaryotic translation initiation factor 3 subunit E {ECO:0000255|HAMAP-Rule:MF_03004, ECO:0000303|PubMed:11029466}	PF09440.7^eIF3_N^eIF3 subunit 6 N terminal domain^1-51^E:2e-08	.	.	ENOG410XQK5^Component of the eukaryotic translation initiation factor 3 (eIF-3) complex, which is involved in protein synthesis and, together with other initiation factors, stimulates binding of mRNA and methionyl-tRNAi to the 40S ribosome (By similarity)	KEGG:ath:AT3G57290`KO:K03250	GO:0005737^cellular_component^cytoplasm`GO:0005829^cellular_component^cytosol`GO:0031597^cellular_component^cytosolic proteasome complex`GO:0016282^cellular_component^eukaryotic 43S preinitiation complex`GO:0033290^cellular_component^eukaryotic 48S preinitiation complex`GO:0005852^cellular_component^eukaryotic translation initiation factor 3 complex`GO:0005634^cellular_component^nucleus`GO:000588…	.
PI D11_706	Heat stress transcription factor A-6b	8022876	8024713	199-1236[+]	Heat stress transcription factor A-6b	PF00447.14^HSF_DNA-bind^HSF-type DNA-binding^44-133^E:3.9e-32	.	.	COG5169^Transcription factor	KEGG:ath:AT3G22830`KO:K09419	GO:0005737^cellular_component^cytoplasm`GO:0005634^cellular_component^nucleus`GO:0043565^molecular_function^sequence-specific DNA binding`GO:0003700^molecular_function^transcription factor activity, sequence-specific DNA binding`GO:0006351^biological_process^transcription, DNA-templated	GO:0003700^molecular_function^transcription factor activity, sequence-specific DNA binding`GO:0043565^molecular_function^sequence-specific DNA binding`GO:0006355^biological_process^regulation of transcription, DNA-templated`GO:0005634^cellular_component^nucleus
PI D11_708	.	8024865	8025716	1-570[+]	.	.	sigP:1^27^0.569^YES	ExpAA=31.82^PredHel=1^Topology=o171-188i	.	.	.	.
PI D11_705	Protein indeterminate-domain 12 {ECO:0000303|PubMed:16784536}	8032731	8036292	622-1797[+]	Protein indeterminate-domain 12 {ECO:0000303|PubMed:16784536}	PF13912.3^zf-C2H2_6^C2H2-type zinc finger^73-96^E:0.027`PF12171.5^zf-C2H2_jaz^Zinc-finger double-stranded RNA-binding^74-96^E:4.5e-05`PF12874.4^zf-met^Zinc-finger of C2H2 type^74-96^E:0.0016	.	.	COG5048^Zinc finger protein	KEGG:ath:AT4G02670	GO:0003677^molecular_function^DNA binding`GO:0046872^molecular_function^metal ion binding`GO:0003700^molecular_function^transcription factor activity, sequence-specific DNA binding`GO:0006355^biological_process^regulation of transcription, DNA-templated`GO:0006351^biological_process^transcription, DNA-templated	GO:0046872^molecular_function^metal ion binding
PI D11_709	.	8046198	8046585	.	.	.	.	.	.	.	.	.
PI D11_703	Protein SPIRRIG {ECO:0000303|PubMed:19392685}	8056212	8073100	111-10883[+]	Protein SPIRRIG {ECO:0000303|PubMed:19392685}	PF14844.3^PH_BEACH^PH domain associated with Beige/BEACH^2880-2935^E:2.9e-08`PF02138.15^Beach^Beige/BEACH domain^2974-3253^E:2.4e-120`PF00400.29^WD40^WD domain, G-beta repeat^3337-3366^E:0.2`PF00400.29^WD40^WD domain, G-beta repeat^3383-3417^E:6.2e-05	.	.	ENOG410XNQC^beige BEACH domain containing protein	KEGG:ath:AT1G03060	GO:0000932^cellular_component^cytoplasmic mRNA processing body`GO:0009825^biological_process^multidimensional cell growth`GO:0009737^biological_process^response to abscisic acid`GO:0010090^biological_process^trichome morphogenesis`GO:0007033^biological_process^vacuole organization	GO:0005515^molecular_function^protein binding
PI D11_668	Calmodulin	8096851	8097559	1-450[+]	Calmodulin	PF00036.29^EF-hand_1^EF hand^12-39^E:5.8e-06`PF13405.3^EF-hand_6^EF-hand domain^12-39^E:1.1e-06`PF13499.3^EF-hand_7^EF-hand domain pair^12-73^E:4.7e-08`PF13202.3^EF-hand_5^EF hand^15-36^E:0.0021`PF13833.3^EF-hand_8^EF-hand domain pair^25-74^E:0.025`PF13833.3^EF-hand_8^EF-hand domain pair^64-109^E:0.00024`PF00036.29^EF-hand_1^EF hand^84-111^E:1.2e-08`PF13405.3^EF-hand_6^EF-hand domain^84-113^E:1.5…	.	.	.	.	GO:0005509^molecular_function^calcium ion binding	GO:0005509^molecular_function^calcium ion binding
PI D11_669	2-methyl-6-phytyl-1,4-hydroquinone methyltransferase, chloroplastic	8099004	8101490	1-1026[+]	2-methyl-6-phytyl-1,4-hydroquinone methyltransferase, chloroplastic	PF13489.3^Methyltransf_23^Methyltransferase domain^109-254^E:2e-07`PF01209.15^Ubie_methyltran^ubiE/COQ5 methyltransferase family^112-215^E:1.2e-11`PF13847.3^Methyltransf_31^Methyltransferase domain^113-215^E:4.8e-09`PF13649.3^Methyltransf_25^Methyltransferase domain^118-210^E:1.3e-15`PF08241.9^Methyltransf_11^Methyltransferase domain^119-213^E:2.3e-16`PF08242.9^Methyltransf_12^Methyltransferase d…	.	ExpAA=24.84^PredHel=1^Topology=o308-330i	.	.	GO:0009706^cellular_component^chloroplast inner membrane`GO:0016021^cellular_component^integral component of membrane`GO:0008168^molecular_function^methyltransferase activity`GO:0010189^biological_process^vitamin E biosynthetic process	GO:0008168^molecular_function^methyltransferase activity`GO:0008152^biological_process^metabolic process
PI D11_666	Receptor-like cytosolic serine/threonine-protein kinase RBK2	8102473	8103453	1-309[+]	Receptor-like cytosolic serine/threonine-protein kinase RBK2	PF07714.14^Pkinase_Tyr^Protein tyrosine kinase^48-94^E:4.5e-05	.	.	COG0515^Serine Threonine protein kinase	KEGG:ath:AT3G05140	GO:0005737^cellular_component^cytoplasm`GO:0005634^cellular_component^nucleus`GO:0005524^molecular_function^ATP binding`GO:0051020^molecular_function^GTPase binding`GO:0004674^molecular_function^protein serine/threonine kinase activity	GO:0004672^molecular_function^protein kinase activity`GO:0006468^biological_process^protein phosphorylation
PI D11_664	Ammonium transporter 3 member 1	8104571	8106211	1-1425[+]	Ammonium transporter 3 member 1	PF00909.18^Ammonium_transp^Ammonium Transporter Family^24-439^E:1.4e-82	.	ExpAA=234.86^PredHel=10^Topology=o26-48i53-75o112-134i139-161o176-198i211-230o265-287i294-316o331-353i395-417o	COG0004^ammonium Transporter	KEGG:osa:4324937`KO:K03320	GO:0005887^cellular_component^integral component of plasma membrane`GO:0008519^molecular_function^ammonium transmembrane transporter activity`GO:0072488^biological_process^ammonium transmembrane transport`GO:0006995^biological_process^cellular response to nitrogen starvation`GO:0019740^biological_process^nitrogen utilization`GO:0015695^biological_process^organic cation transport	GO:0008519^molecular_function^ammonium transmembrane transporter activity`GO:0015696^biological_process^ammonium transport`GO:0016020^cellular_component^membrane
PI D11_664	Ammonium transporter 3 member 1	8104571	8106211	705-1037[-]	.	.	.	.	.	.	.	.
PI D11_663	Guanine nucleotide-binding protein subunit gamma 1	8107203	8109613	52-387[-]	.	.	.	.	.	.	.	.
PI D11_663	Guanine nucleotide-binding protein subunit gamma 1	8107203	8109613	194-502[+]	Guanine nucleotide-binding protein subunit gamma 1	PF00631.19^G-gamma^GGL domain^30-101^E:9.1e-11	.	.	ENOG41117R5^NA	KEGG:ath:AT3G63420	GO:0005737^cellular_component^cytoplasm`GO:0005794^cellular_component^Golgi apparatus`GO:0000139^cellular_component^Golgi membrane`GO:0005834^cellular_component^heterotrimeric G-protein complex`GO:0005886^cellular_component^plasma membrane`GO:0005525^molecular_function^GTP binding`GO:0004871^molecular_function^signal transducer activity`GO:0010541^biological_process^acropetal auxin transport`GO:0…	GO:0004871^molecular_function^signal transducer activity`GO:0007186^biological_process^G-protein coupled receptor signaling pathway`GO:0005834^cellular_component^heterotrimeric G-protein complex
PI D11_667	.	8109569	8111391	1-1236[+]	.	PF05641.9^Agenet^Agenet domain^25-83^E:1.6e-12`PF03735.11^ENT^ENT domain^355-400^E:1e-11	.	.	.	.	.	.
PI D11_665	Auxin-induced protein AUX28	8185738	8188078	1-894[+]	Auxin-induced protein AUX28	PF02309.13^AUX_IAA^AUX/IAA family^77-288^E:2.2e-82	sigP:1^18^0.847^YES	.	ENOG410YEC3^Aux IAA proteins are short-lived transcriptional factors that function as repressors of early auxin response genes at low auxin concentrations. Repression is thought to result from the interaction with auxin response factors (ARFs), proteins that bind to the auxin-responsive promoter element (AuxRE). Formation of heterodimers with ARF proteins may alter their ability to modulate early…	KEGG:gmx:547965`KO:K14484	GO:0005634^cellular_component^nucleus`GO:0009734^biological_process^auxin-activated signaling pathway`GO:0006355^biological_process^regulation of transcription, DNA-templated`GO:0006351^biological_process^transcription, DNA-templated	GO:0006355^biological_process^regulation of transcription, DNA-templated`GO:0005634^cellular_component^nucleus
PI D11_718	Putative uridine kinase C227.14	8189024	8193859	250-1191[+]	Putative uridine kinase C227.14	PF00485.15^PRK^Phosphoribulokinase / Uridine kinase family^106-308^E:3.2e-09	.	.	.	KEGG:spo:SPAC227.14	GO:0005829^cellular_component^cytosol`GO:0005634^cellular_component^nucleus`GO:0005524^molecular_function^ATP binding`GO:0004849^molecular_function^uridine kinase activity`GO:0044211^biological_process^CTP salvage`GO:0006206^biological_process^pyrimidine nucleobase metabolic process`GO:0043097^biological_process^pyrimidine nucleoside salvage`GO:0044206^biological_process^UMP salvage	GO:0005524^molecular_function^ATP binding`GO:0016301^molecular_function^kinase activity`GO:0008152^biological_process^metabolic process
PI D11_715	Eukaryotic translation initiation factor 3 subunit E {ECO:0000255|HAMAP-Rule:MF_03004, ECO:0000303|PubMed:11029466}	8197787	8201249	1-882[+]	Eukaryotic translation initiation factor 3 subunit E {ECO:0000255|HAMAP-Rule:MF_03004, ECO:0000303|PubMed:11029466}	PF14304.3^CSTF_C^Transcription termination and cleavage factor C-terminal^199-223^E:1.9e-08	.	.	ENOG410XQK5^Component of the eukaryotic translation initiation factor 3 (eIF-3) complex, which is involved in protein synthesis and, together with other initiation factors, stimulates binding of mRNA and methionyl-tRNAi to the 40S ribosome (By similarity)	KEGG:ath:AT3G57290`KO:K03250	GO:0005737^cellular_component^cytoplasm`GO:0005829^cellular_component^cytosol`GO:0031597^cellular_component^cytosolic proteasome complex`GO:0016282^cellular_component^eukaryotic 43S preinitiation complex`GO:0033290^cellular_component^eukaryotic 48S preinitiation complex`GO:0005852^cellular_component^eukaryotic translation initiation factor 3 complex`GO:0005634^cellular_component^nucleus`GO:000588…	GO:0031124^biological_process^mRNA 3'-end processing
PI D11_711	Phospholipase A1-Igamma1, chloroplastic	8216452	8218707	1-1503[+]	Phospholipase A1-Igamma1, chloroplastic	PF01764.22^Lipase_3^Lipase (class 3)^203-361^E:5.6e-39	.	.	ENOG410XP1I^galactolipase activity	KEGG:ath:AT1G06800	GO:0009507^cellular_component^chloroplast`GO:0047714^molecular_function^galactolipase activity`GO:0008970^molecular_function^phosphatidylcholine 1-acylhydrolase activity`GO:0004806^molecular_function^triglyceride lipase activity`GO:0016042^biological_process^lipid catabolic process	GO:0006629^biological_process^lipid metabolic process
PI D11_717	Glutathione reductase, chloroplastic	8218921	8224363	1-1704[+]	Glutathione reductase, chloroplastic	PF07992.11^Pyr_redox_2^Pyridine nucleotide-disulphide oxidoreductase^90-412^E:1e-65`PF13738.3^Pyr_redox_3^Pyridine nucleotide-disulphide oxidoreductase^214-396^E:1.7e-10`PF00070.24^Pyr_redox^Pyridine nucleotide-disulphide oxidoreductase^263-339^E:1.1e-20`PF02852.19^Pyr_redox_dim^Pyridine nucleotide-disulphide oxidoreductase, dimerisation domain^432-540^E:6.1e-34	.	.	.	.	GO:0009507^cellular_component^chloroplast`GO:0050660^molecular_function^flavin adenine dinucleotide binding`GO:0004362^molecular_function^glutathione-disulfide reductase activity`GO:0050661^molecular_function^NADP binding`GO:0045454^biological_process^cell redox homeostasis`GO:0006749^biological_process^glutathione metabolic process	GO:0016491^molecular_function^oxidoreductase activity`GO:0055114^biological_process^oxidation-reduction process`GO:0045454^biological_process^cell redox homeostasis
PI D11_721	Photosystem II reaction center W protein, chloroplastic	8225993	8226586	.	.	.	.	.	.	.	.	GO:0009535^cellular_component^chloroplast thylakoid membrane`GO:0016021^cellular_component^integral component of membrane`GO:0009523^cellular_component^photosystem II`GO:0015979^biological_process^photosynthesis
PI D11_719	Probable galacturonosyltransferase 6	8227058	8231868	533-2326[+]	Probable galacturonosyltransferase 6	PF01501.17^Glyco_transf_8^Glycosyl transferase family 8^277-570^E:2.5e-72	.	ExpAA=20.86^PredHel=1^Topology=i7-29o	ENOG410YA0P^Galacturonosyltransferase	.	GO:0000139^cellular_component^Golgi membrane`GO:0016021^cellular_component^integral component of membrane`GO:0047262^molecular_function^polygalacturonate 4-alpha-galacturonosyltransferase activity`GO:0071555^biological_process^cell wall organization`GO:0045489^biological_process^pectin biosynthetic process	GO:0016757^molecular_function^transferase activity, transferring glycosyl groups
PI D11_712	E3 ubiquitin protein ligase DRIP2	8238261	8244110	287-1474[+]	E3 ubiquitin protein ligase DRIP2	PF13923.3^zf-C3HC4_2^Zinc finger, C3HC4 type (RING finger)^19-59^E:2.9e-07`PF00097.22^zf-C3HC4^Zinc finger, C3HC4 type (RING finger)^19-59^E:8.1e-06`PF13445.3^zf-RING_UBOX^RING-type zinc-finger^19-45^E:4.9e-05	.	.	ENOG410XPCN^Polycomb group ring finger	KEGG:ath:AT2G30580`KO:K16277	GO:0016874^molecular_function^ligase activity`GO:0004842^molecular_function^ubiquitin-protein transferase activity`GO:0008270^molecular_function^zinc ion binding`GO:0051865^biological_process^protein autoubiquitination`GO:0016567^biological_process^protein ubiquitination`GO:0009414^biological_process^response to water deprivation	GO:0046872^molecular_function^metal ion binding
PI D11_720	PRA1 family protein E	8244790	8245080	.	.	.	.	.	.	COG5130^Prenylated RAB acceptor	KEGG:ath:AT1G08770	GO:0005783^cellular_component^endoplasmic reticulum`GO:0010008^cellular_component^endosome membrane`GO:0005794^cellular_component^Golgi apparatus`GO:0016021^cellular_component^integral component of membrane`GO:0016192^biological_process^vesicle-mediated transport
PI D11_713	Signal recognition particle 9 kDa protein	8247144	8250236	1-456[+]	Signal recognition particle 9 kDa protein	PF05486.9^SRP9-21^Signal recognition particle 9 kDa protein (SRP9)^54-115^E:1.9e-10	.	.	ENOG41123E8^negative regulation of translational elongation	KEGG:ath:AT3G49100`KO:K03109	GO:0005786^cellular_component^signal recognition particle, endoplasmic reticulum targeting`GO:0008312^molecular_function^7S RNA binding`GO:0045900^biological_process^negative regulation of translational elongation`GO:0006614^biological_process^SRP-dependent cotranslational protein targeting to membrane	.
PI D11_714	Probable WRKY transcription factor 21	8255103	8257399	1-1125[+]	Probable WRKY transcription factor 21	PF10533.6^Plant_zn_clust^Plant zinc cluster domain^260-305^E:1e-17`PF03106.12^WRKY^WRKY DNA -binding domain^309-366^E:7.3e-27	.	.	ENOG410YIPU^Transcription factor	KEGG:ath:AT2G30590	GO:0005634^cellular_component^nucleus`GO:0005516^molecular_function^calmodulin binding`GO:0043565^molecular_function^sequence-specific DNA binding`GO:0003700^molecular_function^transcription factor activity, sequence-specific DNA binding`GO:0006351^biological_process^transcription, DNA-templated	GO:0003700^molecular_function^transcription factor activity, sequence-specific DNA binding`GO:0043565^molecular_function^sequence-specific DNA binding`GO:0006355^biological_process^regulation of transcription, DNA-templated
PI D11_716	40S ribosomal protein S15	8271049	8273082	1-459[+]	40S ribosomal protein S15	.	.	.	COG0185^Protein S19 forms a complex with S13 that binds strongly to the 16S ribosomal RNA (By similarity)	.	GO:0022627^cellular_component^cytosolic small ribosomal subunit`GO:0003723^molecular_function^RNA binding`GO:0003735^molecular_function^structural constituent of ribosome`GO:0006412^biological_process^translation	.
PI D11_710	Histone H1	8286776	8288119	107-934[+]	Histone H1.2	PF00538.16^Linker_histone^linker histone H1 and H5 family^56-122^E:4e-18	.	.	ENOG410XYG5^histone h1	.	GO:0005739^cellular_component^mitochondrion`GO:0005730^cellular_component^nucleolus`GO:0000786^cellular_component^nucleosome`GO:0003677^molecular_function^DNA binding`GO:0006334^biological_process^nucleosome assembly	GO:0003677^molecular_function^DNA binding`GO:0006334^biological_process^nucleosome assembly`GO:0000786^cellular_component^nucleosome`GO:0005634^cellular_component^nucleus
PI D11_674	Putative pentatricopeptide repeat-containing protein At1g12700, mitochondrial	8288701	8290566	1-1866[+]	Putative pentatricopeptide repeat-containing protein At1g12700, mitochondrial	PF12854.4^PPR_1^PPR repeat^126-155^E:3.3e-09`PF13041.3^PPR_2^PPR repeat family^129-176^E:4.9e-12`PF01535.17^PPR^PPR repeat^132-162^E:0.00024`PF01535.17^PPR^PPR repeat^168-197^E:0.027`PF13812.3^PPR_3^Pentatricopeptide repeat domain^188-246^E:1.7e-05`PF12854.4^PPR_1^PPR repeat^196-228^E:4e-10`PF13041.3^PPR_2^PPR repeat family^199-238^E:2.8e-07`PF01535.17^PPR^PPR repeat^202-228^E:1.3e-05`PF12854.4^P…	.	.	ENOG410Z7Z7^Pentatricopeptide repeat-containing protein	KEGG:ath:AT1G12700	GO:0005739^cellular_component^mitochondrion	.
PI D11_673	Flowering locus K homology domain {ECO:0000303|PubMed:14593172}	8311057	8315337	1-1317[+]	Flowering locus K homology domain {ECO:0000303|PubMed:14593172}	PF00013.26^KH_1^KH domain^49-100^E:1.2e-10`PF00013.26^KH_1^KH domain^140-207^E:7.9e-14`PF00013.26^KH_1^KH domain^318-380^E:1.3e-11	.	.	ENOG410XNN8^mRNA transport	KEGG:ath:AT3G04610`KO:K13162	GO:0005737^cellular_component^cytoplasm`GO:0005634^cellular_component^nucleus`GO:0003723^molecular_function^RNA binding`GO:0009911^biological_process^positive regulation of flower development`GO:0006355^biological_process^regulation of transcription, DNA-templated`GO:0006351^biological_process^transcription, DNA-templated	GO:0003723^molecular_function^RNA binding
PI D11_678	Probable fructokinase-7	8315574	8318148	1-1437[+]	Probable fructokinase-7	PF00294.21^PfkB^pfkB family carbohydrate kinase^85-396^E:4.8e-32	.	.	COG0524^pfkb domain protein	KEGG:ath:AT5G51830`KO:K00847	GO:0005829^cellular_component^cytosol`GO:0005524^molecular_function^ATP binding`GO:0008865^molecular_function^fructokinase activity`GO:0004747^molecular_function^ribokinase activity`GO:0006014^biological_process^D-ribose metabolic process`GO:0046686^biological_process^response to cadmium ion`GO:0019252^biological_process^starch biosynthetic process	.
PI D11_680	Glu S.griseus protease inhibitor	8327174	8327504	.	.	.	.	.	.	.	.	GO:0004867^molecular_function^serine-type endopeptidase inhibitor activity`GO:0009611^biological_process^response to wounding
PI D11_676	Inhibitor of trypsin and hageman factor	8329064	8329424	.	.	.	.	.	.	.	.	GO:0004867^molecular_function^serine-type endopeptidase inhibitor activity`GO:0009611^biological_process^response to wounding
PI D11_681	Inhibitor of trypsin and hageman factor	8331215	8331503	.	.	.	.	.	.	.	.	GO:0004867^molecular_function^serine-type endopeptidase inhibitor activity`GO:0009611^biological_process^response to wounding
PI D11_677	Glu S.griseus protease inhibitor	8337791	8338060	.	.	.	.	.	.	.	.	GO:0004867^molecular_function^serine-type endopeptidase inhibitor activity`GO:0009611^biological_process^response to wounding
PI D11_675	Transcription factor bHLH3	8363391	8364905	1-1515[+]	Transcription factor bHLH3	PF14215.3^bHLH-MYC_N^bHLH-MYC and R2R3-MYB transcription factors N-terminal^49-234^E:1.5e-45`PF00010.23^HLH^Helix-loop-helix DNA-binding domain^358-404^E:2.9e-10	.	.	ENOG41114N5^Transcription factor	KEGG:ath:AT4G16430	GO:0005634^cellular_component^nucleus`GO:0003677^molecular_function^DNA binding`GO:0003700^molecular_function^transcription factor activity, sequence-specific DNA binding`GO:0006355^biological_process^regulation of transcription, DNA-templated`GO:0006351^biological_process^transcription, DNA-templated	GO:0046983^molecular_function^protein dimerization activity
PI D11_671	.	8366213	8366530	1-318[+]	.	.	sigP:1^27^0.846^YES	ExpAA=18.59^PredHel=1^Topology=i9-28o	.	.	.	.
PI D11_672	Transcriptional regulator TAC1	8371190	8371735	1-546[+]	Transcriptional regulator TAC1	PF13912.3^zf-C2H2_6^C2H2-type zinc finger^33-57^E:3.2e-05`PF12868.4^DUF3824^Domain of unknwon function (DUF3824)^43-146^E:0.0019	.	.	ENOG4111ECK^ZnF_C2H2	KEGG:ath:AT3G09290	GO:0005634^cellular_component^nucleus`GO:0003677^molecular_function^DNA binding`GO:0046872^molecular_function^metal ion binding`GO:0003700^molecular_function^transcription factor activity, sequence-specific DNA binding`GO:0051973^biological_process^positive regulation of telomerase activity`GO:0006355^biological_process^regulation of transcription, DNA-templated`GO:0006351^biological_process^tran…	GO:0046872^molecular_function^metal ion binding
PI D11_679	Bet1-like SNARE 1-1	8375576	8377766	232-600[+]	Bet1-like SNARE 1-1	.	.	ExpAA=19.08^PredHel=1^Topology=i103-120o	ENOG4111W10^Blocked early in transport 1 homolog (S	KEGG:ath:AT3G58170`KO:K08504	GO:0005789^cellular_component^endoplasmic reticulum membrane`GO:0000139^cellular_component^Golgi membrane`GO:0016021^cellular_component^integral component of membrane`GO:0005634^cellular_component^nucleus`GO:0005886^cellular_component^plasma membrane`GO:0015031^biological_process^protein transport`GO:0016192^biological_process^vesicle-mediated transport	.
PI D11_682	.	8378680	8379232	1-387[+]	.	.	.	.	.	.	.	.
PI D11_670	Pentatricopeptide repeat-containing protein At1g06140, mitochondrial	8386149	8387843	1-1695[+]	Pentatricopeptide repeat-containing protein At1g06140, mitochondrial	PF01535.17^PPR^PPR repeat^73-99^E:0.0015`PF01535.17^PPR^PPR repeat^173-202^E:0.0071`PF01535.17^PPR^PPR repeat^247-272^E:0.11`PF12854.4^PPR_1^PPR repeat^272-300^E:6.3e-06`PF13041.3^PPR_2^PPR repeat family^273-319^E:4.3e-08`PF01535.17^PPR^PPR repeat^275-302^E:2.5e-07`PF01535.17^PPR^PPR repeat^348-375^E:0.011`PF13041.3^PPR_2^PPR repeat family^374-422^E:1.2e-09`PF01535.17^PPR^PPR repeat^377-405^E:1.2…	sigP:1^24^0.541^YES	.	ENOG410Z7Z7^Pentatricopeptide repeat-containing protein	KEGG:ath:AT1G06140	GO:0005739^cellular_component^mitochondrion`GO:0080156^biological_process^mitochondrial mRNA modification	.
PI D11_684	Poly [ADP-ribose] polymerase 1	8389328	8397881	1862-3124[+]	Poly [ADP-ribose] polymerase 1	PF02877.11^PARP_reg^Poly(ADP-ribose) polymerase, regulatory domain^92-201^E:1.3e-28`PF00644.17^PARP^Poly(ADP-ribose) polymerase catalytic domain^204-416^E:7e-80	.	.	ENOG410XP18^Poly (ADP-ribose) polymerase	KEGG:ath:AT2G31320`KO:K10798	GO:0005737^cellular_component^cytoplasm`GO:0005634^cellular_component^nucleus`GO:0003677^molecular_function^DNA binding`GO:0003910^molecular_function^DNA ligase (ATP) activity`GO:0051287^molecular_function^NAD binding`GO:0003950^molecular_function^NAD+ ADP-ribosyltransferase activity`GO:0008270^molecular_function^zinc ion binding`GO:0051103^biological_process^DNA ligation involved in DNA repair`G…	GO:0003950^molecular_function^NAD+ ADP-ribosyltransferase activity`GO:0006471^biological_process^protein ADP-ribosylation
PI D11_684	Poly [ADP-ribose] polymerase 1	8389328	8397881	2906-3292[-]	.	.	.	.	.	.	.	.
PI D11_684	Poly [ADP-ribose] polymerase 1	8389328	8397881	178-2154[+]	Poly [ADP-ribose] polymerase 1	PF00645.15^zf-PARP^Poly(ADP-ribose) polymerase and DNA-Ligase Zn-finger region^11-86^E:1.3e-18`PF00645.15^zf-PARP^Poly(ADP-ribose) polymerase and DNA-Ligase Zn-finger region^108-179^E:2.3e-14`PF08063.9^PADR1^PADR1 (NUC008) domain^301-350^E:6.3e-20`PF00533.23^BRCT^BRCA1 C Terminus (BRCT) domain^405-478^E:1.3e-07`PF05406.12^WGR^WGR domain^531-610^E:5.3e-19	.	.	ENOG410XP18^Poly (ADP-ribose) polymerase	KEGG:ath:AT2G31320`KO:K10798	GO:0005737^cellular_component^cytoplasm`GO:0005634^cellular_component^nucleus`GO:0003677^molecular_function^DNA binding`GO:0003910^molecular_function^DNA ligase (ATP) activity`GO:0051287^molecular_function^NAD binding`GO:0003950^molecular_function^NAD+ ADP-ribosyltransferase activity`GO:0008270^molecular_function^zinc ion binding`GO:0051103^biological_process^DNA ligation involved in DNA repair`G…	GO:0003677^molecular_function^DNA binding`GO:0008270^molecular_function^zinc ion binding
PI D11_689	Serine/threonine-protein phosphatase 7 long form homolog	8406649	8407033	.	.	.	.	.	.	ENOG410YHBV^Serine threonine-protein phosphatase 7 long form homolog	KEGG:ath:AT1G48120	GO:0046872^molecular_function^metal ion binding`GO:0004721^molecular_function^phosphoprotein phosphatase activity
PI D11_688	.	8407394	8407718	.	.	.	.	.	.	.	.	.
PI D11_683	LOB domain-containing protein 16	8422208	8423005	1-606[+]	LOB domain-containing protein 16	PF03195.11^DUF260^Protein of unknown function DUF260^9-107^E:2.7e-37	.	.	ENOG410YA3N^lob domain-containing protein	KEGG:ath:AT2G42430`KO:K13944	GO:0005634^cellular_component^nucleus`GO:0010311^biological_process^lateral root formation	.
PI D11_686	LOB domain-containing protein 29	8438070	8438906	1-705[+]	LOB domain-containing protein 29	PF03195.11^DUF260^Protein of unknown function DUF260^7-105^E:1.2e-36	.	.	ENOG410YGW0^lob domain-containing protein	KEGG:ath:AT3G58190`KO:K13945	GO:0005634^cellular_component^nucleus`GO:0010311^biological_process^lateral root formation	.
PI D11_687	.	8479348	8482113	205-639[+]	.	.	.	.	.	.	.	.
PI D11_685	1-aminocyclopropane-1-carboxylate oxidase homolog 1	8483468	8484758	1-1092[+]	1-aminocyclopropane-1-carboxylate oxidase homolog 1	PF14226.3^DIOX_N^non-haem dioxygenase in morphine synthesis N-terminal^63-160^E:4.5e-16`PF03171.17^2OG-FeII_Oxy^2OG-Fe(II) oxygenase superfamily^218-311^E:2.2e-25	.	.	COG3491^2OGFe(II) oxygenase	KEGG:ath:AT1G06620	GO:0046872^molecular_function^metal ion binding`GO:0016491^molecular_function^oxidoreductase activity	GO:0016491^molecular_function^oxidoreductase activity`GO:0055114^biological_process^oxidation-reduction process
PI D11_741	WAT1-related protein At4g08300	8497609	8499250	1-1080[+]	Protein WALLS ARE THIN 1	PF00892.17^EamA^EamA-like transporter family^15-154^E:1.3e-10`PF00892.17^EamA^EamA-like transporter family^185-323^E:2.3e-16	.	ExpAA=211.49^PredHel=10^Topology=i13-35o45-64i76-98o103-125i138-157o186-208i215-237o252-271i278-300o305-324i	ENOG410YAV4^Auxin-induced protein	KEGG:ath:AT1G75500	GO:0016021^cellular_component^integral component of membrane`GO:0009705^cellular_component^plant-type vacuole membrane`GO:0005886^cellular_component^plasma membrane`GO:0005774^cellular_component^vacuolar membrane`GO:0022857^molecular_function^transmembrane transporter activity`GO:0009851^biological_process^auxin biosynthetic process`GO:0010315^biological_process^auxin efflux`GO:0009734^biological…	GO:0016020^cellular_component^membrane`GO:0016021^cellular_component^integral component of membrane
PI D11_740	WAT1-related protein At4g08290	8507917	8509863	1-1098[+]	WAT1-related protein At4g08290	PF00892.17^EamA^EamA-like transporter family^25-164^E:8.8e-10`PF00892.17^EamA^EamA-like transporter family^192-331^E:3.3e-14	.	ExpAA=214.61^PredHel=10^Topology=i25-44o54-73i86-108o112-134i147-166o190-209i222-244o259-281i286-308o313-332i	ENOG410YBPN^Auxin-induced protein	KEGG:ath:AT4G08290	GO:0016021^cellular_component^integral component of membrane`GO:0005886^cellular_component^plasma membrane`GO:0015171^molecular_function^amino acid transmembrane transporter activity`GO:0032973^biological_process^amino acid export`GO:0080144^biological_process^amino acid homeostasis`GO:0043090^biological_process^amino acid import`GO:0003333^biological_process^amino acid transmembrane transport	GO:0016020^cellular_component^membrane`GO:0016021^cellular_component^integral component of membrane
PI D11_742	.	8510634	8511060	.	.	.	.	.	.	.	.	.
PI D11_743	CDT1-like protein a, chloroplastic	8513003	8516960	2-1861[+]	CDT1-like protein a, chloroplastic	PF08839.8^CDT1^DNA replication factor CDT1 like^105-224^E:9.5e-15`PF16679.2^CDT1_C^DNA replication factor Cdt1 C-terminal domain^497-589^E:3.1e-22	.	.	ENOG410XT37^Chromatin licensing and DNA replication factor 1	KEGG:ath:AT2G31270`KO:K10727	GO:0009507^cellular_component^chloroplast`GO:0005634^cellular_component^nucleus`GO:0004693^molecular_function^cyclin-dependent protein serine/threonine kinase activity`GO:0070182^molecular_function^DNA polymerase binding`GO:0019901^molecular_function^protein kinase binding`GO:0007049^biological_process^cell cycle`GO:0009658^biological_process^chloroplast organization`GO:0051276^biological_process…	.
PI D11_738	Autophagy-related protein 9 {ECO:0000303|PubMed:12114572}	8518657	8523321	1-2601[+]	Autophagy-related protein 9 {ECO:0000303|PubMed:12114572}	PF04109.13^APG9^Autophagy protein Apg9^200-564^E:4.8e-133	.	ExpAA=137.33^PredHel=5^Topology=i95-117o157-179i322-344o405-427i440-459o	ENOG410XQBE^Involved in autophagy and cytoplasm to vacuole transport (Cvt) vesicle formation. Plays a key role in the organization of the preautophagosomal structure phagophore assembly site (PAS), the nucleating site for formation of the sequestering vesicle. Cycles between the PAS and the cytoplasmic vesicle pool and may participate in supplying membrane for the growing autophagosome	KEGG:ath:AT2G31260`KO:K17907	GO:0005776^cellular_component^autophagosome`GO:0000421^cellular_component^autophagosome membrane`GO:0031410^cellular_component^cytoplasmic vesicle`GO:0016021^cellular_component^integral component of membrane`GO:0000407^cellular_component^pre-autophagosomal structure`GO:0000045^biological_process^autophagosome assembly`GO:0006914^biological_process^autophagy`GO:0050832^biological_process^defense r…	.
PI D11_739	Nephrocystin-3	8523967	8526945	1-1902[+]	Nephrocystin-3	PF12862.4^ANAPC5^Anaphase-promoting complex subunit 5^108-151^E:1400`PF12862.4^ANAPC5^Anaphase-promoting complex subunit 5^208-238^E:130`PF13424.3^TPR_12^Tetratricopeptide repeat^210-283^E:1.9e-10`PF13374.3^TPR_10^Tetratricopeptide repeat^212-246^E:0.0032`PF13374.3^TPR_10^Tetratricopeptide repeat^253-289^E:0.00039`PF12862.4^ANAPC5^Anaphase-promoting complex subunit 5^336-375^E:15`PF13424.3^TPR_12…	.	.	.	KEGG:xtr:780190`KO:K19360	GO:0005929^cellular_component^cilium`GO:0072372^cellular_component^primary cilium`GO:0060271^biological_process^cilium morphogenesis`GO:0090090^biological_process^negative regulation of canonical Wnt signaling pathway`GO:2000095^biological_process^regulation of Wnt signaling pathway, planar cell polarity pathway`GO:0016055^biological_process^Wnt signaling pathway	GO:0005515^molecular_function^protein binding
PI D11_746	RING-H2 finger protein ATL1	8527912	8529562	1-1017[+]	RING-H2 finger protein ATL1	PF13639.3^zf-RING_2^Ring finger domain^119-161^E:1.1e-12`PF17123.2^zf-RING_11^RING-like zinc finger^119-147^E:1.6e-10`PF13923.3^zf-C3HC4_2^Zinc finger, C3HC4 type (RING finger)^119-160^E:1.5e-07`PF00097.22^zf-C3HC4^Zinc finger, C3HC4 type (RING finger)^119-160^E:4.5e-06`PF13445.3^zf-RING_UBOX^RING-type zinc-finger^119-158^E:4.4e-05`PF12678.4^zf-rbx1^RING-H2 zinc finger domain^121-161^E:5.5e-10`PF…	.	.	ENOG41121N2^zinc ion binding	KEGG:ath:AT1G04360	GO:0016021^cellular_component^integral component of membrane`GO:0008270^molecular_function^zinc ion binding`GO:0016567^biological_process^protein ubiquitination	GO:0005515^molecular_function^protein binding`GO:0008270^molecular_function^zinc ion binding`GO:0046872^molecular_function^metal ion binding`GO:0004842^molecular_function^ubiquitin-protein transferase activity`GO:0005680^cellular_component^anaphase-promoting complex
PI D11_745	L10-interacting MYB domain-containing protein {ECO:0000303|PubMed:25707794}	8543204	8544215	1-936[+]	L10-interacting MYB domain-containing protein {ECO:0000303|PubMed:25707794}	PF12776.4^Myb_DNA-bind_3^Myb/SANT-like DNA-binding domain^14-104^E:3.7e-20	.	.	ENOG410YZWQ^NA	KEGG:ath:AT5G05800	GO:0005634^cellular_component^nucleus`GO:0006355^biological_process^regulation of transcription, DNA-templated`GO:0006351^biological_process^transcription, DNA-templated	.
PI D11_736	Hyoscyamine 6-dioxygenase	8551355	8553136	162-1007[+]	Hyoscyamine 6-dioxygenase	PF14226.3^DIOX_N^non-haem dioxygenase in morphine synthesis N-terminal^36-141^E:3.8e-18`PF03171.17^2OG-FeII_Oxy^2OG-Fe(II) oxygenase superfamily^191-254^E:4.8e-15	.	.	.	KEGG:ag:BAA05630`KO:K12692	GO:0047998^molecular_function^hyoscyamine (6S)-dioxygenase activity`GO:0005506^molecular_function^iron ion binding`GO:0031418^molecular_function^L-ascorbic acid binding	GO:0016491^molecular_function^oxidoreductase activity`GO:0055114^biological_process^oxidation-reduction process
PI D11_737	Dehydrodolichyl diphosphate synthase 6	8575150	8576019	1-870[+]	Dehydrodolichyl diphosphate synthase 6	PF01255.16^Prenyltransf^Putative undecaprenyl diphosphate synthase^39-277^E:2.1e-74	.	.	COG0020^Catalyzes the condensation of isopentenyl diphosphate (IPP) with allylic pyrophosphates generating different type of terpenoids (By similarity)	KEGG:ath:AT2G17570`KO:K11778	GO:0016765^molecular_function^transferase activity, transferring alkyl or aryl (other than methyl) groups`GO:0006486^biological_process^protein glycosylation	GO:0016765^molecular_function^transferase activity, transferring alkyl or aryl (other than methyl) groups
PI D11_744	Ethylene-responsive transcription factor ERF098	8576964	8577347	1-384[+]	Ethylene-responsive transcription factor ERF098	PF00847.17^AP2^AP2 domain^18-69^E:5.1e-14	.	.	ENOG410YQAX^ethylene-responsive transcription factor	KEGG:ath:AT3G23230	GO:0005634^cellular_component^nucleus`GO:0003677^molecular_function^DNA binding`GO:0003700^molecular_function^transcription factor activity, sequence-specific DNA binding`GO:0009873^biological_process^ethylene-activated signaling pathway`GO:0010200^biological_process^response to chitin`GO:0006351^biological_process^transcription, DNA-templated	GO:0003700^molecular_function^transcription factor activity, sequence-specific DNA binding`GO:0006355^biological_process^regulation of transcription, DNA-templated
PI D11_747	.	8582920	8583492	1-321[+]	.	.	.	.	.	.	.	.
PI D11_735	.	8586595	8587504	1-468[+]	.	.	.	.	.	.	.	.
PI D11_701	Ethylene-responsive transcription factor 1B	8602947	8603624	1-678[+]	Ethylene-responsive transcription factor 1B	PF00847.17^AP2^AP2 domain^85-135^E:3.4e-12	.	.	ENOG410YJNR^Transcription factor	KEGG:ath:AT3G23240`KO:K14516	GO:0005634^cellular_component^nucleus`GO:0003677^molecular_function^DNA binding`GO:0003700^molecular_function^transcription factor activity, sequence-specific DNA binding`GO:0006952^biological_process^defense response`GO:0009873^biological_process^ethylene-activated signaling pathway`GO:0009867^biological_process^jasmonic acid mediated signaling pathway`GO:0006351^biological_process^transcription…	GO:0003700^molecular_function^transcription factor activity, sequence-specific DNA binding`GO:0006355^biological_process^regulation of transcription, DNA-templated
PI D11_702	UDP-glycosyltransferase 83A1	8608776	8610192	48-1166[+]	UDP-glycosyltransferase 83A1	PF00201.15^UDPGT^UDP-glucoronosyl and UDP-glucosyl transferase^172-344^E:5e-19	.	.	COG1819^Transferase	KEGG:ath:AT3G02100	GO:0016758^molecular_function^transferase activity, transferring hexosyl groups	GO:0016758^molecular_function^transferase activity, transferring hexosyl groups`GO:0008152^biological_process^metabolic process
PI D11_625	Probable indole-3-pyruvate monooxygenase YUCCA8	8692800	8694280	1-1275[+]	Probable indole-3-pyruvate monooxygenase YUCCA8	PF13738.3^Pyr_redox_3^Pyridine nucleotide-disulphide oxidoreductase^26-225^E:4.3e-24`PF07992.11^Pyr_redox_2^Pyridine nucleotide-disulphide oxidoreductase^26-222^E:8.5e-13`PF01494.16^FAD_binding_3^FAD binding domain^26-55^E:4.1e-05`PF00743.16^FMO-like^Flavin-binding monooxygenase-like^27-345^E:2.1e-31`PF13450.3^NAD_binding_8^NAD(P)-binding Rossmann-like domain^27-58^E:1.1e-05`PF13434.3^K_oxygenase…	.	.	COG2072^Monooxygenase	KEGG:ath:AT4G28720`KO:K11816	GO:0050660^molecular_function^flavin adenine dinucleotide binding`GO:0004497^molecular_function^monooxygenase activity`GO:0004499^molecular_function^N,N-dimethylaniline monooxygenase activity`GO:0050661^molecular_function^NADP binding`GO:0009851^biological_process^auxin biosynthetic process`GO:0009742^biological_process^brassinosteroid mediated signaling pathway`GO:0055114^biological_process^oxid…	GO:0016491^molecular_function^oxidoreductase activity`GO:0055114^biological_process^oxidation-reduction process`GO:0071949^molecular_function^FAD binding`GO:0004499^molecular_function^N,N-dimethylaniline monooxygenase activity`GO:0050660^molecular_function^flavin adenine dinucleotide binding`GO:0050661^molecular_function^NADP binding
PI D11_802	Cytochrome P450 71A1	8795714	8798479	55-1590[+]	Cytochrome P450 71A1	PF00067.19^p450^Cytochrome P450^35-490^E:2.4e-98	.	ExpAA=20.21^PredHel=1^Topology=i5-24o	.	.	GO:0005789^cellular_component^endoplasmic reticulum membrane`GO:0016021^cellular_component^integral component of membrane`GO:0020037^molecular_function^heme binding`GO:0005506^molecular_function^iron ion binding`GO:0004497^molecular_function^monooxygenase activity`GO:0016705^molecular_function^oxidoreductase activity, acting on paired donors, with incorporation or reduction of molecular oxygen`GO…	GO:0005506^molecular_function^iron ion binding`GO:0016705^molecular_function^oxidoreductase activity, acting on paired donors, with incorporation or reduction of molecular oxygen`GO:0020037^molecular_function^heme binding`GO:0055114^biological_process^oxidation-reduction process
PI D11_811	Glutaredoxin-C5, chloroplastic {ECO:0000303|PubMed:15170506}	8799113	8802231	2-553[+]	Glutaredoxin-C5, chloroplastic {ECO:0000303|PubMed:15170506}	PF00462.21^Glutaredoxin^Glutaredoxin^100-160^E:1.5e-14	.	.	COG0695^Glutaredoxin	KEGG:ath:AT4G28730	GO:0009507^cellular_component^chloroplast`GO:0009055^molecular_function^electron carrier activity`GO:0004362^molecular_function^glutathione-disulfide reductase activity`GO:0015035^molecular_function^protein disulfide oxidoreductase activity`GO:0045454^biological_process^cell redox homeostasis`GO:0098869^biological_process^cellular oxidant detoxification`GO:0016226^biological_process^iron-sulfur c…	GO:0009055^molecular_function^electron carrier activity`GO:0015035^molecular_function^protein disulfide oxidoreductase activity`GO:0045454^biological_process^cell redox homeostasis
PI D11_812	Glutathione transferase GST 23	8802524	8803195	1-672[+]	Glutathione transferase GST 23	PF02798.17^GST_N^Glutathione S-transferase, N-terminal domain^3-74^E:9.1e-19`PF13417.3^GST_N_3^Glutathione S-transferase, N-terminal domain^6-81^E:1e-14`PF13409.3^GST_N_2^Glutathione S-transferase, N-terminal domain^11-75^E:3.2e-10`PF00043.22^GST_C^Glutathione S-transferase, C-terminal domain^118-193^E:0.00016`PF13410.3^GST_C_2^Glutathione S-transferase, C-terminal domain^123-188^E:1.6e-06	.	.	ENOG410XSIX^glutathione Stransferase	KEGG:zma:541845`KO:K00799	GO:0004364^molecular_function^glutathione transferase activity`GO:0006952^biological_process^defense response	GO:0005515^molecular_function^protein binding
PI D11_810	Photosystem I reaction center subunit IV, chloroplastic	8804977	8805566	1-426[+]	Photosystem I reaction center subunit IV A, chloroplastic	PF02427.14^PSI_PsaE^Photosystem I reaction centre subunit IV / PsaE^81-140^E:4.5e-29	.	.	.	.	GO:0009535^cellular_component^chloroplast thylakoid membrane`GO:0009538^cellular_component^photosystem I reaction center`GO:0015979^biological_process^photosynthesis	GO:0015979^biological_process^photosynthesis`GO:0009522^cellular_component^photosystem I`GO:0009538^cellular_component^photosystem I reaction center
PI D11_803	Ribonuclease inhibitor	8806308	8813944	511-2325[+]	NACHT, LRR and PYD domains-containing protein 5	PF13516.3^LRR_6^Leucine Rich repeat^317-331^E:1.4`PF13516.3^LRR_6^Leucine Rich repeat^383-403^E:0.0018`PF00560.30^LRR_1^Leucine Rich Repeat^384-403^E:0.52`PF13516.3^LRR_6^Leucine Rich repeat^413-435^E:0.15	.	.	ENOG4111BJJ^NLR family, pyrin domain containing 5	KEGG:bta:493717	GO:0005938^cellular_component^cell cortex`GO:0005737^cellular_component^cytoplasm`GO:0005829^cellular_component^cytosol`GO:0042585^cellular_component^germinal vesicle`GO:0005739^cellular_component^mitochondrion`GO:0005730^cellular_component^nucleolus`GO:0048471^cellular_component^perinuclear region of cytoplasm`GO:0005524^molecular_function^ATP binding	GO:0005515^molecular_function^protein binding
PI D11_805	Chaperonin CPN60-2, mitochondrial	8826163	8831038	2-1762[+]	Chaperonin CPN60-2, mitochondrial	PF00118.21^Cpn60_TCP1^TCP-1/cpn60 chaperonin family^65-565^E:3.7e-84	.	.	.	.	GO:0005739^cellular_component^mitochondrion`GO:0005524^molecular_function^ATP binding`GO:0042026^biological_process^protein refolding	GO:0005524^molecular_function^ATP binding
PI D11_804	Transcription factor PIF1	8840092	8843392	210-1895[+]	Transcription factor PIF1	PF00010.23^HLH^Helix-loop-helix DNA-binding domain^371-411^E:1.2e-09	.	.	ENOG41116VE^Transcription factor	KEGG:ath:AT2G20180	GO:0005634^cellular_component^nucleus`GO:0003677^molecular_function^DNA binding`GO:0042802^molecular_function^identical protein binding`GO:0010313^molecular_function^phytochrome binding`GO:0003700^molecular_function^transcription factor activity, sequence-specific DNA binding`GO:0015995^biological_process^chlorophyll biosynthetic process`GO:0009740^biological_process^gibberellic acid mediated sig…	GO:0046983^molecular_function^protein dimerization activity
PI D11_807	N-alpha-acetyltransferase 11	8847693	8848991	1-642[+]	N-alpha-acetyltransferase 11	PF13673.4^Acetyltransf_10^Acetyltransferase (GNAT) domain^48-157^E:1.6e-11`PF13508.4^Acetyltransf_7^Acetyltransferase (GNAT) domain^49-135^E:8.8e-08`PF00583.22^Acetyltransf_1^Acetyltransferase (GNAT) family^55-135^E:5.2e-15`PF08445.7^FR47^FR47-like protein^75-137^E:6.3e-06	.	.	COG0456^acetyltransferase	KEGG:mmu:97243`KO:K00670	GO:0022626^cellular_component^cytosolic ribosome`GO:0031415^cellular_component^NatA complex`GO:0005634^cellular_component^nucleus`GO:0004596^molecular_function^peptide alpha-N-acetyltransferase activity`GO:1990190^molecular_function^peptide-glutamate-N-acetyltransferase activity`GO:1990189^molecular_function^peptide-serine-N-acetyltransferase activity`GO:0006475^biological_process^internal protei…	GO:0008080^molecular_function^N-acetyltransferase activity`GO:0016747^molecular_function^transferase activity, transferring acyl groups other than amino-acyl groups
PI D11_809	15.7 kDa heat shock protein, peroxisomal	8853901	8854628	61-486[+]	15.7 kDa heat shock protein, peroxisomal	PF00011.18^HSP20^Hsp20/alpha crystallin family^31-137^E:1.7e-21`PF04969.13^CS^CS domain^31-120^E:0.13	.	.	COG0071^response to heat	KEGG:ath:AT5G37670`KO:K13993	GO:0005782^cellular_component^peroxisomal matrix`GO:0006457^biological_process^protein folding`GO:0009408^biological_process^response to heat`GO:0000302^biological_process^response to reactive oxygen species	.
PI D11_809	15.7 kDa heat shock protein, peroxisomal	8853901	8854628	1-306[-]	.	.	.	ExpAA=20.45^PredHel=1^Topology=o15-37i	.	.	.	.
PI D11_800	Pentatricopeptide repeat-containing protein At5g48910	8862488	8864422	1-1935[+]	Pentatricopeptide repeat-containing protein At5g48910	PF01535.17^PPR^PPR repeat^206-234^E:2.7e-06`PF13041.3^PPR_2^PPR repeat family^235-280^E:1.6e-08`PF12854.4^PPR_1^PPR repeat^235-262^E:3.4e-06`PF01535.17^PPR^PPR repeat^237-263^E:5e-08`PF01535.17^PPR^PPR repeat^310-332^E:0.0046`PF13812.3^PPR_3^Pentatricopeptide repeat domain^334-382^E:0.0012`PF13041.3^PPR_2^PPR repeat family^335-382^E:3.3e-07`PF01535.17^PPR^PPR repeat^338-368^E:9.4e-06`PF01535.17^P…	.	.	ENOG410Z7Z7^Pentatricopeptide repeat-containing protein	KEGG:ath:AT5G48910	GO:0009507^cellular_component^chloroplast`GO:0009451^biological_process^RNA modification	GO:0008270^molecular_function^zinc ion binding
PI D11_801	Putative kinase-like protein TMKL1	8866916	8869316	1-2016[+]	Putative kinase-like protein TMKL1	PF13855.3^LRR_8^Leucine rich repeat^198-256^E:1.6e-08`PF00560.30^LRR_1^Leucine Rich Repeat^223-242^E:1.4`PF07714.14^Pkinase_Tyr^Protein tyrosine kinase^375-646^E:5.8e-27`PF00069.22^Pkinase^Protein kinase domain^381-644^E:1.3e-24	sigP:1^20^0.757^YES	ExpAA=28.36^PredHel=1^Topology=o298-320i	ENOG4111F3A^kinase-like protein	KEGG:ath:AT3G24660	GO:0016021^cellular_component^integral component of membrane`GO:0005886^cellular_component^plasma membrane`GO:0009506^cellular_component^plasmodesma`GO:0005524^molecular_function^ATP binding`GO:0004672^molecular_function^protein kinase activity	GO:0005515^molecular_function^protein binding`GO:0004672^molecular_function^protein kinase activity`GO:0006468^biological_process^protein phosphorylation`GO:0005524^molecular_function^ATP binding
PI D11_808	Probable pectate lyase 8	8869764	8873032	1-1338[+]	Probable pectate lyase 15	PF00544.16^Pec_lyase_C^Pectate lyase^196-360^E:1.9e-18`PF13229.3^Beta_helix^Right handed beta helix region^199-316^E:3.8e-07	sigP:1^27^0.842^YES	ExpAA=21.36^PredHel=1^Topology=i7-27o	COG3866^pectate lyase activity	.	GO:0046872^molecular_function^metal ion binding`GO:0030570^molecular_function^pectate lyase activity`GO:0045490^biological_process^pectin catabolic process	.
PI D11_806	.	8883550	8885640	1-2091[+]	.	.	.	.	.	.	.	.
PI D11_773	3-ketoacyl-CoA thiolase 2, peroxisomal	8907174	8910504	83-1447[+]	3-ketoacyl-CoA thiolase 2, peroxisomal	PF00108.20^Thiolase_N^Thiolase, N-terminal domain^52-308^E:1.4e-77`PF02803.15^Thiolase_C^Thiolase, C-terminal domain^317-439^E:5.9e-48	.	.	COG0183^acetyl-coa acetyltransferase	KEGG:ath:AT2G33150`KO:K07513	GO:0009507^cellular_component^chloroplast`GO:0009514^cellular_component^glyoxysome`GO:0016020^cellular_component^membrane`GO:0005739^cellular_component^mitochondrion`GO:0005730^cellular_component^nucleolus`GO:0005777^cellular_component^peroxisome`GO:0005774^cellular_component^vacuolar membrane`GO:0003988^molecular_function^acetyl-CoA C-acyltransferase activity`GO:0006635^biological_process^fatty …	GO:0016747^molecular_function^transferase activity, transferring acyl groups other than amino-acyl groups`GO:0008152^biological_process^metabolic process
PI D11_781	.	8911977	8912944	1-777[+]	.	.	.	.	.	.	.	.
PI D11_780	.	8913105	8913376	.	.	.	.	.	.	.	.	.
PI D11_778	.	8913399	8913652	.	.	.	.	.	.	.	.	.
PI D11_779	.	8913674	8914023	.	.	.	.	.	.	.	.	.
PI D11_775	Sm-like protein LSM5 {ECO:0000305}	8915923	8917614	.	.	.	.	.	.	COG1958^small nuclear ribonucleoprotein	KEGG:ath:AT5G48870`KO:K12624	GO:0005737^cellular_component^cytoplasm`GO:1990726^cellular_component^Lsm1-7-Pat1 complex`GO:0005681^cellular_component^spliceosomal complex`GO:0046540^cellular_component^U4/U6 x U5 tri-snRNP complex`GO:0005688^cellular_component^U6 snRNP`GO:0003723^molecular_function^RNA binding`GO:0000398^biological_process^mRNA splicing, via spliceosome`GO:0000956^biological_process^nuclear-transcribed mRNA ca…
PI D11_769	.	8919148	8920338	1-798[+]	.	.	.	.	.	.	.	.
PI D11_772	F-box/kelch-repeat protein At3g24760	8924867	8927329	1-1218[+]	F-box/kelch-repeat protein At3g24760	PF00646.30^F-box^F-box domain^39-80^E:3.8e-07`PF12937.4^F-box-like^F-box-like^48-77^E:1.6e-06	.	.	ENOG4111ZM5^F-box kelch-repeat protein	KEGG:ath:AT3G24760	.	GO:0005515^molecular_function^protein binding
PI D11_770	Ribonuclease P protein subunit p25-like protein	8928039	8931167	194-913[+]	Ribonuclease P protein subunit p25-like protein	PF01918.18^Alba^Alba^19-80^E:2.9e-18	.	.	ENOG4111WGZ^ribonuclease P MRP 25kDa	KEGG:hsa:138716`KO:K14525	GO:0005634^cellular_component^nucleus`GO:0044822^molecular_function^poly(A) RNA binding	GO:0003676^molecular_function^nucleic acid binding
PI D11_774	.	8933260	8934427	1-819[+]	.	PF13456.3^RVT_3^Reverse transcriptase-like^179-268^E:1.1e-11	.	.	.	.	.	.
PI D11_771	Protein SULFUR DEFICIENCY-INDUCED 1 {ECO:0000303|PubMed:19154231}	8943931	8948769	1-921[+]	Protein SULFUR DEFICIENCY-INDUCED 1 {ECO:0000303|PubMed:19154231}	.	.	.	ENOG410YFAS^male sterility MS5 family protein	KEGG:ath:AT5G48850	GO:0005634^cellular_component^nucleus`GO:0010438^biological_process^cellular response to sulfur starvation`GO:0006792^biological_process^regulation of sulfur utilization	.
PI D11_777	Putative vesicle-associated membrane protein 726	8949416	8952556	2-790[+]	Putative vesicle-associated membrane protein 726	PF13774.3^Longin^Regulated-SNARE-like domain^33-112^E:5.5e-24`PF00957.18^Synaptobrevin^Synaptobrevin^130-173^E:1.2e-14	.	.	COG5143^Vesicle-associated membrane protein	KEGG:ath:AT1G04760`KO:K08511	GO:0009507^cellular_component^chloroplast`GO:0031901^cellular_component^early endosome membrane`GO:0005768^cellular_component^endosome`GO:0016021^cellular_component^integral component of membrane`GO:0005886^cellular_component^plasma membrane`GO:0005484^molecular_function^SNAP receptor activity`GO:0000149^molecular_function^SNARE binding`GO:0015031^biological_process^protein transport`GO:0006906^b…	GO:0016192^biological_process^vesicle-mediated transport`GO:0016021^cellular_component^integral component of membrane
PI D11_776	Guanine nucleotide-binding protein-like NSN1 {ECO:0000305}	8953202	8956479	1-1749[+]	Guanine nucleotide-binding protein-like NSN1 {ECO:0000305}	PF08701.8^GN3L_Grn1^GNL3L/Grn1 putative GTPase^16-91^E:1.3e-17`PF02421.15^FeoB_N^Ferrous iron transport protein B^258-325^E:5.6e-09`PF01926.20^MMR_HSR1^50S ribosome-binding GTPase^259-318^E:7.7e-14	.	.	COG1161^Required for a late step of 50S ribosomal subunit assembly. Has GTPase activity (By similarity)	KEGG:ath:AT3G07050`KO:K14538	GO:0005730^cellular_component^nucleolus`GO:0009506^cellular_component^plasmodesma`GO:0005525^molecular_function^GTP binding`GO:0003924^molecular_function^GTPase activity`GO:0048825^biological_process^cotyledon development`GO:0048444^biological_process^floral organ morphogenesis`GO:0010077^biological_process^maintenance of inflorescence meristem identity`GO:0045892^biological_process^negative regu…	GO:0005525^molecular_function^GTP binding`GO:0015093^molecular_function^ferrous iron transmembrane transporter activity`GO:0015684^biological_process^ferrous iron transport`GO:0016021^cellular_component^integral component of membrane
PI D11_768	.	8960680	8966955	1-1575[+]	.	PF12452.5^DUF3685^Protein of unknown function (DUF3685)^331-419^E:5e-07`PF12452.5^DUF3685^Protein of unknown function (DUF3685)^429-519^E:1.3e-12	.	.	.	.	.	.
PI D11_767	.	8974237	8975062	116-550[+]	.	.	.	.	.	.	.	.
PI D11_870	.	9025501	9025692	.	.	.	.	.	.	.	.	.
PI D11_872	.	9025741	9026989	1-831[+]	.	.	.	.	.	.	.	.
PI D11_871	Putative ribonuclease H protein At1g65750	9030812	9031727	1-870[+]	Putative ribonuclease H protein At1g65750	PF13966.3^zf-RVT^zinc-binding in reverse transcriptase^104-191^E:1.3e-12	.	.	.	.	GO:0046872^molecular_function^metal ion binding`GO:0003676^molecular_function^nucleic acid binding`GO:0004523^molecular_function^RNA-DNA hybrid ribonuclease activity	.
PI D11_869	.	9031758	9032195	1-438[+]	.	PF13456.3^RVT_3^Reverse transcriptase-like^7-118^E:2.2e-16	.	.	.	.	.	.
PI D11_868	Chromatin modification-related protein EAF1 B	9050221	9062768	283-6381[+]	Chromatin modification-related protein EAF1 A	PF07529.10^HSA^HSA^594-632^E:7.2e-09`PF13921.3^Myb_DNA-bind_6^Myb-like DNA-binding domain^1118-1166^E:1.8e-06	.	.	ENOG4112DFR^DNA binding protein	KEGG:ath:AT3G24880	GO:0035267^cellular_component^NuA4 histone acetyltransferase complex`GO:0005634^cellular_component^nucleus`GO:0003677^molecular_function^DNA binding`GO:0043981^biological_process^histone H4-K5 acetylation`GO:0009909^biological_process^regulation of flower development`GO:0048510^biological_process^regulation of timing of transition from vegetative to reproductive phase	.
PI D11_873	Trihelix transcription factor ASIL2 {ECO:0000305}	9064483	9065344	1-804[+]	Trihelix transcription factor ASIL2 {ECO:0000305}	PF13837.3^Myb_DNA-bind_4^Myb/SANT-like DNA-binding domain^20-108^E:1.9e-17	.	.	ENOG410Z419^NA	KEGG:ath:AT3G14180	GO:0005634^cellular_component^nucleus`GO:0003677^molecular_function^DNA binding`GO:0003700^molecular_function^transcription factor activity, sequence-specific DNA binding`GO:0009793^biological_process^embryo development ending in seed dormancy`GO:0006355^biological_process^regulation of transcription, DNA-templated`GO:0010431^biological_process^seed maturation`GO:0006351^biological_process^transc…	.
PI D11_874	Phosphatidylinositol/phosphatidylcholine transfer protein SFH9	9066474	9071940	352-2157[+]	Phosphatidylinositol/phosphatidylcholine transfer protein SFH9	PF00650.17^CRAL_TRIO^CRAL/TRIO domain^143-310^E:6e-31	.	ExpAA=17.82^PredHel=1^Topology=o441-463i	ENOG410XRSQ^Transfer protein	KEGG:ath:AT3G24840	GO:0000139^cellular_component^Golgi membrane`GO:0005886^cellular_component^plasma membrane`GO:0005215^molecular_function^transporter activity`GO:0015031^biological_process^protein transport	.
PI D11_726	.	9107619	9107831	.	.	.	.	.	.	.	.	.
PI D11_724	LRR receptor-like serine/threonine-protein kinase GSO1	9107919	9109490	1-1410[+]	Receptor-like protein kinase 2	PF13855.3^LRR_8^Leucine rich repeat^12-63^E:3.7e-07`PF00560.30^LRR_1^Leucine Rich Repeat^35-56^E:0.76`PF13855.3^LRR_8^Leucine rich repeat^191-234^E:5.4e-07`PF13855.3^LRR_8^Leucine rich repeat^408-466^E:9.1e-07	.	.	COG4886^leucine Rich Repeat	KEGG:ath:AT3G24240	GO:0016021^cellular_component^integral component of membrane`GO:0005886^cellular_component^plasma membrane`GO:0005524^molecular_function^ATP binding`GO:0004674^molecular_function^protein serine/threonine kinase activity`GO:0016032^biological_process^viral process	GO:0005515^molecular_function^protein binding
PI D11_725	Receptor-like protein 12	9109741	9110520	1-780[+]	Receptor-like protein 12	PF13855.3^LRR_8^Leucine rich repeat^47-92^E:2.1e-06`PF00560.30^LRR_1^Leucine Rich Repeat^58-76^E:1.5	.	ExpAA=34.36^PredHel=1^Topology=i201-223o	COG4886^leucine Rich Repeat	KEGG:ath:AT1G71400	GO:0016021^cellular_component^integral component of membrane`GO:0005886^cellular_component^plasma membrane	GO:0005515^molecular_function^protein binding
PI D11_727	60S ribosomal protein L13a-4	9110469	9111677	39-659[+]	60S ribosomal protein L13a-4	PF00572.15^Ribosomal_L13^Ribosomal protein L13^12-119^E:3.1e-08	.	.	COG0102^This protein is one of the early assembly proteins of the 50S ribosomal subunit, although it is not seen to bind rRNA by itself. It is important during the early stages of 50S assembly (By similarity)	KEGG:ath:AT5G48760`KO:K02872	GO:0022625^cellular_component^cytosolic large ribosomal subunit`GO:0022626^cellular_component^cytosolic ribosome`GO:0003735^molecular_function^structural constituent of ribosome`GO:0006412^biological_process^translation	GO:0003735^molecular_function^structural constituent of ribosome`GO:0006412^biological_process^translation`GO:0005840^cellular_component^ribosome
PI D11_723	Cytochrome b5	9112138	9114296	258-665[+]	Cytochrome b5	PF00173.25^Cyt-b5^Cytochrome b5-like Heme/Steroid binding domain^9-80^E:4.8e-26	.	ExpAA=20.98^PredHel=1^Topology=i107-129o	.	.	GO:0005789^cellular_component^endoplasmic reticulum membrane`GO:0016021^cellular_component^integral component of membrane`GO:0020037^molecular_function^heme binding`GO:0046872^molecular_function^metal ion binding`GO:0055114^biological_process^oxidation-reduction process	.
PI D11_722	.	9115001	9115798	1-798[+]	.	PF14009.3^DUF4228^Domain of unknown function (DUF4228)^8-115^E:2.1e-12	.	.	.	.	.	.
PI D11_728	BTB/POZ domain-containing protein At5g48800	9115893	9119135	114-1949[+]	BTB/POZ domain-containing protein At5g48800	PF00651.28^BTB^BTB/POZ domain^29-113^E:5.3e-06`PF03000.11^NPH3^NPH3 family^202-459^E:2.7e-88	.	.	ENOG410XRIY^BTB POZ domain-containing protein	KEGG:ath:AT5G48800	GO:0005886^cellular_component^plasma membrane`GO:0016567^biological_process^protein ubiquitination	GO:0005515^molecular_function^protein binding
PI D11_729	.	9175255	9175952	1-423[+]	.	.	.	.	.	.	.	.
PI D11_694	ATP synthase epsilon chain, chloroplastic {ECO:0000255|HAMAP-Rule:MF_00530}	9194800	9195024	.	.	.	.	.	.	.	.	GO:0009535^cellular_component^chloroplast thylakoid membrane`GO:0045261^cellular_component^proton-transporting ATP synthase complex, catalytic core F(1)`GO:0005524^molecular_function^ATP binding`GO:0046933^molecular_function^proton-transporting ATP synthase activity, rotational mechanism`GO:0046961^molecular_function^proton-transporting ATPase activity, rotational mechanism`GO:0015986^biological_…
PI D11_695	.	9200910	9202515	1-957[+]	.	.	.	.	.	.	.	.
PI D11_693	.	9305709	9306434	1-726[+]	.	.	.	.	.	.	.	.
PI D11_691	.	9324313	9326590	1-540[+]	.	.	.	ExpAA=19.86^PredHel=1^Topology=o154-176i	.	.	.	.
PI D11_690	Dynein light chain 1, cytoplasmic	9352803	9353224	.	.	.	.	.	.	ENOG4111NK2^dynein, light chain	KEGG:cel:CELE_T26A5.9`KO:K10418	GO:0005737^cellular_component^cytoplasm`GO:0030286^cellular_component^dynein complex`GO:0005874^cellular_component^microtubule`GO:0003774^molecular_function^motor activity`GO:0007017^biological_process^microtubule-based process
[truncated: 1,634 more rows]
