# Supplementary material for: Sub genome anchored physical frameworks of the allotetraploid Upland cotton (Gossypium hirsutum L.) genome, and an approach toward reference-grade assemblies of polyploids
Source: Sci Rep. 2017 Nov 10;7:15274. doi: 10.1038/s41598-017-14885-w (PMC5681701; doi:10.1038/s41598-017-14885-w)
Supplement: Supplementary file 14 — Supplementary Dataset 14 [file 41598_2017_14885_MOESM14_ESM.xlsx]

## Sheet: Sheet1
Table S14. Repeat characterization of the pilot pseudomolecules.
		PI D11			PI A12			PI D11			PI D26
	Repeat	Number	length (bp)	Percentage sequence	Number	length (bp)	Percentage sequence	Number	length (bp)	Percentage sequence	Number	length (bp)	Percentage sequence
Retroelements	TOTAL	6624	7302995	11.75	3112	3224127	12.08	5205	5528050	11.52	3711	3463404	10.66
	SINEs:	5	507	0	1	111	0	1	95	0	3	337	0
	Penelope	2	98	0	2	171	0	5	630	0	6	722	0
	LINEs:	279	124380	0.2	196	90187	0.34	411	171873	0.36	254	101962	0.31
	CRE/SLACS	0	0	0	0	0	0	0	0	0	0	0	0
	L2/CR1/Rex	0	0	0	0	0	0	0	0	0	0	0	0
	R1/LOA/Jockey	0	0	0	0	0	0	0	0	0	0	0	0
	R2/R4/NeSL	1	58	0	0	0	0	0	0	0	0	0	0
	RTE/Bov-B	0	0	0	1	114	0	0	0	0	2	216	0
	L1/CIN4	276	124224	0.2	193	89902	0.34	406	171243	0.36	246	101024	0.31
	LTR	6340	7178108	11.55	2915	3133829	11.74	4793	5356082	11.16	3454	3361105	10.34
	Ty1/Copia	1503	1988897	3.2	865	976887	3.66	1677	2262103	4.71	1224	1205258	3.71
	Gypsy/DIRS1	4782	5161079	8.31	2014	2137087	8.01	3058	3055036	6.37	2206	2140741	6.59
DNA	transposons	568	199031	0.32	354	114711	0.43	796	277158	0.58	658	208904	0.64
	hobo-Activator	91	26681	0.04	73	22750	0.09	131	46057	0.1	106	29337	0.09
	Tc1-IS630-Pogo	0	0	0	2	1448	0.01	8	3216	0.01	8	4773	0.01
	En-Spm	9	6197	0.01	7	7735	0.03	10	9118	0.02	11	12099	0.04
	MuDR-IS905	1	565	0	2	1256	0	2	470	0	2	253	0
	Tourist/Harbinger	103	43093	0.07	24	10487	0.04	131	55697	0.12	70	26882	0.08
	Unclassified:	145	69326	0.11	22	3613	0.01	240	116864	0.24	19	2556	0.01
Small	RNA:	1	181	0	30	35978	0.13	5	5638	0.01	3	2116	0.01
Simple	repeats:	16299	880511	1.42	8278	438178	1.64	14698	792510	1.65	10829	576221	1.77
Low	complexity:	5055	294453	0.47	2646	154424	0.58	4844	281303	0.59	3423	192841	0.59
